# Supplementary material for: Photoactivated Enzymatic Reaction Network Enables Spatiotemporal Programming of Thiol/Disulfide Redox Systems
Source: Angew Chem Int Ed Engl. 2025 May 5;64(25):e202503822. doi: 10.1002/anie.202503822 (PMC12171324; doi:10.1002/anie.202503822)
Supplement: Supplementary file 5 — Supplementary Information [file ANIE-64-e202503822-s001.zip]

Archive with 132 entries (113 files):
- Research Data/
- __MACOSX/._Research Data
- Research Data/.DS_Store
- __MACOSX/Research Data/._.DS_Store
- Research Data/Supporting Information/
- __MACOSX/Research Data/._Supporting Information
- Research Data/Main Text/
- __MACOSX/Research Data/._Main Text
- Research Data/Supporting Information/Figure S12/
- __MACOSX/Research Data/Supporting Information/._Figure S12
- Research Data/Supporting Information/Figure S5/
- __MACOSX/Research Data/Supporting Information/._Figure S5
- Research Data/Supporting Information/Figure S2/
- __MACOSX/Research Data/Supporting Information/._Figure S2
- Research Data/Supporting Information/Figure S3/
- __MACOSX/Research Data/Supporting Information/._Figure S3
- Research Data/Supporting Information/Figure S4/
- __MACOSX/Research Data/Supporting Information/._Figure S4
- Research Data/Supporting Information/Figure S11/
- __MACOSX/Research Data/Supporting Information/._Figure S11
- Research Data/Supporting Information/Figure S10/
- __MACOSX/Research Data/Supporting Information/._Figure S10
- Research Data/Supporting Information/Figure S8/
- __MACOSX/Research Data/Supporting Information/._Figure S8
- Research Data/Supporting Information/Figure S1/
- __MACOSX/Research Data/Supporting Information/._Figure S1
- Research Data/Supporting Information/Figure S6/
- __MACOSX/Research Data/Supporting Information/._Figure S6
- Research Data/Supporting Information/Figure S7/
- __MACOSX/Research Data/Supporting Information/._Figure S7
- Research Data/Supporting Information/Figure S9/
- __MACOSX/Research Data/Supporting Information/._Figure S9
- Research Data/Main Text/Figure 2b/
- __MACOSX/Research Data/Main Text/._Figure 2b
- Research Data/Main Text/Figure 4/
- __MACOSX/Research Data/Main Text/._Figure 4
- Research Data/Main Text/Figure 3/
- __MACOSX/Research Data/Main Text/._Figure 3
- Research Data/Main Text/Figure 5/
- __MACOSX/Research Data/Main Text/._Figure 5
- Research Data/Supporting Information/Figure S12/Figure S11c, d, e.xlsx
- __MACOSX/Research Data/Supporting Information/Figure S12/._Figure S11c, d, e.xlsx
- Research Data/Supporting Information/Figure S5/Figure S4c.xlsx
- __MACOSX/Research Data/Supporting Information/Figure S5/._Figure S4c.xlsx
- Research Data/Supporting Information/Figure S5/Figure S4b.xlsx
- __MACOSX/Research Data/Supporting Information/Figure S5/._Figure S4b.xlsx
- Research Data/Supporting Information/Figure S2/Figure S2d.xlsx
- __MACOSX/Research Data/Supporting Information/Figure S2/._Figure S2d.xlsx
- Research Data/Supporting Information/Figure S2/Figure S2b.xlsx
- __MACOSX/Research Data/Supporting Information/Figure S2/._Figure S2b.xlsx
- Research Data/Supporting Information/Figure S2/Figure S2c.xlsx
- __MACOSX/Research Data/Supporting Information/Figure S2/._Figure S2c.xlsx
- Research Data/Supporting Information/Figure S3/Figure S3b.xlsx
- __MACOSX/Research Data/Supporting Information/Figure S3/._Figure S3b.xlsx
- Research Data/Supporting Information/Figure S4/Figure S4d.xlsx
- __MACOSX/Research Data/Supporting Information/Figure S4/._Figure S4d.xlsx
- Research Data/Supporting Information/Figure S4/Figure S4c.xlsx
- __MACOSX/Research Data/Supporting Information/Figure S4/._Figure S4c.xlsx
- Research Data/Supporting Information/Figure S4/Figure S4b.xlsx
- __MACOSX/Research Data/Supporting Information/Figure S4/._Figure S4b.xlsx
- Research Data/Supporting Information/Figure S11/Figure S9d right panel.xlsx
- __MACOSX/Research Data/Supporting Information/Figure S11/._Figure S9d right panel.xlsx
- Research Data/Supporting Information/Figure S11/Figure S9c right panel.xlsx
- __MACOSX/Research Data/Supporting Information/Figure S11/._Figure S9c right panel.xlsx
- Research Data/Supporting Information/Figure S11/Figure S9c, d, e.xlsx
- __MACOSX/Research Data/Supporting Information/Figure S11/._Figure S9c, d, e.xlsx
- Research Data/Supporting Information/Figure S11/Figure S9b right panel.xlsx
- __MACOSX/Research Data/Supporting Information/Figure S11/._Figure S9b right panel.xlsx
- Research Data/Supporting Information/Figure S10/Figure S8d right panel.xlsx
- __MACOSX/Research Data/Supporting Information/Figure S10/._Figure S8d right panel.xlsx
- Research Data/Supporting Information/Figure S10/Figure S8b, c, d.xlsx
- __MACOSX/Research Data/Supporting Information/Figure S10/._Figure S8b, c, d.xlsx
- Research Data/Supporting Information/Figure S10/Figure S8c right panel.xlsx
- __MACOSX/Research Data/Supporting Information/Figure S10/._Figure S8c right panel.xlsx
- Research Data/Supporting Information/Figure S10/Figure S8b right panel.xlsx
- __MACOSX/Research Data/Supporting Information/Figure S10/._Figure S8b right panel.xlsx
- Research Data/Supporting Information/Figure S8/Figure S7c.xlsx
- __MACOSX/Research Data/Supporting Information/Figure S8/._Figure S7c.xlsx
- Research Data/Supporting Information/Figure S8/Figure S7b.xlsx
- __MACOSX/Research Data/Supporting Information/Figure S8/._Figure S7b.xlsx
- Research Data/Supporting Information/Figure S8/Figure S7d.xlsx
- __MACOSX/Research Data/Supporting Information/Figure S8/._Figure S7d.xlsx
- Research Data/Supporting Information/Figure S1/Figure S1b.xlsx
- __MACOSX/Research Data/Supporting Information/Figure S1/._Figure S1b.xlsx
- Research Data/Supporting Information/Figure S1/Figure S1c.xlsx
- __MACOSX/Research Data/Supporting Information/Figure S1/._Figure S1c.xlsx
- Research Data/Supporting Information/Figure S1/Figure S1a.xlsx
- __MACOSX/Research Data/Supporting Information/Figure S1/._Figure S1a.xlsx
- Research Data/Supporting Information/Figure S1/Figure S1a_without DHLA.xlsx
- __MACOSX/Research Data/Supporting Information/Figure S1/._Figure S1a_without DHLA.xlsx
- Research Data/Supporting Information/Figure S6/Figure S5b.xlsx
- __MACOSX/Research Data/Supporting Information/Figure S6/._Figure S5b.xlsx
- Research Data/Supporting Information/Figure S7/Figure S6b.xlsx
- __MACOSX/Research Data/Supporting Information/Figure S7/._Figure S6b.xlsx
- Research Data/Supporting Information/Figure S7/Figure S6a.xlsx
- __MACOSX/Research Data/Supporting Information/Figure S7/._Figure S6a.xlsx
- Research Data/Supporting Information/Figure S9/Figure S9f.xlsx
- __MACOSX/Research Data/Supporting Information/Figure S9/._Figure S9f.xlsx
- Research Data/Supporting Information/Figure S9/Figure S9h.xlsx
- __MACOSX/Research Data/Supporting Information/Figure S9/._Figure S9h.xlsx
- Research Data/Supporting Information/Figure S9/Figure S9e.xlsx
- __MACOSX/Research Data/Supporting Information/Figure S9/._Figure S9e.xlsx
- Research Data/Supporting Information/Figure S9/Figure S9i.xlsx
- __MACOSX/Research Data/Supporting Information/Figure S9/._Figure S9i.xlsx
- Research Data/Supporting Information/Figure S9/Figure S9b.xlsx
- __MACOSX/Research Data/Supporting Information/Figure S9/._Figure S9b.xlsx
- Research Data/Supporting Information/Figure S9/Figure S9c.xlsx
- __MACOSX/Research Data/Supporting Information/Figure S9/._Figure S9c.xlsx
- Research Data/Main Text/Figure 2b/Figure 2c.xlsx
- __MACOSX/Research Data/Main Text/Figure 2b/._Figure 2c.xlsx
- Research Data/Main Text/Figure 2b/Figure 2b.xlsx
- __MACOSX/Research Data/Main Text/Figure 2b/._Figure 2b.xlsx
- Research Data/Main Text/Figure 2b/Figure 2d.xlsx
- __MACOSX/Research Data/Main Text/Figure 2b/._Figure 2d.xlsx
- Research Data/Main Text/Figure 4/Figure 4b.xlsx
- __MACOSX/Research Data/Main Text/Figure 4/._Figure 4b.xlsx
- Research Data/Main Text/Figure 4/Figure 4c.xlsx
- __MACOSX/Research Data/Main Text/Figure 4/._Figure 4c.xlsx
- Research Data/Main Text/Figure 4/Figure 4d.xlsx
- __MACOSX/Research Data/Main Text/Figure 4/._Figure 4d.xlsx
- Research Data/Main Text/Figure 4/Figure 4e.xlsx
- __MACOSX/Research Data/Main Text/Figure 4/._Figure 4e.xlsx
- Research Data/Main Text/Figure 3/Figure 3b, c.xlsx
- __MACOSX/Research Data/Main Text/Figure 3/._Figure 3b, c.xlsx
- Research Data/Main Text/Figure 5/Figure 5c_Quasi Steady State.xlsx
- __MACOSX/Research Data/Main Text/Figure 5/._Figure 5c_Quasi Steady State.xlsx
- Research Data/Main Text/Figure 5/Figure 5d.csv
- __MACOSX/Research Data/Main Text/Figure 5/._Figure 5d.csv
- Research Data/Main Text/Figure 5/Figure 5c_Final State.xlsx
- __MACOSX/Research Data/Main Text/Figure 5/._Figure 5c_Final State.xlsx
- Research Data/Main Text/Figure 5/Figure 5c_Initial State.xlsx
- __MACOSX/Research Data/Main Text/Figure 5/._Figure 5c_Initial State.xlsx
