# Supplementary material for: Photoactivated Enzymatic Reaction Network Enables Spatiotemporal Programming of Thiol/Disulfide Redox Systems
Source: Angew Chem Int Ed Engl. 2025 May 5;64(25):e202503822. doi: 10.1002/anie.202503822 (PMC12171324; doi:10.1002/anie.202503822)
Supplement: Supplementary file 5 — Supplementary Information [file ANIE-64-e202503822-s001.zip › Research Data/Supporting Information/Figure S12/Figure S11c, d, e.xlsx]

## Sheet: Sheet1
Figure S11c, d, e
Initial State			Quasi Steady State			Final State
Frequency	Storage Modulus	Loss Modulus	Frequency	Storage Modulus	Loss Modulus	Frequency	Storage Modulus	Loss Modulus
[Hz]	[Pa]	[Pa]	[Hz]	[Pa]	[Pa]
Frequency	Storage Modulus	Loss Modulus	Frequency	Storage Modulus	Loss Modulus	Frequency	Storage Modulus	Loss Modulus
[Hz]	[Pa]	[Pa]	[Hz]	[Pa]	[Pa]	[Hz]	[Pa]	[Pa]
10	34497	26702	10	615.98	81231	10	25163	23975
7.94	22793	16069	7.94	608.75	67.59	7.94	17281	13633
6.31	13754	10361	6.31	603.18	60538	6.31	11406	84113
5.01	0.94816	69057	5.01	599.11	57052	5.01	0.67753	55438
3.98	0.5316	49994	3.98	595.77	56876	3.98	0.39449	36109
3.16	0.57849	41236	3.16	592.29	58005	3.16	0.40624	3081
2.51	0.31112	30009	2.51	588.97	61191	2.51	0.24316	22111
2	0.26613	21739	2	585.35	66675	2	0.19617	15856
1.58	0.06	17643	1.58	581.19	74227	1.58	0.18949	11899
1.26	0.07417	13381	1.26	576.31	84237	1.26	0.09718	0.93714
1	0.04837	10658	1	570.05	96843	1	0.07396	0.78417
0.794	0.05	0.83137	0.794	561.86	112.38	0.794	0.12486	0.58862
0.631	0.04828	0.65646	0.631	550.68	131.09	0.631	0.09234	0.41766
0.501	0.00566	0.48934	0.501	535.61	152.83	0.501	0.01774	0.33964
0.398	0.02	0.34673	0.398	514.95	177.36	0.398	0.02269	0.29665
0.316	0.02296	0.30924	0.316	487.63	203.49	0.316	0.02214	0.21854
0.251	0.02	0.25103	0.251	452.13	229.32	0.251	0.02323	0.16608
0.2	0.01653	0.21122	0.2	407.85	251.97	0.2	0.04371	0.11522
0.158	0.015	0.1316	0.158	355.45	268.13	0.158	0.02137	0.14066
0.126	0.002	0.09758	0.126	297.46	274.26	0.126	0.0147	0.08274
0.1	0.003	0.09391	0.1	238.19	268.72	0.1	0.00813	0.06533
0.0794	0.00852	0.0985	0.0794	182.71	251.39	0.0794	0.00852	0.0985
0.0631	0.01316	0.0725	0.0631	135.13	225.03	0.0631	0.01316	0.0725
0.0501	0.01972	0.05943	0.0501	97658	194.1	0.0501	0.02971	0.05943
0.0398	0.0151	0.04091	0.0398	70121	162.42	0.0398	0.0151	0.04091
0.0316	0.01994	0.03987	0.0316	51086	132.84	0.0316	0.01994	0.03987
0.0251	0.01526	0.03053	0.0251	38436	106.81	0.0251	0.01526	0.03053
0.02	0.00397	0.02736	0.02	30294	84903	0.02	0.00397	0.02736
0.0158	0.00653	0.01361	0.0158	25084	67162	0.0158	0.00653	0.01361
0.0126	0.01704	0.02338	0.0126	21842	52891	0.0126	0.01704	0.02338
0.01	0.01364	0.02177	0.01	19659	41644	0.01	0.01364	0.02177
--	--	--	--	--	--	--	--	--
--	--	--	--	--	--	--	--	--
--	--	--	--	--	--	--	--	--
--	--	--	--	--	--	--	--	--
--	--	--	--	--	--	--	--	--
--	--	--	--	--	--	--	--	--
--	--	--	--	--	--	--	--	--
--	--	--	--	--	--	--	--	--
--	--	--	--	--	--	--	--	--
--	--	--	--	--	--	--	--	--
--	--	--	--	--	--	--	--	--
--	--	--	--	--	--	--	--	--
--	--	--	--	--	--	--	--	--
--	--	--	--	--	--	--	--	--
--	--	--	--	--	--	--	--	--
--	--	--	--	--	--	--	--	--
--	--	--	--	--	--	--	--	--
--	--	--	--	--	--	--	--	--
--	--	--	--	--	--	--	--	--
--	--	--	--	--	--	--	--	--
