# Supplementary material for: Photoactivated Enzymatic Reaction Network Enables Spatiotemporal Programming of Thiol/Disulfide Redox Systems
Source: Angew Chem Int Ed Engl. 2025 May 5;64(25):e202503822. doi: 10.1002/anie.202503822 (PMC12171324; doi:10.1002/anie.202503822)
Supplement: Supplementary file 5 — Supplementary Information [file ANIE-64-e202503822-s001.zip › Research Data/Supporting Information/Figure S5/Figure S4c.xlsx]

## Sheet: Sheet1
Figure S4c
	0 hour		2 hour		8 hour		14 hour
X	Y	X	Y	X	Y	X	Y
0	0	0	0	0	0	0	0
0.00333	0.00015	0.00333	5.8e-05	0.00333	-0.000611	0.00333	0.000254
0.00667	0.000944	0.00667	0.000391	0.00667	-0.00435	0.00667	0.00181
0.01	0.00282	0.01	0.00173	0.01	-0.01478	0.01	0.00633
0.01333	0.00544	0.01333	0.00579	0.01333	-0.03256	0.01333	0.01448
0.01667	0.0077	0.01667	0.01435	0.01667	-0.05354	0.01667	0.02429
0.02	0.00876	0.02	0.02747	0.02	-0.07189	0.02	0.03187
0.02333	0.00879	0.02333	0.04378	0.02333	-0.08439	0.02333	0.03489
0.02667	0.00795	0.02667	0.06177	0.02667	-0.09195	0.02667	0.0345
0.03	0.00532	0.03	0.07929	0.03	-0.09827	0.03	0.0335
0.03333	0.000907	0.03333	0.09332	0.03333	-0.10717	0.03333	0.03379
0.03667	-0.0031	0.03667	0.1021	0.03667	-0.12093	0.03667	0.03557
0.04	-0.00521	0.04	0.10602	0.04	-0.14005	0.04	0.03764
0.04333	-0.00633	0.04333	0.10612	0.04333	-0.16275	0.04333	0.03845
0.04667	-0.00725	0.04667	0.10376	0.04667	-0.18525	0.04667	0.03676
0.05	-0.00749	0.05	0.10079	0.05	-0.20472	0.05	0.03185
0.05333	-0.00753	0.05333	0.09799	0.05333	-0.22182	0.05333	0.02434
0.05667	-0.00953	0.05667	0.09448	0.05667	-0.23952	0.05667	0.01666
0.06	-0.01496	0.06	0.08975	0.06	-0.26016	0.06	0.01158
0.06333	-0.023	0.06333	0.08416	0.06333	-0.28392	0.06333	0.01053
0.06667	-0.0313	0.06667	0.07738	0.06667	-0.30926	0.06667	0.01338
0.07	-0.03799	0.07	0.06867	0.07	-0.33404	0.07	0.01892
0.07333	-0.04258	0.07333	0.05886	0.07333	-0.35695	0.07333	0.02521
0.07667	-0.04542	0.07667	0.04956	0.07667	-0.37785	0.07667	0.03064
0.08	-0.04736	0.08	0.04121	0.08	-0.39737	0.08	0.03469
0.08333	-0.0494	0.08333	0.03347	0.08333	-0.41643	0.08333	0.0373
0.08667	-0.05248	0.08667	0.02634	0.08667	-0.4358	0.08667	0.03864
0.09	-0.05723	0.09	0.01998	0.09	-0.45551	0.09	0.0392
0.09333	-0.06349	0.09333	0.01379	0.09333	-0.47497	0.09333	0.03949
0.09667	-0.0705	0.09667	0.00682	0.09667	-0.49405	0.09667	0.03981
0.1	-0.07712	0.1	-0.000554	0.1	-0.51389	0.1	0.04022
0.10333	-0.08211	0.10333	-0.0068	0.10333	-0.53603	0.10333	0.04091
0.10667	-0.08535	0.10667	-0.0114	0.10667	-0.56103	0.10667	0.04249
0.11	-0.08795	0.11	-0.01507	0.11	-0.58802	0.11	0.04521
0.11333	-0.09036	0.11333	-0.01865	0.11333	-0.615	0.11333	0.04832
0.11667	-0.09159	0.11667	-0.02275	0.11667	-0.64017	0.11667	0.05035
0.12	-0.09048	0.12	-0.02704	0.12	-0.66292	0.12	0.04984
0.12333	-0.08709	0.12333	-0.03015	0.12333	-0.68322	0.12333	0.04685
0.12667	-0.08329	0.12667	-0.03115	0.12667	-0.702	0.12667	0.04304
0.13	-0.08084	0.13	-0.03037	0.13	-0.7219	0.13	0.03989
0.13333	-0.07954	0.13333	-0.0285	0.13333	-0.74515	0.13333	0.03756
0.13667	-0.07854	0.13667	-0.02617	0.13667	-0.7716	0.13667	0.03559
0.14	-0.0776	0.14	-0.02385	0.14	-0.7996	0.14	0.03377
0.14333	-0.07637	0.14333	-0.02138	0.14333	-0.8271	0.14333	0.03201
0.14667	-0.07429	0.14667	-0.01839	0.14667	-0.85235	0.14667	0.03049
0.15	-0.07206	0.15	-0.01516	0.15	-0.87476	0.15	0.03026
0.15333	-0.07174	0.15333	-0.01285	0.15333	-0.89422	0.15333	0.03231
0.15667	-0.07498	0.15667	-0.01301	0.15667	-0.91059	0.15667	0.03607
0.16	-0.08147	0.16	-0.01672	0.16	-0.92519	0.16	0.04018
0.16333	-0.08851	0.16333	-0.0237	0.16333	-0.94057	0.16333	0.04392
0.16667	-0.09262	0.16667	-0.0324	0.16667	-0.95845	0.16667	0.04676
0.17	-0.09275	0.17	-0.04145	0.17	-0.97962	0.17	0.04757
0.17333	-0.09088	0.17333	-0.05064	0.17333	-100422	0.17333	0.04546
0.17667	-0.08981	0.17667	-0.05979	0.17667	-103078	0.17667	0.04058
0.18	-0.09104	0.18	-0.06734	0.18	-105684	0.18	0.03393
0.18333	-0.09443	0.18333	-0.07158	0.18333	-108102	0.18333	0.02751
0.18667	-0.09859	0.18667	-0.07265	0.18667	-110289	0.18667	0.02341
0.19	-0.10135	0.19	-0.07164	0.19	-112172	0.19	0.0219
0.19333	-0.10133	0.19333	-0.06882	0.19333	-113788	0.19333	0.02165
0.19667	-0.09929	0.19667	-0.06425	0.19667	-115428	0.19667	0.02152
0.2	-0.09767	0.2	-0.05924	0.2	-117313	0.2	0.02105
0.20333	-0.09812	0.20333	-0.0559	0.20333	-119385	0.20333	0.02013
0.20667	-0.09958	0.20667	-0.05535	0.20667	-121529	0.20667	0.01896
0.21	-0.09985	0.21	-0.05744	0.21	-123732	0.21	0.01835
0.21333	-0.09853	0.21333	-0.06175	0.21333	-126006	0.21333	0.01925
0.21667	-0.09739	0.21667	-0.0677	0.21667	-128316	0.21667	0.02181
0.22	-0.09891	0.22	-0.07388	0.22	-130574	0.22	0.02485
0.22333	-0.10448	0.22333	-0.07835	0.22333	-132766	0.22333	0.02695
0.22667	-0.11263	0.22667	-0.08018	0.22667	-135035	0.22667	0.02777
0.23	-0.11986	0.23	-0.0806	0.23	-137475	0.23	0.02812
0.23333	-0.12376	0.23333	-0.08171	0.23333	-139941	0.23333	0.0285
0.23667	-0.12457	0.23667	-0.0839	0.23667	-142299	0.23667	0.02865
0.24	-0.12392	0.24	-0.08582	0.24	-144686	0.24	0.02848
0.24333	-0.12293	0.24333	-0.08662	0.24333	-147292	0.24333	0.02838
0.24667	-0.12204	0.24667	-0.08672	0.24667	-14998	0.24667	0.02837
0.25	-0.1225	0.25	-0.08712	0.25	-152338	0.25	0.02795
0.25333	-0.12613	0.25333	-0.08858	0.25333	-154116	0.25333	0.02756
0.25667	-0.1334	0.25667	-0.0906	0.25667	-155505	0.25667	0.02838
0.26	-0.14265	0.26	-0.09164	0.26	-156953	0.26	0.03069
0.26333	-0.15152	0.26333	-0.09099	0.26333	-158785	0.26333	0.03433
0.26667	-0.15801	0.26667	-0.08967	0.26667	-161044	0.26667	0.03961
0.27	-0.16044	0.27	-0.08997	0.27	-163549	0.27	0.04627
0.27333	-0.15806	0.27333	-0.09411	0.27333	-166049	0.27333	0.05296
0.27667	-0.15186	0.27667	-0.10248	0.27667	-168413	0.27667	0.05856
0.28	-0.14381	0.28	-0.11302	0.28	-170726	0.28	0.06259
0.28333	-0.13574	0.28333	-0.12209	0.28333	-173167	0.28333	0.06477
0.28667	-0.12883	0.28667	-0.12676	0.28667	-175804	0.28667	0.06476
0.29	-0.12385	0.29	-0.12741	0.29	-178533	0.29	0.06243
0.29333	-0.12073	0.29333	-0.12743	0.29333	-181157	0.29333	0.05819
0.29667	-0.1178	0.29667	-0.12993	0.29667	-183511	0.29667	0.05342
0.3	-0.11354	0.3	-0.1352	0.3	-185572	0.3	0.0502
0.30333	-0.10882	0.30333	-0.1411	0.30333	-187505	0.30333	0.04945
0.30667	-0.10578	0.30667	-0.14516	0.30667	-189539	0.30667	0.0496
0.31	-0.1055	0.31	-0.14641	0.31	-191729	0.31	0.04852
0.31333	-0.10781	0.31333	-0.14554	0.31333	-193916	0.31333	0.0458
0.31667	-0.11189	0.31667	-0.14441	0.31667	-195982	0.31667	0.04269
0.32	-0.11652	0.32	-0.14525	0.32	-198003	0.32	0.04119
0.32333	-0.12051	0.32333	-0.14913	0.32333	-200081	0.32333	0.04296
0.32667	-0.12343	0.32667	-0.15509	0.32667	-202221	0.32667	0.04848
0.33	-0.12629	0.33	-0.16117	0.33	-204423	0.33	0.05689
0.33333	-0.13046	0.33333	-0.16656	0.33333	-206728	0.33333	0.06631
0.33667	-0.136	0.33667	-0.17199	0.33667	-209152	0.33667	0.07468
0.34	-0.14157	0.34	-0.17813	0.34	-211659	0.34	0.08022
0.34333	-0.14518	0.34333	-0.18438	0.34333	-214185	0.34333	0.08162
0.34667	-0.14528	0.34667	-0.19009	0.34667	-216654	0.34667	0.0785
0.35	-0.14243	0.35	-0.19594	0.35	-219006	0.35	0.07217
0.35333	-0.13877	0.35333	-0.20244	0.35333	-221225	0.35333	0.06548
0.35667	-0.13522	0.35667	-0.20842	0.35667	-223314	0.35667	0.06119
0.36	-0.13115	0.36	-0.212	0.36	-225299	0.36	0.06042
0.36333	-0.1268	0.36333	-0.21224	0.36333	-22726	0.36333	0.06255
0.36667	-0.12335	0.36667	-0.20994	0.36667	-229285	0.36667	0.06616
0.37	-0.12113	0.37	-0.20739	0.37	-231387	0.37	0.06999
0.37333	-0.11969	0.37333	-0.20684	0.37333	-233516	0.37333	0.07317
0.37667	-0.11922	0.37667	-0.20914	0.37667	-235606	0.37667	0.07509
0.38	-0.1205	0.38	-0.21365	0.38	-237625	0.38	0.07535
0.38333	-0.12378	0.38333	-0.21897	0.38333	-239634	0.38333	0.07397
0.38667	-0.12833	0.38667	-0.22383	0.38667	-241734	0.38667	0.07159
0.39	-0.13338	0.39	-0.22798	0.39	-243897	0.39	0.06915
0.39333	-0.13865	0.39333	-0.23232	0.39333	-245968	0.39333	0.06718
0.39667	-0.14418	0.39667	-0.23734	0.39667	-2479	0.39667	0.06594
0.4	-0.14977	0.4	-0.24194	0.4	-249863	0.4	0.06581
0.40333	-0.15457	0.40333	-0.24449	0.40333	-2521	0.40333	0.06701
0.40667	-0.1574	0.40667	-0.2446	0.40667	-254727	0.40667	0.06951
0.41	-0.15743	0.41	-0.2435	0.41	-257595	0.41	0.07295
0.41333	-0.15502	0.41333	-0.24346	0.41333	-26037	0.41333	0.07587
0.41667	-0.1516	0.41667	-0.24652	0.41667	-262743	0.41667	0.07672
0.42	-0.14851	0.42	-0.25256	0.42	-264613	0.42	0.07622
0.42333	-0.14605	0.42333	-0.25895	0.42333	-266184	0.42333	0.07668
0.42667	-0.14396	0.42667	-0.26293	0.42667	-26788	0.42667	0.07951
0.43	-0.14226	0.43	-0.26377	0.43	-270008	0.43	0.08462
0.43333	-0.14179	0.43333	-0.26276	0.43333	-272467	0.43333	0.09089
0.43667	-0.14379	0.43667	-0.26163	0.43667	-274877	0.43667	0.09621
0.44	-0.14893	0.44	-0.261	0.44	-277029	0.44	0.09852
0.44333	-0.15635	0.44333	-0.26094	0.44333	-279027	0.44333	0.09728
0.44667	-0.16387	0.44667	-0.26213	0.44667	-280987	0.44667	0.09376
0.45	-0.16964	0.45	-0.26523	0.45	-282904	0.45	0.08992
0.45333	-0.17297	0.45333	-0.26992	0.45333	-284834	0.45333	0.08717
0.45667	-0.17365	0.45667	-0.27492	0.45667	-286891	0.45667	0.08618
0.46	-0.17159	0.46	-0.27905	0.46	-28906	0.46	0.08689
0.46333	-0.16761	0.46333	-0.2829	0.46333	-291184	0.46333	0.08831
0.46667	-0.16377	0.46667	-0.28826	0.46667	-293106	0.46667	0.08891
0.47	-0.16241	0.47	-0.29513	0.47	-294806	0.47	0.08758
0.47333	-0.16444	0.47333	-0.30121	0.47333	-296445	0.47333	0.08439
0.47667	-0.16867	0.47667	-0.30496	0.47667	-298259	0.47667	0.08038
0.48	-0.17337	0.48	-0.3072	0.48	-300435	0.48	0.07702
0.48333	-0.17745	0.48333	-0.30926	0.48333	-302965	0.48333	0.07641
0.48667	-0.18006	0.48667	-0.31115	0.48667	-305617	0.48667	0.08069
0.49	-0.18017	0.49	-0.31223	0.49	-308104	0.49	0.09017
0.49333	-0.17742	0.49333	-0.31223	0.49333	-310247	0.49333	0.10226
0.49667	-0.17298	0.49667	-0.31129	0.49667	-312015	0.49667	0.1125
0.5	-0.16927	0.5	-0.30985	0.5	-313533	0.5	0.11715
0.50333	-0.1684	0.50333	-0.308	0.50333	-314972	0.50333	0.11541
0.50667	-0.17075	0.50667	-0.30526	0.50667	-316395	0.50667	0.10962
0.51	-0.17469	0.51	-0.30147	0.51	-317753	0.51	0.1034
0.51333	-0.17776	0.51333	-0.29759	0.51333	-318974	0.51333	0.09975
0.51667	-0.17817	0.51667	-0.29533	0.51667	-320039	0.51667	0.0995
0.52	-0.17609	0.52	-0.29635	0.52	-321046	0.52	0.10135
0.52333	-0.17301	0.52333	-0.30124	0.52333	-322179	0.52333	0.10381
0.52667	-0.17	0.52667	-0.3093	0.52667	-323589	0.52667	0.10655
0.53	-0.16739	0.53	-0.31899	0.53	-325339	0.53	0.10934
0.53333	-0.16576	0.53333	-0.32831	0.53333	-327403	0.53333	0.11099
0.53667	-0.16605	0.53667	-0.33516	0.53667	-329666	0.53667	0.11035
0.54	-0.16807	0.54	-0.33751	0.54	-331963	0.54	0.10792
0.54333	-0.16999	0.54333	-0.33421	0.54333	-334119	0.54333	0.10536
0.54667	-0.17058	0.54667	-0.32708	0.54667	-336012	0.54667	0.10381
0.55	-0.17039	0.55	-0.32088	0.55	-337615	0.55	0.10349
0.55333	-0.17033	0.55333	-0.31991	0.55333	-339007	0.55333	0.10436
0.55667	-0.17102	0.55667	-0.32518	0.55667	-340408	0.55667	0.10639
0.56	-0.17264	0.56	-0.33429	0.56	-342112	0.56	0.10983
0.56333	-0.17411	0.56333	-0.34301	0.56333	-344255	0.56333	0.11441
0.56667	-0.17388	0.56667	-0.34811	0.56667	-346706	0.56667	0.11858
0.57	-0.172	0.57	-0.34937	0.57	-349188	0.57	0.12077
0.57333	-0.17002	0.57333	-0.34803	0.57333	-351425	0.57333	0.12035
0.57667	-0.16949	0.57667	-0.3446	0.57667	-353229	0.57667	0.11726
0.58	-0.17105	0.58	-0.33994	0.58	-354593	0.58	0.11229
0.58333	-0.1745	0.58333	-0.336	0.58333	-355663	0.58333	0.10715
0.58667	-0.17924	0.58667	-0.3339	0.58667	-356632	0.58667	0.10315
0.59	-0.18439	0.59	-0.33291	0.59	-357653	0.59	0.10041
0.59333	-0.18919	0.59333	-0.33258	0.59333	-358844	0.59333	0.09841
0.59667	-0.19326	0.59667	-0.33393	0.59667	-36028	0.59667	0.09665
0.6	-0.19612	0.6	-0.33783	0.6	-361979	0.6	0.09509
0.60333	-0.1971	0.60333	-0.34347	0.60333	-363915	0.60333	0.09426
0.60667	-0.19608	0.60667	-0.3491	0.60667	-366028	0.60667	0.09449
0.61	-0.1943	0.61	-0.35342	0.61	-368221	0.61	0.09544
0.61333	-0.19373	0.61333	-0.35635	0.61333	-370396	0.61333	0.09639
0.61667	-0.19522	0.61667	-0.35868	0.61667	-372566	0.61667	0.09675
0.62	-0.19803	0.62	-0.36096	0.62	-374908	0.62	0.09627
0.62333	-0.20079	0.62333	-0.36325	0.62333	-377565	0.62333	0.09555
0.62667	-0.20285	0.62667	-0.36539	0.62667	-380364	0.62667	0.09572
0.63	-0.20492	0.63	-0.36723	0.63	-382895	0.63	0.09737
0.63333	-0.20772	0.63333	-0.36871	0.63333	-38493	0.63333	0.09977
0.63667	-0.21086	0.63667	-0.36986	0.63667	-386577	0.63667	0.10159
0.64	-0.2134	0.64	-0.37092	0.64	-38802	0.64	0.1023
0.64333	-0.21418	0.64333	-0.37202	0.64333	-389343	0.64333	0.10266
0.64667	-0.21181	0.64667	-0.37256	0.64667	-390611	0.64667	0.10367
0.65	-0.20612	0.65	-0.37172	0.65	-39189	0.65	0.10524
0.65333	-0.19967	0.65333	-0.36978	0.65333	-393146	0.65333	0.1065
0.65667	-0.19613	0.65667	-0.36823	0.65667	-394303	0.65667	0.10706
0.66	-0.1967	0.66	-0.36849	0.66	-39539	0.66	0.10698
0.66333	-0.1997	0.66333	-0.37065	0.66333	-396608	0.66333	0.10612
0.66667	-0.20339	0.66667	-0.37385	0.66667	-398272	0.66667	0.10469
0.67	-0.20683	0.67	-0.37718	0.67	-40052	0.67	0.1033
0.67333	-0.20933	0.67333	-0.37973	0.67333	-40306	0.67333	0.10174
0.67667	-0.21059	0.67667	-0.38061	0.67667	-405387	0.67667	0.0991
0.68	-0.21035	0.68	-0.37937	0.68	-407213	0.68	0.09526
0.68333	-0.2076	0.68333	-0.37621	0.68333	-408613	0.68333	0.09109
0.68667	-0.20139	0.68667	-0.37199	0.68667	-409852	0.68667	0.08789
0.69	-0.19253	0.69	-0.36806	0.69	-411124	0.69	0.08751
0.69333	-0.18359	0.69333	-0.36584	0.69333	-412451	0.69333	0.09129
0.69667	-0.17729	0.69667	-0.36584	0.69667	-413828	0.69667	0.09816
0.7	-0.17499	0.7	-0.36743	0.7	-415275	0.7	0.10523
0.70333	-0.17594	0.70333	-0.37011	0.70333	-416753	0.70333	0.11033
0.70667	-0.17784	0.70667	-0.37404	0.70667	-418222	0.70667	0.11332
0.71	-0.17833	0.71	-0.37887	0.71	-419716	0.71	0.11535
0.71333	-0.17654	0.71333	-0.38339	0.71333	-421299	0.71333	0.11751
0.71667	-0.17386	0.71667	-0.38701	0.71667	-422993	0.71667	0.11966
0.72	-0.17239	0.72	-0.39052	0.72	-424731	0.72	0.12059
0.72333	-0.17229	0.72333	-0.39501	0.72333	-426398	0.72333	0.11925
0.72667	-0.17193	0.72667	-0.40054	0.72667	-427933	0.72667	0.11543
0.73	-0.17084	0.73	-0.40546	0.73	-429382	0.73	0.11
0.73333	-0.17091	0.73333	-0.40689	0.73333	-430795	0.73333	0.10463
0.73667	-0.17484	0.73667	-0.40343	0.73667	-432126	0.73667	0.10107
0.74	-0.18389	0.74	-0.39694	0.74	-433333	0.74	0.0999
0.74333	-0.19637	0.74333	-0.39072	0.74333	-434533	0.74333	0.10054
0.74667	-0.20805	0.74667	-0.38704	0.74667	-435919	0.74667	0.10276
0.75	-0.21479	0.75	-0.38672	0.75	-437591	0.75	0.10713
0.75333	-0.21594	0.75333	-0.38958	0.75333	-439524	0.75333	0.11318
0.75667	-0.21457	0.75667	-0.39447	0.75667	-441544	0.75667	0.11829
0.76	-0.21386	0.76	-0.39952	0.76	-443345	0.76	0.11992
0.76333	-0.21404	0.76333	-0.40281	0.76333	-444712	0.76333	0.11838
0.76667	-0.2133	0.76667	-0.40311	0.76667	-445702	0.76667	0.11626
0.77	-0.2111	0.77	-0.40027	0.77	-446496	0.77	0.11521
0.77333	-0.20938	0.77333	-0.39577	0.77333	-447242	0.77333	0.11451
0.77667	-0.21007	0.77667	-0.39191	0.77667	-448073	0.77667	0.11248
0.78	-0.21314	0.78	-0.38991	0.78	-449063	0.78	0.10813
0.78333	-0.21754	0.78333	-0.38906	0.78333	-45015	0.78333	0.10214
0.78667	-0.22297	0.78667	-0.38796	0.78667	-451214	0.78667	0.09689
0.79	-0.22995	0.79	-0.38606	0.79	-452157	0.79	0.09489
0.79333	-0.23755	0.79333	-0.38419	0.79333	-452954	0.79333	0.0969
0.79667	-0.24289	0.79667	-0.38352	0.79667	-453758	0.79667	0.10139
0.8	-0.24387	0.8	-0.38435	0.8	-454819	0.8	0.1055
0.80333	-0.24069	0.80333	-0.38627	0.80333	-45618	0.80333	0.10675
0.80667	-0.2348	0.80667	-0.38974	0.80667	-457644	0.80667	0.10509
0.81	-0.22796	0.81	-0.39628	0.81	-459052	0.81	0.10285
0.81333	-0.22198	0.81333	-0.40646	0.81333	-460369	0.81333	0.10217
0.81667	-0.21845	0.81667	-0.41862	0.81667	-461568	0.81667	0.10311
0.82	-0.21906	0.82	-0.43021	0.82	-462645	0.82	0.10417
0.82333	-0.2252	0.82333	-0.43915	0.82333	-463698	0.82333	0.10381
0.82667	-0.23586	0.82667	-0.44421	0.82667	-464858	0.82667	0.10199
0.83	-0.24709	0.83	-0.44516	0.83	-466176	0.83	0.1005
0.83333	-0.25485	0.83333	-0.44293	0.83333	-467612	0.83333	0.10124
0.83667	-0.2571	0.83667	-0.43911	0.83667	-469084	0.83667	0.10405
0.84	-0.25429	0.84	-0.43446	0.84	-470554	0.84	0.10702
0.84333	-0.24895	0.84333	-0.42866	0.84333	-47204	0.84333	0.10822
0.84667	-0.24412	0.84667	-0.42158	0.84667	-473515	0.84667	0.1067
0.85	-0.24188	0.85	-0.41405	0.85	-474876	0.85	0.10272
0.85333	-0.24275	0.85333	-0.40785	0.85333	-476018	0.85333	0.09784
0.85667	-0.24609	0.85667	-0.40506	0.85667	-476913	0.85667	0.09435
0.86	-0.25071	0.86	-0.40639	0.86	-477645	0.86	0.09389
0.86333	-0.25574	0.86333	-0.41007	0.86333	-478377	0.86333	0.09668
0.86667	-0.2611	0.86667	-0.41296	0.86667	-479262	0.86667	0.10144
0.87	-0.26693	0.87	-0.41332	0.87	-480369	0.87	0.10576
0.87333	-0.27222	0.87333	-0.41196	0.87333	-481699	0.87333	0.1076
0.87667	-0.27458	0.87667	-0.41065	0.87667	-483233	0.87667	0.10675
0.88	-0.27254	0.88	-0.41039	0.88	-484915	0.88	0.10427
0.88333	-0.26767	0.88333	-0.41143	0.88333	-48664	0.88333	0.101
0.88667	-0.26324	0.88667	-0.41396	0.88667	-488282	0.88667	0.09756
0.89	-0.26151	0.89	-0.41772	0.89	-489703	0.89	0.09508
0.89333	-0.26291	0.89333	-0.42116	0.89333	-490822	0.89333	0.09484
0.89667	-0.26622	0.89667	-0.42238	0.89667	-491703	0.89667	0.09693
0.9	-0.26879	0.9	-0.42102	0.9	-492471	0.9	0.09999
0.90333	-0.26767	0.90333	-0.41882	0.90333	-493234	0.90333	0.10255
0.90667	-0.26231	0.90667	-0.41834	0.90667	-494114	0.90667	0.1043
0.91	-0.25527	0.91	-0.42085	0.91	-495199	0.91	0.1056
0.91333	-0.24988	0.91333	-0.42535	0.91333	-49646	0.91333	0.10646
0.91667	-0.24859	0.91667	-0.42963	0.91667	-497751	0.91667	0.10658
0.92	-0.2523	0.92	-0.43186	0.92	-498896	0.92	0.10594
0.92333	-0.25921	0.92333	-0.43128	0.92333	-499793	0.92333	0.10502
0.92667	-0.26557	0.92667	-0.42871	0.92667	-50041	0.92667	0.10419
0.93	-0.26842	0.93	-0.42628	0.93	-500725	0.93	0.10333
0.93333	-0.26751	0.93333	-0.42619	0.93333	-500811	0.93333	0.10252
0.93667	-0.26515	0.93667	-0.42951	0.93667	-500927	0.93667	0.10224
0.94	-0.26422	0.94	-0.43572	0.94	-501375	0.94	0.10223
0.94333	-0.2659	0.94333	-0.44301	0.94333	-502234	0.94333	0.10167
0.94667	-0.26901	0.94667	-0.44937	0.94667	-503273	0.94667	0.10045
0.95	-0.27095	0.95	-0.45333	0.95	-504188	0.95	0.09929
0.95333	-0.26996	0.95333	-0.45423	0.95333	-504847	0.95333	0.09928
0.95667	-0.26696	0.95667	-0.45249	0.95667	-505344	0.95667	0.10137
0.96	-0.26446	0.96	-0.44941	0.96	-505906	0.96	0.1055
0.96333	-0.26417	0.96333	-0.44671	0.96333	-506751	0.96333	0.11017
0.96667	-0.26618	0.96667	-0.44566	0.96667	-507969	0.96667	0.11362
0.97	-0.2689	0.97	-0.44606	0.97	-509476	0.97	0.11515
0.97333	-0.27016	0.97333	-0.44676	0.97333	-511069	0.97333	0.11505
0.97667	-0.26931	0.97667	-0.44735	0.97667	-51255	0.97667	0.11376
0.98	-0.26733	0.98	-0.44808	0.98	-513801	0.98	0.11175
0.98333	-0.26542	0.98333	-0.4488	0.98333	-514759	0.98333	0.11008
0.98667	-0.26441	0.98667	-0.44888	0.98667	-515384	0.98667	0.10987
0.99	-0.26449	0.99	-0.44759	0.99	-515731	0.99	0.1109
0.99333	-0.26532	0.99333	-0.44458	0.99333	-516014	0.99333	0.11138
0.99667	-0.26663	0.99667	-0.44076	0.99667	-51647	0.99667	0.10955
1	-0.26759	1	-0.43788	1	-517148	1	0.10581
100333	-0.26661	100333	-0.43693	100333	-517958	100333	0.1023
100667	-0.26351	100667	-0.43783	100667	-518848	100667	0.10096
1.01	-0.26043	1.01	-0.44045	1.01	-519771	1.01	0.10233
101333	-0.25855	101333	-0.44442	101333	-520572	101333	0.10527
101667	-0.25599	101667	-0.44877	101667	-521134	101667	0.10836
1.02	-0.25106	1.02	-0.45282	1.02	-521593	1.02	0.11092
102333	-0.24459	102333	-0.45646	102333	-522277	102333	0.11212
102667	-0.23892	102667	-0.45934	102667	-523387	102667	0.111
1.03	-0.23641	1.03	-0.46078	1.03	-524838	1.03	0.10815
103333	-0.23771	103333	-0.4601	103333	-526372	103333	0.10551
103667	-0.24144	103667	-0.45724	103667	-527717	103667	0.1042
1.04	-0.24638	1.04	-0.45344	1.04	-528673	1.04	0.10391
104333	-0.25163	104333	-0.45073	104333	-529227	104333	0.10377
104667	-0.25544	104667	-0.44987	104667	-529565	104667	0.10313
1.05	-0.25639	1.05	-0.44904	1.05	-529921	1.05	0.10226
105333	-0.25484	105333	-0.4465	105333	-530433	105333	0.10231
105667	-0.253	105667	-0.44354	105667	-531086	105667	0.10375
1.06	-0.25311	1.06	-0.4428	1.06	-531789	1.06	0.10537
106333	-0.25473	106333	-0.44516	106333	-532523	106333	0.10579
106667	-0.25561	106667	-0.44986	106667	-533378	106667	0.10517
1.07	-0.25517	1.07	-0.45603	1.07	-534401	1.07	0.10486
107333	-0.25483	107333	-0.46246	107333	-535489	107333	0.10581
107667	-0.25526	107667	-0.46709	107667	-536462	107667	0.10755
1.08	-0.25525	1.08	-0.46798	1.08	-537188	1.08	0.10835
108333	-0.25353	108333	-0.46508	108333	-537654	108333	0.10668
108667	-0.25065	108667	-0.46058	108667	-537963	108667	0.10246
1.09	-0.24808	1.09	-0.45714	1.09	-538261	1.09	0.09674
109333	-0.24624	109333	-0.45596	109333	-538623	109333	0.09054
109667	-0.24496	109667	-0.45698	109667	-539027	109667	0.08484
1.1	-0.24414	1.1	-0.46003	1.1	-539479	1.1	0.08104
110333	-0.24308	110333	-0.46517	110333	-540079	110333	0.08071
110667	-0.24111	110667	-0.47202	110667	-5409	110667	0.08462
1.11	-0.23881	1.11	-0.47901	1.11	-541892	1.11	0.09203
111333	-0.23716	111333	-0.48443	111333	-542893	111333	0.10101
111667	-0.2364	111667	-0.4879	111667	-543744	111667	0.10951
1.12	-0.23685	1.12	-0.48954	1.12	-544437	1.12	0.11601
112333	-0.23926	112333	-0.48886	112333	-545099	112333	0.11923
112667	-0.24335	112667	-0.48581	112667	-545853	112667	0.118
1.13	-0.24742	1.13	-0.48138	1.13	-546802	1.13	0.11256
113333	-0.25011	113333	-0.47649	113333	-547974	113333	0.10572
113667	-0.25101	113667	-0.47181	113667	-549246	113667	0.10103
1.14	-0.25035	1.14	-0.46834	1.14	-550469	1.14	0.09962
114333	-0.24873	114333	-0.46696	114333	-551557	114333	0.10001
114667	-0.24571	114667	-0.46766	114667	-552424	114667	0.10032
1.15	-0.23965	1.15	-0.46923	1.15	-553032	1.15	0.09931
115333	-0.2302	115333	-0.47005	115333	-553503	115333	0.09695
115667	-0.21951	115667	-0.46967	115667	-554031	115667	0.09497
1.16	-0.2105	1.16	-0.46858	1.16	-554731	1.16	0.09524
116333	-0.2049	116333	-0.46775	116333	-555645	116333	0.0977
116667	-0.20271	116667	-0.46908	116667	-55673	116667	0.10065
1.17	-0.20275	1.17	-0.47396	1.17	-557824	1.17	0.1024
117333	-0.20399	117333	-0.48113	117333	-558759	117333	0.10244
117667	-0.20574	117667	-0.48766	117667	-559497	117667	0.10118
1.18	-0.20711	1.18	-0.49138	1.18	-560152	1.18	0.09965
118333	-0.20783	118333	-0.49158	118333	-560959	118333	0.09909
118667	-0.20843	118667	-0.48907	118667	-562099	118667	0.09981
1.19	-0.20856	1.19	-0.48578	1.19	-56353	1.19	0.10135
119333	-0.20613	119333	-0.48315	119333	-565014	119333	0.10377
119667	-0.19922	119667	-0.48144	119667	-566294	119667	0.10776
1.2	-0.18846	1.2	-0.48086	1.2	-567268	1.2	0.1132
120333	-0.17645	120333	-0.48165	120333	-568016	120333	0.11847
120667	-0.16516	120667	-0.48345	120667	-568635	120667	0.12182
1.21	-0.15517	1.21	-0.48585	1.21	-569141	1.21	0.12301
121333	-0.14643	121333	-0.48882	121333	-569587	121333	0.12332
121667	-0.13826	121667	-0.49281	121667	-570129	121667	0.12411
1.22	-0.1301	1.22	-0.49867	1.22	-570895	1.22	0.12539
122333	-0.12282	122333	-0.50593	122333	-571854	122333	0.12567
122667	-0.11841	122667	-0.51201	122667	-572816	122667	0.12372
1.23	-0.11776	1.23	-0.51395	1.23	-573559	1.23	0.11964
123333	-0.11898	123333	-0.5107	123333	-574012	123333	0.11426
123667	-0.11912	123667	-0.50432	123667	-5743	123667	0.10868
1.24	-0.11722	1.24	-0.49855	1.24	-574541	1.24	0.10415
124333	-0.11431	124333	-0.49578	124333	-574735	124333	0.10183
124667	-0.11084	124667	-0.49633	124667	-574918	124667	0.10247
1.25	-0.1054	1.25	-0.49988	1.25	-575218	1.25	0.1056
125333	-0.09607	125333	-0.50621	125333	-575716	125333	0.10941
125667	-0.08286	125667	-0.51476	125667	-576386	125667	0.11205
1.26	-0.06821	1.26	-0.52397	1.26	-577125	1.26	0.11272
126333	-0.05452	126333	-0.53116	126333	-577826	126333	0.11193
126667	-0.04261	126667	-0.53378	126667	-578456	126667	0.11074
1.27	-0.03256	1.27	-0.53185	1.27	-579019	1.27	0.10931
127333	-0.02432	127333	-0.52839	127333	-579497	127333	0.10718
127667	-0.01792	127667	-0.52686	127667	-579877	127667	0.10491
1.28	-0.01321	1.28	-0.52824	1.28	-58019	1.28	0.10371
128333	-0.00858	128333	-0.5308	128333	-58056	128333	0.1039
128667	-0.00145	128667	-0.53252	128667	-581169	128667	0.10478
1.29	0.00915	1.29	-0.5327	1.29	-582107	1.29	0.10565
129333	0.02211	129333	-0.53177	129333	-583309	129333	0.1064
129667	0.03609	129667	-0.53007	129667	-584607	129667	0.10713
1.3	0.05047	1.3	-0.52707	1.3	-585849	1.3	0.10779
130333	0.06463	130333	-0.5221	130333	-586999	130333	0.10773
130667	0.07779	130667	-0.51543	130667	-588066	130667	0.10567
1.31	0.08977	1.31	-0.50799	1.31	-588968	1.31	0.10097
131333	0.10071	131333	-0.50119	131333	-589634	131333	0.09499
131667	0.11047	131667	-0.49674	131667	-590173	131667	0.09024
1.32	0.11952	1.32	-0.49601	1.32	-590829	1.32	0.08824
132333	0.12891	132333	-0.5	132333	-59176	132333	0.08867
132667	0.13923	132667	-0.50835	132667	-59289	132667	0.09012
1.33	0.15022	1.33	-0.51847	1.33	-59399	1.33	0.09154
133333	0.16166	133333	-0.5268	133333	-59486	133333	0.09283
133667	0.17395	133667	-0.53119	133667	-595441	133667	0.09415
1.34	0.18697	1.34	-0.53153	1.34	-595844	1.34	0.09588
134333	0.19934	134333	-0.52953	134333	-596296	134333	0.09859
134667	0.20988	134667	-0.52789	134667	-596934	134667	0.10208
1.35	0.21872	1.35	-0.52835	1.35	-597742	1.35	0.10549
135333	0.22632	135333	-0.52981	135333	-598689	135333	0.10819
135667	0.23267	135667	-0.52957	135667	-599712	135667	0.10995
1.36	0.23801	1.36	-0.52649	1.36	-60059	1.36	0.11094
136333	0.24345	136333	-0.52231	136333	-601089	136333	0.1118
136667	0.25001	136667	-0.51983	136667	-601277	136667	0.11267
1.37	0.25719	1.37	-0.52031	1.37	-601458	1.37	0.11294
137333	0.26397	137333	-0.52206	137333	-601853	137333	0.11226
137667	0.27029	137667	-0.52263	137667	-602525	137667	0.11062
1.38	0.27612	1.38	-0.52191	1.38	-603447	1.38	0.10839
138333	0.28129	138333	-0.52174	138333	-604467	138333	0.1073
138667	0.28616	138667	-0.5229	138667	-605321	138667	0.10936
1.39	0.29122	1.39	-0.52431	1.39	-605861	1.39	0.11394
139333	0.29712	139333	-0.52485	139333	-606188	139333	0.11789
139667	0.30488	139667	-0.52434	139667	-60656	139667	0.11907
1.4	0.31443	1.4	-0.52258	1.4	-607157	1.4	0.11766
140333	0.32442	140333	-0.51985	140333	-607889	140333	0.11473
140667	0.33354	140667	-0.51777	140667	-608487	140667	0.11159
1.41	0.34048	1.41	-0.51787	1.41	-608793	1.41	0.10929
141333	0.34426	141333	-0.51969	141333	-608814	141333	0.10781
141667	0.34574	141667	-0.52115	141667	-608628	141667	0.10612
1.42	0.34682	1.42	-0.52053	1.42	-60837	1.42	0.10318
142333	0.34786	142333	-0.51799	142333	-60819	142333	0.09906
142667	0.34739	142667	-0.51505	142667	-608174	142667	0.09517
1.43	0.34408	1.43	-0.51373	1.43	-60831	1.43	0.09301
143333	0.3383	143333	-0.51568	143333	-608512	143333	0.09305
143667	0.33212	143667	-0.52076	143667	-608719	143667	0.095
1.44	0.32802	1.44	-0.52684	1.44	-608963	1.44	0.09799
144333	0.327	144333	-0.53207	144333	-609344	144333	0.10063
144667	0.3282	144667	-0.53648	144667	-609954	144667	0.10183
1.45	0.32987	1.45	-0.5409	1.45	-610766	1.45	0.10124
145333	0.33032	145333	-0.54505	145333	-611607	145333	0.09941
145667	0.32835	145667	-0.5472	145667	-612318	145667	0.09764
1.46	0.32374	1.46	-0.5454	1.46	-612893	1.46	0.09667
146333	0.3173	146333	-0.53907	146333	-613354	146333	0.0955
146667	0.30997	146667	-0.53005	146667	-613672	146667	0.0927
1.47	0.30224	1.47	-0.52157	1.47	-613886	1.47	0.08856
147333	0.29441	147333	-0.51622	147333	-614182	147333	0.08521
147667	0.28701	147667	-0.51512	147667	-614798	147667	0.08439
1.48	0.28087	1.48	-0.51829	1.48	-615843	1.48	0.08568
148333	0.27719	148333	-0.52439	148333	-61717	148333	0.08748
148667	0.2767	148667	-0.53087	148667	-618494	148667	0.08876
1.49	0.27791	1.49	-0.53542	1.49	-619581	1.49	0.08922
149333	0.27761	149333	-0.53723	149333	-620293	149333	0.08868
149667	0.27382	149667	-0.53685	149667	-620648	149667	0.08698
1.5	0.26667	1.5	-0.53541	1.5	-620883	1.5	0.08447
150333	0.257	150333	-0.53377	150333	-621298	150333	0.08204
150667	0.24564	150667	-0.53215	150667	-621981	150667	0.08103
1.51	0.23331	1.51	-0.53057	1.51	-622805	1.51	0.08276
151333	0.2206	151333	-0.52928	151333	-623571	151333	0.08713
151667	0.20813	151667	-0.52818	151667	-624135	151667	0.09244
1.52	0.19612	1.52	-0.52678	1.52	-624517	1.52	0.09727
152333	0.18398	152333	-0.52519	152333	-624891	152333	0.10107
152667	0.17114	152667	-0.52418	152667	-625413	152667	0.10321
1.53	0.15844	1.53	-0.52476	1.53	-626071	1.53	0.10331
153333	0.1476	153333	-0.5278	153333	-626713	153333	0.10196
153667	0.13871	153667	-0.53341	153667	-627171	153667	0.09974
1.54	0.13031	1.54	-0.54065	1.54	-627387	1.54	0.09656
154333	0.12185	154333	-0.54829	154333	-627442	154333	0.09313
154667	0.11363	154667	-0.55526	154667	-627518	154667	0.09146
1.55	0.1051	1.55	-0.56041	1.55	-627767	1.55	0.09319
155333	0.09468	155333	-0.56241	155333	-628195	155333	0.09762
155667	0.08104	155667	-0.5599	155667	-628638	155667	0.1018
1.56	0.06527	1.56	-0.55293	1.56	-628866	1.56	0.10294
156333	0.05069	156333	-0.54344	156333	-628751	156333	0.10073
156667	0.03979	156667	-0.53357	156667	-628359	156667	0.0971
1.57	0.03258	1.57	-0.52494	1.57	-627939	1.57	0.0946
157333	0.02798	157333	-0.51944	157333	-627796	157333	0.09468
157667	0.02473	157667	-0.51841	157667	-628111	157667	0.09671
1.58	0.02078	1.58	-0.52104	1.58	-628833	1.58	0.09884
158333	0.01378	158333	-0.52507	158333	-629741	158333	0.0999
158667	0.00256	158667	-0.52887	158667	-63061	158667	0.10004
1.59	-0.01223	1.59	-0.53234	1.59	-631317	1.59	0.0999
159333	-0.02838	159333	-0.53586	159333	-631859	159333	0.09994
159667	-0.04332	159667	-0.53889	159667	-632355	159667	0.0998
1.6	-0.05565	1.6	-0.54033	1.6	-632904	1.6	0.09862
160333	-0.06566	160333	-0.54014	160333	-63346	160333	0.09618
160667	-0.07453	160667	-0.53934	160667	-633941	160667	0.09308
1.61	-0.08337	1.61	-0.53888	1.61	-634368	1.61	0.08988
161333	-0.09216	161333	-0.53934	161333	-6348	161333	0.08683
161667	-0.09954	161667	-0.54051	161667	-635201	161667	0.08411
1.62	-0.10435	1.62	-0.54101	1.62	-635521	1.62	0.08184
162333	-0.10654	162333	-0.53998	162333	-635866	162333	0.08043
162667	-0.10694	162667	-0.53855	162667	-636387	162667	0.08083
1.63	-0.10805	1.63	-0.53808	1.63	-63706	1.63	0.08322
163333	-0.1133	163333	-0.5388	163333	-637742	163333	0.0861
163667	-0.12313	163667	-0.54018	163667	-638346	163667	0.08768
1.64	-0.13408	1.64	-0.54095	1.64	-638847	1.64	0.08717
164333	-0.14277	164333	-0.53988	164333	-639219	164333	0.08455
164667	-0.14824	164667	-0.5374	164667	-639436	164667	0.08065
1.65	-0.15103	1.65	-0.53527	1.65	-639586	1.65	0.07797
165333	-0.15193	165333	-0.53409	165333	-639916	165333	0.07938
165667	-0.15173	165667	-0.5328	165667	-640567	165667	0.08503
1.66	-0.15151	1.66	-0.53069	1.66	-641359	1.66	0.09209
166333	-0.15238	166333	-0.52792	166333	-641962	166333	0.09708
166667	-0.15433	166667	-0.5247	166667	-642175	166667	0.09797
1.67	-0.15608	1.67	-0.522	1.67	-642012	1.67	0.09512
167333	-0.15682	167333	-0.52173	167333	-641629	167333	0.09055
167667	-0.15724	167667	-0.52451	167667	-641249	167667	0.08623
1.68	-0.15905	1.68	-0.52828	1.68	-641086	1.68	0.08367
168333	-0.16345	168333	-0.52991	168333	-641277	168333	0.08462
168667	-0.16955	168667	-0.52827	168667	-641822	168667	0.09023
1.69	-0.17508	1.69	-0.52586	1.69	-642561	1.69	0.09907
169333	-0.17844	169333	-0.52619	169333	-643225	169333	0.10713
169667	-0.17968	169667	-0.53001	169667	-643612	169667	0.11139
1.7	-0.17988	1.7	-0.53531	1.7	-643746	1.7	0.11234
170333	-0.17974	170333	-0.54011	170333	-643814	170333	0.11218
170667	-0.17931	170667	-0.54372	170667	-643987	170667	0.11252
1.71	-0.17884	1.71	-0.54599	1.71	-644378	1.71	0.11373
171333	-0.1789	171333	-0.54621	171333	-645033	171333	0.11478
171667	-0.17971	171667	-0.5432	171667	-645852	171667	0.11414
1.72	-0.1811	1.72	-0.53653	1.72	-646573	1.72	0.11104
172333	-0.18313	172333	-0.52794	172333	-646932	172333	0.10565
172667	-0.18594	172667	-0.52081	172667	-646875	172667	0.09898
1.73	-0.18903	1.73	-0.51755	1.73	-646586	1.73	0.09308
173333	-0.19124	173333	-0.51774	173333	-646302	173333	0.09019
173667	-0.19137	173667	-0.51953	173667	-64616	173667	0.09104
1.74	-0.18939	1.74	-0.5221	1.74	-646172	1.74	0.09442
174333	-0.18734	174333	-0.52511	174333	-646256	174333	0.09878
174667	-0.18815	174667	-0.52699	174667	-646297	174667	0.10371
1.75	-0.19283	1.75	-0.52646	1.75	-646255	1.75	0.10913
175333	-0.19927	175333	-0.52415	175333	-646187	175333	0.11422
175667	-0.20419	175667	-0.52166	175667	-646135	175667	0.11844
1.76	-0.20548	1.76	-0.52069	1.76	-646084	1.76	0.12237
176333	-0.20279	176333	-0.52268	176333	-646069	176333	0.12676
176667	-0.19783	176667	-0.52733	176667	-646185	176667	0.13147
1.77	-0.19365	1.77	-0.53232	1.77	-646474	1.77	0.13501
177333	-0.19181	177333	-0.53548	177333	-646893	177333	0.13523
177667	-0.19109	177667	-0.53676	177667	-647363	177667	0.13102
1.78	-0.18994	1.78	-0.53719	1.78	-647802	1.78	0.12336
178333	-0.18864	178333	-0.53686	178333	-648151	178333	0.11483
178667	-0.18815	178667	-0.53473	178667	-648384	178667	0.1088
1.79	-0.18818	1.79	-0.53033	1.79	-648474	1.79	0.10801
179333	-0.18756	179333	-0.52438	179333	-648446	179333	0.11344
179667	-0.18583	179667	-0.51816	179667	-648407	179667	0.12354
1.8	-0.18389	1.8	-0.51346	1.8	-648389	1.8	0.13428
180333	-0.18272	180333	-0.51188	180333	-648334	180333	0.1417
180667	-0.18188	180667	-0.51309	180667	-648344	180667	0.14422
1.81	-0.17972	1.81	-0.51536	1.81	-648638	1.81	0.14258
181333	-0.17465	181333	-0.51777	181333	-649256	181333	0.13885
181667	-0.16611	181667	-0.52081	181667	-65003	181667	0.13543
1.82	-0.15467	1.82	-0.52539	1.82	-650755	1.82	0.13412
182333	-0.14197	182333	-0.53159	182333	-651314	182333	0.13589
182667	-0.13011	182667	-0.53766	182667	-651694	182667	0.14027
1.83	-0.12013	1.83	-0.54049	1.83	-651939	1.83	0.14537
183333	-0.11128	183333	-0.53797	183333	-652042	183333	0.14925
183667	-0.10229	183667	-0.53125	183667	-651883	183667	0.15079
1.84	-0.093	1.84	-0.52373	1.84	-651398	1.84	0.14926
184333	-0.08377	184333	-0.51855	184333	-650763	184333	0.14486
184667	-0.07375	184667	-0.51743	184667	-650293	184667	0.13947
1.85	-0.06153	1.85	-0.52028	1.85	-650197	1.85	0.13516
185333	-0.04748	185333	-0.52502	185333	-650481	185333	0.13242
185667	-0.03326	185667	-0.52876	185667	-651025	185667	0.13065
1.86	-0.01913	1.86	-0.52964	1.86	-651646	1.86	0.12937
186333	-0.00292	186333	-0.52767	186333	-652175	186333	0.12816
186667	0.01872	186667	-0.52408	186667	-652572	186667	0.12613
1.87	0.04823	1.87	-0.52015	1.87	-65293	1.87	0.12289
187333	0.08517	187333	-0.51712	187333	-653338	187333	0.12
187667	0.12632	187667	-0.51643	187667	-653767	187667	0.11975
1.88	0.16868	1.88	-0.51834	1.88	-654136	1.88	0.12242
188333	0.21138	188333	-0.52122	188333	-654458	188333	0.12603
188667	0.25475	188667	-0.52322	188667	-654793	188667	0.12832
1.89	0.29968	1.89	-0.52357	1.89	-655157	1.89	0.12806
189333	0.34801	189333	-0.52252	189333	-655517	189333	0.12503
189667	0.40157	189667	-0.52112	189667	-655789	189667	0.12048
1.9	0.46041	1.9	-0.52019	1.9	-655881	1.9	0.11683
190333	0.52251	190333	-0.51936	190333	-655766	190333	0.11612
190667	0.58548	190667	-0.51734	190667	-655519	190667	0.11872
1.91	0.64794	1.91	-0.51288	1.91	-655272	1.91	0.12341
191333	0.70963	191333	-0.50592	191333	-655107	191333	0.12813
191667	0.77001	191667	-0.49806	191667	-654997	191667	0.13126
1.92	0.82709	1.92	-0.49127	1.92	-654881	1.92	0.1327
192333	0.87894	192333	-0.48649	192333	-654787	192333	0.13339
192667	0.92603	192667	-0.48445	192667	-654809	192667	0.13383
1.93	0.97014	1.93	-0.48695	1.93	-654974	1.93	0.13334
193333	101142	193333	-0.49458	193333	-655197	193333	0.13112
193667	104771	193667	-0.50441	193667	-655405	193667	0.12784
1.94	107517	1.94	-0.51203	1.94	-655686	1.94	0.12559
194333	10894	194333	-0.51534	194333	-656153	194333	0.12615
194667	108745	194667	-0.51543	194667	-656693	194667	0.1298
1.95	10692	1.95	-0.51448	1.95	-657058	1.95	0.13497
195333	103659	195333	-0.51375	195333	-657192	195333	0.13918
195667	0.99198	195667	-0.51346	195667	-657241	195667	0.14099
1.96	0.93753	1.96	-0.51368	1.96	-657343	1.96	0.14072
196333	0.8754	196333	-0.51415	196333	-657561	196333	0.13937
196667	0.80788	196667	-0.51363	196667	-657947	196667	0.13749
1.97	0.73799	1.97	-0.51074	1.97	-658515	1.97	0.13538
197333	0.66907	197333	-0.50512	197333	-659128	197333	0.13307
197667	0.60237	197667	-0.49828	197667	-659567	197667	0.13028
1.98	0.53638	1.98	-0.49306	1.98	-659743	1.98	0.12725
198333	0.46973	198333	-0.49124	198333	-659734	198333	0.12505
198667	0.40316	198667	-0.49191	198667	-659665	198667	0.12455
1.99	0.33848	1.99	-0.49307	1.99	-65964	1.99	0.12557
199333	0.27757	199333	-0.49385	199333	-659674	199333	0.12714
199667	0.22243	199667	-0.49505	199667	-659649	199667	0.12793
2	0.17514	2	-0.49781	2	-659404	2	0.12708
200333	0.13662	200333	-0.50184	200333	-658941	200333	0.125
200667	0.10564	200667	-0.50558	200667	-658505	200667	0.12297
2.01	0.07939	2.01	-0.50792	2.01	-658399	2.01	0.12168
201333	0.05538	201333	-0.50891	201333	-658709	201333	0.12115
201667	0.03272	201667	-0.5093	201667	-659268	201667	0.12162
2.02	0.01218	2.02	-0.51012	2.02	-659841	2.02	0.12318
202333	-0.005	202333	-0.512	202333	-660271	202333	0.1253
202667	-0.01824	202667	-0.5139	202667	-660537	202667	0.12724
2.03	-0.02789	2.03	-0.5131	2.03	-660771	2.03	0.12868
203333	-0.03536	203333	-0.50753	203333	-661127	203333	0.12978
203667	-0.04304	203667	-0.49761	203667	-661599	203667	0.13015
2.04	-0.05311	2.04	-0.48597	2.04	-662033	2.04	0.12877
204333	-0.0658	204333	-0.47592	204333	-662275	204333	0.12581
204667	-0.07907	204667	-0.47019	204667	-662289	204667	0.12271
2.05	-0.09041	2.05	-0.47017	2.05	-662206	2.05	0.12058
205333	-0.09838	205333	-0.47488	205333	-662251	205333	0.11976
205667	-0.10282	205667	-0.48076	205667	-662575	205667	0.12034
2.06	-0.10415	2.06	-0.4842	2.06	-663101	2.06	0.12233
206333	-0.10298	206333	-0.485	206333	-663547	206333	0.12567
206667	-0.10058	206667	-0.48599	206667	-663716	206667	0.13
2.07	-0.09836	2.07	-0.48893	2.07	-663661	2.07	0.13396
207333	-0.09712	207333	-0.49259	207333	-663535	207333	0.1358
207667	-0.09703	207667	-0.49477	207667	-663408	207667	0.13519
2.08	-0.09792	2.08	-0.4946	2.08	-663321	2.08	0.13338
208333	-0.09916	208333	-0.49314	208333	-663397	208333	0.13121
208667	-0.10015	208667	-0.49231	208667	-663752	208667	0.12797
2.09	-0.10047	2.09	-0.49302	2.09	-664288	2.09	0.12307
209333	-0.09945	209333	-0.49416	209333	-664735	209333	0.11755
209667	-0.0963	209667	-0.49402	209667	-664935	209667	0.1133
2.1	-0.09058	2.1	-0.49213	2.1	-664936	2.1	0.11151
210333	-0.08221	210333	-0.48889	210333	-664844	210333	0.11196
210667	-0.07154	210667	-0.48493	210667	-664714	210667	0.1132
2.11	-0.05987	2.11	-0.48164	2.11	-664601	2.11	0.11353
211333	-0.04905	211333	-0.48056	211333	-664607	211333	0.11237
211667	-0.03973	211667	-0.48149	211667	-664818	211667	0.11114
2.12	-0.03143	2.12	-0.48304	2.12	-665177	2.12	0.11228
212333	-0.02407	212333	-0.48483	212333	-665468	212333	0.11652
212667	-0.01761	212667	-0.48731	212667	-665508	212667	0.12169
2.13	-0.01184	2.13	-0.48988	2.13	-66529	2.13	0.12492
213333	-0.00725	213333	-0.49055	213333	-664919	213333	0.12528
213667	-0.00424	213667	-0.48798	213667	-66453	213667	0.12378
2.14	-0.00203	2.14	-0.48313	2.14	-664281	2.14	0.1222
214333	0.000203	214333	-0.47859	214333	-66429	214333	0.12227
214667	0.00262	214667	-0.47619	214667	-664541	214667	0.12448
2.15	0.00572	2.15	-0.47579	2.15	-664902	2.15	0.12748
215333	0.01042	215333	-0.47612	215333	-665218	215333	0.12922
215667	0.01738	215667	-0.4759	215667	-665397	215667	0.12863
2.16	0.02733	2.16	-0.47444	2.16	-665488	2.16	0.12612
216333	0.04154	216333	-0.47201	216333	-66559	216333	0.12304
216667	0.06	216667	-0.46931	216667	-665678	216667	0.12072
2.17	0.07915	2.17	-0.46689	2.17	-665649	2.17	0.11938
217333	0.09329	217333	-0.46499	217333	-665507	217333	0.1184
217667	0.09764	217667	-0.46377	217667	-66534	217667	0.1174
2.18	0.08993	2.18	-0.46349	2.18	-665168	2.18	0.11659
218333	0.07065	218333	-0.46426	218333	-664986	218333	0.11609
218667	0.04235	218667	-0.46615	218667	-664871	218667	0.11595
2.19	0.00837	2.19	-0.46897	2.19	-664955	2.19	0.11653
219333	-0.02843	219333	-0.47154	219333	-665364	219333	0.11805
219667	-0.06671	219667	-0.47241	219667	-666068	219667	0.12044
2.2	-0.10643	2.2	-0.47138	2.2	-666824	2.2	0.12374
220333	-0.14739	220333	-0.46885	220333	-667354	220333	0.12794
220667	-0.18857	220667	-0.46557	220667	-667528	220667	0.13251
2.21	-0.22826	2.21	-0.46385	2.21	-667408	2.21	0.13689
221333	-0.26463	221333	-0.46592	221333	-667162	221333	0.14063
221667	-0.29697	221667	-0.47088	221667	-666885	221667	0.14259
2.22	-0.3257	2.22	-0.47521	2.22	-666556	2.22	0.14128
222333	-0.35121	222333	-0.47619	222333	-666137	222333	0.1361
222667	-0.37344	222667	-0.47411	222667	-665656	222667	0.12821
2.23	-0.3922	2.23	-0.4713	2.23	-665225	2.23	0.12021
223333	-0.40767	223333	-0.46932	223333	-665012	223333	0.11438
223667	-0.42049	223667	-0.46772	223667	-665179	223667	0.11161
2.24	-0.43124	2.24	-0.4654	2.24	-665841	2.24	0.11209
224333	-0.43987	224333	-0.46171	224333	-666984	224333	0.11557
224667	-0.44539	224667	-0.45654	224667	-668348	224667	0.12067
2.25	-0.4463	2.25	-0.45044	2.25	-669503	2.25	0.12535
225333	-0.44202	225333	-0.44465	225333	-670111	225333	0.12829
225667	-0.43393	225667	-0.44066	225667	-6701	225667	0.12955
2.26	-0.42432	2.26	-0.43978	2.26	-669611	2.26	0.12984
226333	-0.41479	226333	-0.442	226333	-66888	226333	0.12933
226667	-0.40626	226667	-0.44558	226667	-66814	226667	0.12779
2.27	-0.39989	2.27	-0.44837	2.27	-66754	2.27	0.1252
227333	-0.39752	227333	-0.44909	227333	-667159	227333	0.1219
227667	-0.40046	227667	-0.44764	227667	-667058	227667	0.11855
2.28	-0.40746	2.28	-0.44525	2.28	-667223	2.28	0.11619
228333	-0.41522	228333	-0.44382	228333	-667524	228333	0.11584
228667	-0.42144	228667	-0.44442	228667	-667835	228667	0.11766
2.29	-0.42655	2.29	-0.44685	2.29	-668119	2.29	0.12063
229333	-0.43273	229333	-0.45023	229333	-668379	229333	0.12374
229667	-0.44216	229667	-0.45326	229667	-668583	229667	0.1265
2.3	-0.45555	2.3	-0.45455	2.3	-668725	2.3	0.12838
230333	-0.47104	230333	-0.45384	230333	-668871	230333	0.1292
230667	-0.48511	230667	-0.45211	230667	-669054	230667	0.12962
2.31	-0.49519	2.31	-0.45044	2.31	-669222	2.31	0.13033
231333	-0.50132	231333	-0.44942	231333	-66932	231333	0.13129
231667	-0.50531	231667	-0.44936	231667	-669292	231667	0.13185
2.32	-0.50876	2.32	-0.44971	2.32	-669116	2.32	0.13098
232333	-0.51222	232333	-0.44901	232333	-668925	232333	0.12799
232667	-0.51643	232667	-0.44671	232667	-668892	232667	0.12394
2.33	-0.52314	2.33	-0.44415	2.33	-669004	2.33	0.12108
233333	-0.53331	233333	-0.44349	233333	-66914	233333	0.12048
233667	-0.54478	233667	-0.44583	233667	-669276	233667	0.12152
2.34	-0.55365	2.34	-0.4502	2.34	-669482	2.34	0.12335
234333	-0.55779	234333	-0.45437	234333	-669805	234333	0.12579
234667	-0.55779	234667	-0.45644	234667	-670202	234667	0.12836
2.35	-0.55515	2.35	-0.45627	2.35	-670604	2.35	0.12991
235333	-0.55137	235333	-0.45471	235333	-671009	235333	0.12967
235667	-0.54845	235667	-0.45203	235667	-671401	235667	0.1281
2.36	-0.54819	2.36	-0.44839	2.36	-671688	2.36	0.12675
236333	-0.551	236333	-0.44495	236333	-671753	236333	0.12739
236667	-0.55568	236667	-0.44281	236667	-671508	236667	0.13062
2.37	-0.56071	2.37	-0.44177	2.37	-671021	2.37	0.13528
237333	-0.56565	237333	-0.44085	237333	-67055	237333	0.13966
237667	-0.57118	237667	-0.43927	237667	-670309	237667	0.1428
2.38	-0.57768	2.38	-0.43738	2.38	-67028	2.38	0.14443
238333	-0.58388	238333	-0.43663	238333	-670305	238333	0.14525
238667	-0.58779	238667	-0.43763	238667	-670284	238667	0.14682
2.39	-0.58903	2.39	-0.43901	2.39	-670263	2.39	0.1503
239333	-0.58906	239333	-0.43863	239333	-670321	239333	0.15565
239667	-0.58915	239667	-0.4351	239667	-670418	239667	0.16215
2.4	-0.58947	2.4	-0.42829	2.4	-670416	2.4	0.16877
240333	-0.58975	240333	-0.41975	240333	-670235	240333	0.17408
240667	-0.58932	240667	-0.41239	240667	-669952	240667	0.17672
2.41	-0.58688	2.41	-0.40853	2.41	-66971	2.41	0.1766
241333	-0.58183	241333	-0.40816	241333	-669581	241333	0.17504
241667	-0.57597	241667	-0.4097	241667	-669583	241667	0.17329
2.42	-0.57233	2.42	-0.41162	2.42	-669727	2.42	0.17167
242333	-0.57233	242333	-0.41314	242333	-669998	242333	0.17039
242667	-0.57468	242667	-0.41396	242667	-670348	242667	0.17013
2.43	-0.5773	2.43	-0.41418	2.43	-670772	2.43	0.17171
243333	-0.57966	243333	-0.41493	243333	-671326	243333	0.17562
243667	-0.58276	243667	-0.41805	243667	-671982	243667	0.18139
2.44	-0.58712	2.44	-0.42352	2.44	-672556	2.44	0.18795
244333	-0.59133	244333	-0.42843	244333	-672938	244333	0.19432
244667	-0.59317	244667	-0.43022	244667	-673234	244667	0.1999
2.45	-0.59165	2.45	-0.42929	2.45	-673585	2.45	0.20443
245333	-0.5876	245333	-0.42789	245333	-673947	245333	0.20734
245667	-0.5825	245667	-0.42784	245667	-674112	245667	0.2078
2.46	-0.57754	2.46	-0.42965	2.46	-673969	2.46	0.20614
246333	-0.57421	246333	-0.43248	246333	-673673	246333	0.20419
246667	-0.57446	246667	-0.43441	246667	-673479	246667	0.20327
2.47	-0.57898	2.47	-0.43355	2.47	-673476	2.47	0.20262
247333	-0.58593	247333	-0.42941	247333	-673527	247333	0.20025
247667	-0.59253	247667	-0.42354	247667	-673443	247667	0.19491
2.48	-0.59773	2.48	-0.41867	2.48	-673123	2.48	0.1868
248333	-0.60263	248333	-0.41669	248333	-672599	248333	0.17704
248667	-0.60823	248667	-0.41729	248667	-672084	248667	0.16724
2.49	-0.61392	2.49	-0.41901	2.49	-671881	2.49	0.15876
249333	-0.61815	249333	-0.42037	249333	-672145	249333	0.15187
249667	-0.61989	249667	-0.42007	249667	-672784	249667	0.14606
2.5	-0.619	2.5	-0.41828	2.5	-673571	2.5	0.1413
250333	-0.61651	250333	-0.41711	250333	-674262	250333	0.13828
250667	-0.61465	250667	-0.41835	250667	-674666	250667	0.13736
2.51	-0.61486	2.51	-0.42159	2.51	-674727	2.51	0.13761
251333	-0.6159	251333	-0.42479	251333	-674531	251333	0.13691
251667	-0.61532	251667	-0.42616	251667	-674224	251667	0.13346
2.52	-0.6124	2.52	-0.42536	2.52	-67394	2.52	0.12723
252333	-0.60878	252333	-0.42348	252333	-673774	252333	0.11977
252667	-0.60691	252667	-0.42175	252667	-673796	252667	0.11295
2.53	-0.60798	2.53	-0.42013	2.53	-673996	2.53	0.10825
253333	-0.611	253333	-0.41781	253333	-674266	253333	0.10655
253667	-0.61359	253667	-0.415	253667	-67445	253667	0.10766
2.54	-0.61407	2.54	-0.41334	2.54	-674429	2.54	0.11026
254333	-0.61257	254333	-0.4142	254333	-674266	254333	0.11224
254667	-0.61022	254667	-0.41665	254667	-674166	254667	0.1116
2.55	-0.60793	2.55	-0.41768	2.55	-674203	2.55	0.10801
255333	-0.60651	255333	-0.41525	255333	-674274	255333	0.10303
255667	-0.60722	255667	-0.41019	255667	-674297	255667	0.09849
2.56	-0.6106	2.56	-0.40485	2.56	-674238	2.56	0.09546
256333	-0.61551	256333	-0.40112	256333	-674051	256333	0.09421
256667	-0.62055	256667	-0.39998	256667	-673735	256667	0.09441
2.57	-0.62519	2.57	-0.40091	2.57	-673379	2.57	0.09545
257333	-0.6288	257333	-0.40176	257333	-673143	257333	0.09724
257667	-0.63075	257667	-0.40134	257667	-673159	257667	0.1003
2.58	-0.63156	2.58	-0.40062	2.58	-673431	2.58	0.10485
258333	-0.6318	258333	-0.4004	258333	-673805	258333	0.10978
258667	-0.63095	258667	-0.40002	258667	-674068	258667	0.11316
2.59	-0.62912	2.59	-0.39837	2.59	-674074	2.59	0.11385
259333	-0.62786	259333	-0.39513	259333	-673863	259333	0.11215
259667	-0.6286	259667	-0.39136	259667	-673639	259667	0.10972
2.6	-0.63134	2.6	-0.38848	2.6	-67358	2.6	0.10884
260333	-0.63457	260333	-0.38709	260333	-673734	260333	0.11106
260667	-0.63586	260667	-0.38711	260667	-674056	260667	0.11592
2.61	-0.63363	2.61	-0.388	2.61	-674513	2.61	0.12069
261333	-0.62916	261333	-0.38889	261333	-675099	261333	0.12224
261667	-0.62579	261667	-0.38932	261667	-675739	261667	0.1194
2.62	-0.62574	2.62	-0.38966	2.62	-676282	2.62	0.11318
262333	-0.62816	262333	-0.39035	262333	-676592	262333	0.10576
262667	-0.6302	262667	-0.39149	262667	-676601	262667	0.10022
2.63	-0.62948	2.63	-0.393	2.63	-67628	2.63	0.09929
263333	-0.62623	263333	-0.3944	263333	-675643	263333	0.10303
263667	-0.62277	263667	-0.39494	263667	-674805	263667	0.10856
2.64	-0.62141	2.64	-0.39453	2.64	-67401	2.64	0.11293
264333	-0.62304	264333	-0.39362	264333	-673532	264333	0.11543
264667	-0.62717	264667	-0.39229	264667	-673504	264667	0.11689
2.65	-0.6324	2.65	-0.39025	2.65	-673803	2.65	0.11787
265333	-0.63748	265333	-0.38749	265333	-674222	265333	0.11793
265667	-0.64205	265667	-0.38434	265667	-674655	265667	0.11588
2.66	-0.6462	2.66	-0.38115	2.66	-675074	2.66	0.11143
266333	-0.64969	266333	-0.37826	266333	-675432	266333	0.10612
266667	-0.65184	266667	-0.37562	266667	-675646	266667	0.1025
2.67	-0.65236	2.67	-0.37286	2.67	-675659	2.67	0.10193
267333	-0.65137	267333	-0.37015	267333	-675575	267333	0.10354
267667	-0.6486	267667	-0.36858	267667	-675591	267667	0.10566
2.68	-0.64394	2.68	-0.36867	2.68	-675738	2.68	0.10793
268333	-0.63809	268333	-0.36929	268333	-675887	268333	0.11096
268667	-0.63299	268667	-0.36888	268667	-675983	268667	0.11467
2.69	-0.63134	2.69	-0.36727	2.69	-676082	2.69	0.11806
269333	-0.63419	269333	-0.36542	269333	-676232	269333	0.12072
269667	-0.63983	269667	-0.36429	269667	-676451	269667	0.12363
2.7	-0.64577	2.7	-0.36457	2.7	-676742	2.7	0.12736
270333	-0.65003	270333	-0.36607	270333	-677056	270333	0.13048
270667	-0.65093	270667	-0.36685	270667	-677257	270667	0.13103
2.71	-0.64712	2.71	-0.36485	2.71	-677249	2.71	0.12873
271333	-0.63851	271333	-0.35996	271333	-677083	271333	0.12465
271667	-0.62668	271667	-0.35385	271667	-67688	271667	0.12
2.72	-0.61386	2.72	-0.34866	2.72	-676796	2.72	0.11615
272333	-0.60194	272333	-0.3456	272333	-677063	272333	0.11405
272667	-0.59244	272667	-0.34486	272667	-677808	272667	0.11343
2.73	-0.58641	2.73	-0.34631	2.73	-678817	2.73	0.11361
273333	-0.58404	273333	-0.34943	273333	-679683	273333	0.11452
273667	-0.58421	273667	-0.35329	273667	-680199	273667	0.11627
2.74	-0.58506	2.74	-0.35735	2.74	-680499	2.74	0.11843
274333	-0.58493	274333	-0.36153	274333	-680854	274333	0.12008
274667	-0.58274	274667	-0.36546	274667	-681369	274667	0.12041
2.75	-0.57862	2.75	-0.36844	2.75	-681846	2.75	0.11914
275333	-0.57419	275333	-0.37045	275333	-681996	275333	0.11657
275667	-0.57089	275667	-0.37244	275667	-681731	275667	0.11288
2.76	-0.56846	2.76	-0.37516	2.76	-681257	2.76	0.10798
276333	-0.5652	276333	-0.37834	276333	-680934	276333	0.10256
276667	-0.55923	276667	-0.38137	276667	-6.81	276667	0.09814
2.77	-0.55044	2.77	-0.38411	2.77	-681429	2.77	0.09579
277333	-0.54076	277333	-0.38656	277333	-682034	277333	0.09567
277667	-0.53179	277667	-0.38809	277667	-682598	277667	0.09749
2.78	-0.52284	2.78	-0.38777	2.78	-682972	2.78	0.10075
278333	-0.51165	278333	-0.38493	278333	-68317	278333	0.10439
278667	-0.49702	278667	-0.37916	278667	-683346	278667	0.10673
2.79	-0.48082	2.79	-0.37149	2.79	-683626	2.79	0.10689
279333	-0.46613	279333	-0.36499	279333	-683991	279333	0.10552
279667	-0.45368	279667	-0.36226	279667	-684302	279667	0.10358
2.8	-0.44201	2.8	-0.36268	2.8	-684411	2.8	0.10162
280333	-0.42973	280333	-0.36367	280333	-684245	280333	0.10037
280667	-0.41643	280667	-0.36433	280667	-683842	280667	0.10033
2.81	-0.40261	2.81	-0.36587	2.81	-683344	2.81	0.10118
281333	-0.38951	281333	-0.3681	281333	-682914	281333	0.10256
281667	-0.37786	281667	-0.36844	281667	-682647	281667	0.10409
2.82	-0.36679	2.82	-0.36556	2.82	-682535	2.82	0.10471
282333	-0.35447	282333	-0.36107	282333	-682427	282333	0.10401
282667	-0.3399	282667	-0.35698	282667	-682111	282667	0.1028
2.83	-0.32363	2.83	-0.35401	2.83	-681511	2.83	0.10108
283333	-0.3067	283333	-0.35192	283333	-680769	283333	0.09814
283667	-0.28939	283667	-0.34991	283667	-680112	283667	0.09478
2.84	-0.27119	2.84	-0.34727	2.84	-679662	2.84	0.09333
284333	-0.25114	284333	-0.34334	284333	-679379	284333	0.09578
284667	-0.22826	284667	-0.33728	284667	-679146	284667	0.10245
2.85	-0.2023	2.85	-0.32885	2.85	-678869	2.85	0.11113
285333	-0.17457	285333	-0.31945	285333	-678521	285333	0.11857
285667	-0.14788	285667	-0.3114	285667	-678163	285667	0.12373
2.86	-0.12435	2.86	-0.30575	2.86	-677867	2.86	0.12778
286333	-0.1036	286333	-0.30145	286333	-67759	286333	0.13105
286667	-0.08372	286667	-0.29722	286667	-677189	286667	0.13247
2.87	-0.06275	2.87	-0.29288	2.87	-676576	2.87	0.13167
287333	-0.03914	287333	-0.2883	287333	-675762	287333	0.12938
287667	-0.01151	287667	-0.28275	287667	-674781	287667	0.12641
2.88	0.02123	2.88	-0.27599	2.88	-673657	2.88	0.12362
288333	0.05847	288333	-0.26849	288333	-672427	288333	0.12199
288667	0.09713	288667	-0.26037	288667	-671161	288667	0.12258
2.89	0.13353	2.89	-0.25162	2.89	-669946	2.89	0.12656
289333	0.16639	289333	-0.24254	289333	-668824	289333	0.13443
289667	0.19826	289667	-0.23326	289667	-667694	289667	0.14515
2.9	0.23336	2.9	-0.22377	2.9	-666373	2.9	0.15632
290333	0.27395	290333	-0.21378	290333	-664799	290333	0.16539
290667	0.3199	290667	-0.20307	290667	-663082	290667	0.17101
2.91	0.3708	2.91	-0.19243	2.91	-6614	2.91	0.1734
291333	0.42665	291333	-0.18302	291333	-659929	291333	0.1738
291667	0.48675	291667	-0.17492	291667	-658781	291667	0.17366
2.92	0.549	2.92	-0.16721	2.92	-657906	2.92	0.17361
292333	0.61103	292333	-0.15924	292333	-657168	292333	0.1734
292667	0.67244	292667	-0.15083	292667	-656481	292667	0.1732
2.93	0.73523	2.93	-0.1421	2.93	-655785	2.93	0.17373
293333	0.80234	293333	-0.13332	293333	-654992	293333	0.17499
293667	0.87595	293667	-0.12403	293667	-654057	293667	0.1764
2.94	0.9562	2.94	-0.11347	2.94	-653059	2.94	0.17835
294333	104118	294333	-0.10198	294333	-652131	294333	0.18267
294667	112844	294667	-0.09054	294667	-651315	294667	0.19054
2.95	121734	2.95	-0.07945	2.95	-650555	2.95	0.20047
295333	130962	295333	-0.06898	295333	-649816	295333	0.20994
295667	14076	295667	-0.06013	295667	-649122	295667	0.21831
2.96	151218	2.96	-0.05351	2.96	-648496	2.96	0.22656
296333	162327	296333	-0.04822	296333	-647934	296333	0.23471
296667	174074	296667	-0.04251	296667	-647463	296667	0.24058
2.97	186391	2.97	-0.03519	2.97	-647124	2.97	0.24251
297333	19912	297333	-0.02629	297333	-646881	297333	0.24196
297667	212059	297667	-0.01669	297667	-646633	297667	0.24202
2.98	225021	2.98	-0.00753	2.98	-646295	2.98	0.24441
298333	237907	298333	0.000285	298333	-645805	298333	0.24874
298667	250738	298667	0.00639	298667	-645142	298667	0.2536
2.99	263548	2.99	0.01108	2.99	-644348	2.99	0.25783
299333	276317	299333	0.01516	299333	-643519	299333	0.26143
299667	289036	299667	0.01939	299667	-642783	299667	0.26559
3	30169	3	0.02423	3	-642216	3	0.27213
300333	314244	300333	0.03	300333	-641817	300333	0.28203
300667	326769	300667	0.03707	300667	-641616	300667	0.29458
3.01	339367	3.01	0.04513	3.01	-64166	3.01	0.30853
301333	351935	301333	0.05327	301333	-641814	301333	0.32278
301667	364225	301667	0.0608	301667	-641814	301667	0.33612
3.02	37601	3.02	0.06736	3.02	-641546	3.02	0.34778
302333	387082	302333	0.07278	302333	-641089	302333	0.35827
302667	397255	302667	0.07709	302667	-640552	302667	0.36889
3.03	406428	3.03	0.08065	3.03	-640026	3.03	0.38065
303333	414618	303333	0.08434	303333	-639597	303333	0.39313
303667	421963	303667	0.08866	303667	-639333	303667	0.40441
3.04	428599	3.04	0.09288	3.04	-639309	3.04	0.41331
304333	434545	304333	0.09604	304333	-639562	304333	0.42127
304667	439774	304667	0.09818	304667	-639993	304667	0.43133
3.05	444252	3.05	0.10055	3.05	-640409	3.05	0.44531
305333	447862	305333	0.10527	305333	-640703	305333	0.46282
305667	450498	305667	0.11343	305667	-640916	305667	0.48192
3.06	452209	3.06	0.12345	3.06	-641092	3.06	0.50027
306333	453166	306333	0.13256	306333	-641137	306333	0.51633
306667	45352	306667	0.13975	306667	-640913	306667	0.53035
3.07	453272	3.07	0.14621	3.07	-640471	3.07	0.54382
307333	452291	307333	0.15323	307333	-640058	307333	0.5585
307667	450452	307667	0.16015	307667	-639897	307667	0.57544
3.08	447735	3.08	0.16495	3.08	-640024	3.08	0.5946
308333	444231	308333	0.16685	308333	-640273	308333	0.61503
308667	440114	308667	0.16727	308667	-640391	308667	0.63584
3.09	435578	3.09	0.16752	3.09	-640276	3.09	0.65646
309333	430792	309333	0.16755	309333	-640081	309333	0.67589
309667	425874	309667	0.16753	309667	-639993	309667	0.6933
3.1	420908	3.1	0.16846	3.1	-640039	3.1	0.70904
310333	41597	310333	0.17104	310333	-640142	310333	0.72384
310667	411111	310667	0.17558	310667	-640206	310667	0.73777
3.11	406331	3.11	0.18201	3.11	-640173	3.11	0.75053
311333	401585	311333	0.18904	311333	-640065	311333	0.76155
311667	396822	311667	0.1942	311667	-639987	311667	0.77051
3.12	392018	3.12	0.19587	3.12	-640071	3.12	0.77851
312333	387149	312333	0.19449	312333	-640342	312333	0.78773
312667	382131	312667	0.19151	312667	-64067	312667	0.79973
3.13	376843	3.13	0.1879	3.13	-640902	3.13	0.81475
313333	371237	313333	0.18438	313333	-640971	313333	0.83225
313667	365374	313667	0.18182	313667	-640871	313667	0.85091
3.14	35935	3.14	0.1805	3.14	-640622	3.14	0.86843
314333	353273	314333	0.1796	314333	-640232	314333	0.88249
314667	347312	314667	0.178	314667	-639686	314667	0.89261
3.15	341592	3.15	0.1753	3.15	-639022	3.15	0.90123
315333	336117	315333	0.17212	315333	-638374	315333	0.91204
315667	330875	315667	0.16995	315667	-637901	315667	0.92657
3.16	325871	3.16	0.16968	3.16	-637712	3.16	0.94258
316333	320984	316333	0.17086	316333	-637847	316333	0.95644
316667	316038	316667	0.17246	316667	-638237	316667	0.96715
3.17	311054	3.17	0.17293	3.17	-63869	3.17	0.97789
317333	306292	317333	0.17057	317333	-638987	317333	0.99268
317667	30205	317667	0.16547	317667	-638985	317667	101187
3.18	298451	3.18	0.16047	3.18	-638665	3.18	103215
318333	295357	318333	0.15877	318333	-638162	318333	104986
318667	292423	318667	0.16074	318667	-637626	318667	106349
3.19	289302	3.19	0.16423	3.19	-637123	3.19	107412
319333	28588	319333	0.16687	319333	-636704	319333	108377
319667	28228	319667	0.16752	319667	-636396	319667	10932
3.2	27865	3.2	0.16647	3.2	-636135	3.2	110231
320333	275049	320333	0.16509	320333	-635857	320333	111188
320667	271465	320667	0.16516	320667	-635586	320667	112285
3.21	267811	3.21	0.16762	3.21	-635382	3.21	113466
321333	263979	321333	0.17156	321333	-63524	321333	114628
321667	25994	321667	0.17441	321667	-635076	321667	115772
3.22	255742	3.22	0.17395	3.22	-63478	3.22	116892
322333	251376	322333	0.16975	322333	-63433	322333	117846
322667	246723	322667	0.1631	322667	-633808	322667	118486
3.23	241783	3.23	0.15606	3.23	-633271	3.23	118783
323333	236848	323333	0.15037	323333	-632678	323333	118787
323667	232268	323667	0.14643	323667	-631955	323667	118569
3.24	228084	3.24	0.14343	3.24	-63105	3.24	118233
324333	224014	324333	0.13977	324333	-630007	324333	117936
324667	219793	324667	0.13398	324667	-628979	324667	117761
3.25	215424	3.25	0.12616	3.25	-628091	3.25	117626
325333	21104	325333	0.11756	325333	-627336	325333	117439
325667	206747	325667	0.1091	325667	-626636	325667	117233
3.26	202659	3.26	0.10165	3.26	-625913	3.26	117062
326333	198929	326333	0.09637	326333	-625142	326333	116856
326667	195618	326667	0.09349	326667	-624414	326667	116458
3.27	192573	3.27	0.09172	3.27	-623865	3.27	115795
327333	189488	327333	0.08959	327333	-623466	327333	115002
327667	186126	327667	0.08687	327667	-622975	327667	114307
3.28	182482	3.28	0.08421	3.28	-622162	3.28	113839
328333	178699	328333	0.0817	328333	-620949	328333	113601
328667	174849	328667	0.07885	328667	-619365	328667	113524
3.29	170885	3.29	0.07573	3.29	-61752	3.29	113439
329333	166823	329333	0.07372	329333	-615615	329333	113176
329667	162783	329667	0.07426	329667	-613882	329667	112726
3.3	158868	3.3	0.07737	3.3	-612452	3.3	112184
330333	155132	330333	0.08202	330333	-611268	330333	111591
330667	151591	330667	0.08737	330667	-610185	330667	110994
3.31	148223	3.31	0.09349	3.31	-609158	3.31	110531
331333	145011	331333	0.10126	331333	-608275	331333	110256
331667	141972	331667	0.11136	331667	-607616	331667	110003
3.32	139135	3.32	0.12341	3.32	-607115	3.32	109606
332333	13646	332333	0.13659	332333	-606613	332333	109155
332667	133817	332667	0.15052	332667	-606036	332667	108883
3.33	131092	3.33	0.16462	3.33	-605461	3.33	10892
333333	128279	333333	0.17738	333333	-60503	333333	109237
333667	125437	333667	0.18723	333667	-604769	333667	109722
3.34	122651	3.34	0.19379	3.34	-604443	3.34	110245
334333	119972	334333	0.19895	334333	-603727	334333	110764
334667	117371	334667	0.20636	334667	-60251	334667	111354
3.35	11471	3.35	0.2186	3.35	-600938	3.35	112076
335333	111743	335333	0.23511	335333	-599329	335333	112862
335667	108358	335667	0.25324	335667	-598103	335667	113622
3.36	104831	3.36	0.27035	3.36	-597602	3.36	114317
336333	101613	336333	0.28536	336333	-597846	336333	114866
336667	0.98884	336667	0.29858	336667	-598518	336667	115162
3.37	0.96492	3.37	0.31023	3.37	-599231	3.37	115237
337333	0.94211	337333	0.3194	337333	-599729	337333	115259
337667	0.91931	337667	0.32523	337667	-59988	337667	115325
3.38	0.89627	3.38	0.32861	3.38	-599663	3.38	1154
338333	0.87306	338333	0.33259	338333	-5992	338333	115445
338667	0.85082	338667	0.34034	338667	-598649	338667	115452
3.39	0.83219	3.39	0.35272	3.39	-598113	3.39	115488
339333	0.81934	339333	0.3677	339333	-597692	339333	115707
339667	0.81173	339667	0.38223	339667	-597462	339667	116179
3.4	0.80619	3.4	0.39409	3.4	-597457	3.4	116745
340333	0.79859	340333	0.403	340333	-597752	340333	117121
340667	0.78613	340667	0.41102	340667	-598421	340667	117102
3.41	0.76878	3.41	0.42077	3.41	-599366	3.41	116669
341333	0.74857	341333	0.43318	341333	-600279	341333	115909
341667	0.72811	341667	0.4478	341667	-60084	341667	114893
3.42	0.71022	3.42	0.46425	3.42	-600928	3.42	113698
342333	0.69744	342333	0.48219	342333	-600657	342333	112443
342667	0.68978	342667	0.50055	342667	-600311	342667	111222
3.43	0.68398	3.43	0.51767	3.43	-600256	3.43	110107
343333	0.67628	343333	0.53261	343333	-600721	343333	109221
343667	0.66476	343667	0.54614	343667	-601627	343667	108678
3.44	0.64924	3.44	0.56004	3.44	-602661	3.44	108411
344333	0.631	344333	0.57543	344333	-603496	344333	108186
344667	0.61209	344667	0.59192	344667	-603933	344667	107735
3.45	0.59351	3.45	0.60828	3.45	-603968	3.45	106888
345333	0.57488	345333	0.62318	345333	-603825	345333	105664
345667	0.55579	345667	0.63541	345667	-603833	345667	104222
3.46	0.53721	3.46	0.64457	3.46	-604151	3.46	102745
346333	0.52151	346333	0.65188	346333	-604714	346333	101357
346667	0.51026	346667	0.65904	346667	-605373	346667	100036
3.47	0.50253	3.47	0.66598	3.47	-605996	3.47	0.98631
347333	0.49648	347333	0.67176	347333	-606521	347333	0.97093
347667	0.49053	347667	0.67632	347667	-607013	347667	0.95556
3.48	0.48272	3.48	0.67911	3.48	-60761	3.48	0.94144
348333	0.47168	348333	0.678	348333	-608381	348333	0.92832
348667	0.45844	348667	0.67155	348667	-609204	348667	0.91529
3.49	0.44569	3.49	0.66085	3.49	-609809	3.49	0.90214
349333	0.43602	349333	0.64848	349333	-610039	349333	0.88969
349667	0.43057	349667	0.63629	349667	-609989	349667	0.87922
3.5	0.42862	3.5	0.62452	3.5	-609857	3.5	0.87122
350333	0.4281	350333	0.61238	350333	-609809	350333	0.86502
350667	0.42606	350667	0.59938	350667	-609919	350667	0.85956
3.51	0.41999	3.51	0.58686	3.51	-610126	3.51	0.8542
351333	0.40937	351333	0.5777	351333	-610333	351333	0.84857
351667	0.39522	351667	0.57395	351667	-610561	351667	0.84206
3.52	0.37885	3.52	0.57532	3.52	-610923	3.52	0.83395
352333	0.36144	352333	0.57979	352333	-611421	352333	0.82373
352667	0.34413	352667	0.58486	352667	-611876	352667	0.8123
3.53	0.32803	3.53	0.5885	3.53	-612075	3.53	0.80225
353333	0.31413	353333	0.5896	353333	-611967	353333	0.79528
353667	0.30271	353667	0.58886	353667	-611701	353667	0.79053
3.54	0.29308	3.54	0.58933	3.54	-6115	3.54	0.78585
354333	0.28403	354333	0.59411	354333	-611464	354333	0.77926
354667	0.27435	354667	0.60382	354667	-611457	354667	0.7699
3.55	0.26326	3.55	0.61675	3.55	-61125	3.55	0.7586
355333	0.2511	355333	0.63088	355333	-610788	355333	0.74759
355667	0.23929	355667	0.6456	355667	-61029	355667	0.73917
3.56	0.22934	3.56	0.66154	3.56	-610015	3.56	0.73388
356333	0.22152	356333	0.67892	356333	-609923	356333	0.73029
356667	0.21477	356667	0.69672	356667	-60972	356667	0.72665
3.57	0.20767	3.57	0.71319	3.57	-609261	3.57	0.72215
357333	0.19926	357333	0.7269	357333	-608698	357333	0.7165
357667	0.18837	357667	0.73844	357667	-608194	357667	0.70957
3.58	0.17349	3.58	0.75094	3.58	-607634	3.58	0.70197
358333	0.15449	358333	0.76759	358333	-6067	358333	0.69527
358667	0.13362	358667	0.78812	358667	-605197	358667	0.69062
3.59	0.11429	3.59	0.80846	3.59	-603208	3.59	0.68716
359333	0.09927	359333	0.82432	359333	-600986	359333	0.68282
359667	0.0899	359667	0.83452	359667	-598843	359667	0.67648
3.6	0.0858	3.6	0.8411	3.6	-59705	3.6	0.66856
360333	0.08435	360333	0.84707	360333	-595615	360333	0.66004
360667	0.08146	360667	0.85436	360667	-594253	360667	0.65164
3.61	0.0743	3.61	0.86317	3.61	-59272	3.61	0.64346
361333	0.063	361333	0.87239	361333	-591048	361333	0.63524
361667	0.05006	361667	0.88013	361667	-589385	361667	0.62703
3.62	0.03774	3.62	0.88441	3.62	-587819	3.62	0.61914
362333	0.02671	362333	0.88461	362333	-586381	362333	0.6119
362667	0.01702	362667	0.88216	362667	-585053	362667	0.6062
3.63	0.00858	3.63	0.8789	3.63	-583803	3.63	0.60312
363333	0.000525	363333	0.87575	363333	-582665	363333	0.60212
363667	-0.00796	363667	0.87322	363667	-581719	363667	0.60128
3.64	-0.01682	3.64	0.87139	3.64	-580952	3.64	0.59956
364333	-0.02607	364333	0.86951	364333	-580222	364333	0.59742
364667	-0.03619	364667	0.86665	364667	-579432	364667	0.59522
3.65	-0.04747	3.65	0.86236	3.65	-578666	3.65	0.59242
365333	-0.05986	365333	0.85636	365333	-578064	365333	0.58878
365667	-0.0735	365667	0.84869	365667	-577679	365667	0.58475
3.66	-0.08812	3.66	0.84054	3.66	-577465	3.66	0.58079
366333	-0.10207	366333	0.83356	366333	-57734	366333	0.57722
366667	-0.11367	366667	0.82751	366667	-577239	366667	0.57458
3.67	-0.12309	3.67	0.81982	3.67	-577116	3.67	0.57291
367333	-0.13143	367333	0.80825	367333	-57693	367333	0.5709
367667	-0.13914	367667	0.79357	367667	-576697	367667	0.56687
3.68	-0.14653	3.68	0.77886	3.68	-576523	3.68	0.56033
368333	-0.15408	368333	0.7665	368333	-57655	368333	0.55169
368667	-0.16135	368667	0.75691	368667	-576841	368667	0.54216
3.69	-0.16689	3.69	0.74997	3.69	-577289	3.69	0.53422
369333	-0.16972	369333	0.74572	369333	-577675	369333	0.53097
369667	-0.17061	369667	0.74387	369667	-57787	369667	0.53442
3.7	-0.17149	3.7	0.74335	3.7	-578012	3.7	0.54358
370333	-0.17391	370333	0.74222	370333	-57836	370333	0.55416
370667	-0.17863	370667	0.73874	370667	-578977	370667	0.56049
3.71	-0.18626	3.71	0.7327	3.71	-579689	3.71	0.55865
371333	-0.19722	371333	0.72448	371333	-58032	371333	0.54898
371667	-0.2116	371667	0.71423	371667	-580821	371667	0.53557
3.72	-0.2291	3.72	0.70298	3.72	-581157	3.72	0.52311
372333	-0.24836	372333	0.69213	372333	-581245	372333	0.51514
372667	-0.26674	372667	0.68188	372667	-581015	372667	0.51337
3.73	-0.28188	3.73	0.67168	3.73	-580476	3.73	0.51705
373333	-0.29279	373333	0.66106	373333	-579728	373333	0.5233
373667	-0.29961	373667	0.64989	373667	-578983	373667	0.52872
3.74	-0.30399	3.74	0.63894	3.74	-578581	3.74	0.5314
374333	-0.30836	374333	0.62926	374333	-578808	374333	0.53183
374667	-0.31389	374667	0.62097	374667	-579606	374667	0.53175
3.75	-0.32069	3.75	0.61377	3.75	-580587	3.75	0.53215
375333	-0.32915	375333	0.60843	375333	-581366	375333	0.53259
375667	-0.3392	375667	0.60586	375667	-581816	375667	0.53191
3.76	-0.34942	3.76	0.60464	3.76	-582008	3.76	0.52907
376333	-0.35819	376333	0.60154	376333	-582029	376333	0.52442
376667	-0.36491	376667	0.59451	376667	-581912	376667	0.5202
3.77	-0.36984	3.77	0.58375	3.77	-581687	3.77	0.51885
377333	-0.37362	377333	0.57075	377333	-581465	377333	0.52038
377667	-0.37717	377667	0.55703	377667	-581405	377667	0.52173
3.78	-0.38106	3.78	0.54395	3.78	-581584	3.78	0.51958
378333	-0.38492	378333	0.53346	378333	-581923	378333	0.5131
378667	-0.38762	378667	0.52714	378667	-582272	378667	0.50399
3.79	-0.38844	3.79	0.52371	3.79	-582521	3.79	0.49445
379333	-0.38821	379333	0.51987	379333	-58263	379333	0.4858
379667	-0.38849	379667	0.51418	379667	-582605	379667	0.47867
3.8	-0.39004	3.8	0.50838	3.8	-582479	3.8	0.4737
380333	-0.39308	380333	0.50387	380333	-582339	380333	0.47169
380667	-0.39815	380667	0.49961	380667	-582305	380667	0.47237
3.81	-0.40575	3.81	0.49447	3.81	-582409	3.81	0.47359
381333	-0.41523	381333	0.48919	381333	-582534	381333	0.47272
381667	-0.4246	381667	0.48543	381667	-582517	381667	0.46835
3.82	-0.43181	3.82	0.48364	3.82	-582284	3.82	0.46076
382333	-0.43595	382333	0.4828	382333	-581861	382333	0.45136
382667	-0.43742	382667	0.48206	382667	-581319	382667	0.44178
3.83	-0.43775	3.83	0.48098	3.83	-580749	3.83	0.43344
383333	-0.43842	383333	0.47863	383333	-580179	383333	0.42749
383667	-0.43974	383667	0.47442	383667	-579548	383667	0.42439
3.84	-0.4414	3.84	0.46971	3.84	-578831	3.84	0.42391
384333	-0.44339	384333	0.46649	384333	-578089	384333	0.4252
384667	-0.44566	384667	0.46565	384667	-577336	384667	0.42657
3.85	-0.44823	3.85	0.46722	3.85	-576539	3.85	0.42696
385333	-0.45155	385333	0.47031	385333	-575756	385333	0.42736
385667	-0.45566	385667	0.47278	385667	-575135	385667	0.42938
3.86	-0.45991	3.86	0.47323	3.86	-574769	3.86	0.4329
386333	-0.46392	386333	0.47221	386333	-574627	386333	0.43582
386667	-0.46771	386667	0.47065	386667	-574622	386667	0.43549
3.87	-0.47103	3.87	0.46904	3.87	-574697	3.87	0.43032
387333	-0.47405	387333	0.46818	387333	-574819	387333	0.42047
387667	-0.47781	387667	0.46856	387667	-574947	387667	0.4081
3.88	-0.48263	3.88	0.46948	3.88	-575059	3.88	0.3965
388333	-0.48708	388333	0.4698	388333	-575129	388333	0.38824
388667	-0.48974	388667	0.46895	388667	-575017	388667	0.3845
3.89	-0.49079	3.89	0.46702	3.89	-574542	3.89	0.38534
389333	-0.49136	389333	0.4643	389333	-573668	389333	0.38966
389667	-0.49261	389667	0.46089	389667	-57253	389667	0.39483
3.9	-0.49514	3.9	0.45688	3.9	-571346	3.9	0.39746
390333	-0.49817	390333	0.4525	390333	-570317	390333	0.39531
390667	-0.50023	390667	0.44814	390667	-569527	390667	0.38902
3.91	-0.50134	3.91	0.4443	3.91	-568901	3.91	0.38105
391333	-0.50344	391333	0.44117	391333	-568297	391333	0.37388
391667	-0.50806	391667	0.43851	391667	-56764	391667	0.36944
3.92	-0.51467	3.92	0.43638	3.92	-566971	3.92	0.36827
392333	-0.52178	392333	0.43505	392333	-566415	392333	0.36926
392667	-0.52841	392667	0.43417	392667	-566077	392667	0.37086
3.93	-0.53416	3.93	0.43301	3.93	-565895	3.93	0.37223
393333	-0.53885	393333	0.43119	393333	-565648	393333	0.3735
393667	-0.54238	393667	0.42855	393667	-565142	393667	0.37506
3.94	-0.54405	3.94	0.42524	3.94	-564322	3.94	0.3768
394333	-0.54301	394333	0.42197	394333	-563289	394333	0.37846
394667	-0.54002	394667	0.41947	394667	-562258	394667	0.37999
3.95	-0.53734	3.95	0.41781	3.95	-561433	3.95	0.38134
395333	-0.53666	395333	0.4166	395333	-560838	395333	0.38197
395667	-0.53849	395667	0.41591	395667	-560341	395667	0.38136
3.96	-0.54283	3.96	0.41632	3.96	-559821	3.96	0.37982
396333	-0.54907	396333	0.41841	396333	-559247	396333	0.37788
396667	-0.5555	396667	0.42205	396667	-558668	396667	0.37518
3.97	-0.56035	3.97	0.42611	3.97	-558174	3.97	0.37102
397333	-0.56353	397333	0.42954	397333	-557838	397333	0.3657
397667	-0.56564	397667	0.43253	397667	-557613	397667	0.36066
3.98	-0.56661	3.98	0.43603	3.98	-557392	3.98	0.35768
398333	-0.56692	398333	0.4407	398333	-557118	398333	0.35795
398667	-0.56818	398667	0.44617	398667	-556733	398667	0.36158
3.99	-0.57076	3.99	0.45082	3.99	-556098	3.99	0.368
399333	-0.57323	399333	0.45304	399333	-55515	399333	0.37582
399667	-0.57454	399667	0.45268	399667	-554058	399667	0.3827
4	-0.57476	4	0.45128	4	-553032	4	0.38682
400333	-0.57399	400333	0.45118	400333	-55216	400333	0.38893
400667	-0.57219	400667	0.45419	400667	-551473	400667	0.39153
4.01	-0.56969	4.01	0.46025	4.01	-550999	4.01	0.39596
401333	-0.56713	401333	0.46703	401333	-550719	401333	0.40198
401667	-0.56482	401667	0.4714	401667	-550586	401667	0.40902
4.02	-0.56261	4.02	0.47183	4.02	-550578	4.02	0.41588
402333	-0.56033	402333	0.46931	402333	-550673	402333	0.42032
402667	-0.55842	402667	0.46575	402667	-550749	402667	0.42047
4.03	-0.55758	4.03	0.46215	4.03	-550601	4.03	0.41622
403333	-0.55784	403333	0.45881	403333	-550103	403333	0.40916
403667	-0.55896	403667	0.45615	403667	-549364	403667	0.40136
4.04	-0.56124	4.04	0.45448	4.04	-548684	4.04	0.39414
404333	-0.5651	404333	0.45365	404333	-548228	404333	0.38802
404667	-0.5698	404667	0.45331	404667	-547858	404667	0.38318
4.05	-0.57313	4.05	0.4536	4.05	-547371	4.05	0.38013
405333	-0.57357	405333	0.45544	405333	-546711	405333	0.37956
405667	-0.57197	405667	0.45957	405667	-545883	405667	0.38132
4.06	-0.57048	4.06	0.46547	4.06	-544904	4.06	0.38435
406333	-0.57081	406333	0.47137	406333	-543897	406333	0.38784
406667	-0.57376	406667	0.47523	406667	-543054	406667	0.391
4.07	-0.57903	4.07	0.47628	4.07	-542448	4.07	0.39246
407333	-0.58512	407333	0.47549	407333	-541981	407333	0.3913
407667	-0.58969	407667	0.47462	407667	-541501	407667	0.38817
4.08	-0.5908	4.08	0.47502	4.08	-5.41	4.08	0.38465
408333	-0.58826	408333	0.4764	408333	-540647	408333	0.38171
408667	-0.58379	408667	0.47765	408667	-540571	408667	0.37956
4.09	-0.57931	4.09	0.47923	4.09	-540735	4.09	0.37835
409333	-0.57563	409333	0.4825	409333	-540997	409333	0.37835
409667	-0.57301	409667	0.48697	409667	-541153	409667	0.37992
4.1	-0.57177	4.1	0.49032	4.1	-541033	4.1	0.38316
410333	-0.57193	410333	0.49074	410333	-540633	410333	0.38713
410667	-0.57313	410667	0.48866	410667	-54014	410667	0.38978
4.11	-0.5756	4.11	0.48645	4.11	-539796	4.11	0.3893
411333	-0.58052	411333	0.48589	411333	-539734	411333	0.38587
411667	-0.58787	411667	0.48654	411667	-539901	411667	0.38174
4.12	-0.5952	4.12	0.48697	4.12	-540123	4.12	0.3791
412333	-0.60007	412333	0.48669	412333	-540212	412333	0.37779
412667	-0.602	412667	0.48646	412667	-540085	412667	0.37615
4.13	-0.60177	4.13	0.48713	4.13	-539865	4.13	0.37343
413333	-0.60041	413333	0.48883	413333	-539793	413333	0.37001
413667	-0.5987	413667	0.49114	413667	-539997	413667	0.3666
4.14	-0.59701	4.14	0.49306	4.14	-540385	4.14	0.36424
414333	-0.59546	414333	0.49318	414333	-540723	414333	0.36393
414667	-0.59372	414667	0.49011	414667	-540839	414667	0.36529
4.15	-0.59175	4.15	0.48307	4.15	-54078	4.15	0.3667
415333	-0.59048	415333	0.47315	415333	-540773	415333	0.36656
415667	-0.59112	415667	0.46328	415667	-541014	415667	0.36433
4.16	-0.59377	4.16	0.45611	4.16	-541535	4.16	0.36083
416333	-0.59748	416333	0.45256	416333	-54215	416333	0.35763
416667	-0.60184	416667	0.45191	416667	-542519	416667	0.35613
4.17	-0.60687	4.17	0.45294	4.17	-54246	4.17	0.35642
417333	-0.61167	417333	0.45477	417333	-542145	417333	0.35668
417667	-0.61418	417667	0.45666	417667	-541884	417667	0.3548
4.18	-0.61304	4.18	0.45779	4.18	-541823	4.18	0.35103
418333	-0.60977	418333	0.45754	418333	-54188	418333	0.34773
418667	-0.60735	418667	0.45587	418667	-541876	418667	0.34669
4.19	-0.60669	4.19	0.45393	4.19	-541716	4.19	0.34785
419333	-0.60695	419333	0.45338	419333	-541413	419333	0.35022
419667	-0.60848	419667	0.45427	419667	-541035	419667	0.35271
4.2	-0.61223	4.2	0.45508	4.2	-5407	4.2	0.35357
420333	-0.61708	420333	0.45448	420333	-540512	420333	0.35101
420667	-0.62032	420667	0.45243	420667	-540486	420667	0.3452
4.21	-0.6202	4.21	0.44993	4.21	-540643	4.21	0.33867
421333	-0.61676	421333	0.44831	421333	-541058	421333	0.33403
421667	-0.61223	421667	0.44841	421667	-541698	421667	0.33141
4.22	-0.61022	4.22	0.4501	4.22	-542386	4.22	0.32885
422333	-0.61214	422333	0.45235	422333	-542988	422333	0.32524
422667	-0.6155	422667	0.45387	422667	-543466	422667	0.32127
4.23	-0.6172	4.23	0.45359	4.23	-543801	4.23	0.31785
423333	-0.61677	423333	0.45078	423333	-543984	423333	0.31467
423667	-0.61514	423667	0.44513	423667	-544065	423667	0.31064
4.24	-0.61176	4.24	0.43715	4.24	-544114	4.24	0.30505
424333	-0.60553	424333	0.42849	424333	-544116	424333	0.29798
424667	-0.59772	424667	0.42127	424667	-543948	424667	0.29048
4.25	-0.59195	4.25	0.41688	4.25	-543532	4.25	0.28467
425333	-0.59095	425333	0.41459	425333	-542988	425333	0.28225
425667	-0.59496	425667	0.4121	425667	-542535	425667	0.2823
4.26	-0.60239	4.26	0.40774	4.26	-542288	4.26	0.28215
426333	-0.61048	426333	0.40171	426333	-54227	426333	0.28063
426667	-0.61666	426667	0.39552	426667	-542511	426667	0.27914
4.27	-0.62044	4.27	0.39048	4.27	-542993	4.27	0.27934
427333	-0.62317	427333	0.3862	427333	-543585	427333	0.28084
427667	-0.62579	427667	0.38146	427667	-54415	427667	0.28166
4.28	-0.62731	4.28	0.37677	4.28	-544656	4.28	0.28049
428333	-0.62613	428333	0.37403	428333	-545101	428333	0.27789
428667	-0.62218	428667	0.3741	428667	-545423	428667	0.27501
4.29	-0.61669	4.29	0.37638	4.29	-545576	4.29	0.2721
429333	-0.61113	429333	0.37936	429333	-545636	429333	0.26848
429667	-0.60703	429667	0.38048	429667	-545673	429667	0.26404
4.3	-0.60493	4.3	0.3778	4.3	-545638	4.3	0.26
430333	-0.60411	430333	0.37193	430333	-545527	430333	0.25761
430667	-0.60389	430667	0.36477	430667	-545515	430667	0.25703
4.31	-0.60437	4.31	0.35722	4.31	-545811	4.31	0.25746
431333	-0.60546	431333	0.34939	431333	-546508	431333	0.25778
431667	-0.60641	431667	0.34222	431667	-547577	431667	0.25771
4.32	-0.6069	4.32	0.33774	4.32	-548856	4.32	0.25798
432333	-0.60689	432333	0.33755	432333	-550088	432333	0.25864
432667	-0.60584	432667	0.34119	432667	-551083	432667	0.25838
4.33	-0.60351	4.33	0.34596	4.33	-551807	4.33	0.25579
433333	-0.60097	433333	0.34817	433333	-552289	433333	0.25067
433667	-0.59971	433667	0.34553	433667	-552568	433667	0.24439
4.34	-0.60073	4.34	0.33862	4.34	-55274	4.34	0.23883
434333	-0.60425	434333	0.33065	434333	-552895	434333	0.2349
434667	-0.60952	434667	0.32504	434667	-553066	434667	0.23206
4.35	-0.61518	4.35	0.3224	4.35	-553287	4.35	0.22951
435333	-0.61996	435333	0.32069	435333	-553604	435333	0.22792
435667	-0.62287	435667	0.3179	435667	-554067	435667	0.22884
4.36	-0.62336	4.36	0.31331	4.36	-554758	4.36	0.23277
436333	-0.62208	436333	0.30697	436333	-555731	436333	0.23836
436667	-0.62056	436667	0.29961	436667	-556959	436667	0.24387
4.37	-0.6199	4.37	0.29238	4.37	-558366	4.37	0.24858
437333	-0.62005	437333	0.28611	437333	-559864	437333	0.2522
437667	-0.62036	437667	0.2813	437667	-561383	437667	0.25359
4.38	-0.62049	4.38	0.27824	4.38	-562857	4.38	0.25119
438333	-0.62079	438333	0.2764	438333	-564259	438333	0.24435
438667	-0.62182	438667	0.27461	438667	-565639	438667	0.23441
4.39	-0.62367	4.39	0.27209	4.39	-567031	4.39	0.22416
439333	-0.62555	439333	0.26877	439333	-568391	439333	0.21612
439667	-0.62645	439667	0.26496	439667	-569639	439667	0.21146
4.4	-0.62613	4.4	0.2608	4.4	-570679	4.4	0.21031
440333	-0.6251	440333	0.25616	440333	-571449	440333	0.21173
440667	-0.62411	440667	0.25126	440667	-572017	440667	0.21397
4.41	-0.62326	4.41	0.24671	4.41	-572572	4.41	0.21576
441333	-0.62138	441333	0.24239	441333	-573266	441333	0.2165
441667	-0.61749	441667	0.2376	441667	-574161	441667	0.21556
4.42	-0.61262	4.42	0.23249	4.42	-575266	4.42	0.21237
442333	-0.60922	442333	0.22776	442333	-576525	442333	0.20738
442667	-0.60942	442667	0.2233	442667	-577793	442667	0.20239
4.43	-0.61349	4.43	0.2188	4.43	-578915	4.43	0.19959
443333	-0.61919	443333	0.2147	443333	-579828	443333	0.19978
443667	-0.62251	443667	0.21144	443667	-580571	443667	0.20147
4.44	-0.61975	4.44	0.20901	4.44	-58122	4.44	0.20234
444333	-0.60974	444333	0.20774	444333	-581873	444333	0.20097
444667	-0.59443	444667	0.20874	444667	-582634	444667	0.19734
4.45	-0.57759	4.45	0.21299	4.45	-58357	4.45	0.19248
445333	-0.56307	445333	0.22001	445333	-584672	445333	0.18786
445667	-0.55374	445667	0.22785	445667	-585845	445667	0.18476
4.46	-0.5508	4.46	0.2344	4.46	-586954	4.46	0.18397
446333	-0.55373	446333	0.2383	446333	-587945	446333	0.1858
446667	-0.56162	446667	0.23854	446667	-588884	446667	0.19007
4.47	-0.57414	4.47	0.23422	4.47	-589824	4.47	0.19576
447333	-0.59075	447333	0.22541	447333	-590731	447333	0.20117
447667	-0.60931	447667	0.21356	447667	-591613	447667	0.20484
4.48	-0.62609	4.48	0.20064	4.48	-592594	4.48	0.20588
448333	-0.63772	448333	0.18869	448333	-593807	448333	0.20373
448667	-0.64291	448667	0.17998	448667	-595202	448667	0.19853
4.49	-0.64305	4.49	0.17633	4.49	-596532	4.49	0.1925
449333	-0.64129	449333	0.17807	449333	-597579	449333	0.1893
449667	-0.64011	449667	0.1841	449667	-598289	449667	0.19078
4.5	-0.63984	4.5	0.19209	4.5	-598703	4.5	0.19538
450333	-0.64032	450333	0.19874	450333	-598931	450333	0.19994
450667	-0.64196	450667	0.20133	450667	-599114	450667	0.20146
4.51	-0.64395	4.51	0.19991	4.51	-59937	4.51	0.19816
451333	-0.64357	451333	0.1968	451333	-59984	451333	0.1909
451667	-0.63901	451667	0.19416	451667	-600648	451667	0.18291
4.52	-0.63144	4.52	0.19273	4.52	-601786	4.52	0.17708
452333	-0.62364	452333	0.19237	452333	-60312	452333	0.17397
452667	-0.61742	452667	0.1929	452667	-604469	452667	0.17258
4.53	-0.61325	4.53	0.19409	4.53	-605622	4.53	0.172
453333	-0.61209	453333	0.19464	453333	-606425	453333	0.17241
453667	-0.61545	453667	0.19237	453667	-606866	453667	0.17452
4.54	-0.62325	4.54	0.18665	4.54	-60703	4.54	0.17784
454333	-0.63281	454333	0.17968	454333	-607106	454333	0.17948
454667	-0.64035	454667	0.1741	454667	-607409	454667	0.17608
4.55	-0.64383	4.55	0.17072	4.55	-60819	4.55	0.16727
455333	-0.64409	455333	0.16934	455333	-609477	455333	0.15636
455667	-0.64292	455667	0.16964	455667	-611116	455667	0.14773
4.56	-0.6415	4.56	0.17068	4.56	-612883	4.56	0.14408
456333	-0.64102	456333	0.17036	456333	-614596	456333	0.14535
456667	-0.64295	456667	0.16676	456667	-616101	456667	0.14906
4.57	-0.64791	4.57	0.16033	4.57	-617224	4.57	0.15134
457333	-0.65487	457333	0.1542	457333	-617826	457333	0.1488
457667	-0.66212	457667	0.15132	457667	-617913	457667	0.14073
4.58	-0.66818	4.58	0.1521	4.58	-617665	4.58	0.12928
458333	-0.67204	458333	0.15488	458333	-61735	458333	0.11756
458667	-0.67316	458667	0.15734	458667	-61719	458667	0.10827
4.59	-0.67165	4.59	0.15762	4.59	-617306	4.59	0.10358
459333	-0.66824	459333	0.15593	459333	-617694	459333	0.10464
459667	-0.66378	459667	0.15441	459667	-618222	459667	0.11008
4.6	-0.6588	4.6	0.15493	4.6	-618728	4.6	0.11641
460333	-0.65375	460333	0.15746	460333	-619139	460333	0.12053
460667	-0.64954	460667	0.16091	460667	-619518	460667	0.12117
4.61	-0.64679	4.61	0.16418	4.61	-620019	4.61	0.11854
461333	-0.64531	461333	0.16554	461333	-620758	461333	0.1142
461667	-0.64464	461667	0.16307	461667	-621694	461667	0.11107
4.62	-0.64448	4.62	0.15662	4.62	-622637	4.62	0.11136
462333	-0.64458	462333	0.14827	462333	-623362	462333	0.1148
462667	-0.64495	462667	0.14027	462667	-623755	462667	0.11904
4.63	-0.64589	4.63	0.13382	4.63	-623902	4.63	0.12117
463333	-0.64807	463333	0.12936	463333	-624079	463333	0.11955
463667	-0.65244	463667	0.12662	463667	-624582	463667	0.11504
4.64	-0.65926	4.64	0.12502	4.64	-625513	4.64	0.11055
464333	-0.6676	464333	0.12452	464333	-626748	464333	0.10841
464667	-0.67602	464667	0.12548	464667	-628034	464667	0.10807
4.65	-0.68341	4.65	0.12796	4.65	-629098	4.65	0.10705
465333	-0.68873	465333	0.13141	465333	-629761	465333	0.10411
465667	-0.69053	465667	0.13465	465667	-629979	465667	0.10059
4.66	-0.6882	4.66	0.13678	4.66	-629859	4.66	0.09912
466333	-0.68345	466333	0.13809	466333	-62965	466333	0.10141
466667	-0.67902	466667	0.1388	466667	-629625	466667	0.10651
4.67	-0.67616	4.67	0.13754	4.67	-629908	4.67	0.11112
467333	-0.675	467333	0.13273	467333	-630432	467333	0.11233
467667	-0.67592	467667	0.12586	467667	-631061	467667	0.11006
4.68	-0.67902	4.68	0.12074	4.68	-6317	4.68	0.10675
468333	-0.68371	468333	0.11939	468333	-632318	468333	0.10495
468667	-0.68962	468667	0.1209	468667	-632882	468667	0.10444
4.69	-0.69597	4.69	0.12376	4.69	-633283	4.69	0.10224
469333	-0.70099	469333	0.1269	469333	-633389	469333	0.09596
469667	-0.7032	469667	0.12966	469667	-633195	469667	0.08642
4.7	-0.70272	4.7	0.13209	4.7	-632861	4.7	0.07731
470333	-0.70096	470333	0.13468	470333	-632582	470333	0.07241
470667	-0.69935	470667	0.1372	470667	-632467	470667	0.07244
4.71	-0.69913	4.71	0.13895	4.71	-632566	4.71	0.075
471333	-0.70156	471333	0.14048	471333	-632931	471333	0.07734
471667	-0.70671	471667	0.1433	471667	-633579	471667	0.07828
4.72	-0.71261	4.72	0.14711	4.72	-634453	4.72	0.07759
472333	-0.7164	472333	0.14938	472333	-635402	472333	0.07494
472667	-0.7165	472667	0.14801	472667	-636168	472667	0.07056
4.73	-0.7139	4.73	0.14254	4.73	-636551	4.73	0.06621
473333	-0.71106	473333	0.13392	473333	-636631	473333	0.06421
473667	-0.7098	473667	0.12358	473667	-636683	473667	0.06547
4.74	-0.7103	4.74	0.11274	4.74	-6369	4.74	0.06869
474333	-0.71103	474333	0.1032	474333	-637251	474333	0.07166
474667	-0.71003	474667	0.09771	474667	-637503	474667	0.07328
4.75	-0.70697	4.75	0.0979	4.75	-63742	4.75	0.07367
475333	-0.70316	475333	0.10306	475333	-636996	475333	0.07302
475667	-0.69976	475667	0.11144	475667	-636457	475667	0.07159
4.76	-0.69696	4.76	0.12089	4.76	-636022	4.76	0.07019
476333	-0.69509	476333	0.1289	476333	-635751	476333	0.06966
476667	-0.6956	476667	0.13372	476667	-63568	476667	0.07058
4.77	-0.69896	4.77	0.13492	4.77	-635968	4.77	0.07313
477333	-0.70285	477333	0.13272	477333	-636677	477333	0.07616
477667	-0.70456	477667	0.12771	477667	-637528	477667	0.07741
4.78	-0.70456	4.78	0.12121	4.78	-638108	4.78	0.07578
478333	-0.70566	478333	0.11465	478333	-638251	478333	0.07258
478667	-0.70893	478667	0.10871	478667	-638105	478667	0.0699
4.79	-0.71222	4.79	0.1039	4.79	-637948	4.79	0.06816
479333	-0.7127	479333	0.10098	479333	-638008	479333	0.06631
479667	-0.70958	479667	0.10025	479667	-638386	479667	0.06395
4.8	-0.70443	4.8	0.10155	4.8	-639004	4.8	0.06208
480333	-0.69952	480333	0.10498	480333	-639664	480333	0.06219
480667	-0.69592	480667	0.1106	480667	-640147	480667	0.06522
4.81	-0.69307	4.81	0.11739	4.81	-64032	4.81	0.07067
481333	-0.69011	481333	0.1234	481333	-640215	481333	0.0767
481667	-0.68716	481667	0.12722	481667	-640006	481667	0.08095
4.82	-0.68483	4.82	0.12886	4.82	-639907	4.82	0.0816
482333	-0.68374	482333	0.12912	482333	-640022	482333	0.07878
482667	-0.68472	482667	0.12874	482667	-640294	482667	0.07448
4.83	-0.6887	4.83	0.12825	4.83	-640596	4.83	0.07051
483333	-0.69548	483333	0.12851	483333	-640921	483333	0.06682
483667	-0.70319	483667	0.13061	483667	-641352	483667	0.06202
4.84	-0.70909	4.84	0.13441	4.84	-641822	4.84	0.05544
484333	-0.71087	484333	0.13792	484333	-642044	484333	0.04831
484667	-0.70823	484667	0.13897	484667	-641814	484667	0.04291
4.85	-0.70335	4.85	0.13721	4.85	-641322	4.85	0.04118
485333	-0.69885	485333	0.134	485333	-641002	485333	0.04388
485667	-0.69586	485667	0.13083	485667	-641144	485667	0.05011
4.86	-0.69449	4.86	0.12791	4.86	-641736	4.86	0.05744
486333	-0.69495	486333	0.12495	486333	-64251	486333	0.06339
486667	-0.69746	486667	0.12258	486667	-643125	486667	0.06704
4.87	-0.70189	4.87	0.12205	4.87	-643417	4.87	0.06865
487333	-0.70775	487333	0.12379	487333	-643459	487333	0.06888
487667	-0.7141	487667	0.12676	487667	-643396	487667	0.06866
4.88	-0.71947	4.88	0.12966	4.88	-643372	4.88	0.06864
488333	-0.72258	488333	0.13239	488333	-643502	488333	0.06863
488667	-0.72294	488667	0.13484	488667	-643806	488667	0.06828
4.89	-0.72081	4.89	0.13532	4.89	-644169	4.89	0.06738
489333	-0.71678	489333	0.1319	489333	-644453	489333	0.06591
489667	-0.7113	489667	0.12473	489667	-644623	489667	0.06417
4.9	-0.70487	4.9	0.11631	4.9	-644692	4.9	0.06241
490333	-0.69829	490333	0.10998	490333	-64457	490333	0.06086
490667	-0.69276	490667	0.10856	490667	-644149	490667	0.05984
4.91	-0.68934	4.91	0.11324	4.91	-64346	4.91	0.05979
491333	-0.68793	491333	0.12263	491333	-642644	491333	0.06085
491667	-0.68737	491667	0.13303	491667	-641854	491667	0.06199
4.92	-0.6871	4.92	0.14096	4.92	-641172	4.92	0.06187
492333	-0.68751	492333	0.14517	492333	-640617	492333	0.06076
492667	-0.68868	492667	0.14618	492667	-640234	492667	0.06078
4.93	-0.69008	4.93	0.14545	4.93	-640091	4.93	0.06345
493333	-0.69126	493333	0.14504	493333	-640226	493333	0.06729
493667	-0.69279	493667	0.14683	493667	-640656	493667	0.06879
4.94	-0.69539	4.94	0.15159	4.94	-641293	4.94	0.06608
494333	-0.69888	494333	0.15824	494333	-641876	494333	0.06095
494667	-0.70307	494667	0.16385	494667	-642138	494667	0.05687
4.95	-0.70784	4.95	0.16527	4.95	-642032	4.95	0.05515
495333	-0.71207	495333	0.16172	495333	-641668	495333	0.05447
495667	-0.7141	495667	0.15599	495667	-641132	495667	0.0536
4.96	-0.71348	4.96	0.15257	4.96	-640533	4.96	0.05276
496333	-0.7113	496333	0.15402	496333	-640078	496333	0.05255
496667	-0.70849	496667	0.15977	496667	-639943	496667	0.05306
4.97	-0.70446	4.97	0.16779	4.97	-640089	4.97	0.05408
497333	-0.69858	497333	0.1759	497333	-640238	497333	0.05532
497667	-0.69193	497667	0.18208	497667	-640082	497667	0.05622
4.98	-0.68669	4.98	0.18473	4.98	-639528	4.98	0.05623
498333	-0.68462	498333	0.18295	498333	-6387	498333	0.05555
498667	-0.68605	498667	0.17724	498667	-637873	498667	0.05516
4.99	-0.68969	4.99	0.16951	4.99	-637388	4.99	0.0559
499333	-0.69361	499333	0.1616	499333	-637359	499333	0.058
499667	-0.69663	499667	0.15464	499667	-637573	499667	0.0615
5	-0.69891	5	0.14942	5	-637785	5	0.0659
500333	-0.70087	500333	0.14654	500333	-637902	500333	0.07002
500667	-0.70207	500667	0.1468	500667	-637876	500667	0.07279
5.01	-0.70222	5.01	0.15076	5.01	-63772	5.01	0.07341
501333	-0.70234	501333	0.15711	501333	-637568	501333	0.07133
501667	-0.70319	501667	0.16311	501667	-637558	501667	0.06692
5.02	-0.70363	5.02	0.16715	5.02	-637736	5.02	0.06154
502333	-0.7019	502333	0.16978	502333	-638106	502333	0.05719
502667	-0.69738	502667	0.17228	502667	-638661	502667	0.05529
5.03	-0.69074	5.03	0.1753	5.03	-639322	5.03	0.0555
503333	-0.68377	503333	0.17862	503333	-639889	503333	0.05598
503667	-0.67888	503667	0.18196	503667	-640114	503667	0.05452
5.04	-0.67745	5.04	0.18584	5.04	-639876	5.04	0.05027
504333	-0.67866	504333	0.19062	504333	-639319	504333	0.04462
504667	-0.6803	504667	0.19481	504667	-638686	504667	0.03986
5.05	-0.681	5.05	0.19646	5.05	-638108	5.05	0.0374
505333	-0.68104	505333	0.19538	505333	-63771	505333	0.03782
505667	-0.68063	505667	0.19252	505667	-637693	505667	0.04148
5.06	-0.67907	5.06	0.18809	5.06	-638081	5.06	0.04814
506333	-0.67622	506333	0.18207	506333	-638599	506333	0.05672
506667	-0.67297	506667	0.17597	506667	-638904	506667	0.06568
5.07	-0.67057	5.07	0.1718	5.07	-638841	5.07	0.07346
507333	-0.66976	507333	0.17003	507333	-63848	507333	0.0787
507667	-0.66972	507667	0.17018	507667	-638029	507667	0.08001
5.08	-0.66895	5.08	0.17197	5.08	-637675	5.08	0.07634
508333	-0.66724	508333	0.17564	508333	-637474	508333	0.06829
508667	-0.66573	508667	0.18157	508667	-637417	508667	0.05828
5.09	-0.66517	5.09	0.18912	5.09	-637517	5.09	0.04926
509333	-0.66535	509333	0.19665	509333	-637766	509333	0.04372
509667	-0.66651	509667	0.20292	509667	-63811	509667	0.04303
5.1	-0.66932	5.1	0.2073	5.1	-638465	5.1	0.04598
510333	-0.6732	510333	0.20914	510333	-638723	510333	0.04916
510667	-0.67653	510667	0.20837	510667	-638805	510667	0.05038
5.11	-0.67808	5.11	0.20611	5.11	-638658	5.11	0.05037
511333	-0.6768	511333	0.20342	511333	-638233	511333	0.05071
511667	-0.67213	511667	0.20047	511667	-637629	511667	0.05185
5.12	-0.66546	5.12	0.19714	5.12	-637186	5.12	0.05349
512333	-0.65918	512333	0.19377	512333	-637253	512333	0.05551
512667	-0.65443	512667	0.19143	512667	-637876	512667	0.05782
5.13	-0.6505	5.13	0.19129	5.13	-638743	5.13	0.06019
513333	-0.64613	513333	0.19348	513333	-639438	513333	0.06253
513667	-0.64089	513667	0.19707	513667	-63975	513667	0.06542
5.14	-0.63532	5.14	0.20116	5.14	-639694	5.14	0.06964
514333	-0.62979	514333	0.20582	514333	-639345	514333	0.07474
514667	-0.62452	514667	0.21159	514667	-638816	514667	0.07947
5.15	-0.62091	5.15	0.21823	5.15	-63827	5.15	0.08393
515333	-0.6209	515333	0.22501	515333	-637843	515333	0.08899
515667	-0.6252	515667	0.23149	515667	-637552	515667	0.09399
5.16	-0.63262	5.16	0.23707	5.16	-637289	5.16	0.09724
516333	-0.63981	516333	0.24051	516333	-636936	516333	0.09831
516667	-0.64288	516667	0.24101	516667	-636499	516667	0.0979
5.17	-0.6402	5.17	0.23959	5.17	-636099	5.17	0.09624
517333	-0.63312	517333	0.23791	517333	-635881	517333	0.09335
517667	-0.62395	517667	0.23629	517667	-635939	517667	0.09019
5.18	-0.61404	5.18	0.23378	5.18	-636229	5.18	0.08803
518333	-0.6041	518333	0.23005	518333	-63656	518333	0.08691
518667	-0.59612	518667	0.22615	518667	-636747	518667	0.08571
5.19	-0.59294	5.19	0.22408	5.19	-636783	5.19	0.08418
519333	-0.59514	519333	0.22575	519333	-636784	519333	0.08308
519667	-0.59925	519667	0.23158	519667	-636762	519667	0.08245
5.2	-0.60018	5.2	0.23919	5.2	-636574	5.2	0.08167
520333	-0.59492	520333	0.24469	520333	-636186	520333	0.08103
520667	-0.58378	520667	0.2458	520667	-635783	520667	0.08209
5.21	-0.56911	5.21	0.24315	5.21	-635538	5.21	0.08625
521333	-0.55365	521333	0.23882	521333	-635433	521333	0.09303
521667	-0.53954	521667	0.23476	521667	-635322	521667	0.09984
5.22	-0.52878	5.22	0.23246	5.22	-635035	5.22	0.10402
522333	-0.52329	522333	0.23289	522333	-634509	522333	0.10511
522667	-0.52262	522667	0.23634	522667	-633881	522667	0.10503
5.23	-0.52307	5.23	0.2421	5.23	-633432	5.23	0.1056
523333	-0.52084	523333	0.24843	523333	-633433	523333	0.10679
523667	-0.51561	523667	0.25307	523667	-633921	523667	0.10763
5.24	-0.51004	5.24	0.25442	5.24	-634603	5.24	0.10801
524333	-0.50606	524333	0.25242	524333	-635071	524333	0.10883
524667	-0.50266	524667	0.24879	524667	-635164	524667	0.1105
5.25	-0.49732	5.25	0.24663	5.25	-635008	5.25	0.11246
525333	-0.48916	525333	0.24825	525333	-634738	525333	0.11465
525667	-0.47977	525667	0.25314	525667	-634431	525667	0.11792
5.26	-0.47116	5.26	0.2587	5.26	-634207	5.26	0.12233
526333	-0.46377	526333	0.26289	526333	-634149	526333	0.12563
526667	-0.45612	526667	0.26549	526667	-634203	526667	0.1248
5.27	-0.44676	5.27	0.26709	5.27	-634294	5.27	0.11958
527333	-0.43688	527333	0.2676	527333	-634369	527333	0.11367
527667	-0.42918	527667	0.26681	527667	-634363	527667	0.11168
5.28	-0.4242	5.28	0.26515	5.28	-634242	5.28	0.11546
528333	-0.41956	528333	0.26331	528333	-63402	528333	0.12343
528667	-0.41262	528667	0.26254	528667	-633709	528667	0.13254
5.29	-0.40282	5.29	0.26408	5.29	-633317	5.29	0.14026
529333	-0.39138	529333	0.26769	529333	-632908	529333	0.14522
529667	-0.3792	529667	0.27201	529667	-63266	529667	0.1474
5.3	-0.36567	5.3	0.27588	5.3	-632759	5.3	0.14826
530333	-0.34961	530333	0.27876	530333	-633211	530333	0.14992
530667	-0.33098	530667	0.28079	530667	-633817	530667	0.15355
5.31	-0.31137	5.31	0.28309	5.31	-634314	5.31	0.15844
531333	-0.29245	531333	0.28667	531333	-634492	531333	0.16302
531667	-0.27457	531667	0.29087	531667	-63427	531667	0.16663
5.32	-0.2567	5.32	0.29413	5.32	-633749	5.32	0.17036
532333	-0.23739	532333	0.29597	532333	-633146	532333	0.17618
532667	-0.21605	532667	0.29699	532667	-632676	532667	0.18491
5.33	-0.19296	5.33	0.29786	5.33	-632499	5.33	0.19495
533333	-0.16826	533333	0.29917	533333	-632639	533333	0.20362
533667	-0.14199	533667	0.30126	533667	-632927	533667	0.20969
5.34	-0.11507	5.34	0.30373	5.34	-633111	5.34	0.21435
534333	-0.08845	534333	0.30589	534333	-633064	534333	0.21985
534667	-0.06184	534667	0.30757	534667	-632877	534667	0.22736
5.35	-0.03468	5.35	0.30914	5.35	-632685	5.35	0.23645
535333	-0.00744	535333	0.31111	535333	-632521	535333	0.24629
535667	0.01941	535667	0.31393	535667	-632358	535667	0.2559
5.36	0.0463	5.36	0.31771	5.36	-632199	5.36	0.26382
536333	0.0736	536333	0.32183	536333	-632002	536333	0.27007
536667	0.10107	536667	0.32517	536667	-631659	536667	0.27719
5.37	0.12878	5.37	0.32724	5.37	-631123	5.37	0.28794
537333	0.15776	537333	0.32874	537333	-630505	537333	0.30267
537667	0.18875	537667	0.33115	537667	-629999	537667	0.31929
5.38	0.22116	5.38	0.33581	5.38	-629741	5.38	0.33491
538333	0.25386	538333	0.34312	538333	-629751	538333	0.34758
538667	0.28626	538667	0.35277	538667	-62996	538667	0.35715
5.39	0.31866	5.39	0.3639	5.39	-630228	5.39	0.3648
539333	0.35166	539333	0.37409	539333	-630355	539333	0.37184
539667	0.3853	539667	0.38023	539667	-630152	539667	0.37873
5.4	0.41905	5.4	0.38197	5.4	-629597	5.4	0.38528
540333	0.45274	540333	0.38296	540333	-628866	540333	0.39161
540667	0.48705	540667	0.3876	540667	-628137	540667	0.39859
5.41	0.52267	5.41	0.39715	5.41	-627446	5.41	0.40753
541333	0.5602	541333	0.40989	541333	-626779	541333	0.41959
541667	0.60113	541667	0.42394	541667	-626166	541667	0.43484
5.42	0.64746	5.42	0.43831	5.42	-625628	5.42	0.45132
542333	0.70022	542333	0.45231	542333	-625176	542333	0.46556
542667	0.75916	542667	0.46614	542667	-624818	542667	0.47515
5.43	0.82376	5.43	0.48198	5.43	-624556	5.43	0.48094
543333	0.89409	543333	0.5029	543333	-624378	543333	0.48578
543667	0.97085	543667	0.5305	543667	-62417	543667	0.49169
5.44	105564	5.44	0.56399	5.44	-623655	5.44	0.499
544333	115135	544333	0.60204	544333	-622573	544333	0.50743
544667	126165	544667	0.64564	544667	-62089	544667	0.51714
5.45	139013	5.45	0.6998	5.45	-618671	5.45	0.52965
545333	154038	545333	0.77391	545333	-615731	545333	0.54818
545667	171611	545667	0.87993	545667	-611379	545667	0.5762
5.46	192095	5.46	102974	5.46	-604358	5.46	0.61606
546333	215931	546333	12343	546333	-592848	546333	0.67024
546667	243754	546667	150441	546667	-574525	546667	0.74252
5.47	276239	5.47	185202	5.47	-546738	5.47	0.83637
547333	313892	547333	229135	547333	-506792	547333	0.95422
547667	357025	547667	283791	547667	-452385	547667	110039
5.48	405741	5.48	350442	5.48	-382094	5.48	128304
548333	459798	548333	429712	548333	-295641	548333	151242
548667	518525	548667	521516	548667	-194009	548667	179853
5.49	580797	5.49	625094	5.49	-0.79624	5.49	215178
549333	644974	549333	738912	549333	0.43596	549333	258533
549667	708847	549667	860438	549667	170589	549667	311522
5.5	769704	5.5	9859	5.5	295692	5.5	375785
550333	824629	550333	111024	550333	412929	550333	452664
550667	870876	550667	1227421	550667	516126	550667	542871
5.51	906251	5.51	1331079	5.51	59933	5.51	646266
551333	929495	551333	1415346	551333	657682	551333	761903
551667	940503	551667	1475747	551667	688435	551667	888257
5.52	940237	5.52	1509957	5.52	691661	5.52	1023375
552333	930408	552333	15181	552333	670177	552333	1164721
552667	912926	552667	1502417	552667	628794	552667	1308994
5.53	889363	5.53	1466778	5.53	573342	5.53	1452249
553333	860902	553333	1416792	553333	509783	553333	1590229
553667	828578	553667	1359691	553667	443504	553667	1718641
5.54	793289	5.54	1302432	5.54	378676	5.54	1833261
554333	755652	554333	1249103	554333	317789	554333	1929971
554667	716033	554667	1200237	554667	261608	554667	2004922
5.55	674651	5.55	1154086	5.55	209484	5.55	2054903
555333	631733	555333	1108209	555333	159788	555333	2077687
555667	587735	555667	1060617	555667	11049	555667	2072345
5.56	543334	5.56	1010209	5.56	0.59849	5.56	2039419
556333	499213	556333	956554	556333	0.06845	556333	1980817
556667	456024	556667	899541	556667	-0.48845	556667	1899486
5.57	414412	5.57	83927	5.57	-107054	5.57	1799056
557333	374883	557333	776148	557333	-167163	557333	1683603
557667	337739	557667	710978	557667	-228044	557667	1557414
5.58	303224	5.58	644967	5.58	-288066	5.58	1424636
558333	271727	558333	579661	558333	-345215	558333	1289002
558667	24373	558667	517033	558667	-39741	558667	1153881
5.59	219524	5.59	459549	5.59	-442957	5.59	1022368
559333	199053	559333	409889	559333	-480824	559333	897077
559667	181978	559667	370373	559667	-510663	559667	779891
5.6	167807	5.6	342435	5.6	-532666	5.6	672008
560333	155963	560333	32678	560333	-547396	560333	57416
560667	145855	560667	325482	560667	-555792	560667	486716
5.61	137088	5.61	347485	5.61	-559176	5.61	409667
561333	129706	561333	418427	561333	-559025	561333	342606
561667	124077	561667	594473	561667	-556749	561667	284813
5.62	120517	5.62	977524	5.62	-553562	5.62	235392
562333	11915	562333	1726029	562333	-550331	562333	193367
562667	120004	562667	3054123	562667	-547586	562667	15763
5.63	122999	5.63	5214365	5.63	-545735	5.63	126879
563333	127827	563333	8466439	563333	-545173	563333	0.99822
563667	133855	563667	13042652	563667	-546235	563667	0.75495
5.64	14014	5.64	19123886	5.64	-549178	5.64	0.53452
564333	14551	564333	26833369	564333	-554289	564333	0.33851
564667	148617	564667	36244374	564667	-561914	564667	0.1731
5.65	148028	5.65	47390942	5.65	-572331	5.65	0.0457
565333	142519	565333	60271588	565333	-585681	565333	-0.03786
565667	131464	565667	74842188	565667	-602052	565667	-0.07468
5.66	114999	5.66	91001544	5.66	-621545	5.66	-0.06524
566333	0.93866	566333	108579323	566333	-644081	566333	-0.01369
566667	0.69261	566667	127337281	566667	-669017	566667	0.07135
5.67	0.42659	5.67	146980914	5.67	-694944	5.67	0.17763
567333	0.15616	567333	167169498	567333	-719848	567333	0.29266
567667	-0.10296	567667	187533778	567667	-741408	567667	0.40605
5.68	-0.3337	5.68	207721521	5.68	-757297	5.68	0.50936
568333	-0.51623	568333	227438004	568333	-765661	568333	0.59547
568667	-0.629	568667	246427549	568667	-76562	568667	0.65841
5.69	-0.65385	5.69	264410473	5.69	-757361	5.69	0.69381
569333	-0.58179	569333	281062147	569333	-741846	569333	0.69957
569667	-0.41581	569667	296106323	569667	-72051	569667	0.67653
5.7	-0.17008	5.7	309427415	5.7	-695111	5.7	0.6281
570333	0.13306	570333	321057503	570333	-66768	570333	0.55891
570667	0.46606	570667	331037152	570667	-640357	570667	0.47303
5.71	0.79981	5.71	339279004	5.71	-615013	5.71	0.37331
571333	110939	571333	345645558	571333	-592975	571333	0.26197
571667	137829	571667	350209978	571667	-574932	571667	0.14088
5.72	159749	5.72	353324047	5.72	-560965	5.72	0.00974
572333	176268	572333	35537288	572333	-550754	572333	-0.1348
572667	187333	572667	356556893	572667	-54386	572667	-0.29706
5.73	193292	5.73	356898962	5.73	-539818	5.73	-0.48027
573333	194854	573333	356326613	573333	-538138	573333	-0.68708
573667	19294	573667	354702173	573667	-538347	573667	-0.92007
5.74	188531	5.74	351814183	5.74	-540037	5.74	-118028
574333	182539	574333	347430609	574333	-542851	574333	-146439
574667	175721	574667	34149605	574667	-546463	574667	-176084
5.75	168548	5.75	334294614	5.75	-55069	5.75	-204635
575333	161121	575333	326333992	575333	-55552	575333	-228542
575667	153378	575667	318090485	575667	-560858	575667	-243327
5.76	145386	5.76	309920817	5.76	-566317	5.76	-244171
576333	137336	576333	30211773	576333	-571452	576333	-226846
576667	129389	576667	294899221	576667	-576041	576667	-18871
5.77	121664	5.77	288344495	5.77	-58008	5.77	-129085
577333	114372	577333	282419052	577333	-583673	577333	-0.4866
577667	107863	577667	277072796	577667	-587003	577667	0.52195
5.78	102363	5.78	272288433	5.78	-590295	5.78	176647
578333	0.97749	578333	268050028	578333	-593699	578333	33577
578667	0.93727	578667	264315498	578667	-597143	578667	552188
5.79	0.90075	5.79	261031604	5.79	-600407	5.79	861042
579333	0.86691	579333	258148517	579333	-603325	579333	130732
579667	0.8355	579667	255619162	579667	-605853	579667	1939712
5.8	0.80668	5.8	253394561	5.8	-607988	5.8	2802592
580333	0.78042	580333	251424394	580333	-609666	580333	3928593
580667	0.75592	580667	249669443	580667	-610736	580667	5334043
5.81	0.73147	5.81	248103816	5.81	-611137	5.81	7018357
581333	0.70528	581333	246701407	581333	-611102	581333	896702
581667	0.676	581667	245430023	581667	-611041	581667	11156793
5.82	0.64304	5.82	244257936	5.82	-611217	5.82	13562083
582333	0.60692	582333	243165962	582333	-611633	582333	16162118
582667	0.56898	582667	242146851	582667	-612165	582667	18948733
5.83	0.53079	5.83	241187662	5.83	-612707	5.83	21934551
583333	0.49354	583333	240264416	583333	-613286	583333	25161376
583667	0.45721	583667	239361341	583667	-614028	583667	28708285
5.84	0.42114	5.84	23848688	5.84	-614978	5.84	32697944
584333	0.38576	584333	2376.6	584333	-615994	584333	3729842
584667	0.35258	584667	236888575	584667	-616861	584667	42717178
5.85	0.32286	5.85	23616721	5.85	-617419	5.85	49184268
585333	0.29668	585333	235481439	585333	-617612	585333	56923335
585667	0.27321	585667	234806623	585667	-617469	585667	66113993
5.86	0.25141	5.86	23411438	5.86	-617016	5.86	76854648
586333	0.23007	586333	233392672	586333	-616294	586333	89134301
586667	0.208	586667	232655859	586667	-615447	586667	102817135
5.87	0.18494	5.87	231929453	5.87	-614725	5.87	117643615
587333	0.16123	587333	231228475	587333	-614373	587333	133251758
587667	0.13731	587667	230547898	587667	-614523	587667	149211461
5.88	0.1141	5.88	229869364	5.88	-615122	5.88	165059333
588333	0.09252	588333	229178655	588333	-615899	588333	180336847
588667	0.07316	588667	22847845	588667	-61648	588667	194638604
5.89	0.05655	5.89	227786405	5.89	-616611	5.89	207653419
589333	0.04214	589333	227121459	589333	-616249	589333	219182288
589667	0.02853	589667	226486679	589667	-615513	589667	229140204
5.9	0.01519	5.9	225863358	5.9	-614638	5.9	237548754
590333	0.00215	590333	225223226	590333	-613901	590333	24452077
590667	-0.01154	590667	22454784	590667	-613476	590667	250228013
5.91	-0.02682	5.91	223842412	5.91	-613349	5.91	254852362
591333	-0.04275	591333	223132847	591333	-613348	591333	258555576
591667	-0.05702	591667	22244793	591667	-613292	591667	26147987
5.92	-0.06842	5.92	221804554	5.92	-613122	5.92	263745417
592333	-0.07774	592333	22120112	592333	-612886	592333	265434047
592667	-0.08651	592667	220618055	592667	-612625	592667	26659232
5.93	-0.09607	5.93	220030256	5.93	-612357	5.93	267263322
593333	-0.10658	593333	219420932	593333	-612083	593333	267493716
593667	-0.11638	593667	218785894	593667	-611758	593667	267298638
5.94	-0.12362	5.94	218135204	5.94	-611358	5.94	266659422
594333	-0.12796	594333	217489097	594333	-610884	594333	265573612
594667	-0.1297	594667	216863231	594667	-610292	594667	264085802
5.95	-0.12861	5.95	216259949	5.95	-609553	5.95	262276985
595333	-0.12406	595333	215675049	595333	-608713	595333	260239095
595667	-0.11599	595667	215105524	595667	-607826	595667	258053341
5.96	-0.10575	5.96	214548274	5.96	-606956	5.96	255790753
596333	-0.09536	596333	213998327	596333	-606246	596333	253527673
596667	-0.08535	596667	213452075	596667	-605795	596667	251345739
5.97	-0.0745	5.97	21290865	5.97	-605511	5.97	249315606
597333	-0.06199	597333	212366761	597333	-605161	597333	247485899
597667	-0.04854	597667	211823532	597667	-604525	597667	245884182
5.98	-0.03487	5.98	211276706	5.98	-603494	5.98	244521598
598333	-0.0202	598333	2107256	598333	-602092	598333	243393765
598667	-0.00286	598667	210171636	598667	-600433	598667	242484319
5.99	0.01798	5.99	209618791	5.99	-598636	5.99	241773097
599333	0.04105	599333	209073148	599333	-596745	599333	241235409
599667	0.0637	599667	208541392	599667	-594756	599667	240832233
6	0.08384	6	2080252	6	-592732	6	240511235
600333	0.10096	600333	207520144	600333	-590826	600333	240223663
600667	0.11588	600667	20702434	600667	-589125	600667	239935891
6.01	0.13027	6.01	206539571	6.01	-58749	6.01	239630106
601333	0.14588	601333	206062261	601333	-585581	601333	239303223
601667	0.16365	601667	205580137	601667	-583068	601667	238959163
6.02	0.18331	6.02	205076568	6.02	-579816	6.02	238598717
602333	0.20419	602333	204537169	602333	-575816	602333	238218127
602667	0.22553	602667	203954723	602667	-570932	602667	237815585
6.03	0.24608	6.03	203329599	6.03	-564869	6.03	237399415
603333	0.26422	603333	20266746	603333	-557392	603333	236985957
603667	0.27898	603667	201974896	603667	-548363	603667	236584116
6.04	0.29089	6.04	201252012	6.04	-537608	6.04	236183516
604333	0.30179	604333	200492457	604333	-524782	604333	235759224
604667	0.31317	604667	199696337	604667	-509253	604667	235288052
6.05	0.32454	6.05	198875156	6.05	-489923	6.05	234759651
605333	0.33397	605333	198042093	605333	-464748	605333	234171251
605667	0.34019	605667	197205287	605667	-429291	605667	233524636
6.06	0.34345	6.06	196368219	6.06	-373164	6.06	232839408
606333	0.34518	606333	195532743	606333	-273112	606333	232152022
606667	0.34704	606667	194699804	606667	-0.82886	606667	231488895
6.07	0.34971	6.07	193867675	6.07	277583	6.07	230848977
607333	0.35226	607333	193036179	607333	929624	607333	230214827
607667	0.35269	607667	192209418	607667	2036193	607667	229576378
6.08	0.35033	6.08	191388783	6.08	3793555	6.08	228941619
608333	0.34672	608333	190570235	608333	6414978	608333	228327688
608667	0.34345	608667	189751337	608667	10109099	608667	227748307
6.09	0.34074	6.09	188934931	6.09	15056581	6.09	227209179
609333	0.33768	609333	188125531	609333	21388388	609333	226716136
609667	0.33325	609667	187328052	609667	2916823	609667	226286562
6.1	0.32805	6.1	186552812	6.1	38382203	6.1	225942714
610333	0.32431	610333	185816266	610333	4893963	610333	225694629
610667	0.3236	610667	185129187	610667	60687014	610667	225537496
6.11	0.32581	6.11	184485643	6.11	73432389	6.11	225460245
611333	0.32981	611333	183868586	611333	86974088	611333	225448662
611667	0.33447	611667	183263812	611667	101126336	611667	225483965
6.12	0.33864	6.12	182665531	6.12	115732417	6.12	225547919
612333	0.34059	612333	182071206	612333	130655694	612333	225629697
612667	0.33875	612667	181475876	612667	1457464	612667	225721583
6.13	0.33328	6.13	180873484	6.13	160805037	6.13	225815702
613333	0.32552	613333	180259375	613333	175569381	613333	225911802
613667	0.31618	613667	17962779	613667	189724923	613667	226014508
6.14	0.30591	6.14	178971255	6.14	202935388	6.14	226120051
614333	0.29621	614333	178285146	614333	214894689	614333	226218515
614667	0.28859	614667	177567873	614667	225376566	614667	226305641
6.15	0.28423	6.15	176818429	6.15	23426144	6.15	22638599
615333	0.28374	615333	176039947	615333	241536437	615333	226471277
615667	0.28627	615667	175240837	615667	2472.69	615667	226574924
6.16	0.28978	6.16	174429081	6.16	25158136	6.16	226701749
616333	0.29227	616333	173607587	616333	254644535	616333	226845944
616667	0.29271	616667	172773369	616667	25667404	616667	227001657
6.17	0.29152	6.17	17192055	6.17	25791862	6.17	227172269
617333	0.28992	617333	171044828	617333	258637205	617333	227362675
617667	0.28891	617667	170146219	617667	259050654	617667	227560151
6.18	0.28881	6.18	169228995	6.18	259287997	6.18	227738537
618333	0.28923	618333	168299143	618333	259384433	618333	227888059
618667	0.28962	618667	167363506	618667	259347013	618667	228025735
6.19	0.28994	6.19	16643007	6.19	259215605	6.19	228173716
619333	0.28999	619333	165505777	619333	259062059	619333	228341433
619667	0.28862	619667	164594997	619667	258957861	619667	228530174
6.2	0.28471	6.2	163701425	6.2	258947876	6.2	228736849
620333	0.27859	620333	162830471	620333	25903696	620333	228951156
620667	0.27202	620667	161989316	620667	259192464	620667	22916184
6.21	0.26705	6.21	161185621	6.21	259368128	6.21	229362441
621333	0.26516	621333	160425852	621333	259550557	621333	229551034
621667	0.26675	621667	159713205	621667	259775955	621667	229731516
6.22	0.27088	6.22	159047266	6.22	260072539	6.22	229912599
622333	0.27531	622333	15842622	622333	260414155	622333	230103407
622667	0.27724	622667	15784799	622667	260755917	622667	23030669
6.23	0.27511	6.23	15730816	6.23	26107718	6.23	230514175
623333	0.26927	623333	156799571	623333	261375873	623333	230714257
623667	0.26107	623667	156315394	623667	261649154	623667	230902699
6.24	0.25194	6.24	155849756	6.24	261888251	6.24	23108263
624333	0.24302	624333	155397398	624333	262092531	624333	231260588
624667	0.235	624667	154956718	624667	26228157	624667	231440982
6.25	0.2286	6.25	154530799	6.25	262471557	6.25	231617416
625333	0.2252	625333	154121729	625333	262636014	625333	231778269
625667	0.22608	625667	153724604	625667	262708132	625667	231924666
6.26	0.23061	6.26	153330006	6.26	262633217	6.26	232066044
626333	0.23593	626333	152931768	626333	2624038	626333	232196005
626667	0.2388	626667	1525297	626667	262043846	626667	232289221
6.27	0.23716	6.27	152125768	6.27	261586937	6.27	232324632
627333	0.23092	627333	151720205	627333	26106389	627333	232301967
627667	0.22239	627667	151312123	627667	260480872	627667	232232048
6.28	0.21553	6.28	150901535	6.28	259807465	6.28	232121764
628333	0.21328	628333	150488154	628333	259001285	628333	231977621
628667	0.21516	628667	150069745	628667	258049421	628667	231810554
6.29	0.2178	6.29	149643299	6.29	256980851	6.29	231625444
629333	0.21801	629333	149206317	629333	255833797	629333	231413927
629667	0.21555	629667	14875686	629667	254624642	629667	231161997
6.3	0.21277	6.3	148293527	6.3	253353294	6.3	230858783
630333	0.21225	630333	147814995	630333	252018275	630333	230500391
630667	0.21477	630667	147319601	630667	250627173	630667	230095708
6.31	0.21826	6.31	146806257	6.31	249196886	6.31	229669136
631333	0.21954	631333	146275765	631333	247738863	631333	229251428
631667	0.21719	631667	14573159	631667	246263351	631667	228861361
6.32	0.2123	6.32	145179432	6.32	244799334	6.32	228492109
632333	0.20711	632333	144624008	632333	243389492	632333	22811722
632667	0.2032	632667	144066349	632667	242074487	632667	227711684
6.33	0.20077	6.33	143506278	6.33	240884711	6.33	227269894
633333	0.19935	633333	142945388	633333	239830928	633333	226805745
633667	0.19911	633667	142386221	633667	238909366	633667	226339406
6.34	0.2011	6.34	141830896	6.34	238116441	6.34	225887463
634333	0.20587	634333	14128103	634333	237446395	634333	225457312
634667	0.21196	634667	140738686	634667	236886532	634667	225042319
6.35	0.21668	6.35	14020794	6.35	236418685	6.35	224626278
635333	0.21808	635333	139694784	635333	236011458	635333	224198551
635667	0.21646	635667	139204673	635667	235620001	635667	223762306
6.36	0.214	6.36	138740341	6.36	235204187	6.36	223328505
636333	0.21278	636333	138301237	636333	234739904	636333	222908915
636667	0.21341	636667	137884079	636667	234212367	636667	222508804
6.37	0.21522	6.37	137484964	6.37	233600981	6.37	22211748
637333	0.21769	637333	137102119	637333	232867101	637333	221716806
637667	0.22109	637667	136736888	637667	231957438	637667	221305685
6.38	0.22554	6.38	136391912	6.38	230826982	6.38	220901807
638333	0.23036	638333	13606836	638333	229463138	638333	220518895
638667	0.23472	638667	135765576	638667	227879817	638667	220158644
6.39	0.23757	6.39	135482391	6.39	226083928	6.39	219819524
639333	0.23776	639333	135217254	639333	224058338	639333	219499279
639667	0.23507	639667	134968018	639667	221773126	639667	219194395
6.4	0.23092	6.4	13473251	6.4	219193963	6.4	218904508
640333	0.22804	640333	134508915	640333	216281934	640333	21863222
640667	0.22853	640667	134295207	640667	213003308	640667	21837547
6.41	0.2315	6.41	134088853	6.41	209349479	6.41	218127009
641333	0.23415	641333	133888103	641333	205345128	641333	217881904
641667	0.23492	641667	133693057	641667	20103427	641667	217640052
6.42	0.23458	6.42	133504817	6.42	19646754	6.42	217405051
642333	0.23524	642333	133323992	642333	191707015	642333	217181914
642667	0.23861	642667	133150311	642667	186834969	642667	216972062
6.43	0.24427	6.43	132983524	6.43	181952706	6.43	216772113
643333	0.25018	643333	132824308	643333	17716959	643333	216578469
643667	0.25454	643667	13267369	643667	172590907	643667	216393123
6.44	0.25662	6.44	132531593	6.44	168309533	6.44	216223794
644333	0.25697	644333	132396692	644333	164397026	644333	216072705
644667	0.25715	644667	132267625	644667	160895861	644667	215925803
6.45	0.25841	6.45	132143286	6.45	15782181	6.45	215759098
645333	0.26072	645333	132022008	645333	155172031	645333	215556115
645667	0.26367	645667	131901915	645667	152928274	645667	215317192
6.46	0.26752	6.46	131782241	6.46	151058721	6.46	215054259
646333	0.27222	646333	131663718	646333	149524147	646333	214781852
646667	0.27702	646667	131548429	646667	148284389	646667	214511373
6.47	0.28136	6.47	131438686	6.47	147300743	6.47	214245402
647333	0.28449	647333	131335043	647333	146535601	647333	213976406
647667	0.28497	647667	131236585	647667	145952562	647667	213694409
6.48	0.28213	6.48	131143151	6.48	145517337	6.48	213395615
648333	0.2772	648333	131055949	648333	14519833	648333	213084014
648667	0.27281	648667	130976526	648667	144968356	648667	212767864
6.49	0.2713	6.49	130906217	6.49	144807403	6.49	212455523
649333	0.27322	649333	130845905	649333	144702102	649333	212149157
649667	0.27747	649667	130795465	649667	144641996	649667	211842218
6.5	0.28248	6.5	130753942	6.5	14461769	6.5	211529758
650333	0.28713	650333	130720444	650333	144621007	650333	211222431
650667	0.29125	650667	130694493	650667	144644848	650667	210946721
6.51	0.29535	6.51	130675864	6.51	144683557	6.51	210727978
651333	0.30027	651333	130664458	651333	144733842	651333	210576432
651667	0.30686	651667	130659906	651667	144794422	651667	210490581
6.52	0.3153	6.52	130661153	6.52	14486364	6.52	210462915
652333	0.32454	652333	130666475	652333	144938085	652333	210477015
652667	0.33316	652667	130673788	652667	145015435	652667	210506968
6.53	0.3402	6.53	13068175	6.53	145097488	6.53	210528975
653333	0.34531	653333	130690399	653333	14518826	653333	210533624
653667	0.34843	653667	130700188	653667	145289498	653667	210523379
6.54	0.34905	6.54	1307119	6.54	145398757	6.54	21050381
654333	0.34629	654333	13072674	654333	145511736	654333	21047687
654667	0.34049	654667	130744888	654667	1456.26	654667	210436911
6.55	0.3343	6.55	130765375	6.55	145742126	6.55	210378836
655333	0.33075	655333	130787337	655333	145862795	655333	210306178
655667	0.33068	655667	130810024	655667	145991365	655667	210220782
6.56	0.33245	6.56	130832396	6.56	146129242	6.56	21011292
656333	0.33385	656333	130853786	656333	146274136	656333	209968483
656667	0.33391	656667	130874384	656667	146422121	656667	209776887
6.57	0.33292	6.57	130894722	6.57	146571364	6.57	209530078
657333	0.3312	657333	130915219	657333	146722868	657333	209221698
657667	0.32894	657667	130936239	657667	146877979	657667	208846797
6.58	0.32657	6.58	130958321	6.58	147036837	6.58	208400152
658333	0.32451	658333	130982143	658333	14719938	658333	207878428
658667	0.32297	658667	131007959	658667	147366566	658667	207283696
6.59	0.32251	6.59	131035084	6.59	147540069	6.59	20662114
659333	0.3241	659333	131061812	659333	147721426	659333	205892903
659667	0.32808	659667	131086481	659667	147911296	659667	205095309
6.6	0.3335	6.6	131108918	6.6	148108363	6.6	20422354
660333	0.33864	660333	131130256	660333	148309423	660333	203281412
660667	0.34227	660667	131152182	660667	148511662	660667	202283235
6.61	0.34424	6.61	131176177	6.61	148714729	6.61	201242335
661333	0.34495	661333	13120267	661333	148920286	661333	200164289
661667	0.34505	661667	131231757	661667	149130237	661667	199053176
6.62	0.34536	6.62	131263838	6.62	149346385	6.62	197916206
662333	0.34614	662333	131298229	662333	149569846	662333	196762053
662667	0.34725	662667	131332266	662667	149798663	662667	19559913
6.63	0.34935	6.63	131362777	6.63	150028311	6.63	194433781
663333	0.35374	663333	131388651	663333	150255575	663333	193267964
663667	0.3604	663667	131411862	663667	15048022	663667	192098706
6.64	0.36819	6.64	131435772	6.64	150703947	6.64	190920152
664333	0.37642	664333	131462529	664333	150929271	664333	189725569
664667	0.38449	664667	131492172	664667	151158486	664667	188509689
6.65	0.3908	6.65	131523707	6.65	151392953	6.65	187274136
665333	0.3939	665333	131556125	665333	151633148	665333	186029191
[truncated: 10,004 more rows]
