# Supplementary material for: Photoactivated Enzymatic Reaction Network Enables Spatiotemporal Programming of Thiol/Disulfide Redox Systems
Source: Angew Chem Int Ed Engl. 2025 May 5;64(25):e202503822. doi: 10.1002/anie.202503822 (PMC12171324; doi:10.1002/anie.202503822)
Supplement: Supplementary file 5 — Supplementary Information [file ANIE-64-e202503822-s001.zip › Research Data/Supporting Information/Figure S5/Figure S4b.xlsx]

## Sheet: Sheet1
Figure S4b
	0 hour		2 hour		20 hour		40 hour
X	Y	X	Y	X	Y	X	Y
0	5.6	0	5	0	5	0	0
0.00333	560116	0.00333	499975	0.00333	500009	0.00333	0.000643
0.00667	560796	0.00667	49978	0.00667	500043	0.00667	0.00476
0.01	562662	0.01	499074	0.01	500042	0.01	0.01661
0.01333	566041	0.01333	497492	0.01333	499817	0.01333	0.03714
0.01667	570811	0.01667	494952	0.01667	49913	0.01667	0.06158
0.02	576461	0.02	491629	0.02	49786	0.02	0.0839
0.02333	582176	0.02333	48776	0.02333	49608	0.02333	0.10193
0.02667	587549	0.02667	483698	0.02667	494051	0.02667	0.1173
0.03	594911	0.03	479947	0.03	49202	0.03	0.13244
0.03333	614885	0.03333	476915	0.03333	490057	0.03333	0.14852
0.03667	6766	0.03667	474715	0.03667	488173	0.03667	0.16513
0.04	842352	0.04	473186	0.04	486476	0.04	0.18132
0.04333	1248859	0.04333	472092	0.04333	485119	0.04333	0.19714
0.04667	2226598	0.04667	47133	0.04667	484191	0.04667	0.21365
0.05	4383987	0.05	470952	0.05	483634	0.05	0.23127
0.05333	8333339	0.05333	471022	0.05333	483267	0.05333	0.24975
0.05667	1409042	0.05667	471429	0.05667	482967	0.05667	0.26909
0.06	20704214	0.06	471821	0.06	482774	0.06	0.28872
0.06333	26512964	0.06333	471834	0.06333	482697	0.06333	0.30725
0.06667	29919787	0.06667	471311	0.06667	482667	0.06667	0.32379
0.07	30190441	0.07	470253	0.07	482718	0.07	0.33868
0.07333	27690811	0.07333	468804	0.07333	482947	0.07333	0.35271
0.07667	2348617	0.07667	46735	0.07667	483385	0.07667	0.36658
0.08	18755895	0.08	466436	0.08	484002	0.08	0.38122
0.08333	1440055	0.08333	46643	0.08333	484667	0.08333	0.39762
0.08667	10896915	0.08667	467255	0.08667	485173	0.08667	0.41623
0.09	8334482	0.09	46839	0.09	48549	0.09	0.43658
0.09333	6563189	0.09333	469213	0.09333	485873	0.09333	0.4575
0.09667	5361108	0.09667	46938	0.09667	486538	0.09667	0.47782
0.1	4540026	0.1	468837	0.1	487381	0.1	0.49648
0.10333	397272	0.10333	467704	0.10333	488183	0.10333	0.51266
0.10667	3577762	0.10667	466225	0.10667	488887	0.10667	0.52661
0.11	3298462	0.11	464629	0.11	489552	0.11	0.53943
0.11333	3091321	0.11333	463031	0.11333	490178	0.11333	0.55231
0.11667	2923772	0.11667	4615	0.11667	490674	0.11667	0.56652
0.12	2775219	0.12	460103	0.12	49104	0.12	0.58284
0.12333	263642	0.12333	458887	0.12333	491466	0.12333	0.60066
0.12667	2506254	0.12667	45787	0.12667	492191	0.12667	0.61839
0.13	2387589	0.13	457033	0.13	493197	0.13	0.63482
0.13333	2283858	0.13333	456367	0.13333	494189	0.13333	0.64982
0.13667	2196893	0.13667	45597	0.13667	495055	0.13667	0.664
0.14	212595	0.14	455966	0.14	496091	0.14	0.67806
0.14333	206817	0.14333	456314	0.14333	497644	0.14333	0.69235
0.14667	2020339	0.14667	456802	0.14667	499788	0.14667	0.70718
0.15	1980509	0.15	457235	0.15	502331	0.15	0.72332
0.15333	1948092	0.15333	457564	0.15333	504927	0.15333	0.74121
0.15667	1922808	0.15667	457794	0.15667	507191	0.15667	0.76002
0.16	1904064	0.16	457852	0.16	508928	0.16	0.77886
0.16333	1891048	0.16333	457659	0.16333	510256	0.16333	0.79735
0.16667	1882702	0.16667	457317	0.16667	511369	0.16667	0.81469
0.17	1877709	0.17	457099	0.17	512329	0.17	0.82993
0.17333	1874769	0.17333	457274	0.17333	513146	0.17333	0.84292
0.17667	18728	0.17667	457937	0.17667	513883	0.17667	0.85476
0.18	187107	0.18	458931	0.18	514633	0.18	0.86785
0.18333	1869279	0.18333	459945	0.18333	515476	0.18333	0.88448
0.18667	1867327	0.18667	460743	0.18667	516417	0.18667	0.90443
0.19	1864915	0.19	46131	0.19	517384	0.19	0.92506
0.19333	186151	0.19333	461794	0.19333	518287	0.19333	0.94433
0.19667	1856722	0.19667	462352	0.19667	519053	0.19667	0.96261
0.2	1850633	0.2	463019	0.2	519707	0.2	0.98157
0.20333	1843655	0.20333	463762	0.20333	520389	0.20333	100321
0.20667	1836172	0.20667	464567	0.20667	521194	0.20667	102907
0.21	182842	0.21	465411	0.21	522075	0.21	105865
0.21333	1820575	0.21333	466284	0.21333	522885	0.21333	109452
0.21667	1812864	0.21667	467282	0.21667	523456	0.21667	116552
0.22	1805517	0.22	468581	0.22	52369	0.22	137802
0.22333	1798514	0.22333	470303	0.22333	523616	0.22333	200995
0.22667	179142	0.22667	472466	0.22667	523399	0.22667	378796
0.23	1783737	0.23	475046	0.23	523303	0.23	879113
0.23333	1775425	0.23333	478019	0.23333	523557	0.23333	214779
0.23667	1766903	0.23667	481225	0.23667	524214	0.23667	46716
0.24	1758598	0.24	484338	0.24	525222	0.24	8384286
0.24333	1750651	0.24333	487071	0.24333	526553	0.24333	12362177
0.24667	1742879	0.24667	489403	0.24667	528189	0.24667	15365067
0.25	1734923	0.25	491544	0.25	53003	0.25	1662925
0.25333	1726535	0.25333	493738	0.25333	531932	0.25333	16122552
0.25667	1717705	0.25667	496161	0.25667	533806	0.25667	14312013
0.26	1708516	0.26	498864	0.26	535524	0.26	11841755
0.26333	1699092	0.26333	501698	0.26333	536959	0.26333	9298027
0.26667	1689662	0.26667	504435	0.26667	538263	0.26667	7089158
0.27	1680436	0.27	507036	0.27	53978	0.27	542266
0.27333	1671343	0.27333	509672	0.27333	541545	0.27333	4333022
0.27667	166206	0.27667	512463	0.27667	543164	0.27667	3726386
0.28	1652364	0.28	51532	0.28	544301	0.28	3438584
0.28333	1642286	0.28333	51812	0.28333	545088	0.28333	3302556
0.28667	163197	0.28667	520887	0.28667	545991	0.28667	3199636
0.29	1621608	0.29	523744	0.29	54733	0.29	3074095
0.29333	1611473	0.29333	526812	0.29333	549021	0.29333	291746
0.29667	1601661	0.29667	530235	0.29667	550787	0.29667	2742972
0.3	1591901	0.3	534065	0.3	552446	0.3	2566012
0.30333	15818	0.30333	538099	0.30333	553962	0.30333	2395862
0.30667	1571194	0.30667	541999	0.30667	555364	0.30667	2236012
0.31	1560163	0.31	54548	0.31	556734	0.31	2087491
0.31333	1548801	0.31333	548365	0.31333	558183	0.31333	1951194
0.31667	1537178	0.31667	550658	0.31667	559707	0.31667	1828383
0.32	1525446	0.32	552537	0.32	561193	0.32	1720085
0.32333	1513787	0.32333	55418	0.32333	562628	0.32333	162625
0.32667	1502317	0.32667	555649	0.32667	56412	0.32667	154568
0.33	1490992	0.33	556985	0.33	5657	0.33	1476796
0.33333	1479591	0.33333	558371	0.33333	567253	0.33333	1418116
0.33667	146795	0.33667	560213	0.33667	568666	0.33667	1368122
0.34	1456131	0.34	562871	0.34	569985	0.34	13251
0.34333	1444258	0.34333	56624	0.34333	571383	0.34333	1287441
0.34667	1432435	0.34667	569814	0.34667	572977	0.34667	1253992
0.35	1420769	0.35	573114	0.35	574717	0.35	1224026
0.35333	1409177	0.35333	575894	0.35333	576528	0.35333	1197178
0.35667	1397373	0.35667	578055	0.35667	578512	0.35667	1173383
0.36	1385241	0.36	579592	0.36	580787	0.36	1152524
0.36333	1372988	0.36333	580593	0.36333	583221	0.36333	1134167
0.36667	1360831	0.36667	581227	0.36667	58553	0.36667	1117646
0.37	1348818	0.37	581709	0.37	587584	0.37	11023
0.37333	1337026	0.37333	582232	0.37333	589475	0.37333	1087806
0.37667	1325705	0.37667	582953	0.37667	591324	0.37667	1074395
0.38	1315044	0.38	584046	0.38	593137	0.38	1062575
0.38333	1304932	0.38333	585637	0.38333	594824	0.38333	105262
0.38667	1295065	0.38667	587672	0.38667	596237	0.38667	1044296
0.39	1285172	0.39	5899	0.39	597267	0.39	1037042
0.39333	1275075	0.39333	592055	0.39333	598048	0.39333	1030412
0.39667	1264741	0.39667	593937	0.39667	598943	0.39667	102419
0.4	1254427	0.4	595391	0.4	600225	0.4	1018179
0.40333	1244664	0.40333	596383	0.40333	601928	0.40333	1012171
0.40667	1235903	0.40667	597034	0.40667	603975	0.40667	1006151
0.41	1228201	0.41	597512	0.41	606301	0.41	1000315
0.41333	1221094	0.41333	597909	0.41333	608819	0.41333	99482
0.41667	1213667	0.41667	59816	0.41667	611342	0.41667	989535
0.42	1205047	0.42	598142	0.42	613651	0.42	984148
0.42333	1194962	0.42333	597903	0.42333	615638	0.42333	978574
0.42667	1183766	0.42667	597612	0.42667	617326	0.42667	973129
0.43	1172151	0.43	597268	0.43	618827	0.43	968158
0.43333	116081	0.43333	596678	0.43333	62032	0.43333	963573
0.43667	1150174	0.43667	595633	0.43667	621928	0.43667	958846
0.44	1140357	0.44	593931	0.44	623595	0.44	953499
0.44333	1131196	0.44333	59136	0.44333	625223	0.44333	947497
0.44667	1122309	0.44667	587798	0.44667	626815	0.44667	941122
0.45	1113251	0.45	58323	0.45	628389	0.45	93467
0.45333	1103824	0.45333	577712	0.45333	629854	0.45333	928351
0.45667	1094236	0.45667	571343	0.45667	631135	0.45667	922225
0.46	1084842	0.46	56421	0.46	632355	0.46	916113
0.46333	1075768	0.46333	556292	0.46333	633737	0.46333	909734
0.46667	1066829	0.46667	547513	0.46667	63532	0.46667	902996
0.47	1057768	0.47	537892	0.47	636911	0.47	896095
0.47333	1048554	0.47333	52753	0.47333	638737	0.47333	889347
0.47667	103942	0.47667	516432	0.47667	643623	0.47667	88289
0.48	1030552	0.48	504431	0.48	662069	0.48	876598
0.48333	102186	0.48333	491377	0.48333	721445	0.48333	870251
0.48667	1013171	0.48667	477399	0.48667	885364	0.48667	863683
0.49	1004534	0.49	462899	0.49	1323635	0.49	856826
0.49333	996186	0.49333	448253	0.49333	2423129	0.49333	849743
0.49667	988275	0.49667	433564	0.49667	4691959	0.49667	842535
0.5	980659	0.5	418795	0.5	8269298	0.5	835191
0.50333	973026	0.50333	404031	0.50333	12484253	0.50333	827631
0.50667	965165	0.50667	389553	0.50667	16106203	0.50667	819964
0.51	957082	0.51	375757	0.51	18114289	0.51	812523
0.51333	948977	0.51333	362973	0.51333	18205282	0.51333	805421
0.51667	941137	0.51667	351338	0.51667	16718206	0.51667	798346
0.52	933779	0.52	340865	0.52	14284299	0.52	79099
0.52333	926849	0.52333	331591	0.52333	11536951	0.52333	783349
0.52667	920075	0.52667	323544	0.52667	8970052	0.52667	77557
0.53	913218	0.53	316634	0.53	6896477	0.53	767733
0.53333	906158	0.53333	31077	0.53333	5444401	0.53333	759797
0.53667	898877	0.53667	306071	0.53667	4572226	0.53667	751659
0.54	891564	0.54	302773	0.54	4120283	0.54	74326
0.54333	884559	0.54333	300874	0.54333	3897098	0.54333	734644
0.54667	878048	0.54667	299957	0.54667	3754279	0.54667	725947
0.55	871921	0.55	299371	0.55	3612689	0.55	717407
0.55333	865952	0.55333	298592	0.55333	3447748	0.55333	709279
0.55667	86007	0.55667	297496	0.55667	3262667	0.55667	701693
0.56	85442	0.56	296377	0.56	3068833	0.56	694578
0.56333	849146	0.56333	29568	0.56333	2877112	0.56333	687716
0.56667	844239	0.56667	295575	0.56667	2695741	0.56667	680887
0.57	83956	0.57	295859	0.57	2530182	0.57	673979
0.57333	834836	0.57333	296313	0.57333	2383243	0.57333	666943
0.57667	829726	0.57667	296899	0.57667	2255578	0.57667	659673
0.58	823996	0.58	297608	0.58	214636	0.58	652037
0.58333	817725	0.58333	29839	0.58333	2053842	0.58333	644075
0.58667	811329	0.58667	299179	0.58667	197596	0.58667	635965
0.59	805288	0.59	299868	0.59	1910595	0.59	627839
0.59333	799792	0.59333	300274	0.59333	1855502	0.59333	619831
0.59667	794615	0.59667	300197	0.59667	1808485	0.59667	612167
0.6	789269	0.6	2996	0.6	1767699	0.6	605009
0.60333	783356	0.60333	298686	0.60333	1731729	0.60333	598368
0.60667	776907	0.60667	297735	0.60667	1699571	0.60667	592231
0.61	770399	0.61	296892	0.61	1670687	0.61	586523
0.61333	764387	0.61333	296196	0.61333	1644955	0.61333	580975
0.61667	759072	0.61667	295717	0.61667	1622289	0.61667	575174
0.62	754254	0.62	295624	0.62	1602391	0.62	568747
0.62333	749709	0.62333	296163	0.62333	1584861	0.62333	561545
0.62667	74537	0.62667	297552	0.62667	1569272	0.62667	553737
0.63	741114	0.63	299788	0.63	1555309	0.63	545655
0.63333	736713	0.63333	302637	0.63333	154302	0.63333	53756
0.63667	732036	0.63667	305808	0.63667	1532673	0.63667	529586
0.64	727125	0.64	309057	0.64	1524356	0.64	521783
0.64333	722078	0.64333	312194	0.64333	1517934	0.64333	514194
0.64667	716935	0.64667	315007	0.64667	1513098	0.64667	506908
0.65	711684	0.65	317043	0.65	1509236	0.65	499988
0.65333	706341	0.65333	317464	0.65333	1505633	0.65333	493417
0.65667	700968	0.65667	315282	0.65667	150197	0.65667	48708
0.66	695673	0.66	309751	0.66	1498435	0.66	480762
0.66333	690652	0.66333	300556	0.66333	1495403	0.66333	474292
0.66667	686127	0.66667	287727	0.66667	1493176	0.66667	467763
0.67	682151	0.67	271575	0.67	1491855	0.67	461457
0.67333	678586	0.67333	252728	0.67333	1491123	0.67333	455581
0.67667	675267	0.67667	232077	0.67667	149024	0.67667	450129
0.68	672109	0.68	210569	0.68	1488584	0.68	444876
0.68333	669037	0.68333	18904	0.68333	148627	0.68333	439508
0.68667	665923	0.68667	16824	0.68667	1484083	0.68667	433817
0.69	662679	0.69	148948	0.69	1482702	0.69	427818
0.69333	659442	0.69333	131845	0.69333	1482033	0.69333	421716
0.69667	65651	0.69667	117222	0.69667	1481315	0.69667	415753
0.7	654024	0.7	105028	0.7	1479727	0.7	410066
0.70333	651847	0.70333	0.95139	0.70333	1476847	0.70333	404675
0.70667	649622	0.70667	0.87326	0.70667	147274	0.70667	399555
0.71	64685	0.71	0.81105	0.71	146785	0.71	394642
0.71333	643218	0.71333	0.75904	0.71333	1462752	0.71333	38981
0.71667	638878	0.71667	0.71343	0.71667	1457936	0.71667	384933
0.72	634258	0.72	0.67287	0.72	1453642	0.72	379942
0.72333	629685	0.72333	0.63722	0.72333	1449671	0.72333	374739
0.72667	625211	0.72667	0.60675	0.72667	1445552	0.72667	369252
0.73	62076	0.73	0.58157	0.73	1441054	0.73	363648
0.73333	61638	0.73333	0.56128	0.73333	1436373	0.73333	358242
0.73667	612329	0.73667	0.54547	0.73667	1431713	0.73667	353131
0.74	608815	0.74	0.53393	0.74	1427012	0.74	348163
0.74333	605712	0.74333	0.52649	0.74333	1422144	0.74333	343159
0.74667	602682	0.74667	0.52325	0.74667	1416972	0.74667	338052
0.75	59948	0.75	0.52446	0.75	1411227	0.75	332908
0.75333	596058	0.75333	0.52964	0.75333	1404724	0.75333	327797
0.75667	592529	0.75667	0.53738	0.75667	1397586	0.75667	322691
0.76	589172	0.76	0.54631	0.76	1390089	0.76	317627
0.76333	586274	0.76333	0.55572	0.76333	1382434	0.76333	312735
0.76667	583797	0.76667	0.56443	0.76667	1374742	0.76667	308013
0.77	581318	0.77	0.57002	0.77	136713	0.77	303346
0.77333	578393	0.77333	0.57023	0.77333	1359748	0.77333	298688
0.77667	574932	0.77667	0.56417	0.77667	1352718	0.77667	294074
0.78	571252	0.78	0.55154	0.78	1346031	0.78	289521
0.78333	567789	0.78333	0.53182	0.78333	1339634	0.78333	284961
0.78667	564786	0.78667	0.50498	0.78667	1333579	0.78667	280287
0.79	562212	0.79	0.47214	0.79	1327944	0.79	275515
0.79333	55991	0.79333	0.43566	0.79333	1322721	0.79333	270819
0.79667	557784	0.79667	0.39848	0.79667	1317785	0.79667	266344
0.8	555854	0.8	0.36235	0.8	1312827	0.8	262053
0.80333	554102	0.80333	0.32668	0.80333	1307348	0.80333	257869
0.80667	552339	0.80667	0.29039	0.80667	1300927	0.80667	25384
0.81	550373	0.81	0.25455	0.81	1293559	0.81	250023
0.81333	548157	0.81333	0.22258	0.81333	1285722	0.81333	246303
0.81667	545742	0.81667	0.19822	0.81667	1278108	0.81667	242513
0.82	543247	0.82	0.18296	0.82	1271148	0.82	23861
0.82333	540828	0.82333	0.17588	0.82333	1264731	0.82333	234524
0.82667	538554	0.82667	0.1755	0.82667	1258393	0.82667	230134
0.83	536407	0.83	0.17992	0.83	1251764	0.83	225554
0.83333	534416	0.83333	0.18553	0.83333	1244836	0.83333	221125
0.83667	532611	0.83667	0.18838	0.83667	1237825	0.83667	217099
0.84	530897	0.84	0.18691	0.84	1230821	0.84	213503
0.84333	529096	0.84333	0.18213	0.84333	1223765	0.84333	210192
0.84667	527094	0.84667	0.17653	0.84667	1216774	0.84667	20696
0.85	525044	0.85	0.17278	0.85	1210248	0.85	203711
0.85333	523367	0.85333	0.17174	0.85333	1204521	0.85333	200538
0.85667	522311	0.85667	0.17068	0.85667	1199528	0.85667	197582
0.86	521603	0.86	0.16486	0.86	1194782	0.86	194841
0.86333	520743	0.86333	0.15104	0.86333	1189599	0.86333	192125
0.86667	519511	0.86667	0.12887	0.86667	1183524	0.86667	18926
0.87	517975	0.87	0.09955	0.87	1176639	0.87	186235
0.87333	516151	0.87333	0.06497	0.87333	1169403	0.87333	183072
0.87667	513969	0.87667	0.02849	0.87667	1162274	0.87667	179747
0.88	511444	0.88	-0.00577	0.88	1155455	0.88	176292
0.88333	508686	0.88333	-0.03484	0.88333	1148888	0.88333	172832
0.88667	505897	0.88667	-0.05737	0.88667	1142335	0.88667	169508
0.89	503382	0.89	-0.0751	0.89	1135489	0.89	166328
0.89333	5014	0.89333	-0.09315	0.89333	1128224	0.89333	163168
0.89667	499958	0.89667	-0.1156	0.89667	1120708	0.89667	159977
0.9	498821	0.9	-0.14245	0.9	1113212	0.9	156861
0.90333	497693	0.90333	-0.17242	0.90333	1105907	0.90333	153945
0.90667	496413	0.90667	-0.20532	0.90667	1098816	0.90667	151244
0.91	494997	0.91	-0.2401	0.91	1091924	0.91	148666
0.91333	493556	0.91333	-0.27422	0.91333	1085277	0.91333	146109
0.91667	49222	0.91667	-0.30657	0.91667	1078901	0.91667	143512
0.92	491183	0.92	-0.33811	0.92	107268	0.92	140779
0.92333	490609	0.92333	-0.36858	0.92333	10664	0.92333	137803
0.92667	49039	0.92667	-0.39507	0.92667	1059948	0.92667	134645
0.93	490142	0.93	-0.41468	0.93	1053372	0.93	131522
0.93333	489549	0.93333	-0.4273	0.93333	1046821	0.93333	128569
0.93667	488622	0.93667	-0.43564	0.93667	1040528	0.93667	125744
0.94	487603	0.94	-0.44304	0.94	1034719	0.94	123002
0.94333	486711	0.94333	-0.45248	0.94333	1029397	0.94333	120415
0.94667	486007	0.94667	-0.4659	0.94667	1024297	0.94667	118071
0.95	485461	0.95	-0.48267	0.95	101914	0.95	115956
0.95333	485054	0.95333	-0.49995	0.95333	1013799	0.95333	114036
0.95667	484727	0.95667	-0.51528	0.95667	1008226	0.95667	112312
0.96	484311	0.96	-0.52777	0.96	1002419	0.96	110698
0.96333	483631	0.96333	-0.53771	0.96333	996429	0.96333	108944
0.96667	482664	0.96667	-0.54614	0.96667	990342	0.96667	106772
0.97	481641	0.97	-0.55401	0.97	984291	0.97	104085
0.97333	480917	0.97333	-0.56194	0.97333	978435	0.97333	10111
0.97667	480664	0.97667	-0.57149	0.97667	972921	0.97667	0.98343
0.98	480776	0.98	-0.58449	0.98	967805	0.98	0.96191
0.98333	481076	0.98333	-0.60012	0.98333	962994	0.98333	0.94599
0.98667	481503	0.98667	-0.61498	0.98667	958333	0.98667	0.93175
0.99	482159	0.99	-0.62708	0.99	953735	0.99	0.91605
0.99333	483218	0.99333	-0.6375	0.99333	949195	0.99333	0.89799
0.99667	484686	0.99667	-0.64812	0.99667	944703	0.99667	0.87773
1	486211	1	-0.65916	1	940196	1	0.85546
100333	487314	100333	-0.6692	100333	93555	100333	0.83117
100667	487877	100667	-0.67734	100667	930673	100667	0.80528
1.01	488204	1.01	-0.68365	1.01	925583	1.01	0.77941
101333	488677	101333	-0.68809	101333	920307	101333	0.75572
101667	489573	101667	-0.69106	101667	914823	101667	0.73536
1.02	490975	1.02	-0.69533	1.02	909226	1.02	0.71824
102333	492637	102333	-0.70463	102333	903756	102333	0.70349
102667	494215	102667	-0.71951	102667	898642	102667	0.68957
1.03	495737	1.03	-0.73654	1.03	893999	1.03	0.67488
103333	497566	103333	-0.75209	103333	889846	103333	0.65889
103667	49996	103667	-0.76522	103667	886186	103667	0.64333
1.04	502883	1.04	-0.7772	1.04	882987	1.04	0.63147
104333	50613	104333	-0.7892	104333	880002	104333	0.62464
104667	509476	104667	-0.80077	104667	876788	104667	0.62069
1.05	512755	1.05	-0.81087	1.05	873027	1.05	0.61621
105333	515911	105333	-0.81996	105333	868785	105333	0.60908
105667	519022	105667	-0.82977	105667	864386	105667	0.59901
1.06	522132	1.06	-0.84123	1.06	860072	1.06	0.58677
106333	52516	106333	-0.85341	106333	855838	106333	0.57271
106667	528121	106667	-0.86462	106667	851502	106667	0.55629
1.07	531226	1.07	-0.87399	1.07	846849	1.07	0.53769
107333	534624	107333	-0.88203	107333	841954	107333	0.51889
107667	538237	107667	-0.88985	107667	837355	107667	0.50212
1.08	541826	1.08	-0.89913	1.08	833605	1.08	0.48812
108333	545123	108333	-0.91171	108333	830625	108333	0.47607
108667	548013	108667	-0.92779	108667	827719	108667	0.46493
1.09	550612	1.09	-0.94567	1.09	824242	1.09	0.45471
109333	55313	109333	-0.96345	109333	820237	109333	0.44581
109667	555772	109667	-0.97961	109667	816298	109667	0.43801
1.1	558725	1.1	-0.99299	1.1	812887	1.1	0.43118
110333	562116	110333	-100316	110333	809999	110333	0.42629
110667	565931	110667	-101095	110667	807326	110667	0.42452
1.11	569977	1.11	-101851	1.11	804547	1.11	0.42586
111333	573965	111333	-102812	111333	801498	111333	0.42836
111667	577694	111667	-10411	111667	79819	111667	0.42928
1.12	581167	1.12	-105709	1.12	794717	1.12	0.42721
112333	584507	112333	-107376	112333	791101	112333	0.42316
112667	58786	112667	-10889	112667	787228	112667	0.42028
1.13	591352	1.13	-110288	1.13	782989	1.13	0.42282
113333	595076	113333	-111697	113333	778481	113333	0.43322
113667	599095	113667	-113048	113667	774108	113667	0.44947
1.14	603359	1.14	-114201	1.14	770334	1.14	0.46658
114333	607579	114333	-115215	114333	767316	114333	0.48023
114667	61134	114667	-11627	114667	764857	114667	0.4885
1.15	614388	1.15	-11741	1.15	76259	1.15	0.49173
115333	616759	115333	-118541	115333	760126	115333	0.49199
115667	618718	115667	-119606	115667	757252	115667	0.49164
1.16	620581	1.16	-120667	1.16	754019	1.16	0.49179
116333	622534	116333	-121793	116333	750581	116333	0.49269
116667	624654	116667	-122902	116667	747148	116667	0.4944
1.17	62706	1.17	-123781	1.17	744144	1.17	0.49628
117333	629878	117333	-124328	117333	742062	117333	0.4972
117667	633043	117667	-124712	117667	740964	117667	0.49748
1.18	636284	1.18	-125342	1.18	740308	1.18	0.49929
118333	639324	118333	-126644	118333	739335	118333	0.50248
118667	64207	118667	-12868	118667	737526	118667	0.50179
1.19	644589	1.19	-131056	1.19	734753	1.19	0.49153
119333	646934	119333	-133326	119333	731204	119333	0.47046
119667	649135	119667	-135271	119667	727257	119667	0.44132
1.2	651247	1.2	-136771	1.2	723357	1.2	0.40872
120333	65327	120333	-137714	120333	719874	120333	0.37757
120667	655171	120667	-13814	120667	716987	120667	0.35121
1.21	6571	1.21	-138353	1.21	714662	1.21	0.32979
121333	659435	121333	-138855	121333	712735	121333	0.31125
121667	662452	121667	-14005	121667	710962	121667	0.29393
1.22	665935	1.22	-141923	1.22	709092	1.22	0.27729
122333	66925	122333	-144088	122333	706954	122333	0.26128
122667	671885	122667	-146149	122667	704465	122667	0.24667
1.23	673845	1.23	-147926	1.23	70164	1.23	0.23508
123333	675466	123333	-14945	123333	698697	123333	0.22791
123667	677023	123667	-150792	123667	695958	123667	0.22539
1.24	678676	1.24	-151984	1.24	693506	1.24	0.2263
124333	680618	124333	-153129	124333	69117	124333	0.22873
124667	68303	124667	-154361	124667	688931	124667	0.23039
1.25	685775	1.25	-155674	1.25	687012	1.25	0.22879
125333	688215	125333	-157043	125333	685529	125333	0.22284
125667	68959	125667	-158601	125667	684291	125667	0.21371
1.26	689518	1.26	-160414	1.26	683138	1.26	0.2038
126333	68807	126333	-162242	126333	68221	126333	0.19514
126667	685558	126667	-163761	126667	681639	126667	0.18794
1.27	682236	1.27	-164864	1.27	681207	1.27	0.18051
127333	678009	127333	-165586	127333	680594	127333	0.1713
127667	672545	127667	-165972	127667	679801	127667	0.16096
1.28	665654	1.28	-166165	1.28	679036	1.28	0.15093
128333	657395	128333	-166412	128333	678326	128333	0.14096
128667	647847	128667	-166925	128667	677421	128667	0.12983
1.29	636922	1.29	-167799	1.29	676004	1.29	0.11707
129333	624502	129333	-168991	129333	673943	129333	0.10317
129667	610651	129667	-170367	129667	671376	129667	0.08943
1.3	595655	1.3	-171781	1.3	668598	1.3	0.07792
130333	579915	130333	-173178	130333	665888	130333	0.07001
130667	563763	130667	-174623	130667	663478	130667	0.06417
1.31	547295	1.31	-176205	1.31	66156	1.31	0.05685
131333	530434	131333	-177907	131333	660215	131333	0.04585
131667	513178	131667	-179546	131667	65937	131667	0.03184
1.32	495866	1.32	-180911	1.32	658832	1.32	0.01655
132333	479091	132333	-181976	132333	658371	132333	5.3e-05
132667	463319	132667	-182934	132667	657797	132667	-0.01973
1.33	448704	1.33	-183957	1.33	656984	1.33	-0.0442
133333	435217	133333	-185038	133333	655884	133333	-0.07171
133667	422892	133667	-186146	133667	654599	133667	-0.09887
1.34	411922	1.34	-1874	1.34	653377	1.34	-0.1228
134333	402529	134333	-188907	134333	652364	134333	-0.14197
134667	394844	134667	-190591	134667	651376	134667	-0.15678
1.35	388905	1.35	-192327	1.35	650092	1.35	-0.16877
135333	384614	135333	-194065	135333	648391	135333	-0.17848
135667	381737	135667	-195704	135667	646323	135667	-0.18574
1.36	380082	1.36	-197089	1.36	643937	1.36	-0.19133
136333	379612	136333	-198167	136333	641384	136333	-0.1963
136667	380313	136667	-199068	136667	639043	136667	-0.2013
1.37	381996	1.37	-200033	1.37	637283	1.37	-0.20723
137333	384354	137333	-201185	137333	636169	137333	-0.21451
137667	38725	137667	-202384	137667	635448	137667	-0.22172
1.38	390775	1.38	-20341	1.38	634817	1.38	-0.22682
138333	395011	138333	-204228	138333	634209	138333	-0.23047
138667	399864	138667	-204999	138667	633741	138667	-0.23624
1.39	405053	1.39	-20593	1.39	633516	1.39	-0.24704
139333	410156	139333	-207174	139333	633533	139333	-0.26317
139667	414796	139667	-208852	139667	633694	139667	-0.2831
1.4	418856	1.4	-211008	1.4	633908	1.4	-0.30516
140333	422435	140333	-213415	140333	634173	140333	-0.32817
140667	425616	140667	-215627	140667	634557	140667	-0.34991
1.41	428383	1.41	-217371	1.41	635104	1.41	-0.36699
141333	43063	141333	-218712	141333	635745	141333	-0.3789
141667	432142	141667	-219844	141667	636314	141667	-0.3904
1.42	432778	1.42	-220867	1.42	636674	1.42	-0.40762
142333	432736	142333	-221813	142333	636857	142333	-0.43259
142667	432581	142667	-22278	142667	637097	142667	-0.46253
1.43	433008	1.43	-223896	1.43	637647	1.43	-0.49327
143333	43458	143333	-225225	143333	638494	143333	-0.52231
143667	43758	143667	-226665	143667	639352	143667	-0.55056
1.44	441821	1.44	-227947	1.44	639969	1.44	-0.58103
144333	446531	144333	-228901	144333	640347	144333	-0.61501
144667	450598	144667	-229734	144667	640713	144667	-0.65069
1.45	452972	1.45	-230863	1.45	641348	1.45	-0.6856
145333	452836	145333	-232465	145333	642379	145333	-0.71925
145667	449628	145667	-23434	145667	643769	145667	-0.75291
1.46	44295	1.46	-236136	1.46	645417	1.46	-0.78778
146333	432449	146333	-237584	146333	647131	146333	-0.82428
146667	417928	146667	-238614	146667	648697	146667	-0.86246
1.47	399533	1.47	-239372	1.47	650032	1.47	-0.90203
147333	377817	147333	-24013	147333	651143	147333	-0.94184
147667	353684	147667	-241115	147667	652056	147667	-0.98002
1.48	3282	1.48	-242384	1.48	652851	1.48	-101494
148333	302439	148333	-243797	148333	653533	148333	-104566
148667	27745	148667	-245159	148667	653949	148667	-107089
1.49	254142	1.49	-246408	1.49	654053	1.49	-108856
149333	233011	149333	-247659	149333	654163	149333	-109832
149667	214069	149667	-249135	149667	654716	149667	-110335
1.5	197134	1.5	-251039	1.5	655844	1.5	-110724
150333	18207	150333	-253324	150333	657327	150333	-111094
150667	1688	150667	-255648	150667	658802	150667	-111336
1.51	157362	1.51	-257622	1.51	660016	1.51	-111346
151333	147902	151333	-259041	151333	660978	151333	-111125
151667	140469	151667	-259992	151667	661824	151667	-110708
1.52	134812	1.52	-260829	1.52	662586	1.52	-109989
152333	130476	152333	-261878	152333	663213	152333	-10876
152667	127115	152667	-26319	152667	663705	152667	-106926
1.53	124588	1.53	-26461	1.53	664079	1.53	-104562
153333	122835	153333	-266006	153333	664373	153333	-101764
153667	121764	153667	-267359	153667	664734	153667	-0.98561
1.54	121145	1.54	-268675	1.54	665412	1.54	-0.9494
154333	120566	154333	-269933	154333	666561	154333	-0.90795
154667	119677	154667	-271084	154667	66806	154667	-0.85933
1.55	118503	1.55	-272129	1.55	669526	1.55	-0.80264
155333	117418	155333	-273178	155333	670521	155333	-0.73915
155667	116804	155667	-274317	155667	670757	155667	-0.67088
1.56	116865	1.56	-275535	1.56	670199	1.56	-0.59829
156333	117697	156333	-276845	156333	668963	156333	-0.52048
156667	119197	156667	-278309	156667	667144	156667	-0.43794
1.57	120946	1.57	-279945	1.57	664872	1.57	-0.35416
157333	122354	157333	-281648	157333	662439	157333	-0.27537
157667	12291	157667	-283146	157667	660219	157667	-0.20872
1.58	122356	1.58	-284214	1.58	658464	1.58	-0.16006
158333	120759	158333	-284959	158333	657177	158333	-0.13384
158667	118447	158667	-285774	158667	65618	158667	-0.13402
1.59	115946	1.59	-287018	1.59	655318	1.59	-0.16402
159333	113895	159333	-288776	159333	654487	159333	-0.22563
159667	112815	159667	-290835	159667	653598	159667	-0.31804
1.6	11283	1.6	-292853	1.6	652703	1.6	-0.43842
160333	113591	160333	-294615	160333	652049	160333	-0.58206
160667	114501	160667	-296103	160667	651833	160667	-0.74072
1.61	114935	1.61	-297435	1.61	651955	1.61	-0.9032
161333	114408	161333	-298808	161333	652162	161333	-105958
161667	112879	161667	-300391	161667	652326	161667	-120442
1.62	110808	1.62	-302205	1.62	65249	1.62	-133677
162333	108775	162333	-304145	162333	652694	162333	-145802
162667	107073	162667	-30615	162667	652847	162667	-156956
1.63	105579	1.63	-308191	1.63	652733	1.63	-167267
163333	103924	163333	-310152	163333	65217	163333	-17687
163667	101787	163667	-311864	163667	651172	163667	-18575
1.64	0.98984	1.64	-313237	1.64	649929	1.64	-193664
164333	0.9545	164333	-314281	164333	648677	164333	-200359
164667	0.9128	164667	-314991	164667	647526	164667	-205857
1.65	0.86742	1.65	-315329	1.65	646392	1.65	-210383
165333	0.82156	165333	-315406	165333	645127	165333	-214079
165667	0.77664	165667	-315597	165667	643665	165667	-216979
1.66	0.73245	1.66	-316299	1.66	641915	1.66	-219168
166333	0.69005	166333	-317648	166333	639624	166333	-220799
166667	0.6516	166667	-319528	166667	636599	166667	-222064
1.67	0.61687	1.67	-321774	1.67	632919	1.67	-223189
167333	0.58296	167333	-324246	167333	628785	167333	-224325
167667	0.5478	167667	-326781	167667	624254	167667	-225437
1.68	0.51239	1.68	-329211	1.68	619149	1.68	-226378
168333	0.47959	168333	-331363	168333	61323	168333	-226939
168667	0.45209	168667	-333051	168667	606488	168667	-226854
1.69	0.43108	1.69	-334226	1.69	599159	1.69	-225971
169333	0.41557	169333	-335113	169333	591501	169333	-22447
169667	0.40264	169667	-336005	169667	583666	169667	-222741
1.7	0.38925	1.7	-336989	1.7	575678	1.7	-221133
170333	0.37409	170333	-33805	170333	567473	170333	-219876
170667	0.35738	170667	-339282	170667	558958	170667	-219167
1.71	0.34003	1.71	-340788	1.71	55011	1.71	-219244
171333	0.3229	171333	-342465	171333	541128	171333	-220256
171667	0.30632	171667	-344086	171667	532378	171667	-222038
1.72	0.29035	1.72	-345529	1.72	524117	1.72	-224175
172333	0.2761	172333	-346886	172333	516456	172333	-226294
172667	0.2656	172667	-348367	172667	509563	172667	-228181
1.73	0.25948	1.73	-349991	1.73	503676	1.73	-229782
173333	0.25576	173333	-351498	173333	498864	173333	-231258
173667	0.25149	173667	-352695	173667	494949	173667	-232892
1.74	0.24531	1.74	-35366	1.74	491742	1.74	-234855
174333	0.23812	174333	-354594	174333	489136	174333	-237102
174667	0.2317	174667	-355585	174667	487022	174667	-239464
1.75	0.22757	1.75	-356565	1.75	485272	1.75	-24174
175333	0.22689	175333	-357572	175333	483826	175333	-243744
175667	0.22957	175667	-358853	175667	482766	175667	-245385
1.76	0.23405	1.76	-36051	1.76	482274	1.76	-246704
176333	0.23816	176333	-362316	176333	48246	176333	-247799
176667	0.23961	176667	-363992	176667	483271	176667	-24882
1.77	0.23641	1.77	-365475	1.77	484543	1.77	-24995
177333	0.22805	177333	-366879	177333	486141	177333	-251234
177667	0.21539	177667	-368348	177667	488106	177667	-25255
1.78	0.19985	1.78	-370008	1.78	490569	1.78	-253844
178333	0.18281	178333	-371908	178333	493533	178333	-255269
178667	0.16497	178667	-373983	178667	496873	178667	-25698
1.79	0.14714	1.79	-376078	1.79	500572	1.79	-258861
179333	0.13134	179333	-378051	179333	504826	179333	-260562
179667	0.11986	179667	-379797	179667	509742	179667	-261926
1.8	0.11274	1.8	-381214	1.8	51506	1.8	-263205
180333	0.10705	180333	-382214	180333	520358	180333	-264739
180667	0.09957	180667	-382823	180667	525451	180667	-266587
1.81	0.08962	1.81	-383279	1.81	530564	1.81	-268589
181333	0.07841	181333	-383933	181333	536206	181333	-270596
181667	0.06703	181667	-385042	181667	542706	181667	-272465
1.82	0.05629	1.82	-386625	1.82	549803	1.82	-274002
182333	0.04663	182333	-388492	182333	556798	182333	-275124
182667	0.03771	182667	-390383	182667	562937	182667	-276019
1.83	0.02833	1.83	-392104	1.83	567458	1.83	-276986
183333	0.01719	183333	-393628	183333	569598	183333	-27813
183667	0.00445	183667	-395126	183667	568793	183667	-279272
1.84	-0.00807	1.84	-396819	1.84	564822	1.84	-280167
184333	-0.01911	184333	-398709	184333	557814	184333	-280773
184667	-0.0287	184667	-400608	184667	548162	184667	-281332
1.85	-0.03688	1.85	-402442	1.85	536346	1.85	-282165
185333	-0.04354	185333	-404393	185333	522784	185333	-283407
185667	-0.04925	185667	-406676	185667	507866	185667	-284987
1.86	-0.05545	1.86	-409238	1.86	49213	1.86	-28672
186333	-0.06375	186333	-411777	186333	476262	186333	-288301
186667	-0.07451	186667	-414023	186667	460853	186667	-289374
1.87	-0.08653	1.87	-415887	1.87	446184	1.87	-289769
187333	-0.09848	187333	-417421	187333	432299	187333	-28958
187667	-0.10988	187667	-41877	187667	419267	187667	-289045
1.88	-0.12048	1.88	-420138	1.88	407252	1.88	-288416
188333	-0.13002	188333	-421717	188333	396403	188333	-287874
188667	-0.13928	188667	-423574	188667	38687	188667	-287535
1.89	-0.14984	1.89	-425474	1.89	378754	1.89	-287504
189333	-0.16214	189333	-426955	189333	371913	189333	-287772
189667	-0.17478	189667	-427808	189667	366073	189667	-288157
1.9	-0.18599	1.9	-428364	1.9	36115	1.9	-288491
190333	-0.19529	190333	-429168	190333	357216	190333	-288752
190667	-0.20365	190667	-430514	190667	35417	190667	-288959
1.91	-0.21273	1.91	-432353	1.91	351691	1.91	-289118
191333	-0.22361	191333	-434429	191333	349517	191333	-289279
191667	-0.2358	191667	-436493	191667	347571	191667	-289503
1.92	-0.24752	1.92	-438454	1.92	345888	1.92	-289816
192333	-0.25754	192333	-440366	192333	344463	192333	-290232
192667	-0.2669	192667	-442278	192667	343151	192667	-290741
1.93	-0.27853	1.93	-44412	1.93	341808	1.93	-291337
193333	-0.29501	193333	-445742	193333	340475	193333	-292039
193667	-0.31635	193667	-44711	193667	339296	193667	-292855
1.94	-0.33935	1.94	-44845	1.94	338343	1.94	-293673
194333	-0.35949	194333	-450076	194333	337618	194333	-294261
194667	-0.37429	194667	-452111	194667	33712	194667	-294538
1.95	-0.38481	1.95	-454454	1.95	33689	1.95	-294747
195333	-0.39409	195333	-456935	195333	337019	195333	-295229
195667	-0.40462	195667	-459401	195667	337533	195667	-29617
1.96	-0.41772	1.96	-461659	1.96	338229	1.96	-297617
196333	-0.43363	196333	-463622	196333	338758	196333	-299472
196667	-0.4511	196667	-465528	196667	338901	196667	-301397
1.97	-0.46739	1.97	-46771	1.97	338659	1.97	-302983
197333	-0.47941	197333	-470163	197333	338127	197333	-304039
197667	-0.48611	197667	-472564	197667	337425	197667	-304611
1.98	-0.4904	1.98	-474625	1.98	336738	1.98	-304914
198333	-0.4979	198333	-476339	198333	336194	198333	-305329
198667	-0.51297	198667	-47796	198667	335735	198667	-306162
1.99	-0.53534	1.99	-479745	1.99	335257	1.99	-307306
199333	-0.56073	199333	-481672	199333	334654	199333	-308419
199667	-0.58406	199667	-4835	199667	333647	199667	-309432
2	-0.6024	2	-485059	2	331986	2	-310595
200333	-0.61585	200333	-486395	200333	329802	200333	-312054
200667	-0.62648	200667	-487688	200667	327467	200667	-313625
2.01	-0.63691	2.01	-489196	2.01	325252	2.01	-314974
201333	-0.64915	201333	-49117	201333	323243	201333	-315949
201667	-0.66419	201667	-493691	201667	3214	201667	-31671
2.02	-0.68253	2.02	-496609	2.02	319564	2.02	-317482
202333	-0.70396	202333	-499617	202333	317587	202333	-31829
202667	-0.72729	202667	-502332	202667	315564	202667	-318998
2.03	-0.75115	2.03	-504443	2.03	31382	2.03	-319522
203333	-0.77391	203333	-505939	203333	312555	203333	-319953
203667	-0.79298	203667	-507174	203667	311595	203667	-32049
2.04	-0.80632	2.04	-508588	2.04	31056	2.04	-321247
204333	-0.81505	204333	-510368	204333	309247	204333	-322187
204667	-0.82299	204667	-512489	204667	307732	204667	-323212
2.05	-0.83273	2.05	-514911	2.05	30614	2.05	-32418
205333	-0.84365	205333	-517539	205333	304445	205333	-324972
205667	-0.8545	205667	-520213	205667	302541	205667	-325634
2.06	-0.86608	2.06	-522846	2.06	300412	2.06	-326325
206333	-0.87978	206333	-525425	206333	298154	206333	-327131
206667	-0.89551	206667	-52788	206667	295939	206667	-328083
2.07	-0.91213	2.07	-530105	2.07	293898	2.07	-329296
207333	-0.92856	207333	-532092	207333	292016	207333	-330863
207667	-0.9445	207667	-533955	207667	290192	207667	-332664
2.08	-0.96021	2.08	-535803	2.08	288322	2.08	-334409
208333	-0.97595	208333	-537661	208333	286394	208333	-335889
208667	-0.99152	208667	-539514	208667	284479	208667	-337094
2.09	-1006	2.09	-541265	2.09	282607	2.09	-338075
209333	-101834	209333	-54273	209333	280821	209333	-338785
209667	-102899	209667	-543829	209667	27931	209667	-339186
2.1	-103997	2.1	-544758	2.1	278273	2.1	-339443
210333	-10529	210333	-545852	210333	277647	210333	-339906
210667	-106778	210667	-547263	210667	277158	210667	-340841
2.11	-108315	2.11	-548932	2.11	276613	2.11	-342246
211333	-109667	211333	-550821	211333	276047	211333	-343948
211667	-110694	211667	-552981	211667	275537	211667	-34576
2.12	-111507	2.12	-555409	2.12	274939	2.12	-347504
212333	-112367	212333	-557999	212333	273913	212333	-349031
212667	-11344	212667	-560631	212667	272243	212667	-350321
2.13	-114744	2.13	-563274	2.13	270024	2.13	-351481
213333	-116238	213333	-56598	213333	267554	213333	-352569
213667	-117805	213667	-568788	213667	265187	213667	-353561
2.14	-119192	2.14	-571626	2.14	263186	2.14	-354497
214333	-120186	214333	-574321	214333	261623	214333	-355539
214667	-120889	214667	-576732	214667	260386	214667	-356789
2.15	-121636	2.15	-578858	2.15	2593	2.15	-358121
215333	-122658	215333	-580832	215333	258272	215333	-359329
215667	-123923	215667	-582837	215667	257337	215667	-360353
2.16	-125234	2.16	-585065	2.16	256519	2.16	-361254
216333	-126437	216333	-587671	216333	255847	216333	-362101
216667	-127426	216667	-590682	216667	255416	216667	-362961
2.17	-128089	2.17	-593949	2.17	255228	2.17	-363891
217333	-128443	217333	-597229	217333	25508	217333	-364869
217667	-128647	217667	-600331	217667	254724	217667	-365765
2.18	-128833	2.18	-60315	2.18	25404	2.18	-36651
218333	-129095	218333	-605604	218333	253017	218333	-367216
218667	-129601	218667	-607641	218667	251659	218667	-368078
2.19	-130609	2.19	-609292	2.19	250083	2.19	-369235
219333	-132314	219333	-610714	219333	248592	219333	-370708
219667	-134675	219667	-612188	219667	247444	219667	-372377
2.2	-13746	2.2	-613959	2.2	246642	2.2	-373994
220333	-140395	220333	-616069	220333	245975	220333	-375263
220667	-143231	220667	-618443	220667	245149	220667	-376091
2.21	-145779	2.21	-620982	2.21	243952	2.21	-376708
221333	-1479	221333	-623507	221333	242365	221333	-377368
221667	-149543	221667	-62583	221667	240557	221667	-378086
2.22	-150823	2.22	-627911	2.22	238777	2.22	-378725
222333	-151982	222333	-629877	222333	237169	222333	-37915
222667	-153267	222667	-631902	222667	235685	222667	-379364
2.23	-154822	2.23	-634069	2.23	234203	2.23	-379534
223333	-156599	223333	-636327	223333	232683	223333	-379861
223667	-158308	223667	-638586	223667	231173	223667	-380478
2.24	-159607	2.24	-64087	2.24	229744	2.24	-381323
224333	-160403	224333	-643255	224333	22848	224333	-382137
224667	-160844	224667	-645708	224667	227434	224667	-382776
2.25	-161099	2.25	-648099	2.25	226576	2.25	-383358
225333	-161291	225333	-650379	225333	22582	225333	-384069
225667	-161565	225667	-652618	225667	225095	225667	-385026
2.26	-162121	2.26	-654886	2.26	22445	2.26	-386274
226333	-163053	226333	-657169	226333	224033	226333	-387723
226667	-164164	226667	-659426	226667	223865	226667	-389127
2.27	-165153	2.27	-661692	2.27	223756	2.27	-390264
227333	-165951	227333	-664079	227333	223448	227333	-391135
227667	-166652	227667	-666701	227667	222722	227667	-391991
2.28	-16731	2.28	-669594	2.28	221474	2.28	-393101
228333	-167977	228333	-672678	228333	219862	228333	-394499
228667	-168813	228667	-675794	228667	21826	228667	-396006
2.29	-169996	2.29	-678732	2.29	216926	2.29	-397506
229333	-17162	229333	-681242	229333	215831	229333	-399067
229667	-173751	229667	-683138	229667	214864	229667	-400688
2.3	-17643	2.3	-684532	2.3	213988	2.3	-402149
230333	-179545	230333	-685925	230333	213152	230333	-403275
230667	-18284	230667	-687821	230667	212263	230667	-404102
2.31	-1.86	2.31	-690286	2.31	211335	2.31	-404806
231333	-188758	231333	-693088	231333	210502	231333	-405578
231667	-191026	231667	-696052	231667	2098	231667	-406477
2.32	-192871	2.32	-699083	2.32	209029	2.32	-40738
232333	-194372	232333	-702065	232333	207975	232333	-408156
232667	-195538	232667	-704932	232667	206684	232667	-408812
2.33	-196348	2.33	-707735	2.33	205441	2.33	-409406
233333	-196858	233333	-710563	233333	204485	233333	-409897
233667	-197331	233667	-713454	233667	203813	233667	-410174
2.34	-198128	2.34	-716409	2.34	203224	2.34	-410262
234333	-199356	234333	-719359	234333	202519	234333	-41043
234667	-200723	234667	-722105	234667	201675	234667	-411023
2.35	-201885	2.35	-72446	2.35	200888	2.35	-412178
235333	-202824	235333	-726395	235333	200329	235333	-41376
235667	-203692	235667	-727988	235667	199868	235667	-415524
2.36	-204543	2.36	-729396	2.36	199176	2.36	-417233
236333	-205431	236333	-73088	236333	198053	236333	-418661
236667	-206493	236667	-732706	236667	196507	236667	-41967
2.37	-207763	2.37	-734958	2.37	194663	2.37	-420371
237333	-209045	237333	-7375	237333	19273	237333	-421071
237667	-210116	237667	-740108	237667	191013	237667	-421911
2.38	-211015	2.38	-742651	2.38	189857	2.38	-422691
238333	-212041	238333	-745134	238333	18947	238333	-423189
238667	-213478	238667	-747593	238667	189628	238667	-423503
2.39	-215385	2.39	-750051	2.39	189678	2.39	-423956
239333	-217578	239333	-752583	239333	189059	239333	-424813
239667	-219713	239667	-755277	239667	187716	239667	-426118
2.4	-221487	2.4	-758189	2.4	18597	2.4	-427681
240333	-222796	240333	-761328	240333	184179	240333	-42917
240667	-223752	240667	-764595	240667	182543	240667	-430321
2.41	-224603	2.41	-767768	2.41	181113	2.41	-431084
241333	-225534	241333	-770602	241333	179875	241333	-431583
241667	-226491	241667	-773027	241667	17879	241667	-432023
2.42	-227325	2.42	-775205	2.42	177755	2.42	-432614
242333	-22804	242333	-777343	242333	176579	242333	-433433
242667	-228776	242667	-779528	242667	175167	242667	-434383
2.43	-229604	2.43	-781778	2.43	173711	2.43	-435371
243333	-230498	243333	-784122	243333	172518	243333	-436412
243667	-231505	243667	-786583	243667	171699	243667	-437521
2.44	-232774	2.44	-789157	2.44	171123	2.44	-43864
244333	-234292	244333	-791835	244333	170593	244333	-439723
244667	-235827	244667	-794656	244667	169953	244667	-440833
2.45	-237273	2.45	-797674	2.45	169115	2.45	-442054
245333	-238797	245333	-800851	245333	168077	245333	-443356
245667	-240637	245667	-80407	245667	166885	245667	-444618
2.46	-242834	2.46	-807202	2.46	165672	2.46	-445711
246333	-245144	246333	-810112	246333	164672	246333	-446543
246667	-247299	246667	-812676	246667	16396	246667	-447103
2.47	-249303	2.47	-814959	2.47	163319	2.47	-44746
247333	-251259	247333	-817285	247333	162483	247333	-447738
247667	-253054	247667	-819932	247667	161383	247667	-448109
2.48	-254461	2.48	-82287	2.48	160204	2.48	-448749
248333	-255406	248333	-825925	248333	159269	248333	-449692
248667	-256032	248667	-829065	248667	158779	248667	-450753
2.49	-256657	2.49	-832356	2.49	158647	2.49	-451758
249333	-257655	249333	-835735	249333	158528	249333	-452758
249667	-259227	249667	-838957	249667	158001	249667	-453904
2.5	-261191	2.5	-841727	2.5	156908	2.5	-455221
250333	-26306	250333	-843911	250333	155502	250333	-456542
250667	-26442	250667	-845743	250667	154156	250667	-457603
2.51	-265257	2.51	-847719	2.51	153034	2.51	-458259
251333	-265875	251333	-850177	251333	15208	251333	-458716
251667	-266537	251667	-853096	251667	151219	251667	-459417
2.52	-267275	2.52	-856258	2.52	150451	2.52	-460584
252333	-268019	252333	-859437	252333	149773	252333	-462005
252667	-268813	252667	-86248	252667	149146	252667	-463317
2.53	-269803	2.53	-865287	2.53	148581	2.53	-46437
253333	-271037	253333	-86784	253333	14808	253333	-465294
253667	-272452	253667	-870256	253667	147527	253667	-466277
2.54	-274053	2.54	-872721	2.54	146742	2.54	-46736
254333	-275941	254333	-875267	254333	145572	254333	-468508
254667	-278087	254667	-877687	254667	143924	254667	-469699
2.55	-280233	2.55	-879776	2.55	141857	2.55	-470834
255333	-282068	255333	-881576	255333	139641	255333	-47166
255667	-28349	255667	-883327	255667	137576	255667	-471977
2.56	-284728	2.56	-88527	2.56	135814	2.56	-471895
256333	-286162	256333	-887517	256333	134422	256333	-471796
256667	-287968	256667	-890094	256667	133463	256667	-472023
2.57	-290012	2.57	-893023	2.57	132971	2.57	-472662
257333	-292044	257333	-89628	257333	132887	257333	-473587
257667	-293856	257667	-899692	257667	133001	257667	-4746
2.58	-29536	2.58	-902984	2.58	133026	2.58	-475514
258333	-296665	258333	-90599	258333	132761	258333	-476181
258667	-298003	258667	-908868	258667	132136	258667	-476561
2.59	-299534	2.59	-912057	2.59	131107	2.59	-476821
259333	-301227	259333	-915821	259333	129651	259333	-477267
259667	-302867	259667	-919852	259667	127873	259667	-478119
2.6	-304183	2.6	-923489	2.6	125969	2.6	-479449
260333	-305088	260333	-92626	260333	124158	260333	-481216
260667	-305772	260667	-928185	260667	122703	260667	-483203
2.61	-306524	2.61	-929617	2.61	121855	2.61	-485077
261333	-307558	261333	-930888	261333	121591	261333	-486663
261667	-309013	261667	-93222	261667	121563	261667	-488056
2.62	-310863	2.62	-933818	2.62	121419	2.62	-489435
262333	-312843	262333	-935798	262333	120978	262333	-490831
262667	-314694	262667	-938161	262667	120148	262667	-492098
2.63	-316384	2.63	-940874	2.63	118971	2.63	-493104
263333	-317973	263333	-943797	263333	117762	263333	-493833
263667	-319465	263667	-946727	263667	116921	263667	-49436
2.64	-320891	2.64	-949555	2.64	116496	2.64	-494842
264333	-322434	264333	-952255	264333	11606	264333	-495475
264667	-324284	264667	-954846	264667	115129	264667	-496394
2.65	-326332	2.65	-957339	2.65	113646	2.65	-49757
265333	-32825	265333	-959595	265333	111984	265333	-498789
265667	-329896	265667	-961385	265667	110512	265667	-499777
2.66	-331401	2.66	-962669	2.66	10926	2.66	-50044
266333	-33289	266333	-963701	266333	108038	266333	-501019
266667	-334392	266667	-964822	266667	106767	266667	-501824
2.67	-335963	2.67	-9663	2.67	105567	2.67	-502888
267333	-337679	267333	-968309	267333	104606	267333	-504004
267667	-339593	267667	-970818	267667	103941	267667	-504973
2.68	-341772	2.68	-97354	2.68	103444	2.68	-505738
268333	-344292	268333	-976092	268333	102913	268333	-506383
268667	-347113	268667	-978277	268667	102263	268667	-50701
2.69	-349998	2.69	-980236	2.69	101518	2.69	-507652
269333	-3526	269333	-982207	269333	100645	269333	-508321
269667	-354659	269667	-984243	269667	0.99605	269667	-509089
2.7	-356178	2.7	-98627	2.7	0.98438	2.7	-510085
270333	-357388	270333	-988261	270333	0.97127	270333	-511441
270667	-358537	270667	-990179	270667	0.95516	270667	-513215
2.71	-359746	2.71	-991871	2.71	0.93549	2.71	-515318
271333	-361055	271333	-993204	271333	0.91465	271333	-517537
271667	-362485	271667	-994257	271667	0.89652	271667	-519643
2.72	-364015	2.72	-99532	2.72	0.88406	2.72	-521508
272333	-365533	272333	-996804	272333	0.87825	272333	-523085
272667	-366862	272667	-999014	272667	0.87719	272667	-524331
2.73	-367896	2.73	-100184	2.73	0.87701	2.73	-525281
273333	-368797	273333	-1004839	273333	0.87445	273333	-526134
273667	-369966	273667	-1007625	273667	0.86882	273667	-527092
2.74	-371701	2.74	-1010122	2.74	0.86164	2.74	-528216
274333	-373962	274333	-1012498	274333	0.85427	274333	-52946
274667	-376515	274667	-1014877	274667	0.84625	274667	-530728
2.75	-379099	2.75	-101722	2.75	0.83686	2.75	-531942
275333	-381518	275333	-1019416	275333	0.82674	275333	-533113
275667	-383749	275667	-1021358	275667	0.81709	275667	-534288
2.76	-385907	2.76	-1023026	2.76	0.80834	2.76	-535471
276333	-388112	276333	-1024557	276333	0.80034	276333	-536703
276667	-390403	276667	-1026133	276667	0.79288	276667	-538054
2.77	-392678	2.77	-1027844	2.77	0.78627	2.77	-539445
277333	-39476	277333	-1029716	277333	0.78184	277333	-540673
277667	-396664	277667	-1031805	277667	0.78112	277667	-541701
2.78	-398743	2.78	-1034217	2.78	0.78393	2.78	-542685
278333	-401365	278333	-1037014	278333	0.7877	278333	-543699
278667	-404459	278667	-1040137	278667	0.78873	278667	-544687
2.79	-407525	2.79	-1043449	2.79	0.78443	2.79	-545628
279333	-40999	279333	-1046818	279333	0.77512	279333	-546619
279667	-411509	279667	-1050106	279667	0.76311	279667	-547764
2.8	-412176	2.8	-1053138	2.8	0.75032	2.8	-549045
280333	-412501	280333	-1055859	280333	0.73791	280333	-550372
280667	-413053	280667	-1058398	280667	0.72672	280667	-551709
2.81	-414159	2.81	-1060804	2.81	0.71687	2.81	-553058
281333	-415906	281333	-1062898	281333	0.70822	281333	-55436
281667	-418194	281667	-1064502	281667	0.70095	281667	-55548
2.82	-420772	2.82	-1065608	2.82	0.69481	2.82	-556294
282333	-423352	282333	-1066378	282333	0.68889	282333	-55678
282667	-425779	282667	-1067139	282667	0.68198	282667	-556956
2.83	-428095	2.83	-1068245	2.83	0.67341	2.83	-556854
283333	-430371	283333	-1069859	283333	0.66365	283333	-556677
283667	-432573	283667	-1071932	283667	0.65329	283667	-556741
2.84	-43464	2.84	-1074284	2.84	0.64163	2.84	-557197
284333	-436544	284333	-1076648	284333	0.62729	284333	-557975
284667	-43824	284667	-107874	284667	0.61012	284667	-558913
2.85	-439635	2.85	-1080444	2.85	0.59149	2.85	-559785
285333	-440688	285333	-1081886	285333	0.57371	285333	-560368
285667	-441608	285667	-1083246	285667	0.55896	285667	-560603
2.86	-442822	2.86	-1084561	2.86	0.548	2.86	-560652
286333	-444653	286333	-1085743	286333	0.53994	286333	-560722
286667	-447121	286667	-1086737	286667	0.5334	286667	-560862
2.87	-450023	2.87	-108765	2.87	0.52706	2.87	-561006
287333	-453025	287333	-1088737	287333	0.51923	287333	-561071
287667	-455814	287667	-1090195	287667	0.50842	287667	-560978
2.88	-458336	2.88	-1091997	2.88	0.49544	2.88	-560741
288333	-460746	288333	-1093971	288333	0.4836	288333	-560487
288667	-463159	288667	-1095908	288667	0.47553	288667	-560315
2.89	-46556	2.89	-1097594	2.89	0.47107	2.89	-560265
289333	-467866	289333	-1098938	289333	0.46777	289333	-560453
289667	-470034	289667	-1100073	289667	0.46188	289667	-561036
2.9	-472064	2.9	-1101195	2.9	0.45029	2.9	-562022
290333	-473952	290333	-1102333	290333	0.43255	290333	-563259
290667	-475753	290667	-1103399	290667	0.41135	290667	-564618
2.91	-477573	2.91	-1104438	2.91	0.39169	2.91	-566035
291333	-479457	291333	-1105659	291333	0.37791	291333	-567415
291667	-481429	291667	-110718	291667	0.36992	291667	-568649
2.92	-483611	2.92	-1108891	2.92	0.3636	2.92	-569761
292333	-486099	292333	-1110609	292333	0.35528	292333	-57091
292667	-488821	292667	-1112207	292667	0.3445	292667	-572173
2.93	-491668	2.93	-1113541	2.93	0.33305	2.93	-573445
293333	-494541	293333	-111444	293333	0.3226	293333	-574581
293667	-497293	293667	-1114887	293667	0.31344	293667	-575545
2.94	-499842	2.94	-1115076	2.94	0.30509	2.94	-576428
294333	-502238	294333	-111522	294333	0.29659	294333	-577381
294667	-504515	294667	-1115448	294667	0.2865	294667	-578511
2.95	-506656	2.95	-1115895	2.95	0.27402	2.95	-579803
295333	-508679	295333	-1116668	295333	0.26041	295333	-581092
295667	-510637	295667	-1117693	295667	0.24808	295667	-582138
2.96	-512539	2.96	-1118738	2.96	0.23874	2.96	-582818
296333	-514372	296333	-1119573	296333	0.23318	296333	-583255
296667	-516154	296667	-1120088	296667	0.23079	296667	-583706
2.97	-517866	2.97	-1120411	2.97	0.22865	2.97	-584311
297333	-519417	297333	-1120894	297333	0.22378	297333	-58504
297667	-520846	297667	-1121781	297667	0.21572	297667	-585805
2.98	-522438	2.98	-1122939	2.98	0.20607	2.98	-586565
298333	-524506	298333	-1124047	298333	0.19596	298333	-587366
298667	-527111	298667	-1124928	298667	0.18525	298667	-588319
2.99	-530026	2.99	-1125632	2.99	0.17472	2.99	-589474
299333	-532876	299333	-1126239	299333	0.16727	299333	-590626
299667	-535375	299667	-1126699	299667	0.16506	299667	-591386
3	-537545	3	-1126926	3	0.16652	3	-591562
300333	-539661	300333	-1126971	300333	0.16875	300333	-591378
300667	-541969	300667	-112699	300667	0.17152	300667	-591207
3.01	-544506	3.01	-1127114	3.01	0.17628	3.01	-591252
301333	-547153	301333	-1127367	301333	0.18357	301333	-591608
301667	-54981	301667	-1127648	301667	0.1937	301667	-59237
3.02	-552408	3.02	-1127802	3.02	0.20669	3.02	-593548
302333	-554824	302333	-1127799	302333	0.22041	302333	-595035
302667	-556916	302667	-1127807	302667	0.23165	302667	-596672
3.03	-558662	3.03	-1127997	3.03	0.23999	3.03	-598272
303333	-560248	303333	-112837	303333	0.24864	303333	-599714
303667	-562016	303667	-1128851	303667	0.26122	303667	-601018
3.04	-564173	3.04	-112939	3.04	0.27917	3.04	-602318
304333	-566557	304333	-1129833	304333	0.30161	304333	-60381
304667	-568822	304667	-1129826	304667	0.32678	304667	-605563
3.05	-570796	3.05	-1129159	3.05	0.35372	3.05	-607409
305333	-572584	305333	-1128169	305333	0.38238	305333	-609141
305667	-574447	305667	-112754	305667	0.41235	305667	-610714
3.06	-576619	3.06	-1127745	3.06	0.44203	3.06	-612149
306333	-579153	306333	-1128762	306333	0.46906	306333	-613404
306667	-581926	306667	-1130201	306667	0.4917	306667	-61439
3.07	-584809	3.07	-1131586	3.07	0.51059	3.07	-615017
307333	-587772	307333	-113256	307333	0.52866	307333	-615236
307667	-590813	307667	-1132952	307667	0.54776	307667	-615074
3.08	-593864	3.08	-1132795	3.08	0.56633	3.08	-614711
308333	-596835	308333	-1132386	308333	0.5813	308333	-614527
308667	-599746	308667	-1132268	308667	0.59102	308667	-614854
3.09	-602729	3.09	-1132918	3.09	0.59647	3.09	-615633
309333	-605832	309333	-1134396	309333	0.59989	309333	-616524
309667	-608943	309667	-1136395	309667	0.60291	309667	-617256
3.1	-611893	3.1	-1138547	3.1	0.60616	3.1	-617727
310333	-6146	310333	-1140587	310333	0.60935	310333	-617942
310667	-617138	310667	-114237	310667	0.61162	310667	-618011
3.11	-619625	3.11	-1143821	3.11	0.61221	3.11	-618094
311333	-622055	311333	-114487	311333	0.61148	311333	-618332
311667	-624358	311667	-1145439	311667	0.61129	311667	-618844
3.12	-626537	3.12	-1145494	3.12	0.6125	3.12	-619741
312333	-62862	312333	-1145091	312333	0.61308	312333	-621032
312667	-630548	312667	-1144323	312667	0.61017	312667	-62249
3.13	-632258	3.13	-1143251	3.13	0.60223	3.13	-623702
313333	-633858	313333	-11.42	313333	0.5888	313333	-624355
313667	-635612	313667	-1140833	313667	0.57011	313667	-624429
3.14	-637764	3.14	-113999	3.14	0.54767	3.14	-624052
314333	-640447	314333	-1139533	314333	0.52521	314333	-623403
314667	-643624	314667	-1139444	314667	0.50678	314667	-622755
3.15	-647033	3.15	-1139722	3.15	0.49347	3.15	-622377
315333	-650323	315333	-1140342	315333	0.48336	315333	-622365
315667	-653325	315667	-1141207	315667	0.47373	315667	-622632
3.16	-656073	3.16	-1142205	3.16	0.46272	3.16	-623003
316333	-658582	316333	-1143226	316333	0.44928	316333	-623271
316667	-660853	316667	-1144067	316667	0.43298	316667	-623306
3.17	-663034	3.17	-1144454	3.17	0.41462	3.17	-623172
317333	-665343	317333	-114419	317333	0.39582	317333	-623091
317667	-667881	317667	-1143334	317667	0.37674	317667	-62329
3.18	-670633	3.18	-1142212	3.18	0.35641	3.18	-62391
318333	-673539	318333	-1141189	318333	0.33439	318333	-624924
318667	-676444	318667	-1140443	318667	0.31079	318667	-62611
3.19	-679098	3.19	-1139952	3.19	0.28607	3.19	-627175
319333	-681366	319333	-1139637	319333	0.26118	319333	-62791
319667	-683398	319667	-1139501	319667	0.23715	319667	-628243
3.2	-685482	3.2	-1139651	3.2	0.2151	3.2	-62826
320333	-687785	320333	-1140192	320333	0.19609	320333	-628238
320667	-690384	320667	-1141125	320667	0.17997	320667	-628583
3.21	-693381	3.21	-1142263	3.21	0.16382	3.21	-629619
321333	-696735	321333	-1143252	321333	0.14428	321333	-631348
321667	-700076	321667	-1143896	321667	0.12154	321667	-633475
3.22	-702937	3.22	-1144353	3.22	0.09832	3.22	-635705
322333	-705216	322333	-1144866	322333	0.07668	322333	-637932
322667	-707157	322667	-114549	322667	0.05881	322667	-64016
3.23	-708962	3.23	-1146112	3.23	0.04759	3.23	-642331
323333	-710708	323333	-1146569	323333	0.04387	323333	-644238
323667	-712504	323667	-1146769	323667	0.04492	323667	-645615
3.24	-714481	3.24	-1146813	3.24	0.04599	3.24	-646407
324333	-716657	324333	-1146956	324333	0.04323	324333	-646846
324667	-718937	324667	-1147375	324667	0.03487	324667	-647279
3.25	-721353	3.25	-1148061	3.25	0.02046	3.25	-648014
325333	-724123	325333	-1148908	325333	0.00132	325333	-649186
325667	-727293	325667	-1149796	325667	-0.01912	325667	-650695
3.26	-730522	3.26	-1150648	3.26	-0.03812	3.26	-652344
326333	-733328	326333	-1151463	326333	-0.05486	326333	-653998
326667	-735462	326667	-1152211	326667	-0.06887	326667	-65562
3.27	-737015	3.27	-1152814	3.27	-0.07978	3.27	-657195
327333	-738225	327333	-1153278	327333	-0.08816	327333	-658651
327667	-73931	327667	-1153703	327667	-0.09458	327667	-659921
3.28	-740468	3.28	-1154167	3.28	-0.0987	3.28	-661042
328333	-741864	328333	-1154656	328333	-0.09968	328333	-662146
328667	-74357	328667	-1155036	328667	-0.09764	328667	-663351
3.29	-74562	3.29	-1155144	3.29	-0.09441	3.29	-664701
329333	-748088	329333	-1154933	329333	-0.09251	329333	-666172
329667	-75098	329667	-1154521	329667	-0.09345	329667	-667711
3.3	-754105	3.3	-1154075	3.3	-0.09703	3.3	-669299
330333	-757155	330333	-1153689	330333	-0.10201	330333	-670927
330667	-75988	330667	-1153369	330667	-0.10753	330667	-672538
3.31	-762204	3.31	-1153106	3.31	-0.1137	3.31	-674017
331333	-764211	331333	-115289	331333	-0.1209	331333	-675201
331667	-765976	331667	-1152738	331667	-0.12924	331667	-675965
3.32	-76748	3.32	-1152686	3.32	-0.13829	3.32	-676394
332333	-768705	332333	-1152627	332333	-0.14739	332333	-676831
332667	-76967	332667	-1152369	332667	-0.15627	332667	-677658
3.33	-770337	3.33	-1151946	3.33	-0.16481	3.33	-67903
333333	-770618	333333	-1151584	333333	-0.17263	333333	-68083
333667	-770466	333667	-1151419	333667	-0.17928	333667	-682833
3.34	-769898	3.34	-1151456	3.34	-0.18464	3.34	-684809
334333	-768912	334333	-1151703	334333	-0.1897	334333	-686502
334667	-767464	334667	-1152162	334667	-0.19631	334667	-687686
3.35	-765468	3.35	-1152669	3.35	-0.2051	3.35	-688391
335333	-762661	335333	-1152897	335333	-0.21441	335333	-688929
335667	-758497	335667	-1152665	335667	-0.22142	335667	-689641
3.36	-752346	3.36	-1152054	3.36	-0.2243	3.36	-690613
336333	-743898	336333	-1151222	336333	-0.2242	336333	-691681
336667	-73328	336667	-1150287	336667	-0.22475	336667	-69274
3.37	-720793	3.37	-114936	3.37	-0.22949	3.37	-693953
337333	-706733	337333	-1148617	337333	-0.23929	337333	-695504
337667	-691417	337667	-114829	337667	-0.25133	337667	-697292
3.38	-675232	3.38	-1148495	3.38	-0.26192	3.38	-698978
338333	-658655	338333	-1149154	338333	-0.27046	338333	-700225
338667	-642261	338667	-1150062	338667	-0.27825	338667	-700912
3.39	-626606	3.39	-115098	3.39	-0.28491	3.39	-701193
339333	-612115	339333	-1151745	339333	-0.28911	339333	-701312
339667	-599187	339667	-1152315	339667	-0.29101	339667	-701392
3.4	-5883	3.4	-1152682	3.4	-0.29153	3.4	-701428
340333	-579877	340333	-1152847	340333	-0.29067	340333	-701389
340667	-574074	340667	-1152861	340667	-0.28711	340667	-701238
3.41	-57086	3.41	-1152778	3.41	-0.27879	3.41	-700879
341333	-570175	341333	-1152604	341333	-0.26416	341333	-700209
341667	-571823	341667	-1152433	341667	-0.24294	341667	-699335
3.42	-575382	3.42	-1152461	3.42	-0.21677	3.42	-698573
342333	-580438	342333	-1152836	342333	-0.19007	342333	-698121
342667	-586778	342667	-1153584	342667	-0.16913	342667	-697928
3.43	-594376	3.43	-1154623	3.43	-0.15889	3.43	-697928
343333	-603252	343333	-1155795	343333	-0.16102	343333	-698227
343667	-613242	343667	-1156934	343667	-0.1745	343667	-698972
3.44	-623901	3.44	-1157897	3.44	-0.1967	3.44	-700131
344333	-634686	344333	-1158567	344333	-0.22421	344333	-701407
344667	-645136	344667	-1158889	344667	-0.25357	344667	-702341
3.45	-654898	3.45	-1158937	3.45	-0.28172	3.45	-702672
345333	-663849	345333	-1158875	345333	-0.30615	345333	-702616
345667	-672178	345667	-115876	345667	-0.32572	345667	-702659
3.46	-680215	3.46	-1158497	3.46	-0.34115	3.46	-703135
346333	-6882	346333	-1158066	346333	-0.35407	346333	-704074
346667	-696198	346667	-1157664	346667	-0.3661	346667	-705412
3.47	-70406	3.47	-1157566	3.47	-0.37785	3.47	-70719
347333	-711539	347333	-1157901	347333	-0.38835	347333	-709534
347667	-718485	347667	-1158579	347667	-0.39628	347667	-712535
3.48	-724852	3.48	-1159338	3.48	-0.40163	3.48	-716138
348333	-730635	348333	-1159917	348333	-0.406	348333	-72012
348667	-735912	348667	-1160189	348667	-0.41144	348667	-724199
3.49	-740881	3.49	-1160088	3.49	-0.41925	3.49	-728156
349333	-7458	349333	-1159593	349333	-0.42955	349333	-731907
349667	-750799	349667	-1158801	349667	-0.44147	349667	-735491
3.5	-755725	3.5	-1157899	3.5	-0.45441	3.5	-73896
350333	-760259	350333	-1157099	350333	-0.46943	350333	-742396
350667	-764248	350667	-1156557	350667	-0.48807	350667	-745883
3.51	-76788	3.51	-1156339	3.51	-0.51018	3.51	-749367
351333	-771479	351333	-1156466	351333	-0.53426	351333	-752694
351667	-775146	351667	-1156924	351667	-0.55974	351667	-755826
3.52	-77863	3.52	-1157594	3.52	-0.58805	3.52	-758946
352333	-781657	352333	-1158307	352333	-0.62081	352333	-762279
352667	-784326	352667	-1158984	352667	-0.65744	352667	-765875
3.53	-787046	3.53	-115968	3.53	-0.69478	3.53	-769711
353333	-790178	353333	-1160467	353333	-0.72904	353333	-773836
353667	-793805	353667	-1161253	353667	-0.75857	353667	-778302
3.54	-797749	3.54	-1161835	3.54	-0.78399	3.54	-782987
354333	-801671	354333	-116213	354333	-0.80612	354333	-787532
354667	-805205	354667	-1162256	354667	-0.82538	354667	-791532
3.55	-808158	3.55	-1162478	3.55	-0.84221	3.55	-794867
355333	-810694	355333	-1163096	355333	-0.85731	355333	-797788
355667	-813224	355667	-1164219	355667	-0.87159	355667	-800641
3.56	-816043	3.56	-1165606	3.56	-0.88539	3.56	-80359
356333	-819111	356333	-1166813	356333	-0.89802	356333	-806629
356667	-822152	356667	-1167479	356667	-0.90952	356667	-809675
3.57	-824834	3.57	-1167554	3.57	-0.92213	3.57	-812676
357333	-826905	357333	-1167322	357333	-0.93855	357333	-815715
357667	-82841	357667	-1167138	357667	-0.95867	357667	-818952
3.58	-829795	3.58	-1167173	3.58	-0.9797	3.58	-822466
358333	-831552	358333	-1167429	358333	-10001	358333	-826193
358667	-833774	358667	-1167812	358667	-102148	358667	-829962
3.59	-836241	3.59	-1168196	3.59	-104554	3.59	-83356
359333	-83882	359333	-116848	359333	-10713	359333	-836823
359667	-841527	359667	-1168658	359667	-109646	359667	-839741
3.6	-844322	3.6	-1168831	3.6	-112061	3.6	-842448
360333	-847049	360333	-1169097	360333	-11456	360333	-845094
360667	-849545	360667	-1169441	360667	-117363	360667	-847724
3.61	-851713	3.61	-1169763	3.61	-120586	3.61	-850337
361333	-853585	361333	-1170019	361333	-124159	361333	-853019
361667	-855301	361667	-1170255	361667	-127794	361667	-855922
3.62	-856937	3.62	-1170491	3.62	-131139	3.62	-859135
362333	-858514	362333	-1170688	362333	-134099	362333	-862636
362667	-860201	362667	-1170866	362667	-136995	362667	-866345
3.63	-8622	3.63	-117108	3.63	-14028	3.63	-870141
363333	-864414	363333	-1171324	363333	-14411	363333	-873826
363667	-866462	363667	-1171583	363667	-148233	363667	-877234
3.64	-868076	3.64	-1171923	3.64	-152244	3.64	-880358
364333	-869346	364333	-1172392	364333	-155925	364333	-883271
364667	-87054	364667	-1172912	364667	-15939	364667	-886029
3.65	-871811	3.65	-1173333	3.65	-16293	3.65	-888777
365333	-873198	365333	-117356	365333	-166711	365333	-891739
365667	-874769	365667	-1173586	365667	-170616	365667	-894887
3.66	-876542	3.66	-117346	3.66	-174404	3.66	-897819
366333	-878373	366333	-1173292	366333	-177965	366333	-90017
366667	-88004	366667	-1173248	366667	-181362	366667	-901945
3.67	-881329	3.67	-1173452	3.67	-184723	3.67	-903395
367333	-882046	367333	-1173878	367333	-188135	367333	-904866
367667	-882141	367667	-1174331	367667	-191619	367667	-906755
3.68	-881863	3.68	-1174583	3.68	-195156	3.68	-90931
368333	-881632	368333	-117454	368333	-19876	368333	-912478
368667	-881723	368667	-1174229	368667	-202532	368667	-916011
3.69	-882189	3.69	-1173727	3.69	-206626	3.69	-919599
369333	-883099	369333	-1173202	369333	-211087	369333	-922953
369667	-884598	369667	-1172892	369667	-215735	369667	-925939
3.7	-88664	3.7	-1172948	3.7	-220279	3.7	-928592
370333	-888877	370333	-1173342	370333	-224488	370333	-93103
370667	-890917	370667	-1173875	370667	-228214	370667	-933403
3.71	-892653	3.71	-1174289	3.71	-231344	3.71	-935854
371333	-894284	371333	-1174496	371333	-233871	371333	-938513
371667	-895951	371667	-1174719	371667	-235994	371667	-941436
3.72	-897498	3.72	-1175267	3.72	-23806	3.72	-944477
372333	-898704	372333	-1176153	372333	-240203	372333	-947373
372667	-899544	372667	-1177082	372667	-242194	372667	-949934
3.73	-900136	3.73	-1177821	3.73	-243962	3.73	-95212
373333	-900596	373333	-117839	373333	-24596	373333	-954052
373667	-900989	373667	-1178857	373667	-24869	373667	-955984
3.74	-901364	3.74	-1179181	3.74	-252163	3.74	-958093
374333	-90174	374333	-1179359	374333	-255933	374333	-960328
374667	-902106	374667	-1179529	374667	-259388	374667	-962563
3.75	-902429	3.75	-1179845	3.75	-262096	3.75	-96481
375333	-902652	375333	-1180359	375333	-264149	375333	-96719
375667	-902775	375667	-1181004	375667	-266092	375667	-969743
3.76	-90295	3.76	-1181652	3.76	-268389	3.76	-972358
376333	-903367	376333	-11822	376333	-271103	376333	-974855
376667	-904085	376667	-1182637	376667	-274069	376667	-977156
3.77	-905003	3.77	-1183052	3.77	-277138	3.77	-979373
377333	-905945	377333	-1183518	377333	-280243	377333	-981597
377667	-906797	377667	-1184004	377667	-283378	377667	-98376
3.78	-907609	3.78	-1184474	3.78	-286529	3.78	-985824
378333	-908487	378333	-1184989	378333	-289658	378333	-98785
378667	-909357	378667	-1185551	378667	-292761	378667	-989786
3.79	-909975	3.79	-1186032	3.79	-295869	3.79	-991503
379333	-910297	379333	-1186299	379333	-298974	379333	-993048
379667	-910629	379667	-118628	379667	-30207	379667	-994631
3.8	-911313	3.8	-1185976	3.8	-305191	3.8	-996348
380333	-912453	380333	-118553	380333	-308311	380333	-998088
380667	-913983	380667	-1185155	380667	-311281	380667	-999746
3.81	-915779	3.81	-1184965	3.81	-313924	3.81	-1001421
381333	-917637	381333	-1185017	381333	-31619	381333	-1003353
381667	-919344	381667	-1185438	381667	-318241	381667	-100567
3.82	-920818	3.82	-1186304	3.82	-320406	3.82	-1008222
382333	-922052	382333	-118741	382333	-323015	382333	-1010688
382667	-922953	382667	-1188283	382667	-326265	382667	-1012855
3.83	-923468	3.83	-1188495	3.83	-330137	3.83	-1014776
383333	-923782	383333	-1187978	383333	-334355	383333	-1016635
383667	-924229	383667	-1187079	383667	-338504	383667	-1018526
3.84	-925052	3.84	-1186308	3.84	-342275	3.84	-1020467
384333	-926291	384333	-1186067	384333	-345594	384333	-1022507
384667	-927782	384667	-1186504	384667	-348575	384667	-1024651
3.85	-929236	3.85	-1187472	3.85	-351343	3.85	-1026767
385333	-930394	385333	-1188612	385333	-353919	385333	-1028699
385667	-931182	385667	-1189504	385667	-356292	385667	-1030468
3.86	-931776	3.86	-1189832	3.86	-358555	3.86	-1032251
386333	-932455	386333	-1189634	386333	-360925	386333	-1034198
386667	-933375	386667	-1189347	386667	-36366	386667	-1036287
3.87	-934544	3.87	-1189411	3.87	-366871	3.87	-1038366
387333	-935942	387333	-1189871	387333	-370374	387333	-1040305
387667	-93755	387667	-1190444	387667	-373821	387667	-1042057
3.88	-939255	3.88	-1190865	3.88	-376977	3.88	-1043635
388333	-940886	388333	-1191069	388333	-379865	388333	-1045146
388667	-942409	388667	-1191139	388667	-382619	388667	-1046804
3.89	-943921	3.89	-1191247	3.89	-385293	3.89	-1048759
389333	-945432	389333	-119158	389333	-387941	389333	-1050937
389667	-946837	389667	-1192142	389667	-390756	389667	-1053139
3.9	-948031	3.9	-1192723	3.9	-393933	3.9	-1055233
390333	-948914	390333	-1193205	390333	-397351	390333	-1057148
390667	-949445	390667	-1193729	390667	-400569	390667	-1058764
3.91	-949764	3.91	-1194454	3.91	-403262	3.91	-1060025
391333	-950104	391333	-1195294	391333	-405447	391333	-1061107
391667	-950612	391667	-1195985	391667	-407266	391667	-1062242
3.92	-951372	3.92	-1196352	3.92	-408846	3.92	-1063482
392333	-952395	392333	-1196391	392333	-410369	392333	-1064741
392667	-953557	392667	-1196162	392667	-41209	392667	-106604
3.93	-954691	3.93	-1195784	3.93	-414265	3.93	-1067495
393333	-955715	393333	-1195403	393333	-41702	393333	-1069033
393667	-956602	393667	-1195057	393667	-420242	393667	-1070407
3.94	-957215	3.94	-1194642	3.94	-423717	3.94	-1071557
394333	-957355	394333	-1194062	394333	-427268	394333	-1072692
394667	-957113	394667	-1193449	394667	-430697	394667	-1074103
3.95	-956908	3.95	-1193142	3.95	-433786	3.95	-1075959
395333	-957115	395333	-1193377	395333	-436461	395333	-1078174
395667	-957856	395667	-1194051	395667	-438777	395667	-1080483
3.96	-959045	3.96	-119478	3.96	-440813	3.96	-10827
396333	-96051	396333	-1195178	396333	-442784	396333	-1084754
396667	-962032	396667	-1195138	396667	-445059	396667	-1086577
3.97	-963359	3.97	-1194892	3.97	-447888	3.97	-1088138
397333	-964354	397333	-1194747	397333	-451186	397333	-1089542
397667	-965039	397667	-1194839	397667	-454549	397667	-1090901
3.98	-965465	3.98	-1195151	3.98	-457578	3.98	-1092201
398333	-965713	398333	-1195579	398333	-460282	398333	-1093423
398667	-966007	398667	-1195983	398667	-462956	398667	-1094644
3.99	-966612	3.99	-119621	3.99	-465741	3.99	-109589
399333	-967641	399333	-119614	399333	-468544	399333	-1097046
399667	-969053	399667	-1195817	399667	-471157	399667	-1097985
4	-970725	4	-1195469	4	-473306	4	-1098626
400333	-972476	400333	-1195331	400333	-474863	400333	-109899
400667	-974132	400667	-1195527	400667	-476031	400667	-1099322
4.01	-975618	4.01	-1196068	4.01	-4772	4.01	-109996
401333	-976926	401333	-1196824	401333	-478672	401333	-1101017
401667	-977992	401667	-1197546	401667	-480489	401667	-1102325
4.02	-978732	4.02	-1198042	4.02	-482429	4.02	-1103689
402333	-979175	402333	-1198299	402333	-484201	402333	-1105145
402667	-979489	402667	-1198483	402667	-485725	402667	-1106983
4.03	-979894	4.03	-1198846	4.03	-487237	4.03	-1109538
403333	-980513	403333	-1199516	403333	-489082	403333	-1112905
403667	-981274	403667	-1200412	403667	-491373	403667	-1116793
4.04	-981946	4.04	-1201385	4.04	-493896	4.04	-1120658
404333	-982322	404333	-1202298	404333	-496386	404333	-11.24
404667	-982465	404667	-1202991	404667	-498798	404667	-1126555
4.05	-982721	4.05	-1203381	4.05	-50114	4.05	-1128336
405333	-983414	405333	-1203545	405333	-503232	405333	-1129615
405667	-984539	405667	-1203627	405667	-504949	405667	-1130832
4.06	-985834	4.06	-1203723	4.06	-506487	4.06	-1132381
406333	-987054	406333	-120389	406333	-508143	406333	-1134442
406667	-988062	406667	-1204205	406667	-510038	406667	-1136925
4.07	-988824	4.07	-1204742	4.07	-512109	4.07	-113953
407333	-989455	407333	-1205431	407333	-514188	407333	-1141878
407667	-990168	407667	-1206011	407667	-516151	407667	-1143664
4.08	-991122	4.08	-1206266	4.08	-518044	4.08	-1144795
408333	-992326	408333	-1206194	408333	-519973	408333	-114547
408667	-993616	408667	-1205917	408667	-521968	408667	-1146057
4.09	-99477	4.09	-1205571	4.09	-524102	4.09	-1146809
409333	-995635	409333	-1205271	409333	-526501	409333	-1147756
409667	-996171	409667	-1205028	409667	-529191	409667	-1148821
4.1	-996457	4.1	-1204717	4.1	-532032	4.1	-1149978
410333	-996652	410333	-1204262	410333	-53479	410333	-1151303
410667	-99685	410667	-1203796	410667	-537374	410667	-115284
4.11	-996989	4.11	-1203529	4.11	-53996	4.11	-115447
411333	-996993	411333	-1203517	411333	-542738	411333	-1156004
411667	-996931	411667	-1203634	411667	-545646	411667	-1157301
4.12	-996967	4.12	-1203775	4.12	-548498	4.12	-1158295
412333	-997237	412333	-1203949	412333	-551207	412333	-1159141
412667	-997873	412667	-1204128	412667	-553724	412667	-1160208
4.13	-999001	4.13	-120414	4.13	-555961	4.13	-116175
413333	-100053	413333	-12038	413333	-557973	413333	-1163707
413667	-1002105	413667	-1203049	413667	-559961	413667	-1165804
4.14	-1003406	4.14	-1201901	4.14	-562092	4.14	-1167709
414333	-1004411	414333	-1200343	414333	-56449	414333	-1169244
414667	-1005311	414667	-1198331	414667	-567179	414667	-1170494
4.15	-1006322	4.15	-1195851	4.15	-569937	4.15	-1171615
415333	-1007556	415333	-1192905	415333	-572463	415333	-1172653
415667	-1008939	415667	-1189364	415667	-574676	415667	-1173634
4.16	-101024	4.16	-1184972	4.16	-576736	4.16	-1174592
416333	-1011256	416333	-1179538	416333	-57887	416333	-1175489
416667	-1011979	416667	-117305	416667	-581218	416667	-1176325
4.17	-1012584	4.17	-1165571	4.17	-583792	4.17	-1177203
417333	-1013222	417333	-1157124	417333	-586534	417333	-1178188
417667	-1013858	417667	-1147727	417667	-589353	417667	-1179225
4.18	-1014353	4.18	-1137424	4.18	-59211	4.18	-1180213
418333	-1014658	418333	-1126158	418333	-594634	418333	-1181117
418667	-1014916	418667	-1113714	418667	-596817	418667	-1182054
4.19	-1015353	4.19	-109989	4.19	-59865	4.19	-1183171
419333	-1016079	419333	-108466	419333	-600228	419333	-1184479
419667	-1016993	419667	-1068126	419667	-601768	419667	-1185885
4.2	-1017917	4.2	-1050527	4.2	-603525	4.2	-1187308
420333	-1018843	420333	-1032354	420333	-605588	420333	-1188761
420667	-1019912	420667	-1014228	420667	-607808	420667	-1190347
4.21	-1021175	4.21	-996633	4.21	-610008	4.21	-1192161
421333	-1022546	421333	-979953	421333	-612134	421333	-119421
421667	-1023912	421667	-964684	421667	-614187	421667	-1196345
4.22	-1025133	4.22	-951358	4.22	-616149	4.22	-1198225
422333	-102603	422333	-940282	422333	-618051	422333	-1199549
422667	-1026499	422667	-931529	422667	-620038	422667	-12004
4.23	-1026586	4.23	-925142	4.23	-622238	4.23	-1201222
423333	-1026467	423333	-921214	423333	-624567	423333	-12024
423667	-1026304	423667	-919734	423667	-626767	423667	-1203976
4.24	-102615	4.24	-920505	4.24	-628587	4.24	-1205718
424333	-102611	424333	-923275	424333	-629926	424333	-1207328
424667	-102642	424667	-927906	424667	-630949	424667	-1208656
4.25	-1027201	4.25	-93433	4.25	-632044	4.25	-1209779
425333	-1028276	425333	-942401	425333	-633521	425333	-121083
425667	-1029335	425667	-95185	425667	-635398	425667	-1211764
4.26	-1030194	4.26	-962293	4.26	-637501	4.26	-1212413
426333	-1030907	426333	-973259	426333	-639614	426333	-1212766
426667	-1031668	426667	-984259	426667	-641543	426667	-1213071
4.27	-1032532	4.27	-994984	4.27	-643191	4.27	-1213679
427333	-1033295	427333	-1005495	427333	-644643	427333	-1214856
427667	-1033723	427667	-1015977	427667	-646156	427667	-1216647
4.28	-1033821	4.28	-1026347	4.28	-648023	4.28	-121885
428333	-1033841	428333	-1036278	428333	-650376	428333	-1221166
428667	-1034071	428667	-1045488	428667	-65308	428667	-1223312
4.29	-1034636	4.29	-1053829	4.29	-655821	4.29	-1225031
429333	-1035484	429333	-1061252	429333	-658304	429333	-12262
429667	-1036504	429667	-1067886	429667	-660433	429667	-1227018
4.3	-10376	4.3	-1074007	4.3	-662351	4.3	-1227943
430333	-1038725	430333	-107986	430333	-6643	430333	-1229356
430667	-1039845	430667	-1085559	430667	-666323	430667	-1231244
4.31	-1040914	4.31	-109111	4.31	-668229	4.31	-1233235
431333	-1041913	431333	-1096453	431333	-669874	431333	-1235005
431667	-1042891	431667	-1101514	431667	-671345	431667	-1236514
4.32	-1043851	4.32	-1106282	4.32	-672822	4.32	-1237846
432333	-1044674	432333	-111079	432333	-674376	432333	-1239173
432667	-1045248	432667	-1115058	432667	-675943	432667	-1240857
4.33	-1045577	4.33	-1119098	4.33	-677441	4.33	-1243199
433333	-1045765	433333	-1122896	433333	-678837	433333	-1246123
433667	-1045984	433667	-112641	433667	-680181	433667	-1249203
4.34	-1046305	4.34	-1129627	4.34	-681606	4.34	-1251887
434333	-1046558	434333	-1132605	434333	-683258	434333	-1253758
434667	-1046509	434667	-1135484	434667	-685182	434667	-1254718
4.35	-1046167	4.35	-1138414	4.35	-687226	4.35	-1255017
435333	-1045813	435333	-1141371	435333	-689166	435333	-1255132
435667	-1045808	435667	-1144159	435667	-690882	435667	-1255487
4.36	-1046389	4.36	-1146645	4.36	-692354	4.36	-1256224
436333	-1047582	436333	-1148892	436333	-693584	436333	-1257179
436667	-1049222	436667	-1151021	436667	-694594	436667	-1258047
4.37	-1050992	4.37	-1153023	4.37	-695417	4.37	-1258651
437333	-1052568	437333	-1154811	437333	-69615	437333	-1259077
437667	-1053831	437667	-1156349	437667	-696969	437667	-1259554
4.38	-1054831	4.38	-1157679	4.38	-698038	4.38	-1260336
438333	-1055577	438333	-1158875	438333	-69945	438333	-1261523
438667	-1056034	438667	-1160006	438667	-701258	438667	-1262895
4.39	-1056272	4.39	-1161065	4.39	-703482	4.39	-1264076
439333	-105653	439333	-1161995	439333	-706044	439333	-1264779
439667	-1057072	439667	-1162778	439667	-708729	439667	-1264895
4.4	-1057955	4.4	-116344	4.4	-711289	4.4	-1264587
440333	-1058952	440333	-1163991	440333	-713579	440333	-1264241
440667	-1059733	440667	-1164386	440667	-715633	440667	-1264215
4.41	-1060109	4.41	-11646	4.41	-717574	4.41	-1264636
441333	-1060169	441333	-1164736	441333	-719449	441333	-1265444
441667	-1060204	441667	-1164999	441667	-721217	441667	-1266506
4.42	-1060439	4.42	-1165472	4.42	-722894	4.42	-1267667
442333	-1060844	442333	-116601	442333	-72457	442333	-1268803
442667	-1061308	442667	-116641	442667	-726291	442667	-126988
4.43	-1061838	4.43	-1166617	4.43	-728045	4.43	-1270928
443333	-1062493	443333	-1166722	443333	-729874	443333	-1271971
443667	-1063293	443667	-1166845	443667	-731788	443667	-1272916
4.44	-1064214	4.44	-1167064	4.44	-7336	4.44	-1273519
444333	-1065243	444333	-1167533	444333	-735061	444333	-1273583
444667	-1066355	444667	-1168498	444667	-736121	444667	-1273217
4.45	-1067421	4.45	-1170016	4.45	-736932	4.45	-1272823
445333	-1068273	445333	-1171759	445333	-737724	445333	-1272743
445667	-1068876	445667	-1173251	445667	-738749	445667	-1272955
4.46	-1069335	4.46	-1174224	4.46	-740192	4.46	-1273219
446333	-1069708	446333	-1174713	446333	-741958	446333	-1273361
446667	-1069984	446667	-1174936	446667	-743639	446667	-1273315
4.47	-1070265	4.47	-1175089	4.47	-74488	4.47	-1273115
447333	-1070769	447333	-1175255	447333	-745709	447333	-1272913
447667	-1071586	447667	-1175486	447667	-746405	447667	-1272886
4.48	-1072594	4.48	-1175907	4.48	-747159	4.48	-1273194
448333	-1073627	448333	-1176701	448333	-748038	448333	-127399
448667	-1074637	448667	-1177961	448667	-749078	448667	-1275312
4.49	-1075678	4.49	-1179557	4.49	-750244	4.49	-1276942
449333	-1076783	449333	-1181183	449333	-751337	449333	-127843
449667	-1077948	449667	-1182592	449667	-7521	449667	-1279377
4.5	-1079132	4.5	-1183783	4.5	-752455	4.5	-1279736
450333	-1080201	450333	-1184871	450333	-752562	450333	-1279786
450667	-1080925	450667	-1185916	450667	-752673	450667	-1279819
4.51	-1081166	4.51	-1186877	4.51	-752991	4.51	-1279922
451333	-1081038	451333	-1187612	451333	-753646	451333	-1280074
451667	-1080808	451667	-1187999	451667	-754764	451667	-1280346
4.52	-1080651	4.52	-118807	4.52	-756424	4.52	-128087
452333	-1080598	452333	-1188029	452333	-75847	452333	-1281714
452667	-1080644	452667	-1188147	452667	-760492	452667	-128286
4.53	-1080773	4.53	-1188567	4.53	-762052	4.53	-1284192
453333	-1080924	453333	-1189199	453333	-762963	453333	-1285508
453667	-1081018	453667	-1189798	453667	-763388	453667	-1286577
4.54	-1081024	4.54	-1190151	4.54	-763636	4.54	-128723
454333	-1080934	454333	-1190212	454333	-763917	454333	-1287442
454667	-1080775	454667	-1190085	454667	-764354	454667	-1287368
4.55	-1080696	4.55	-1189917	4.55	-765039	4.55	-1287277
455333	-1080981	455333	-1189802	455333	-765985	455333	-1287337
455667	-1081811	455667	-1189768	455667	-767086	455667	-1287518
4.56	-1083018	4.56	-1189864	4.56	-768172	4.56	-1287761
456333	-1084259	456333	-1190191	456333	-76911	456333	-1288131
456667	-108538	456667	-1190723	456667	-769928	456667	-1288721
4.57	-1086383	4.57	-1191238	4.57	-770793	4.57	-1289524
457333	-1087258	457333	-119153	457333	-771825	457333	-1290487
457667	-1088027	457667	-1191568	457667	-772986	457667	-1291522
4.58	-1088732	4.58	-119144	4.58	-774178	4.58	-1292427
458333	-1089329	458333	-1191316	458333	-775339	458333	-1293014
458667	-1089687	458667	-1191373	458667	-776469	458667	-1293353
4.59	-1089721	4.59	-1191613	4.59	-777633	4.59	-1293703
459333	-1089524	459333	-1191869	459333	-778925	459333	-129418
459667	-1089392	459667	-1191981	459667	-780457	459667	-1294696
4.6	-1089588	4.6	-1191927	4.6	-782363	4.6	-1295167
460333	-1090117	460333	-1191842	460333	-784611	460333	-1295595
460667	-1090793	460667	-1191919	460667	-786894	460667	-1295957
4.61	-1091393	4.61	-1192171	4.61	-788885	4.61	-1296205
461333	-1091775	461333	-1192323	461333	-790465	461333	-1296333
461667	-1092005	461667	-1192049	461667	-791659	461667	-1296409
4.62	-1092348	4.62	-1191275	4.62	-792561	4.62	-129659
462333	-1093012	462333	-1190183	462333	-793361	462333	-1297031
462667	-109396	462667	-1188963	462667	-79428	462667	-1297758
4.63	-1095007	4.63	-1187625	4.63	-795379	4.63	-1298666
463333	-1095982	463333	-1186166	463333	-796493	463333	-1299535
463667	-1096736	463667	-1184751	463667	-797427	463667	-1300117
4.64	-1097105	4.64	-1183641	4.64	-798186	4.64	-1300382
464333	-1097045	464333	-1183007	464333	-798904	464333	-1300593
464667	-1096759	464667	-1182772	464667	-799612	464667	-130098
4.65	-1096656	4.65	-1182679	4.65	-800228	4.65	-1301472
465333	-1097148	465333	-1182555	465333	-800739	465333	-1301884
465667	-1098348	465667	-1182427	465667	-801183	465667	-1302238
4.66	-1099966	4.66	-1182392	4.66	-801491	4.66	-1302759
466333	-1101585	466333	-1182448	466333	-80158	466333	-1303569
466667	-1102918	466667	-1182471	466667	-801586	466667	-1304547
4.67	-1103876	4.67	-1182412	4.67	-801804	4.67	-1305466
467333	-1104535	467333	-1182402	467333	-802506	467333	-1306193
467667	-1105005	467667	-1182569	467667	-80383	467667	-1306748
4.68	-1105303	4.68	-1182873	4.68	-805627	4.68	-1307206
468333	-1105424	468333	-1183153	468333	-80743	468333	-1307629
468667	-1105417	468667	-1183294	468667	-808784	468667	-1308032
4.69	-1105276	4.69	-1183325	4.69	-809609	4.69	-1308321
469333	-1104892	469333	-1183335	469333	-810212	469333	-1308357
469667	-1104155	469667	-1183352	469667	-810946	469667	-1308172
4.7	-1103028	4.7	-1183382	4.7	-811868	4.7	-1308005
470333	-1101616	470333	-1183485	470333	-812758	470333	-1308103
470667	-1100166	470667	-1183726	470667	-813395	470667	-1308557
4.71	-1098915	4.71	-1184075	4.71	-813703	4.71	-130928
471333	-1097999	471333	-1184402	471333	-8138	471333	-1310068
471667	-1097507	471667	-1184604	471667	-813945	471667	-1310691
4.72	-1097511	4.72	-1184703	4.72	-814336	4.72	-1311025
472333	-1097953	472333	-1184823	472333	-815013	472333	-1311167
472667	-1098625	472667	-1185082	472667	-815941	472667	-1311341
4.73	-1099373	4.73	-1185472	4.73	-817074	4.73	-1311628
473333	-110017	473333	-1185798	473333	-818299	473333	-1311859
473667	-1101027	473667	-1185806	473667	-819413	473667	-1311879
4.74	-1102017	4.74	-1185416	4.74	-820254	4.74	-1311793
474333	-1103295	474333	-1184776	474333	-820833	474333	-1311833
474667	-1104897	474667	-118409	474667	-8213	474667	-1312131
4.75	-1106567	4.75	-1183454	4.75	-821802	4.75	-1312758
475333	-11079	475333	-118296	475333	-822396	475333	-1313699
475667	-110866	475667	-1182773	475667	-82314	475667	-1314766
4.76	-1108907	4.76	-1182936	4.76	-824164	4.76	-1315744
476333	-1108824	476333	-1183306	476333	-825527	476333	-1316509
476667	-1108555	476667	-1183793	476667	-827143	476667	-1316963
4.77	-1108149	4.77	-1184405	4.77	-828852	4.77	-1317108
477333	-1107609	477333	-118506	477333	-830438	477333	-1317158
477667	-1107014	477667	-1185559	477667	-831682	477667	-1317375
4.78	-1106588	4.78	-1185803	4.78	-832552	4.78	-1317815
478333	-1106625	478333	-1185853	478333	-83319	478333	-1318376
478667	-1107247	478667	-1185713	478667	-833701	478667	-1318992
4.79	-1108221	4.79	-1185286	4.79	-834163	4.79	-1319668
479333	-1109124	479333	-1184658	479333	-83476	479333	-132034
479667	-1109623	479667	-1184131	479667	-835653	479667	-132087
4.8	-1109573	4.8	-1183924	4.8	-836837	4.8	-1321214
480333	-1109092	480333	-118403	480333	-838239	480333	-1321549
480667	-1108555	480667	-1184339	480667	-839719	480667	-1322103
4.81	-1108329	4.81	-1184718	4.81	-841067	4.81	-1322842
481333	-1108562	481333	-1185008	481333	-842173	481333	-1323476
481667	-1109259	481667	-1185065	481667	-843029	481667	-1323868
4.82	-1110394	4.82	-1184811	4.82	-843598	4.82	-1324219
482333	-1111791	482333	-1184279	482333	-843914	482333	-1324725
482667	-1113107	482667	-1183591	482667	-844162	482667	-1325306
4.83	-1114122	4.83	-1182894	4.83	-844521	4.83	-1325806
483333	-1114905	483333	-1182347	483333	-84499	483333	-1326225
483667	-1115639	483667	-1182056	483667	-845424	483667	-1326628
4.84	-1116403	4.84	-1181956	4.84	-845722	4.84	-1327025
484333	-1117127	484333	-1181891	484333	-845933	484333	-1327423
484667	-111763	484667	-1181842	484667	-846146	484667	-132785
4.85	-1117744	4.85	-1181904	4.85	-846421	4.85	-1328304
485333	-1117473	485333	-118211	485333	-846882	485333	-1328796
485667	-1116971	485667	-1182458	485667	-847706	485667	-1329384
4.86	-1116374	4.86	-1182926	4.86	-848973	4.86	-1330128
486333	-1115767	486333	-1183361	486333	-850584	486333	-1331046
486667	-1115216	486667	-1183555	486667	-852267	486667	-133204
4.87	-1114791	4.87	-118344	4.87	-85366	4.87	-1332863
487333	-1114565	487333	-1183112	487333	-854485	487333	-1333309
487667	-1114514	487667	-1182743	487667	-854686	487667	-133343
4.88	-1114521	4.88	-1182558	4.88	-854559	4.88	-1333428
488333	-1114545	488333	-1182791	488333	-85468	488333	-1333385
488667	-1114646	488667	-1183487	488667	-85539	488667	-1333209
4.89	-1114865	4.89	-118436	4.89	-856449	4.89	-1332869
489333	-111521	489333	-1184938	489333	-857433	489333	-133261
489667	-1115673	489667	-1184859	489667	-858157	489667	-1332794
4.9	-1116271	4.9	-1184065	4.9	-858657	4.9	-1333538
490333	-1117065	490333	-1182823	490333	-85907	490333	-1334649
490667	-1118065	490667	-1181522	490667	-859563	490667	-1335831
4.91	-1119208	4.91	-1180442	4.91	-860212	4.91	-1336835
491333	-112037	491333	-1179683	491333	-860911	491333	-133744
491667	-1121322	491667	-1179272	491667	-861483	491667	-1337426
4.92	-1121869	4.92	-11793	4.92	-861891	4.92	-133683
492333	-1122069	492333	-1179913	492333	-862293	492333	-1336172
492667	-1122207	492667	-1181129	492667	-862882	492667	-1336073
4.93	-1122549	4.93	-1182675	4.93	-863735	4.93	-1336649
493333	-1123112	493333	-1184042	493333	-864737	493333	-1337532
493667	-1123692	493667	-1184812	493667	-865689	493667	-1338348
4.94	-1124092	4.94	-1184952	4.94	-866551	4.94	-1338975
494333	-1124177	494333	-1184775	494333	-867458	494333	-1339465
494667	-1123805	494667	-1184695	494667	-868513	494667	-1339969
4.95	-1122862	4.95	-1184981	4.95	-869725	4.95	-1340642
495333	-1121427	495333	-1185643	495333	-871073	495333	-1341453
495667	-1119814	495667	-1186501	495667	-872445	495667	-1342225
4.96	-1118334	4.96	-1187379	4.96	-873666	4.96	-1342876
496333	-1117103	496333	-1188148	496333	-874746	496333	-1343402
496667	-1116083	496667	-1188625	496667	-875903	496667	-1343718
4.97	-1115208	4.97	-1188588	4.97	-877238	4.97	-1343741
497333	-1114482	497333	-1187985	497333	-878592	497333	-1343621
497667	-1114028	497667	-1187039	497667	-879759	497667	-1343674
4.98	-1113945	4.98	-1186111	4.98	-880579	4.98	-1344031
498333	-1114153	498333	-1185455	498333	-88087	498333	-134449
498667	-1114504	498667	-1185137	498667	-88057	498667	-1344708
4.99	-1114894	4.99	-1185136	4.99	-879922	4.99	-1344412
499333	-1115128	499333	-1185423	499333	-87939	499333	-1343505
499667	-1114959	499667	-1185937	499667	-879393	499667	-1342101
5	-1114407	5	-1186595	5	-880086	5	-1340465
500333	-1113758	500333	-1187309	500333	-881349	500333	-1338911
500667	-1113196	500667	-1187949	500667	-882865	500667	-1337701
5.01	-1112722	5.01	-1188438	5.01	-884275	5.01	-1336886
501333	-111238	501333	-1188894	501333	-885412	501333	-1336238
501667	-1112281	501667	-1189479	501667	-886342	501667	-1335498
5.02	-1112447	5.02	-1190142	5.02	-887157	5.02	-1334659
502333	-1112765	502333	-1190714	502333	-887817	502333	-13339
502667	-1113077	502667	-1191203	502667	-888216	502667	-1333314
5.03	-1113358	5.03	-119185	5.03	-88833	5.03	-133282
503333	-1113782	503333	-1192778	503333	-888304	503333	-1332299
503667	-1114492	503667	-1193732	503667	-88838	503667	-1331751
5.04	-1115399	5.04	-1194312	5.04	-888746	5.04	-1331326
504333	-1116275	504333	-1194357	504333	-889434	504333	-133114
504667	-1116958	504667	-1194008	504667	-890338	504667	-1331129
5.05	-1117372	5.05	-1193485	5.05	-89124	5.05	-1331151
505333	-1117403	505333	-1192885	505333	-891953	505333	-1331111
505667	-1116854	505667	-1192255	505667	-892578	505667	-1330916
5.06	-111566	5.06	-1191777	5.06	-8934	5.06	-1330441
506333	-1114115	506333	-1191688	506333	-894587	506333	-1329615
506667	-1112718	506667	-119199	506667	-896143	506667	-1328566
5.07	-1111745	5.07	-1192406	5.07	-897907	5.07	-1327606
507333	-1111133	507333	-119261	507333	-899583	507333	-1326973
507667	-1110783	507667	-1192456	507667	-900926	507667	-1326641
5.08	-1110785	5.08	-1192089	5.08	-901792	5.08	-1326422
508333	-11113	508333	-1191803	508333	-902071	508333	-1326181
508667	-1112352	508667	-1191735	508667	-901841	508667	-132592
5.09	-1113707	5.09	-1191794	5.09	-901473	5.09	-1325661
509333	-1114917	509333	-1191851	509333	-901408	509333	-1325353
509667	-1115561	509667	-1191862	509667	-901784	509667	-1324993
5.1	-1115518	5.1	-1191876	5.1	-902384	5.1	-132469
510333	-1115035	510333	-1191967	510333	-902939	510333	-1324549
510667	-1114449	510667	-1192123	510667	-903421	510667	-1324527
5.11	-1113953	5.11	-119225	5.11	-904002	5.11	-132444
511333	-1113724	511333	-119235	511333	-90475	511333	-1324143
511667	-1113983	511667	-1192594	511667	-905529	511667	-1323663
5.12	-1114786	5.12	-1193126	5.12	-906212	5.12	-1323031
512333	-1115903	512333	-1193829	512333	-906817	512333	-1322095
512667	-1116966	512667	-1194392	512667	-907377	512667	-1320713
5.13	-1117707	5.13	-1194668	5.13	-907895	5.13	-131905
513333	-1118089	513333	-1194806	513333	-908425	513333	-13175
513667	-1118276	513667	-1194958	513667	-908989	513667	-131639
5.14	-1118464	5.14	-1195034	5.14	-90948	5.14	-1315785
514333	-1118691	514333	-1194879	514333	-909774	514333	-1315521
514667	-1118861	514667	-119453	514667	-909911	514667	-1315401
5.15	-1118896	5.15	-1194168	5.15	-910086	5.15	-1315342
515333	-11188	515333	-1193904	515333	-910478	515333	-1315291
515667	-1118627	515667	-1193738	515667	-91113	515667	-1315138
5.16	-111838	5.16	-1193679	5.16	-911977	5.16	-1314793
516333	-1117933	516333	-1193774	516333	-912906	516333	-1314327
516667	-1117097	516667	-119401	516667	-913811	516667	-1313966
5.17	-1115785	5.17	-119429	5.17	-914628	5.17	-1313909
517333	-1114204	517333	-119448	517333	-915325	517333	-1314123
517667	-1112827	517667	-119449	517667	-915886	517667	-1314406
5.18	-1112034	5.18	-1194396	5.18	-916343	5.18	-131465
518333	-1111848	518333	-1194406	518333	-916774	518333	-13149
518667	-1112067	518667	-119459	518667	-917203	518667	-1315172
5.19	-1112519	5.19	-1194807	5.19	-917558	5.19	-1315368
519333	-1113088	519333	-1194935	519333	-917741	519333	-1315331
519667	-1113533	519667	-1194971	519667	-917728	519667	-1314905
5.2	-1113509	5.2	-1194904	5.2	-91756	5.2	-1313969
520333	-1112867	520333	-1194749	520333	-917312	520333	-1312542
520667	-111179	520667	-119467	520667	-917076	520667	-1310803
5.21	-1110616	5.21	-1194834	5.21	-916914	5.21	-1308978
521333	-1109636	521333	-1195152	521333	-91686	521333	-1307315
521667	-1108984	521667	-1195312	521667	-916964	521667	-1306061
5.22	-1108576	5.22	-1195132	5.22	-917271	5.22	-1305266
522333	-1108215	522333	-1194769	522333	-917794	522333	-1304714
522667	-1107757	522667	-1194547	522667	-918544	522667	-130416
5.23	-110714	5.23	-1194676	5.23	-919527	5.23	-1303566
523333	-1106321	523333	-1195107	523333	-920697	523333	-1303005
523667	-1105262	523667	-1195564	523667	-921895	523667	-1302423
5.24	-1104026	5.24	-1195713	5.24	-922867	5.24	-130168
524333	-1102861	524333	-1195323	524333	-92347	524333	-1300726
524667	-110199	524667	-1194298	524667	-923811	524667	-1299637
5.25	-1101272	5.25	-1192736	5.25	-924065	5.25	-1298669
525333	-1100351	525333	-119094	525333	-924253	525333	-129831
525667	-1099175	525667	-1189239	525667	-924284	525667	-1299007
5.26	-109805	5.26	-1187843	5.26	-924187	5.26	-1300704
526333	-1097193	526333	-1186935	526333	-924262	526333	-1302781
526667	-1096494	526667	-1186702	526667	-924801	526667	-1304505
5.27	-1095721	5.27	-1187159	5.27	-925681	5.27	-1305425
527333	-1094785	527333	-1188029	527333	-926454	527333	-1305373
527667	-1093829	527667	-1188885	527667	-926707	527667	-1304369
5.28	-1093079	5.28	-1189364	5.28	-926316	5.28	-1302647
528333	-1092567	528333	-1189213	528333	-925586	528333	-1300555
528667	-1092036	528667	-118834	528667	-924981	528667	-1298394
5.29	-1091116	5.29	-1186898	5.29	-924608	5.29	-1296382
529333	-1089498	529333	-1185231	529333	-924255	529333	-129465
529667	-1087097	529667	-1183657	529667	-923826	529667	-129324
5.3	-10841	5.3	-1182234	5.3	-923392	5.3	-1292105
530333	-1080772	530333	-1180815	530333	-922964	530333	-1291109
530667	-1077182	530667	-1179304	530667	-922425	530667	-129011
5.31	-1073177	5.31	-117772	5.31	-9216	5.31	-1288957
531333	-1068642	531333	-1176138	531333	-920427	531333	-1287436
531667	-1063715	531667	-1174675	531667	-91915	531667	-128536
5.32	-1058703	5.32	-1173389	5.32	-918196	5.32	-128271
532333	-105388	532333	-1172144	532333	-917764	532333	-127965
532667	-1049364	532667	-1170699	532667	-917639	532667	-1276383
5.33	-1045045	5.33	-1168944	5.33	-917486	5.33	-1272948
533333	-1040658	533333	-1166968	533333	-917118	533333	-1269274
533667	-1035979	533667	-1164888	533667	-916446	533667	-1265304
5.34	-1030875	5.34	-1162667	5.34	-915375	5.34	-126107
534333	-1025253	534333	-1160158	534333	-913884	534333	-1256683
534667	-1019074	534667	-1157244	534667	-912022	534667	-1252173
5.35	-1012267	5.35	-1153837	5.35	-909742	5.35	-1247388
535333	-100454	535333	-1149817	535333	-906951	535333	-1242171
535667	-995492	535667	-1145106	535667	-903699	535667	-1236549
5.36	-984895	5.36	-1139782	5.36	-900012	5.36	-1230589
536333	-972657	536333	-1133886	536333	-89566	536333	-1224154
536667	-958664	536667	-112717	536667	-890318	536667	-1216914
5.37	-942728	5.37	-1119235	5.37	-883753	5.37	-1208617
537333	-924598	537333	-1109749	537333	-875824	537333	-1199257
537667	-904027	537667	-109842	537667	-866388	537667	-1188881
5.38	-880814	5.38	-1084884	5.38	-85513	5.38	-1177338
538333	-854647	538333	-1068664	538333	-841444	538333	-1164408
538667	-824945	538667	-1049202	538667	-824662	538667	-1150145
5.39	-790945	5.39	-1025851	5.39	-804337	5.39	-1134808
539333	-751814	539333	-997836	539333	-780233	539333	-1118346
539667	-706594	539667	-964322	539667	-752171	539667	-1100092
5.4	-654197	5.4	-9244	5.4	-719881	5.4	-1078908
540333	-593533	540333	-877032	540333	-682822	540333	-1053487
540667	-523462	540667	-821322	540667	-640315	540667	-1022642
5.41	-442789	5.41	-756723	5.41	-592037	5.41	-985622
541333	-350544	541333	-682962	541333	-538453	541333	-942231
541667	-246251	541667	-599981	541667	-480749	541667	-892719
5.42	-13005	5.42	-507742	5.42	-420275	5.42	-837638
542333	-0.02811	542333	-40591	542333	-35785	542333	-777792
542667	1336	542667	-293703	542667	-293594	542667	-714176
5.43	275727	5.43	-169862	5.43	-22759	5.43	-647939
543333	418213	543333	-0.32909	543333	-160712	543333	-580358
543667	554351	543667	117793	543667	-0.94887	543667	-512833
5.44	677255	5.44	280372	5.44	-0.32816	5.44	-446968
544333	780963	544333	449555	544333	0.22629	544333	-384503
544667	861134	544667	617818	544667	0.69218	544667	-326911
5.45	915485	5.45	777471	5.45	106081	5.45	-274909
545333	944087	545333	92169	545333	133907	545333	-228458
545667	949142	545667	104454	545667	154491	545667	-187112
5.46	934158	5.46	1141332	5.46	169957	5.46	-150256
546333	903051	546333	1209279	546333	182084	546333	-117273
546667	859472	546667	1247639	546667	191855	546667	-0.8764
5.47	806256	5.47	1257278	5.47	199488	5.47	-0.60732
547333	745075	547333	1240066	547333	204893	547333	-0.35738
547667	676549	547667	1198326	547667	207904	547667	-0.11962
5.48	600831	5.48	1134696	5.48	208245	5.48	0.11067
548333	518241	548333	1052291	548333	205666	548333	0.33799
548667	429608	548667	954608	548667	200244	548667	0.5685
5.49	336265	5.49	84506	5.49	192518	5.49	0.81083
549333	239712	549333	72655	549333	18332	549333	107902
549667	141216	549667	601381	549667	173578	549667	140035
5.5	0.41697	5.5	471322	5.5	164307	5.5	183447
550333	-0.58237	550333	337613	550333	156499	550333	251245
550667	-15851	550667	201098	550667	151014	550667	369748
5.51	-259804	5.51	0.62515	5.51	14868	5.51	585751
551333	-363241	551333	-0.77362	551333	150277	551333	973741
551667	-469591	551667	-217745	551667	156287	551667	1643049
5.52	-578607	5.52	-357857	5.52	166757	5.52	2746807
552333	-688828	552333	-4969	552333	181278	552333	4493666
552667	-797616	552667	-633852	552667	19902	552667	7158369
5.53	-901327	5.53	-76708	5.53	218975	5.53	11083469
553333	-995762	553333	-894113	553333	240104	553333	166.66
553667	-1076875	553667	-1011871	553667	261192	553667	24328565
5.54	-1141472	5.54	-1117392	5.54	280849	5.54	34479593
554333	-1187772	554333	-1208728	554333	297814	554333	47468265
554667	-1215747	554667	-1285309	554667	311127	554667	63535432
5.55	-1227094	5.55	-1347542	5.55	320052	5.55	8275362
555333	-1224938	555333	-139616	555333	324055	555333	104950679
555667	-1213346	555667	-1431868	555667	322992	555667	12963267
5.56	-119668	5.56	-1455283	5.56	317157	5.56	155929665
556333	-1179104	556333	-1467104	556333	306964	556333	182612193
556667	-1164202	556667	-1468537	556667	292645	556667	208250472
5.57	-1154456	5.57	-1461648	5.57	274352	5.57	231489574
557333	-1150919	557333	-1449283	557333	252367	557333	251346532
557667	-115335	557667	-1434488	557667	227021	557667	267404804
5.58	-116055	5.58	-1419796	5.58	19852	5.58	279740616
558333	-1170716	558333	-1406974	558333	167064	558333	288709983
558667	-118197	558667	-1397258	558667	132917	558667	294869499
5.59	-1192918	5.59	-1391506	5.59	0.96233	5.59	298920709
559333	-1202654	559333	-139005	559333	0.57132	559333	301536737
559667	-1210551	559667	-1392517	559667	0.16037	559667	303251048
5.6	-121652	5.6	-1397861	5.6	-0.26204	5.6	304458337
560333	-1221351	560333	-1404748	560333	-0.68546	560333	305380139
560667	-1226522	560667	-1412262	560667	-110057	560667	306076539
5.61	-1233763	5.61	-1420441	5.61	-150082	5.61	306570108
561333	-1244758	561333	-1430227	561333	-188283	561333	306900861
561667	-1260951	561667	-1443048	561667	-224803	561667	307125107
5.62	-1283353	5.62	-1460244	5.62	-260379	5.62	307348036
562333	-1312293	562333	-1482364	562333	-295924	562333	307656752
562667	-1346988	562667	-1508612	562667	-331854	562667	308015934
5.63	-1385159	5.63	-1536564	5.63	-367823	5.63	308340537
563333	-14.23	563333	-1562163	563333	-402955	563333	308636864
563667	-1455534	563667	-1580323	563667	-436177	563667	308973673
5.64	-1477343	5.64	-1586035	5.64	-466424	5.64	309317501
564333	-1483721	564333	-1575473	564333	-492837	564333	309560545
564667	-1471924	564667	-1546865	564667	-514888	564667	309746539
5.65	-1441954	5.65	-1500999	5.65	-532284	5.65	309999827
565333	-1396527	565333	-1441043	565333	-544873	565333	310252774
565667	-1340223	565667	-137181	565667	-552746	565667	310343733
5.66	-1278196	5.66	-1298832	5.66	-556255	5.66	310279401
566333	-1215077	566333	-1227404	566333	-555588	566333	310212044
566667	-1154444	566667	-1162004	566667	-550466	566667	310305356
5.67	-1098784	5.67	-1106171	5.67	-540395	5.67	310626975
567333	-1049609	567333	-1062415	567333	-524945	567333	311047993
567667	-1007515	567667	-1032044	567667	-503804	567667	31130393
5.68	-972321	5.68	-1015096	5.68	-476781	5.68	311166214
568333	-943344	568333	-1010464	568333	-444001	568333	310593407
568667	-919751	568667	-1016408	568667	-406217	568667	30978973
5.69	-900782	5.69	-1031141	5.69	-364867	5.69	309048241
569333	-885658	569333	-1052993	569333	-321813	569333	308524537
569667	-873593	569667	-108031	569667	-279106	569667	308193296
5.7	-864101	5.7	-1111397	5.7	-23882	5.7	307966553
570333	-857086	570333	-114456	570333	-202646	570333	307790582
570667	-852604	570667	-117829	570667	-171302	570667	30766409
5.71	-85075	5.71	-1211476	5.71	-144186	5.71	307637709
571333	-851724	571333	-124334	571333	-119368	571333	307775893
571667	-855781	571667	-1273255	571667	-0.9381	571667	308078024
5.72	-863115	5.72	-1300627	5.72	-0.63873	5.72	308421838
572333	-87386	572333	-1324862	572333	-0.26346	572333	308616734
572667	-888164	572667	-1345444	572667	0.20055	572667	308569908
5.73	-906087	5.73	-136207	5.73	0.7328	5.73	30836384
573333	-927274	573333	-1374679	573333	127596	573333	308167656
573667	-950669	573667	-1383423	573667	174729	573667	308123232
5.74	-974421	5.74	-1388662	5.74	205979	5.74	308247731
574333	-995809	574333	-1390968	574333	214406	574333	308419309
574667	-1011286	574667	-1391051	574667	196431	574667	308519973
5.75	-1016862	5.75	-1389624	5.75	152364	5.75	308515246
575333	-1008792	575333	-1387196	575333	0.85926	575333	308380032
575667	-984542	575667	-1383772	575667	0.03293	575667	308098593
5.76	-943926	5.76	-1378791	5.76	-0.8818	5.76	307743599
576333	-889799	576333	-1371486	576333	-181385	576333	307470694
576667	-827698	576667	-1361337	576667	-270633	576667	307429845
5.77	-764769	5.77	-1348355	5.77	-352155	5.77	307656845
577333	-708627	577333	-1333146	577333	-423934	577333	308037005
577667	-666185	577667	-1316706	577667	-48528	577667	308423922
5.78	-64246	5.78	-1299997	5.78	-536473	5.78	30876146
578333	-639796	578333	-1283662	578333	-578479	578333	309011305
578667	-657678	578667	-1268119	578667	-61259	578667	309044036
5.79	-693011	5.79	-1253781	5.79	-640058	5.79	308764484
579333	-740845	579333	-1241078	579333	-661973	579333	308316409
579667	-795437	579667	-1230344	579667	-679318	579667	307997133
5.8	-851328	5.8	-1221824	5.8	-693004	5.8	307958134
580333	-904105	580333	-1215694	580333	-703861	580333	308116549
580667	-950783	580667	-1211887	580667	-712637	580667	308331757
5.81	-989886	5.81	-1209942	5.81	-719951	5.81	308504139
581333	-1021268	581333	-1209227	581333	-726208	581333	308553085
581667	-1045693	581667	-1209258	581667	-731501	581667	308465415
5.82	-1064287	5.82	-1209765	5.82	-735767	5.82	308312898
582333	-1078135	582333	-1210636	582333	-739094	582333	308161906
582667	-1088186	582667	-1211774	582667	-741727	582667	308040708
5.83	-1095362	5.83	-1212863	5.83	-743865	5.83	307969034
583333	-1100593	583333	-1213399	583333	-745625	583333	307955387
583667	-1104631	583667	-1213004	583667	-747093	583667	307989268
5.84	-1107945	5.84	-1211655	5.84	-748355	5.84	308035935
584333	-1110798	584333	-12098	584333	-749544	584333	308043898
584667	-1113291	584667	-1208136	584667	-750684	584667	307991615
5.85	-1115431	5.85	-1207088	5.85	-751459	5.85	307914205
585333	-1117245	585333	-1206554	585333	-751425	585333	307867235
585667	-1118732	585667	-1206204	585667	-750561	585667	307866881
5.86	-1119721	5.86	-1205911	5.86	-749384	5.86	307878662
586333	-1120009	586333	-1205813	586333	-748485	586333	307873212
586667	-1119643	586667	-1205944	586667	-748055	586667	307854771
5.87	-111895	5.87	-1206037	5.87	-747874	5.87	307808991
587333	-1118282	587333	-1205799	587333	-747612	587333	307676075
587667	-1117801	587667	-1205208	587667	-74707	587667	307403412
5.88	-1117516	5.88	-120442	5.88	-746272	5.88	306981243
588333	-1117383	588333	-1203497	588333	-745385	588333	306444322
588667	-1117367	588667	-1202374	588667	-744498	588667	305877832
5.89	-1117455	5.89	-1201154	5.89	-743538	5.89	305374459
589333	-1117617	589333	-1200211	589333	-742446	589333	304959181
589667	-1117812	589667	-119985	589667	-741345	589667	304600741
5.9	-1118031	5.9	-120004	5.9	-740441	5.9	30427171
590333	-1118243	590333	-1200469	590333	-73972	590333	303938665
590667	-111831	590667	-1200784	590667	-738849	590667	303567127
5.91	-1118012	5.91	-1200779	5.91	-73751	5.91	303171202
591333	-1117241	591333	-1200441	591333	-735734	591333	302782667
591667	-1116159	591667	-1199819	591667	-733807	591667	302397699
5.92	-1115096	5.92	-119896	5.92	-731951	5.92	301989108
592333	-1114331	592333	-1198024	592333	-730189	592333	301544388
592667	-1113964	592667	-11974	592667	-728426	592667	30111768
5.93	-1113901	5.93	-11975	5.93	-726605	5.93	300818368
593333	-1113954	593333	-1198392	593333	-724755	593333	300694606
593667	-1113939	593667	-1199766	593667	-722873	593667	300676602
5.94	-1113623	5.94	-120125	5.94	-720926	5.94	300635689
594333	-1112744	594333	-1202586	594333	-718933	594333	300478761
594667	-111121	594667	-12035	594667	-716928	594667	300253761
5.95	-1109189	5.95	-1203609	5.95	-714926	5.95	300112884
595333	-1106955	595333	-120272	595333	-713023	595333	30010857
595667	-1104724	595667	-1201158	595667	-71136	595667	300125163
5.96	-1102626	5.96	-119951	5.96	-709938	5.96	300006236
596333	-1100666	596333	-119816	596333	-708596	596333	299684328
596667	-1098685	596667	-1197182	596667	-707115	596667	299227962
5.97	-1096512	5.97	-1196477	5.97	-705332	5.97	298793204
597333	-1094084	597333	-1195822	597333	-703247	597333	29854064
597667	-1091393	597667	-119496	597667	-700968	597667	2985.53
5.98	-1088471	5.98	-1193754	5.98	-69861	5.98	298762026
598333	-1085453	598333	-1192284	598333	-696331	598333	298996095
598667	-1082528	598667	-1190739	598667	-694351	598667	299153205
5.99	-1079818	5.99	-1189243	5.99	-692812	5.99	299278403
599333	-1077278	599333	-1187795	599333	-691746	599333	299432601
599667	-1074766	599667	-1186342	599667	-691129	599667	2995441
6	-1072313	6	-1184904	6	-690831	6	299446423
600333	-1070214	600333	-1183616	600333	-690625	600333	299076494
600667	-1068709	600667	-1182678	600667	-690348	600667	298604989
6.01	-1067665	6.01	-1182112	6.01	-690016	6.01	298293901
601333	-1066756	601333	-1181631	601333	-68968	601333	298231568
601667	-1065829	601667	-118088	601667	-689246	601667	298296811
6.02	-1064978	6.02	-1179769	6.02	-688647	6.02	298345609
602333	-1064344	602333	-1178459	602333	-68805	602333	29831117
602667	-1063918	602667	-1177146	602667	-687721	602667	298170492
6.03	-1063507	6.03	-1175944	6.03	-687793	6.03	297929413
603333	-1062926	603333	-1174918	603333	-688245	603333	297641666
603667	-1062209	603667	-1174029	603667	-688943	603667	297413166
6.04	-1061586	6.04	-117312	6.04	-68967	6.04	297332661
604333	-106129	604333	-1172097	604333	-690247	604333	29735712
604667	-1061431	604667	-1171042	604667	-690691	604667	297333476
6.05	-1061982	6.05	-1170086	6.05	-691177	6.05	297166095
605333	-1062831	605333	-1169339	605333	-691904	605333	296884529
605667	-1063867	605667	-1168865	605667	-693005	605667	296561159
6.06	-1065029	6.06	-1168576	6.06	-694459	6.06	29627282
606333	-106631	606333	-1168293	606333	-696115	606333	296110932
606667	-1067633	606667	-1167989	606667	-697859	606667	296126455
6.07	-1068721	6.07	-1167846	6.07	-699704	6.07	296283578
607333	-1069372	607333	-1168032	607333	-701663	607333	296490292
607667	-1069813	607667	-1168589	607667	-703562	607667	296641481
6.08	-1070507	6.08	-1169436	6.08	-705134	6.08	296664018
608333	-1071653	608333	-1170283	608333	-706227	608333	296542359
608667	-1073003	608667	-1170733	608667	-706952	608667	296276598
6.09	-1074174	6.09	-1170659	6.09	-707682	6.09	295880985
609333	-1075042	609333	-117027	609333	-708792	609333	295458885
609667	-1075756	609667	-11698	609667	-710408	609667	295177703
6.1	-1076456	6.1	-1169336	6.1	-712436	6.1	295124354
610333	-1077105	610333	-1168953	610333	-714662	610333	295242575
610667	-1077588	610667	-1168762	610667	-716849	610667	29543386
6.11	-1077954	6.11	-1168759	6.11	-718848	6.11	295657495
611333	-1078402	611333	-1168848	611333	-720597	611333	295890607
611667	-1078999	611667	-1169036	611667	-722094	611667	296066847
6.12	-107965	6.12	-1169393	6.12	-723472	6.12	296121422
612333	-1080321	612333	-1169815	612333	-724956	612333	296060127
612667	-1081075	612667	-117002	612667	-72665	612667	295939197
6.13	-1081877	6.13	-1169798	6.13	-728468	6.13	295806444
613333	-1082518	613333	-1169144	613333	-73028	613333	295695727
613667	-1082762	613667	-1168191	613667	-732031	613667	295639175
6.14	-1082548	6.14	-1167184	6.14	-733771	6.14	29566538
614333	-108203	614333	-1166415	614333	-73558	614333	295773427
614667	-1081497	614667	-1166009	614667	-737469	614667	295899216
6.15	-1081302	6.15	-1165892	6.15	-739371	6.15	29595758
615333	-1081675	615333	-116592	615333	-741186	615333	295912738
615667	-1082466	615667	-1165908	615667	-742892	615667	295783253
6.16	-1083232	6.16	-1165683	6.16	-744593	6.16	295602029
616333	-1083618	616333	-1165202	616333	-746415	616333	295381208
616667	-1083522	616667	-1164535	616667	-748376	616667	295126883
6.17	-1083016	6.17	-1163735	6.17	-750429	6.17	29488338
617333	-1082273	617333	-1162846	617333	-752532	617333	294724213
617667	-1081497	617667	-1161988	617667	-754624	617667	29468699
6.18	-1080804	6.18	-1161348	6.18	-756597	6.18	294753215
618333	-1080201	618333	-1160996	618333	-758373	618333	294902007
618667	-107966	618667	-1160812	618667	-760019	618667	295113401
6.19	-1079184	6.19	-1160589	6.19	-76178	6.19	295313997
619333	-1078808	619333	-1160172	619333	-763926	619333	295412592
619667	-1078505	619667	-1159514	619667	-766486	619667	295385632
6.2	-1078169	6.2	-1158663	6.2	-769177	6.2	295266219
620333	-1077751	620333	-1157784	620333	-771627	620333	295071549
620667	-1077303	620667	-1157139	620667	-773629	620667	294788956
6.21	-1076908	6.21	-1156897	6.21	-775226	6.21	294415198
621333	-1076612	621333	-1157016	621333	-776602	621333	293971265
621667	-1076341	621667	-1157341	621667	-777896	621667	293465914
6.22	-1075883	6.22	-1157771	6.22	-779156	6.22	29283625
622333	-1075085	622333	-1158275	622333	-780402	622333	291971462
622667	-1074037	622667	-1158798	622667	-781639	622667	290828342
6.23	-1072991	6.23	-115931	6.23	-78287	6.23	289455874
623333	-1072127	623333	-1159914	623333	-784144	623333	287911981
623667	-1071399	623667	-1160718	623667	-785526	623667	286246194
6.24	-1070587	6.24	-1161628	6.24	-787005	6.24	284533773
624333	-106945	624333	-1162385	624333	-788505	624333	282850326
624667	-106783	624667	-1162889	624667	-789939	624667	281225911
6.25	-1065726	6.25	-1163371	6.25	-791208	6.25	279636542
625333	-1063327	625333	-1164003	625333	-792284	625333	278019736
625667	-1060841	625667	-116454	625667	-793255	625667	276302401
6.26	-1058332	6.26	-1164703	6.26	-79417	6.26	274431502
626333	-1055774	626333	-1164571	626333	-794963	626333	27240004
626667	-105315	626667	-1164339	626667	-795552	626667	27026406
6.27	-1050421	6.27	-1164026	6.27	-795973	6.27	268100155
627333	-104746	627333	-1163596	627333	-796379	627333	265917006
627667	-1044131	627667	-1163135	627667	-796882	627667	26366264
6.28	-1040341	6.28	-1162706	6.28	-797429	6.28	26133579
628333	-1036035	628333	-1162211	628333	-797917	628333	259020013
628667	-1031266	628667	-1161497	628667	-798377	628667	256790968
6.29	-1026189	6.29	-1160499	6.29	-798979	6.29	254646305
629333	-102089	629333	-1159264	629333	-799856	629333	252531949
629667	-101539	629667	-1157963	629667	-800922	629667	250397579
6.3	-1009722	6.3	-1156825	6.3	-801894	6.3	248238755
630333	-1003883	630333	-1155878	630333	-802543	630333	246103069
630667	-997826	630667	-1154859	630667	-802906	630667	244035588
6.31	-991579	6.31	-115349	6.31	-803218	6.31	24202883
631333	-985154	631333	-1151759	631333	-803677	631333	240035595
631667	-978369	631667	-1149946	631667	-804311	631667	237998292
6.32	-970979	6.32	-114847	6.32	-805048	6.32	235857973
632333	-96292	632333	-1147633	632333	-805818	632333	233558214
632667	-954461	632667	-1147436	632667	-806588	632667	231052891
6.33	-946153	6.33	-1147666	6.33	-807363	6.33	22831619
633333	-938478	633333	-1148122	633333	-80816	633333	225348397
633667	-931588	633667	-1148718	633667	-808984	633667	222165134
6.34	-925444	6.34	-1149413	6.34	-809826	6.34	218778386
634333	-919987	634333	-1150118	634333	-810662	634333	215187121
634667	-915255	634667	-1150747	634667	-811458	634667	211375043
6.35	-911389	6.35	-1151365	6.35	-812227	6.35	207313158
635333	-908533	635333	-1152148	635333	-813095	635333	2029702
635667	-906875	635667	-1153165	635667	-814265	635667	198323738
6.36	-906667	6.36	-1154286	6.36	-815773	6.36	193364521
636333	-908023	636333	-115535	636333	-817326	636333	188097711
636667	-91077	636667	-1156321	636667	-818549	636667	182546032
6.37	-914579	6.37	-1157323	6.37	-819349	6.37	1767493
637333	-919168	637333	-1158512	637333	-819921	637333	170757502
637667	-924335	637667	-1159952	637667	-820505	637667	164625363
6.38	-929872	6.38	-1161581	6.38	-821277	6.38	158411218
638333	-935559	638333	-1163299	638333	-822356	638333	152174382
638667	-941223	638667	-1165113	638667	-823752	638667	14597005
6.39	-946738	6.39	-1167146	6.39	-825307	6.39	139846985
639333	-95193	639333	-11694	639333	-826726	639333	133847444
639667	-956607	639667	-1171636	639667	-827819	639667	128005838
6.4	-960665	6.4	-1173597	6.4	-828647	6.4	122348215
640333	-964017	640333	-1175151	640333	-829399	640333	11689414
640667	-966484	640667	-1176254	640667	-830279	640667	111659656
6.41	-967993	6.41	-1176935	6.41	-831415	6.41	1066602
641333	-968882	641333	-1177304	641333	-832743	641333	101912252
641667	-969776	641667	-1177504	641667	-834113	641667	97433321
6.42	-971081	6.42	-117769	6.42	-835432	6.42	93240939
642333	-972788	642333	-1178029	642333	-836595	642333	89351842
642667	-974698	642667	-1178683	642667	-83757	642667	85782093
6.43	-976557	6.43	-1179681	6.43	-838548	6.43	82546542
643333	-978083	643333	-1180847	643333	-839786	643333	79656416
643667	-979152	643667	-1181936	643667	-841342	643667	77117267
6.44	-979886	6.44	-1182792	6.44	-843003	6.44	74928874
644333	-980447	644333	-118334	644333	-844438	644333	73085804
644667	-980819	644667	-1183542	644667	-845482	644667	71577564
6.45	-980774	6.45	-1183445	6.45	-846242	6.45	70388441
645333	-97993	645333	-1183154	645333	-846904	645333	69497616
645667	-977833	645667	-1182765	645667	-847598	645667	68880285
6.46	-974062	6.46	-1182398	6.46	-848321	6.46	68509551
646333	-968264	646333	-1182165	646333	-848892	646333	68358402
646667	-960075	646667	-1182062	646667	-849098	646667	68401584
6.47	-949032	6.47	-1182005	6.47	-84896	6.47	68617036
647333	-934588	647333	-1181986	647333	-848764	647333	68986593
647667	-916294	647667	-118202	647667	-848795	647667	6949604
6.48	-894015	6.48	-1181977	6.48	-849114	6.48	70134279
648333	-86807	648333	-1181667	648333	-849588	648333	70891199
648667	-83924	648667	-1181045	648667	-85003	648667	71755385
6.49	-80849	6.49	-1180165	6.49	-850229	6.49	72713301
649333	-77666	649333	-1179105	649333	-850007	649333	73750032
649667	-744523	649667	-1178009	649667	-849375	649667	74850866
6.5	-712958	6.5	-1177066	6.5	-848563	6.5	76002117
650333	-682947	650333	-1176421	650333	-847836	650333	77190158
650667	-655501	650667	-1176135	650667	-847302	650667	7840041
6.51	-631531	6.51	-1176176	6.51	-846922	6.51	79618138
651333	-611626	651333	-1176431	651333	-846686	651333	80830234
651667	-595905	651667	-1176753	651667	-846608	651667	82026355
6.52	-584081	6.52	-1176978	6.52	-846566	6.52	8319919
652333	-575624	652333	-117701	652333	-846305	652333	8434421
652667	-569871	652667	-1176862	652667	-845621	652667	85458761
6.53	-565986	6.53	-1176551	6.53	-844524	6.53	8654086
653333	-562741	653333	-1176039	653333	-843275	653333	87588171
653667	-55835	653667	-1175372	653667	-84219	653667	88597964
6.54	-549903	6.54	-1174708	6.54	-841339	6.54	89568419
654333	-530451	654333	-1174133	654333	-840526	654333	90499244
654667	-480306	654667	-1173616	654667	-839547	654667	91390446
6.55	-349486	6.55	-1173136	6.55	-838349	6.55	92241559
655333	-0.33476	655333	-1172723	655333	-836971	655333	93052668
655667	648327	655667	-1172433	655667	-835486	655667	93825358
6.56	1960097	6.56	-1172317	6.56	-833986	6.56	94562019
656333	4234881	656333	-117235	656333	-832593	656333	95264685
656667	7833648	656667	-1172447	656667	-831434	656667	95935172
6.57	13079894	6.57	-11726	6.57	-83038	6.57	96575506
657333	20181353	657333	-1172875	657333	-82894	657333	9718744
657667	29161428	657667	-1173225	657667	-826611	657667	97772245
6.58	39828624	6.58	-1173481	6.58	-823255	6.58	98331147
658333	51804881	658333	-1173504	658333	-819122	658333	98865432
658667	64611604	658667	-117333	658667	-814587	658667	9937637
6.59	7778522	6.59	-1173214	6.59	-809829	6.59	99865301
659333	90979707	659333	-1173373	659333	-804807	659333	100333588
659667	104022037	659667	-1173739	659667	-799471	659667	100782319
6.6	116912616	6.6	-117404	6.6	-793782	6.6	101212027
660333	129784558	660333	-1174099	660333	-787549	660333	10162321
660667	142836147	660667	-1173949	660667	-780439	660667	102017336
6.61	156247368	6.61	-1173706	6.61	-772124	6.61	102396415
661333	170098212	661333	-1173399	661333	-762407	661333	102761498
661667	184307456	661667	-1172988	661667	-751324	661667	103111975
6.62	19860714	6.62	-1172477	6.62	-739195	6.62	103446219
662333	212578008	662333	-117193	662333	-726455	662333	103763176
662667	225745765	662667	-117141	662667	-713326	662667	104063158
6.63	237668559	6.63	-1170957	6.63	-699765	6.63	104346975
663333	247978552	663333	-1170615	663333	-685694	663333	104615355
663667	256427916	663667	-1170403	663667	-671097	663667	104869255
6.64	262935906	6.64	-117027	6.64	-655972	6.64	105109406
664333	267587167	664333	-1170108	664333	-640171	664333	105335768
664667	270577141	664667	-1169838	664667	-623245	664667	105548088
6.65	272113139	6.65	-116949	6.65	-604303	6.65	105746497
665333	272339657	665333	-1169144	665333	-581491	665333	10593136
[truncated: 10,004 more rows]
