# Supplementary material for: Photoactivated Enzymatic Reaction Network Enables Spatiotemporal Programming of Thiol/Disulfide Redox Systems
Source: Angew Chem Int Ed Engl. 2025 May 5;64(25):e202503822. doi: 10.1002/anie.202503822 (PMC12171324; doi:10.1002/anie.202503822)
Supplement: Supplementary file 5 — Supplementary Information [file ANIE-64-e202503822-s001.zip › Research Data/Supporting Information/Figure S2/Figure S2d.xlsx]

## Sheet: Sheet1
Figure S2d
[LipDH] = 5.0 mU/ul					[LipDH] = 6.7 mU/ul
	Thiol		Disulfide		Thiol	Disulfide
X	Y	Error bar	Y	Error bar	Y	Y
0	89.36	0.685	10.64	0.685	90.55	9.45
2	6.97	-0.915	93.03	-0.915	23.76	76.24
6	10.62	0.29	89.38	0.29	54.42	45.58
7	21.3	-4045	78.7	-4045	88.73	11.27
8	35.72	-2.53	64.28	-2.63	91.2	8.8
9	60.38	-8.42	39.62	-8.42
10	81.42	1.89	18.58	1.89
11	86.44	0.28	13.56	0.78
12	88.02	0.215	11.98	0.31
13	89.04	1.64	10.96	0.05
