# Supplementary material for: Photoactivated Enzymatic Reaction Network Enables Spatiotemporal Programming of Thiol/Disulfide Redox Systems
Source: Angew Chem Int Ed Engl. 2025 May 5;64(25):e202503822. doi: 10.1002/anie.202503822 (PMC12171324; doi:10.1002/anie.202503822)
Supplement: Supplementary file 5 — Supplementary Information [file ANIE-64-e202503822-s001.zip › Research Data/Supporting Information/Figure S2/Figure S2b.xlsx]

## Sheet: Sheet1
Figure S2b
	0 hour		6 hour		12 hour		14 hour		16 hour
X	Y	X	Y	X	Y	X	Y	X	Y
0	0	0	0	0	0	0	0	0	0
0.00333	4.3e-05	0.00333	0.000771	0.00333	3e-06	0.00333	-8e-06	0.00333	8e-05
0.00667	0.000292	0.00667	0.00567	0.00667	0.000118	0.00667	-9.1e-05	0.00667	0.000576
0.01	0.00101	0.01	0.02026	0.01	0.000783	0.01	-0.000475	0.01	0.00201
0.01333	0.00238	0.01333	0.04824	0.01333	0.00265	0.01333	-0.0016	0.01333	0.00475
0.01667	0.00435	0.01667	0.08816	0.01667	0.00587	0.01667	-0.00397	0.01667	0.0088
0.02	0.00674	0.02	0.13448	0.02	0.00965	0.02	-0.00749	0.02	0.01371
0.02333	0.00944	0.02333	0.18067	0.02333	0.01261	0.02333	-0.01105	0.02333	0.01852
0.02667	0.01215	0.02667	0.22149	0.02667	0.01342	0.02667	-0.0133	0.02667	0.02234
0.03	0.01453	0.03	0.25339	0.03	0.01156	0.03	-0.01376	0.03	0.02486
0.03333	0.01639	0.03333	0.2742	0.03333	0.0078	0.03333	-0.01285	0.03333	0.02613
0.03667	0.01763	0.03667	0.28227	0.03667	0.00368	0.03667	-0.0113	0.03667	0.02679
0.04	0.01809	0.04	0.27591	0.04	0.000425	0.04	-0.00993	0.04	0.02796
0.04333	0.0176	0.04333	0.25376	0.04333	-0.00161	0.04333	-0.00917	0.04333	0.03053
0.04667	0.01628	0.04667	0.21558	0.04667	-0.00265	0.04667	-0.00899	0.04667	0.03456
0.05	0.01451	0.05	0.16203	0.05	-0.00322	0.05	-0.00947	0.05	0.03948
0.05333	0.01305	0.05333	0.0943	0.05333	-0.00389	0.05333	-0.01098	0.05333	0.04458
0.05667	0.01285	0.05667	0.01453	0.05667	-0.00508	0.05667	-0.01351	0.05667	0.04945
0.06	0.01447	0.06	-0.07351	0.06	-0.00684	0.06	-0.01608	0.06	0.05387
0.06333	0.01773	0.06333	-0.16478	0.06333	-0.00921	0.06333	-0.01734	0.06333	0.05735
0.06667	0.02146	0.06667	-0.25442	0.06667	-0.01247	0.06667	-0.01673	0.06667	0.05946
0.07	0.02378	0.07	-0.33881	0.07	-0.01674	0.07	-0.015	0.07	0.06037
0.07333	0.02301	0.07333	-0.41581	0.07333	-0.02145	0.07333	-0.01355	0.07333	0.06064
0.07667	0.01878	0.07667	-0.4845	0.07667	-0.02597	0.07667	-0.01299	0.07667	0.06089
0.08	0.01233	0.08	-0.54497	0.08	-0.02999	0.08	-0.01274	0.08	0.06173
0.08333	0.00581	0.08333	-0.59802	0.08333	-0.03313	0.08333	-0.0122	0.08333	0.06362
0.08667	0.00089	0.08667	-0.64467	0.08667	-0.03489	0.08667	-0.01174	0.08667	0.06674
0.09	-0.00217	0.09	-0.68579	0.09	-0.0351	0.09	-0.01228	0.09	0.07083
0.09333	-0.00407	0.09333	-0.72194	0.09333	-0.0338	0.09333	-0.01426	0.09333	0.07511
0.09667	-0.00493	0.09667	-0.75368	0.09667	-0.03127	0.09667	-0.0171	0.09667	0.07886
0.1	-0.00399	0.1	-0.78158	0.1	-0.02847	0.1	-0.0197	0.1	0.08195
0.10333	-0.000846	0.10333	-0.80579	0.10333	-0.02678	0.10333	-0.02144	0.10333	0.08455
0.10667	0.00355	0.10667	-0.82605	0.10667	-0.02679	0.10667	-0.02203	0.10667	0.0868
0.11	0.00736	0.11	-0.84245	0.11	-0.0279	0.11	-0.02119	0.11	0.08898
0.11333	0.00876	0.11333	-0.85565	0.11333	-0.02905	0.11333	-0.01898	0.11333	0.09136
0.11667	0.00716	0.11667	-0.86614	0.11667	-0.02945	0.11667	-0.01594	0.11667	0.09372
0.12	0.00387	0.12	-0.87408	0.12	-0.0287	0.12	-0.01291	0.12	0.09553
0.12333	0.000756	0.12333	-0.87994	0.12333	-0.02655	0.12333	-0.01055	0.12333	0.0967
0.12667	-0.00136	0.12667	-0.88456	0.12667	-0.02285	0.12667	-0.00905	0.12667	0.09762
0.13	-0.00288	0.13	-0.88856	0.13	-0.01767	0.13	-0.00835	0.13	0.09886
0.13333	-0.0044	0.13333	-0.89201	0.13333	-0.0112	0.13333	-0.00825	0.13333	0.10068
0.13667	-0.00618	0.13667	-0.89464	0.13667	-0.00361	0.13667	-0.00854	0.13667	0.10238
0.14	-0.00794	0.14	-0.89606	0.14	0.00493	0.14	-0.00925	0.14	0.10288
0.14333	-0.00903	0.14333	-0.89583	0.14333	0.01421	0.14333	-0.01069	0.14333	0.10177
0.14667	-0.00899	0.14667	-0.89333	0.14667	0.02407	0.14667	-0.01313	0.14667	0.0993
0.15	-0.00814	0.15	-0.88795	0.15	0.03451	0.15	-0.01647	0.15	0.09603
0.15333	-0.00736	0.15333	-0.87972	0.15333	0.04538	0.15333	-0.02017	0.15333	0.09261
0.15667	-0.00728	0.15667	-0.86959	0.15667	0.05657	0.15667	-0.02348	0.15667	0.08959
0.16	-0.00772	0.16	-0.85834	0.16	0.06805	0.16	-0.026	0.16	0.08724
0.16333	-0.00791	0.16333	-0.84562	0.16333	0.07978	0.16333	-0.02775	0.16333	0.08545
0.16667	-0.00718	0.16667	-0.83078	0.16667	0.09189	0.16667	-0.02888	0.16667	0.08398
0.17	-0.00556	0.17	-0.81399	0.17	0.10481	0.17	-0.02967	0.17	0.08262
0.17333	-0.00384	0.17333	-0.79631	0.17333	0.1191	0.17333	-0.0304	0.17333	0.08117
0.17667	-0.00317	0.17667	-0.77937	0.17667	0.13512	0.17667	-0.0309	0.17667	0.07955
0.18	-0.00404	0.18	-0.76475	0.18	0.15303	0.18	-0.03066	0.18	0.07804
0.18333	-0.00557	0.18333	-0.75325	0.18333	0.17298	0.18333	-0.02925	0.18333	0.07702
0.18667	-0.00638	0.18667	-0.74506	0.18667	0.19486	0.18667	-0.02648	0.18667	0.0763
0.19	-0.00604	0.19	-0.74077	0.19	0.21809	0.19	-0.02246	0.19	0.07509
0.19333	-0.00543	0.19333	-0.74145	0.19333	0.24213	0.19333	-0.01817	0.19333	0.07279
0.19667	-0.00584	0.19667	-0.74742	0.19667	0.26717	0.19667	-0.01516	0.19667	0.06954
0.2	-0.0079	0.2	-0.75812	0.2	0.29371	0.2	-0.01433	0.2	0.06582
0.20333	-0.01111	0.20333	-0.77291	0.20333	0.32197	0.20333	-0.01538	0.20333	0.06202
0.20667	-0.01429	0.20667	-0.79097	0.20667	0.35158	0.20667	-0.01705	0.20667	0.05851
0.21	-0.01651	0.21	-0.81059	0.21	0.38159	0.21	-0.01825	0.21	0.05568
0.21333	-0.01757	0.21333	-0.82968	0.21333	0.41078	0.21333	-0.01901	0.21333	0.05382
0.21667	-0.01762	0.21667	-0.84715	0.21667	0.43761	0.21667	-0.0201	0.21667	0.05316
0.22	-0.0171	0.22	-0.86331	0.22	0.45981	0.22	-0.02216	0.22	0.05368
0.22333	-0.01674	0.22333	-0.87877	0.22333	0.47424	0.22333	-0.02497	0.22333	0.05496
0.22667	-0.01709	0.22667	-0.89349	0.22667	0.47794	0.22667	-0.02781	0.22667	0.05607
0.23	-0.01789	0.23	-0.90717	0.23	0.46936	0.23	-0.03007	0.23	0.05584
0.23333	-0.01826	0.23333	-0.91971	0.23333	0.44882	0.23333	-0.03132	0.23333	0.05389
0.23667	-0.01732	0.23667	-0.93105	0.23667	0.41774	0.23667	-0.03115	0.23667	0.05082
0.24	-0.01444	0.24	-0.94094	0.24	0.3779	0.24	-0.0296	0.24	0.04761
0.24333	-0.00965	0.24333	-0.94937	0.24333	0.33114	0.24333	-0.0276	0.24333	0.04534
0.24667	-0.004	0.24667	-0.95695	0.24667	0.27943	0.24667	-0.02655	0.24667	0.04451
0.25	0.00122	0.25	-0.96477	0.25	0.22487	0.25	-0.02719	0.25	0.04457
0.25333	0.00548	0.25333	-0.97348	0.25333	0.16947	0.25333	-0.02926	0.25333	0.0445
0.25667	0.00882	0.25667	-0.9827	0.25667	0.1149	0.25667	-0.03183	0.25667	0.04373
0.26	0.01117	0.26	-0.99131	0.26	0.06251	0.26	-0.03392	0.26	0.04221
0.26333	0.01248	0.26333	-0.99781	0.26333	0.01357	0.26333	-0.03485	0.26333	0.04018
0.26667	0.01305	0.26667	-100113	0.26667	-0.03082	0.26667	-0.03441	0.26667	0.03822
0.27	0.01358	0.27	-100196	0.27	-0.06976	0.27	-0.03269	0.27	0.0369
0.27333	0.015	0.27333	-100274	0.27333	-0.10272	0.27333	-0.03031	0.27333	0.03625
0.27667	0.01795	0.27667	-100554	0.27667	-0.13007	0.27667	-0.02851	0.27667	0.03576
0.28	0.02235	0.28	-101062	0.28	-0.15328	0.28	-0.02828	0.28	0.03507
0.28333	0.02786	0.28333	-101717	0.28333	-0.17408	0.28333	-0.02943	0.28333	0.03446
0.28667	0.03428	0.28667	-102427	0.28667	-0.19348	0.28667	-0.03082	0.28667	0.03427
0.29	0.04138	0.29	-103073	0.29	-0.21149	0.29	-0.03167	0.29	0.03424
0.29333	0.04865	0.29333	-103554	0.29333	-0.22729	0.29333	-0.03216	0.29333	0.03363
0.29667	0.05542	0.29667	-103852	0.29667	-0.23991	0.29667	-0.03273	0.29667	0.03205
0.3	0.06088	0.3	-104013	0.3	-0.24888	0.3	-0.03352	0.3	0.03012
0.30333	0.06447	0.30333	-10409	0.30333	-0.25464	0.30333	-0.03456	0.30333	0.02879
0.30667	0.0665	0.30667	-104117	0.30667	-0.25841	0.30667	-0.0358	0.30667	0.02844
0.31	0.0676	0.31	-104126	0.31	-0.26159	0.31	-0.03668	0.31	0.02869
0.31333	0.06822	0.31333	-104211	0.31333	-0.26477	0.31333	-0.03645	0.31333	0.02897
0.31667	0.0688	0.31667	-104479	0.31667	-0.26754	0.31667	-0.03496	0.31667	0.02905
0.32	0.06978	0.32	-104897	0.32	-0.2692	0.32	-0.03288	0.32	0.02918
0.32333	0.07128	0.32333	-10529	0.32333	-0.2694	0.32333	-0.0313	0.32333	0.0297
0.32667	0.07337	0.32667	-105523	0.32667	-0.26842	0.32667	-0.03144	0.32667	0.03058
0.33	0.07616	0.33	-105625	0.33	-0.26679	0.33	-0.03406	0.33	0.03144
0.33333	0.07935	0.33333	-105757	0.33333	-0.265	0.33333	-0.03853	0.33333	0.03214
0.33667	0.08223	0.33667	-106062	0.33667	-0.26363	0.33667	-0.04312	0.33667	0.03278
0.34	0.0845	0.34	-106533	0.34	-0.26312	0.34	-0.0466	0.34	0.03328
0.34333	0.08653	0.34333	-107036	0.34333	-0.26321	0.34333	-0.04905	0.34333	0.03333
0.34667	0.08883	0.34667	-107415	0.34667	-0.26271	0.34667	-0.05069	0.34667	0.0325
0.35	0.09173	0.35	-107572	0.35	-0.26036	0.35	-0.05079	0.35	0.0306
0.35333	0.0952	0.35333	-107527	0.35333	-0.2557	0.35333	-0.0484	0.35333	0.02816
0.35667	0.0991	0.35667	-107399	0.35667	-0.24909	0.35667	-0.04424	0.35667	0.02621
0.36	0.1033	0.36	-107293	0.36	-0.24145	0.36	-0.04068	0.36	0.0253
0.36333	0.10752	0.36333	-107239	0.36333	-0.23408	0.36333	-0.03977	0.36333	0.02521
0.36667	0.11161	0.36667	-107236	0.36667	-0.22785	0.36667	-0.0417	0.36667	0.02548
0.37	0.11562	0.37	-107264	0.37	-0.22246	0.37	-0.04513	0.37	0.026
0.37333	0.11959	0.37333	-107283	0.37333	-0.21705	0.37333	-0.04842	0.37333	0.02697
0.37667	0.12345	0.37667	-107278	0.37667	-0.21128	0.37667	-0.05037	0.37667	0.02865
0.38	0.12726	0.38	-10728	0.38	-0.20553	0.38	-0.05054	0.38	0.03119
0.38333	0.13103	0.38333	-107315	0.38333	-0.20043	0.38333	-0.04919	0.38333	0.03416
0.38667	0.13462	0.38667	-107388	0.38667	-0.19643	0.38667	-0.04712	0.38667	0.03654
0.39	0.1379	0.39	-107489	0.39	-0.19387	0.39	-0.04497	0.39	0.03736
0.39333	0.14109	0.39333	-107601	0.39333	-0.19331	0.39333	-0.04297	0.39333	0.03645
0.39667	0.14449	0.39667	-10769	0.39667	-0.19515	0.39667	-0.04138	0.39667	0.03466
0.4	0.14796	0.4	-107716	0.4	-0.19929	0.4	-0.04086	0.4	0.03338
0.40333	0.15092	0.40333	-107658	0.40333	-0.20522	0.40333	-0.04172	0.40333	0.03354
0.40667	0.15293	0.40667	-107519	0.40667	-0.21247	0.40667	-0.04338	0.40667	0.03481
0.41	0.1545	0.41	-107317	0.41	-0.221	0.41	-0.04496	0.41	0.03601
0.41333	0.15698	0.41333	-107084	0.41333	-0.2308	0.41333	-0.0461	0.41333	0.03596
0.41667	0.16136	0.41667	-106864	0.41667	-0.24136	0.41667	-0.04682	0.41667	0.03426
0.42	0.1673	0.42	-106694	0.42	-0.25187	0.42	-0.04721	0.42	0.03159
0.42333	0.17346	0.42333	-106586	0.42333	-0.26209	0.42333	-0.04744	0.42333	0.029
0.42667	0.17842	0.42667	-106542	0.42667	-0.27258	0.42667	-0.04758	0.42667	0.02724
0.43	0.18164	0.43	-106578	0.43	-0.28356	0.43	-0.04748	0.43	0.02678
0.43333	0.18368	0.43333	-106695	0.43333	-0.29423	0.43333	-0.04712	0.43333	0.02805
0.43667	0.18563	0.43667	-106868	0.43667	-0.30374	0.43667	-0.04693	0.43667	0.03105
0.44	0.18809	0.44	-107056	0.44	-0.31181	0.44	-0.04759	0.44	0.03474
0.44333	0.19085	0.44333	-107233	0.44333	-0.31843	0.44333	-0.04941	0.44333	0.03755
0.44667	0.19348	0.44667	-107385	0.44667	-0.32365	0.44667	-0.05212	0.44667	0.03877
0.45	0.19583	0.45	-107514	0.45	-0.32759	0.45	-0.05496	0.45	0.03883
0.45333	0.19779	0.45333	-107626	0.45333	-0.33051	0.45333	-0.05705	0.45333	0.03845
0.45667	0.19888	0.45667	-107698	0.45667	-0.33272	0.45667	-0.05795	0.45667	0.03806
0.46	0.19913	0.46	-107709	0.46	-0.33463	0.46	-0.05789	0.46	0.03797
0.46333	0.19978	0.46333	-107672	0.46333	-0.33675	0.46333	-0.05731	0.46333	0.03856
0.46667	0.20182	0.46667	-107632	0.46667	-0.33962	0.46667	-0.0566	0.46667	0.04019
0.47	0.20455	0.47	-107642	0.47	-0.34333	0.47	-0.05623	0.47	0.04276
0.47333	0.20662	0.47333	-107723	0.47333	-0.34728	0.47333	-0.05665	0.47333	0.04558
0.47667	0.20738	0.47667	-107857	0.47667	-0.35093	0.47667	-0.05792	0.47667	0.04774
0.48	0.20727	0.48	-108014	0.48	-0.35448	0.48	-0.05971	0.48	0.04878
0.48333	0.20734	0.48333	-108177	0.48333	-0.35842	0.48333	-0.06149	0.48333	0.0489
0.48667	0.20866	0.48667	-10834	0.48667	-0.36258	0.48667	-0.0628	0.48667	0.04861
0.49	0.21156	0.49	-108509	0.49	-0.36608	0.49	-0.06342	0.49	0.04817
0.49333	0.21538	0.49333	-108705	0.49333	-0.36815	0.49333	-0.06325	0.49333	0.04745
0.49667	0.21904	0.49667	-108926	0.49667	-0.36865	0.49667	-0.06229	0.49667	0.04636
0.5	0.22195	0.5	-109113	0.5	-0.36838	0.5	-0.06082	0.5	0.04532
0.50333	0.2242	0.50333	-109218	0.50333	-0.36862	0.50333	-0.05924	0.50333	0.04493
0.50667	0.2262	0.50667	-10925	0.50667	-0.37004	0.50667	-0.05763	0.50667	0.04549
0.51	0.22877	0.51	-109244	0.51	-0.37221	0.51	-0.05604	0.51	0.04684
0.51333	0.23311	0.51333	-109235	0.51333	-0.37403	0.51333	-0.05476	0.51333	0.04845
0.51667	0.23962	0.51667	-10926	0.51667	-0.37477	0.51667	-0.05391	0.51667	0.04914
0.52	0.24698	0.52	-109325	0.52	-0.37488	0.52	-0.05337	0.52	0.04791
0.52333	0.25304	0.52333	-109395	0.52333	-0.37547	0.52333	-0.0532	0.52333	0.04526
0.52667	0.25662	0.52667	-109413	0.52667	-0.37704	0.52667	-0.05369	0.52667	0.04293
0.53	0.25767	0.53	-109357	0.53	-0.37932	0.53	-0.055	0.53	0.04208
0.53333	0.2567	0.53333	-109244	0.53333	-0.3816	0.53333	-0.05676	0.53333	0.04271
0.53667	0.25475	0.53667	-109102	0.53667	-0.38308	0.53667	-0.05846	0.53667	0.0443
0.54	0.25332	0.54	-108938	0.54	-0.38334	0.54	-0.06	0.54	0.0464
0.54333	0.2536	0.54333	-108774	0.54333	-0.38262	0.54333	-0.06123	0.54333	0.04851
0.54667	0.25595	0.54667	-108667	0.54667	-0.38162	0.54667	-0.06165	0.54667	0.05001
0.55	0.25997	0.55	-108661	0.55	-0.38093	0.55	-0.0606	0.55	0.05062
0.55333	0.26481	0.55333	-108713	0.55333	-0.38106	0.55333	-0.05792	0.55333	0.05086
0.55667	0.26944	0.55667	-10875	0.55667	-0.38257	0.55667	-0.0542	0.55667	0.05166
0.56	0.27314	0.56	-108769	0.56	-0.38543	0.56	-0.05017	0.56	0.05333
0.56333	0.27605	0.56333	-108832	0.56333	-0.38831	0.56333	-0.04628	0.56333	0.0555
0.56667	0.27916	0.56667	-108979	0.56667	-0.38937	0.56667	-0.0432	0.56667	0.05761
0.57	0.2832	0.57	-109183	0.57	-0.38797	0.57	-0.0418	0.57	0.05915
0.57333	0.28774	0.57333	-109364	0.57333	-0.38525	0.57333	-0.04237	0.57333	0.05972
0.57667	0.29166	0.57667	-109471	0.57667	-0.38266	0.57667	-0.04421	0.57667	0.05938
0.58	0.2943	0.58	-109522	0.58	-0.38048	0.58	-0.04629	0.58	0.05873
0.58333	0.2959	0.58333	-109581	0.58333	-0.37831	0.58333	-0.0477	0.58333	0.05857
0.58667	0.29721	0.58667	-109716	0.58667	-0.37603	0.58667	-0.04769	0.58667	0.05923
0.59	0.29918	0.59	-109954	0.59	-0.37399	0.59	-0.04624	0.59	0.06022
0.59333	0.30283	0.59333	-110226	0.59333	-0.37253	0.59333	-0.04435	0.59333	0.06062
0.59667	0.30839	0.59667	-110426	0.59667	-0.37157	0.59667	-0.04333	0.59667	0.0601
0.6	0.31451	0.6	-110511	0.6	-0.37084	0.6	-0.04369	0.6	0.05927
0.60333	0.31933	0.60333	-110522	0.60333	-0.37042	0.60333	-0.04492	0.60333	0.05893
0.60667	0.32217	0.60667	-110536	0.60667	-0.37072	0.60667	-0.04588	0.60667	0.0596
0.61	0.32379	0.61	-110612	0.61	-0.37178	0.61	-0.0457	0.61	0.06152
0.61333	0.32553	0.61333	-110754	0.61333	-0.37315	0.61333	-0.04456	0.61333	0.06443
0.61667	0.32841	0.61667	-110917	0.61667	-0.37449	0.61667	-0.04323	0.61667	0.06771
0.62	0.33276	0.62	-111034	0.62	-0.37564	0.62	-0.04214	0.62	0.07062
0.62333	0.33855	0.62333	-111084	0.62333	-0.37624	0.62333	-0.04117	0.62333	0.07279
0.62667	0.3455	0.62667	-111115	0.62667	-0.37584	0.62667	-0.0403	0.62667	0.07465
0.63	0.35274	0.63	-111175	0.63	-0.37448	0.63	-0.03973	0.63	0.07697
0.63333	0.35899	0.63333	-111279	0.63333	-0.37288	0.63333	-0.03954	0.63333	0.08008
0.63667	0.36327	0.63667	-111432	0.63667	-0.3719	0.63667	-0.03953	0.63667	0.08357
0.64	0.36571	0.64	-111621	0.64	-0.37189	0.64	-0.0395	0.64	0.08645
0.64333	0.3675	0.64333	-111811	0.64333	-0.37271	0.64333	-0.03954	0.64333	0.08783
0.64667	0.3701	0.64667	-111972	0.64667	-0.37388	0.64667	-0.03969	0.64667	0.08762
0.65	0.37444	0.65	-112103	0.65	-0.37493	0.65	-0.03987	0.65	0.08657
0.65333	0.38036	0.65333	-112206	0.65333	-0.37567	0.65333	-0.03993	0.65333	0.08599
0.65667	0.38692	0.65667	-112258	0.65667	-0.37601	0.65667	-0.03963	0.65667	0.08708
0.66	0.39327	0.66	-112224	0.66	-0.37587	0.66	-0.03882	0.66	0.09013
0.66333	0.39893	0.66333	-112111	0.66333	-0.37537	0.66333	-0.03744	0.66333	0.09467
0.66667	0.40351	0.66667	-111983	0.66667	-0.37477	0.66667	-0.03527	0.66667	0.10027
0.67	0.40701	0.67	-111905	0.67	-0.37434	0.67	-0.03191	0.67	0.10677
0.67333	0.40993	0.67333	-111898	0.67333	-0.3745	0.67333	-0.02748	0.67333	0.11417
0.67667	0.41247	0.67667	-111923	0.67667	-0.37598	0.67667	-0.02265	0.67667	0.12247
0.68	0.41424	0.68	-111926	0.68	-0.37897	0.68	-0.01831	0.68	0.13179
0.68333	0.41507	0.68333	-111887	0.68333	-0.38268	0.68333	-0.01529	0.68333	0.14214
0.68667	0.41555	0.68667	-111837	0.68667	-0.38598	0.68667	-0.014	0.68667	0.15303
0.69	0.41643	0.69	-111801	0.69	-0.38839	0.69	-0.01405	0.69	0.16384
0.69333	0.41791	0.69333	-111774	0.69333	-0.3902	0.69333	-0.01434	0.69333	0.17461
0.69667	0.41965	0.69667	-111749	0.69667	-0.39154	0.69667	-0.01392	0.69667	0.18629
0.7	0.42142	0.7	-111713	0.7	-0.39198	0.7	-0.01266	0.7	0.19997
0.70333	0.42335	0.70333	-111626	0.70333	-0.39111	0.70333	-0.01115	0.70333	0.21588
0.70667	0.42534	0.70667	-111512	0.70667	-0.38931	0.70667	-0.0101	0.70667	0.23318
0.71	0.42689	0.71	-11146	0.71	-0.38742	0.71	-0.00946	0.71	0.25108
0.71333	0.4278	0.71333	-111513	0.71333	-0.38611	0.71333	-0.00843	0.71333	0.27016
0.71667	0.42845	0.71667	-111618	0.71667	-0.38569	0.71667	-0.00643	0.71667	0.2918
0.72	0.42918	0.72	-111693	0.72	-0.38599	0.72	-0.0037	0.72	0.31644
0.72333	0.43025	0.72333	-111703	0.72333	-0.38641	0.72333	-0.00137	0.72333	0.34345
0.72667	0.43205	0.72667	-11167	0.72667	-0.38648	0.72667	-0.000976	0.72667	0.37267
0.73	0.43454	0.73	-11162	0.73	-0.38619	0.73	-0.00323	0.73	0.40481
0.73333	0.43712	0.73333	-111564	0.73333	-0.38591	0.73333	-0.00712	0.73333	0.44013
0.73667	0.43934	0.73667	-111516	0.73667	-0.38603	0.73667	-0.01083	0.73667	0.47778
0.74	0.44124	0.74	-111485	0.74	-0.38657	0.74	-0.01337	0.74	0.5167
0.74333	0.44277	0.74333	-111491	0.74333	-0.38722	0.74333	-0.01436	0.74333	0.55695
0.74667	0.44377	0.74667	-111569	0.74667	-0.38772	0.74667	-0.01357	0.74667	0.5997
0.75	0.44479	0.75	-111756	0.75	-0.38783	0.75	-0.01165	0.75	0.64636
0.75333	0.44679	0.75333	-11207	0.75333	-0.38747	0.75333	-0.01026	0.75333	0.69763
0.75667	0.4502	0.75667	-112461	0.75667	-0.3871	0.75667	-0.01064	0.75667	0.75306
0.76	0.45475	0.76	-112805	0.76	-0.38746	0.76	-0.01256	0.76	0.81128
0.76333	0.45968	0.76333	-112986	0.76333	-0.38874	0.76333	-0.01483	0.76333	0.87085
0.76667	0.46417	0.76667	-112974	0.76667	-0.39043	0.76667	-0.01654	0.76667	0.93031
0.77	0.46775	0.77	-11283	0.77	-0.39182	0.77	-0.01753	0.77	0.9875
0.77333	0.47035	0.77333	-112663	0.77333	-0.3926	0.77333	-0.01825	0.77333	104012
0.77667	0.4721	0.77667	-112561	0.77667	-0.3932	0.77667	-0.01908	0.77667	10869
0.78	0.47289	0.78	-11255	0.78	-0.39444	0.78	-0.01993	0.78	112766
0.78333	0.47238	0.78333	-112592	0.78333	-0.39662	0.78333	-0.02034	0.78333	116252
0.78667	0.4706	0.78667	-112617	0.78667	-0.39915	0.78667	-0.02	0.78667	119126
0.79	0.46815	0.79	-112578	0.79	-0.40114	0.79	-0.01912	0.79	121272
0.79333	0.46578	0.79333	-112493	0.79333	-0.40182	0.79333	-0.01824	0.79333	122504
0.79667	0.46416	0.79667	-112407	0.79667	-0.40096	0.79667	-0.01785	0.79667	122676
0.8	0.46404	0.8	-112336	0.8	-0.39912	0.8	-0.01841	0.8	121772
0.80333	0.46572	0.80333	-112269	0.80333	-0.39729	0.80333	-0.02022	0.80333	119862
0.80667	0.46844	0.80667	-112197	0.80667	-0.39614	0.80667	-0.02309	0.80667	117064
0.81	0.47086	0.81	-112125	0.81	-0.39581	0.81	-0.02643	0.81	113524
0.81333	0.472	0.81333	-112055	0.81333	-0.39641	0.81333	-0.02937	0.81333	109363
0.81667	0.4718	0.81667	-11198	0.81667	-0.39778	0.81667	-0.03091	0.81667	104633
0.82	0.47101	0.82	-111921	0.82	-0.39936	0.82	-0.03061	0.82	0.99372
0.82333	0.47072	0.82333	-111947	0.82333	-0.40058	0.82333	-0.02908	0.82333	0.93708
0.82667	0.47162	0.82667	-112124	0.82667	-0.40132	0.82667	-0.02738	0.82667	0.87875
0.83	0.4736	0.83	-112413	0.83	-0.40156	0.83	-0.02608	0.83	0.82101
0.83333	0.47604	0.83333	-11267	0.83333	-0.40107	0.83333	-0.02509	0.83333	0.76492
0.83667	0.47846	0.83667	-112769	0.83667	-0.39963	0.83667	-0.02447	0.83667	0.71063
0.84	0.48072	0.84	-11268	0.84	-0.39756	0.84	-0.02458	0.84	0.65844
0.84333	0.48286	0.84333	-112467	0.84333	-0.39585	0.84333	-0.02564	0.84333	0.60889
0.84667	0.4849	0.84667	-112234	0.84667	-0.39563	0.84667	-0.02724	0.84667	0.56197
0.85	0.48677	0.85	-112054	0.85	-0.39712	0.85	-0.02857	0.85	0.51729
0.85333	0.4882	0.85333	-11195	0.85333	-0.39942	0.85333	-0.02932	0.85333	0.47511
0.85667	0.48911	0.85667	-111916	0.85667	-0.40164	0.85667	-0.02997	0.85667	0.43668
0.86	0.49002	0.86	-111917	0.86	-0.40389	0.86	-0.03084	0.86	0.40334
0.86333	0.4914	0.86333	-111903	0.86333	-0.40685	0.86333	-0.03132	0.86333	0.37529
0.86667	0.49317	0.86667	-111868	0.86667	-0.41042	0.86667	-0.03101	0.86667	0.35143
0.87	0.49528	0.87	-111872	0.87	-0.41357	0.87	-0.03064	0.87	0.33006
0.87333	0.49803	0.87333	-111977	0.87333	-0.41552	0.87333	-0.03157	0.87333	0.30993
0.87667	0.50158	0.87667	-112165	0.87667	-0.41634	0.87667	-0.0345	0.87667	0.29075
0.88	0.50577	0.88	-112356	0.88	-0.41623	0.88	-0.03882	0.88	0.27286
0.88333	0.51054	0.88333	-112498	0.88333	-0.4152	0.88333	-0.04304	0.88333	0.25659
0.88667	0.51595	0.88667	-112619	0.88667	-0.41341	0.88667	-0.04558	0.88667	0.24196
0.89	0.52151	0.89	-112761	0.89	-0.41156	0.89	-0.04564	0.89	0.22851
0.89333	0.52621	0.89333	-112906	0.89333	-0.4105	0.89333	-0.0439	0.89333	0.21552
0.89667	0.52927	0.89667	-112998	0.89667	-0.41053	0.89667	-0.04214	0.89667	0.20287
0.9	0.53087	0.9	-113022	0.9	-0.41108	0.9	-0.04137	0.9	0.19133
0.90333	0.53192	0.90333	-113028	0.90333	-0.41139	0.90333	-0.04082	0.90333	0.18154
0.90667	0.53319	0.90667	-113078	0.90667	-0.41109	0.90667	-0.0395	0.90667	0.1733
0.91	0.53502	0.91	-113179	0.91	-0.41028	0.91	-0.03802	0.91	0.16613
0.91333	0.53774	0.91333	-113302	0.91333	-0.40933	0.91333	-0.03768	0.91333	0.15936
0.91667	0.54156	0.91667	-113409	0.91667	-0.40849	0.91667	-0.0384	0.91667	0.1522
0.92	0.54601	0.92	-113467	0.92	-0.40774	0.92	-0.03897	0.92	0.14454
0.92333	0.55027	0.92333	-113446	0.92333	-0.40721	0.92333	-0.03855	0.92333	0.13707
0.92667	0.55402	0.92667	-113352	0.92667	-0.407	0.92667	-0.03718	0.92667	0.13037
0.93	0.55784	0.93	-113241	0.93	-0.40674	0.93	-0.03549	0.93	0.12446
0.93333	0.56285	0.93333	-113186	0.93333	-0.40598	0.93333	-0.03439	0.93333	0.11916
0.93667	0.56997	0.93667	-113234	0.93667	-0.40479	0.93667	-0.03455	0.93667	0.11425
0.94	0.57895	0.94	-113407	0.94	-0.40367	0.94	-0.03596	0.94	0.1092
0.94333	0.58838	0.94333	-113675	0.94333	-0.40277	0.94333	-0.03804	0.94333	0.10361
0.94667	0.59691	0.94667	-113941	0.94667	-0.40177	0.94667	-0.03994	0.94667	0.09766
0.95	0.60401	0.95	-114104	0.95	-0.4006	0.95	-0.04071	0.95	0.09174
0.95333	0.61	0.95333	-114134	0.95333	-0.39986	0.95333	-0.03983	0.95333	0.0861
0.95667	0.61572	0.95667	-114079	0.95667	-0.40048	0.95667	-0.03763	0.95667	0.08076
0.96	0.62206	0.96	-114031	0.96	-0.40287	0.96	-0.03489	0.96	0.07553
0.96333	0.62962	0.96333	-114067	0.96333	-0.40653	0.96333	-0.03219	0.96333	0.07005
0.96667	0.63851	0.96667	-114191	0.96667	-0.41033	0.96667	-0.03001	0.96667	0.06416
0.97	0.64844	0.97	-114348	0.97	-0.41304	0.97	-0.02866	0.97	0.05801
0.97333	0.65878	0.97333	-114477	0.97333	-0.41371	0.97333	-0.02822	0.97333	0.05184
0.97667	0.66863	0.97667	-114537	0.97667	-0.41203	0.97667	-0.02888	0.97667	0.04571
0.98	0.67729	0.98	-114528	0.98	-0.40863	0.98	-0.03099	0.98	0.03953
0.98333	0.68467	0.98333	-114494	0.98333	-0.40491	0.98333	-0.03437	0.98333	0.03356
0.98667	0.69113	0.98667	-114498	0.98667	-0.4024	0.98667	-0.03798	0.98667	0.02858
0.99	0.69685	0.99	-114543	0.99	-0.40204	0.99	-0.04059	0.99	0.02509
0.99333	0.70117	0.99333	-114575	0.99333	-0.40407	0.99333	-0.04154	0.99333	0.02206
0.99667	0.7032	0.99667	-114576	0.99667	-0.4081	0.99667	-0.04101	0.99667	0.0177
1	0.70328	1	-114592	1	-0.41295	1	-0.03957	1	0.01146
100333	0.70309	100333	-114624	100333	-0.41686	100333	-0.03774	100333	0.00446
100667	0.70416	100667	-114605	100667	-0.41881	100667	-0.03594	100667	-0.00179
1.01	0.70705	1.01	-114488	1.01	-0.4194	1.01	-0.03451	1.01	-0.006
101333	0.71144	101333	-114319	101333	-0.42002	101333	-0.03335	101333	-0.00768
101667	0.71628	101667	-114198	101667	-0.42133	101667	-0.03207	101667	-0.00736
1.02	0.7202	1.02	-114161	1.02	-0.42315	1.02	-0.03056	1.02	-0.00589
102333	0.72229	102333	-114166	102333	-0.42505	102333	-0.02916	102333	-0.00372
102667	0.72249	102667	-114161	102667	-0.4266	102667	-0.02843	102667	-0.00138
1.03	0.72127	1.03	-11414	1.03	-0.42736	1.03	-0.02861	1.03	0.000234
103333	0.7192	103333	-114118	103333	-0.42693	103333	-0.02926	103333	0.000817
103667	0.7168	103667	-114119	103667	-0.42521	103667	-0.02934	103667	0.00122
1.04	0.71443	1.04	-114164	1.04	-0.4226	1.04	-0.02822	1.04	0.00267
104333	0.71228	104333	-114249	104333	-0.42016	104333	-0.02645	104333	0.00607
104667	0.7106	104667	-114318	104667	-0.41912	104667	-0.02525	104667	0.01168
1.05	0.70948	1.05	-114298	1.05	-0.41987	1.05	-0.02533	1.05	0.01901
105333	0.70876	105333	-114179	105333	-0.42166	105333	-0.0264	105333	0.02709
105667	0.70818	105667	-114021	105667	-0.42355	105667	-0.02765	105667	0.0353
1.06	0.70751	1.06	-113868	1.06	-0.42531	1.06	-0.0283	1.06	0.04355
106333	0.70636	106333	-113716	106333	-0.42711	106333	-0.02814	106333	0.05188
106667	0.7044	106667	-113573	106667	-0.42891	106667	-0.02775	106667	0.06043
1.07	0.70161	1.07	-113494	1.07	-0.43033	1.07	-0.02815	1.07	0.0696
107333	0.69822	107333	-113548	107333	-0.43115	107333	-0.02955	107333	0.0796
107667	0.69448	107667	-113747	107667	-0.43146	107667	-0.03113	107667	0.09024
1.08	0.69064	1.08	-114037	1.08	-0.43134	1.08	-0.03186	1.08	0.10128
108333	0.68701	108333	-114335	108333	-0.43089	108333	-0.03121	108333	0.11264
108667	0.68383	108667	-114541	108667	-0.43023	108667	-0.02903	108667	0.12428
1.09	0.68124	1.09	-114578	1.09	-0.4294	1.09	-0.02546	1.09	0.13588
109333	0.67937	109333	-114491	109333	-0.42828	109333	-0.02131	109333	0.14678
109667	0.67843	109667	-114444	109667	-0.42677	109667	-0.01753	109667	0.1567
1.1	0.67847	1.1	-114571	1.1	-0.42511	1.1	-0.01456	1.1	0.16636
110333	0.67916	110333	-114865	110333	-0.42393	110333	-0.01245	110333	0.17717
110667	0.68004	110667	-115205	110667	-0.42366	110667	-0.01124	110667	0.19049
1.11	0.68066	1.11	-11543	1.11	-0.42423	1.11	-0.01059	1.11	0.20686
111333	0.68081	111333	-115431	111333	-0.42513	111333	-0.00988	111333	0.22552
111667	0.68066	111667	-115227	111667	-0.42578	111667	-0.00875	111667	0.24536
1.12	0.68052	1.12	-114968	1.12	-0.42607	1.12	-0.00762	1.12	0.26602
112333	0.68012	112333	-114798	112333	-0.4266	112333	-0.0076	112333	0.2876
112667	0.6789	112667	-114778	112667	-0.42829	112667	-0.00937	112667	0.30946
1.13	0.67688	1.13	-114906	1.13	-0.43134	1.13	-0.01235	1.13	0.32987
113333	0.67469	113333	-115132	113333	-0.43471	113333	-0.01526	113333	0.34649
113667	0.67299	113667	-115349	113667	-0.43695	113667	-0.01702	113667	0.35687
1.14	0.67224	1.14	-115493	1.14	-0.43714	1.14	-0.01722	1.14	0.35897
114333	0.67267	114333	-1156	114333	-0.43527	114333	-0.01609	114333	0.35166
114667	0.67414	114667	-115704	114667	-0.43212	114667	-0.01423	114667	0.3351
1.15	0.67597	1.15	-115773	1.15	-0.42939	1.15	-0.01213	1.15	0.31035
115333	0.67728	115333	-115791	115333	-0.42873	115333	-0.0101	115333	0.27871
115667	0.67765	115667	-115814	115667	-0.43029	115667	-0.00851	115667	0.24159
1.16	0.67733	1.16	-115908	1.16	-0.43275	1.16	-0.00762	1.16	0.20078
116333	0.67733	116333	-116073	116333	-0.43487	116333	-0.00708	116333	0.15848
116667	0.67876	116667	-116256	116667	-0.43642	116667	-0.00609	116667	0.11704
1.17	0.68179	1.17	-116407	1.17	-0.43756	1.17	-0.00417	1.17	0.07823
117333	0.68523	117333	-11651	117333	-0.43801	117333	-0.00165	117333	0.04263
117667	0.68783	117667	-11658	117667	-0.437	117667	0.00048	117667	0.00987
1.18	0.68944	1.18	-11661	1.18	-0.43427	1.18	0.00154	1.18	-0.02064
118333	0.69061	118333	-116585	118333	-0.43075	118333	0.00169	118333	-0.04891
118667	0.69189	118667	-116523	118667	-0.42819	118667	0.00148	118667	-0.07437
1.19	0.69388	1.19	-116458	1.19	-0.42779	1.19	0.00125	1.19	-0.09656
119333	0.69699	119333	-116443	119333	-0.42935	119333	0.00132	119333	-0.11562
119667	0.70103	119667	-116563	119667	-0.43186	119667	0.00187	119667	-0.13205
1.2	0.70557	1.2	-116842	1.2	-0.43445	1.2	0.00273	1.2	-0.14647
120333	0.71051	120333	-117159	120333	-0.43651	120333	0.00358	120333	-0.15913
120667	0.71597	120667	-117359	120667	-0.43756	120667	0.00404	120667	-0.16953
1.21	0.72191	1.21	-117407	1.21	-0.43774	1.21	0.00398	1.21	-0.17713
121333	0.72824	121333	-117387	121333	-0.43799	121333	0.00377	121333	-0.18248
121667	0.73504	121667	-117365	121667	-0.43934	121667	0.00364	121667	-0.1867
1.22	0.74236	1.22	-117321	1.22	-0.44226	1.22	0.00321	1.22	-0.19033
122333	0.75003	122333	-117223	122333	-0.4464	122333	0.00234	122333	-0.19334
122667	0.75828	122667	-117086	122667	-0.45052	122667	0.00173	122667	-0.19571
1.23	0.76782	1.23	-116938	1.23	-0.45302	1.23	0.00198	1.23	-0.19775
123333	0.7792	123333	-116809	123333	-0.45314	123333	0.00284	123333	-0.19993
123667	0.79231	123667	-116761	123667	-0.45159	123667	0.0041	123667	-0.20253
1.24	0.8063	1.24	-116874	1.24	-0.44985	1.24	0.00599	1.24	-0.20534
124333	0.81995	124333	-117163	124333	-0.44883	124333	0.0084	124333	-0.20747
124667	0.8322	124667	-117557	124667	-0.44846	124667	0.01058	124667	-0.20773
1.25	0.84238	1.25	-117951	1.25	-0.44831	1.25	0.01189	1.25	-0.20575
125333	0.85049	125333	-118246	125333	-0.44831	125333	0.01227	125333	-0.20222
125667	0.85737	125667	-11838	125667	-0.44836	125667	0.01216	125667	-0.19778
1.26	0.86436	1.26	-118358	1.26	-0.44808	1.26	0.01212	1.26	-0.1926
126333	0.87224	126333	-118269	126333	-0.4471	126333	0.01248	126333	-0.18712
126667	0.88067	126667	-118208	126667	-0.44539	126667	0.01355	126667	-0.182
1.27	0.8887	1.27	-118175	1.27	-0.44349	1.27	0.01568	1.27	-0.17712
127333	0.89547	127333	-118102	127333	-0.4424	127333	0.01877	127333	-0.17149
127667	0.90067	127667	-117966	127667	-0.4428	127667	0.02246	127667	-0.1644
1.28	0.90494	1.28	-117827	1.28	-0.44429	1.28	0.02653	1.28	-0.15598
128333	0.90923	128333	-117755	128333	-0.44575	128333	0.03077	128333	-0.14689
128667	0.91396	128667	-117775	128667	-0.44616	128667	0.0349	128667	-0.13796
1.29	0.91913	1.29	-11787	1.29	-0.44537	1.29	0.03841	1.29	-0.13012
129333	0.9247	129333	-117976	129333	-0.44451	129333	0.04056	129333	-0.12398
129667	0.93	129667	-118003	129667	-0.44506	129667	0.0409	129667	-0.11959
1.3	0.93377	1.3	-117918	1.3	-0.44742	1.3	0.04011	1.3	-0.11703
130333	0.93504	130333	-117774	130333	-0.45056	130333	0.03997	130333	-0.11669
130667	0.93387	130667	-117669	130667	-0.45286	130667	0.04212	130667	-0.11884
1.31	0.93147	1.31	-117674	1.31	-0.45317	1.31	0.0468	1.31	-0.12315
131333	0.92959	131333	-117798	131333	-0.45141	131333	0.05295	131333	-0.12891
131667	0.92929	131667	-118007	131667	-0.44862	131667	0.05989	131667	-0.13556
1.32	0.9299	1.32	-118263	1.32	-0.44617	1.32	0.06779	1.32	-0.14321
132333	0.9296	132333	-118523	132333	-0.44493	132333	0.07662	132333	-0.15255
132667	0.92729	132667	-11872	132667	-0.44493	132667	0.08602	132667	-0.16372
1.33	0.92305	1.33	-118791	1.33	-0.44581	1.33	0.09548	1.33	-0.17534
133333	0.91717	133333	-118756	133333	-0.44731	133333	0.1042	133333	-0.18576
133667	0.90994	133667	-118701	133667	-0.44913	133667	0.1116	133667	-0.19454
1.34	0.90216	1.34	-11868	1.34	-0.4508	1.34	0.11829	1.34	-0.20194
134333	0.89502	134333	-118674	134333	-0.45184	134333	0.12584	134333	-0.20832
134667	0.88917	134667	-118659	134667	-0.45202	134667	0.13553	134667	-0.21424
1.35	0.88445	1.35	-118665	1.35	-0.45149	1.35	0.14777	1.35	-0.22022
135333	0.88037	135333	-118749	135333	-0.45082	135333	0.16247	135333	-0.2263
135667	0.87657	135667	-11892	135667	-0.45095	135667	0.17933	135667	-0.23215
1.36	0.87294	1.36	-119106	1.36	-0.45273	1.36	0.19773	1.36	-0.23718
136333	0.86955	136333	-119228	136333	-0.45588	136333	0.21695	136333	-0.2408
136667	0.8664	136667	-119278	136667	-0.45879	136667	0.23676	136667	-0.24304
1.37	0.86365	1.37	-11931	1.37	-0.4598	1.37	0.25788	1.37	-0.24482
137333	0.86181	137333	-119359	137333	-0.45865	137333	0.28157	137333	-0.24715
137667	0.86169	137667	-119425	137667	-0.45658	137667	0.30833	137667	-0.2503
1.38	0.86385	1.38	-11949	1.38	-0.45503	1.38	0.33739	1.38	-0.25376
138333	0.86848	138333	-119533	138333	-0.45458	138333	0.36743	138333	-0.25684
138667	0.87541	138667	-119543	138667	-0.4549	138667	0.39728	138667	-0.25938
1.39	0.88397	1.39	-119498	1.39	-0.45542	1.39	0.42658	1.39	-0.26168
139333	0.89316	139333	-11937	139333	-0.45563	139333	0.45568	139333	-0.26389
139667	0.90244	139667	-119161	139667	-0.4553	139667	0.48469	139667	-0.26579
1.4	0.9123	1.4	-118894	1.4	-0.45446	1.4	0.51296	1.4	-0.26723
140333	0.92387	140333	-11862	140333	-0.45336	140333	0.53941	140333	-0.26825
140667	0.93814	140667	-118423	140667	-0.45269	140667	0.56275	140667	-0.26867
1.41	0.9557	1.41	-118348	1.41	-0.45304	1.41	0.58191	1.41	-0.2685
141333	0.97694	141333	-118353	141333	-0.45404	141333	0.59657	141333	-0.26826
141667	100183	141667	-118395	141667	-0.45486	141667	0.60661	141667	-0.26851
1.42	102967	1.42	-118489	1.42	-0.45525	1.42	0.61139	1.42	-0.26941
142333	105932	142333	-118628	142333	-0.4554	142333	0.6099	142333	-0.27069
142667	108994	142667	-118776	142667	-0.45564	142667	0.60125	142667	-0.27201
1.43	112138	1.43	-11892	1.43	-0.45634	1.43	0.58496	1.43	-0.27321
143333	115398	143333	-119061	143333	-0.45741	143333	0.5616	143333	-0.27433
143667	11884	143667	-11917	143667	-0.45821	143667	0.53301	143667	-0.27514
1.44	122506	1.44	-119193	1.44	-0.45826	1.44	0.50158	1.44	-0.27501
144333	126313	144333	-119109	144333	-0.45763	144333	0.46926	144333	-0.27379
144667	130062	144667	-11896	144667	-0.45685	144667	0.43707	144667	-0.27228
1.45	133528	1.45	-118798	1.45	-0.45626	1.45	0.40532	1.45	-0.27137
145333	136541	145333	-118642	145333	-0.4556	145333	0.37409	145333	-0.27129
145667	13902	145667	-11851	145667	-0.45448	145667	0.34358	145667	-0.27159
1.46	140942	1.46	-118448	1.46	-0.45314	1.46	0.31432	1.46	-0.2716
146333	142348	146333	-118481	146333	-0.45236	146333	0.28703	146333	-0.27112
146667	143337	146667	-118594	146667	-0.45275	146667	0.26215	146667	-0.27085
1.47	143993	1.47	-118769	1.47	-0.45421	1.47	0.23969	1.47	-0.27155
147333	144342	147333	-118995	147333	-0.45595	147333	0.2194	147333	-0.27318
147667	14443	147667	-119259	147667	-0.45694	147667	0.20105	147667	-0.27504
1.48	144405	1.48	-119549	1.48	-0.45674	1.48	0.18452	1.48	-0.27645
148333	144448	148333	-119851	148333	-0.45612	148333	0.16971	148333	-0.277
148667	14463	148667	-12012	148667	-0.45603	148667	0.15666	148667	-0.27662
1.49	144898	1.49	-120285	1.49	-0.45658	1.49	0.14543	1.49	-0.2757
149333	145177	149333	-120284	149333	-0.45742	149333	0.13589	149333	-0.27484
149667	1454	149667	-120093	149667	-0.45827	149667	0.12772	149667	-0.27444
1.5	145502	1.5	-119734	1.5	-0.45871	1.5	0.12021	1.5	-0.27453
150333	145385	150333	-119265	150333	-0.45816	150333	0.11268	150333	-0.27479
150667	144917	150667	-118776	150667	-0.45665	150667	0.10531	150667	-0.27471
1.51	144015	1.51	-118401	1.51	-0.45487	1.51	0.09878	1.51	-0.27377
151333	142693	151333	-118291	151333	-0.45322	151333	0.09342	151333	-0.27179
151667	140973	151667	-118491	151667	-0.45167	151667	0.08908	151667	-0.26935
1.52	138865	1.52	-118895	1.52	-0.45023	1.52	0.085	1.52	-0.26769
152333	136467	152333	-119353	152333	-0.44906	152333	0.08033	152333	-0.26777
152667	133992	152667	-119763	152667	-0.44837	152667	0.07515	152667	-0.26946
1.53	131615	1.53	-120071	1.53	-0.44827	1.53	0.07025	1.53	-0.27169
153333	129347	153333	-120234	153333	-0.4488	153333	0.06574	153333	-0.27331
153667	127093	153667	-120211	153667	-0.45007	153667	0.06089	153667	-0.2738
1.54	124824	1.54	-120013	1.54	-0.45229	1.54	0.05525	1.54	-0.27345
154333	122659	154333	-119711	154333	-0.45523	154333	0.04897	154333	-0.27286
154667	120772	154667	-119414	154667	-0.45803	154667	0.04241	154667	-0.27242
1.55	119256	1.55	-119248	1.55	-0.4597	1.55	0.03584	1.55	-0.27202
155333	118059	155333	-119268	155333	-0.45969	155333	0.02969	155333	-0.27141
155667	117037	155667	-119424	155667	-0.45832	155667	0.02465	155667	-0.27074
1.56	116069	1.56	-119633	1.56	-0.45667	1.56	0.02128	1.56	-0.27056
156333	115152	156333	-119842	156333	-0.4559	156333	0.01943	156333	-0.27094
156667	114405	156667	-120002	156667	-0.45646	156667	0.01832	156667	-0.27116
1.57	113953	1.57	-120023	1.57	-0.45781	1.57	0.01688	1.57	-0.27054
157333	113831	157333	-119808	157333	-0.45931	157333	0.01396	157333	-0.2692
157667	113976	157667	-119373	157667	-0.46071	157667	0.00882	157667	-0.26825
1.58	114287	1.58	-11888	1.58	-0.46154	1.58	0.0017	1.58	-0.26887
158333	114694	158333	-118525	158333	-0.46092	158333	-0.00638	158333	-0.27119
158667	115189	158667	-118429	158667	-0.45831	158667	-0.01419	158667	-0.27427
1.59	115796	1.59	-118628	1.59	-0.4542	1.59	-0.0208	1.59	-0.27689
159333	116509	159333	-119065	159333	-0.45003	159333	-0.02598	159333	-0.27825
159667	117312	159667	-119615	159667	-0.44741	159667	-0.03049	159667	-0.27833
1.6	118234	1.6	-120162	1.6	-0.44735	1.6	-0.03559	1.6	-0.27774
160333	119301	160333	-120656	160333	-0.44989	160333	-0.04197	160333	-0.27712
160667	120513	160667	-121069	160667	-0.45407	160667	-0.04909	160667	-0.27663
1.61	121899	1.61	-121342	1.61	-0.45826	1.61	-0.05556	1.61	-0.27613
161333	123502	161333	-121406	161333	-0.46123	161333	-0.06037	161333	-0.27559
161667	12531	161667	-12124	161667	-0.46282	161667	-0.06341	161667	-0.27533
1.62	127235	1.62	-120879	1.62	-0.46357	1.62	-0.0652	1.62	-0.27572
162333	129192	162333	-120381	162333	-0.46404	162333	-0.06633	162333	-0.27701
162667	13117	162667	-11981	162667	-0.46464	162667	-0.06723	162667	-0.27918
1.63	133197	1.63	-119276	1.63	-0.46546	1.63	-0.06812	1.63	-0.28179
163333	135265	163333	-118898	163333	-0.46623	163333	-0.06927	163333	-0.28403
163667	137353	163667	-118764	163667	-0.46666	163667	-0.07111	163667	-0.28537
1.64	139488	1.64	-118902	1.64	-0.46661	1.64	-0.07352	1.64	-0.28595
164333	141697	164333	-119256	164333	-0.46607	164333	-0.07566	164333	-0.28649
164667	143949	164667	-119698	164667	-0.46521	164667	-0.0769	164667	-0.2876
1.65	146196	1.65	-120106	1.65	-0.46442	1.65	-0.07729	1.65	-0.28934
165333	148459	165333	-120386	165333	-0.46396	165333	-0.0768	165333	-0.29131
165667	150784	165667	-120432	165667	-0.46363	165667	-0.07504	165667	-0.29312
1.66	153136	1.66	-120185	1.66	-0.46308	1.66	-0.07212	1.66	-0.29473
166333	155432	166333	-119735	166333	-0.46226	166333	-0.06879	166333	-0.29629
166667	157624	166667	-119277	166667	-0.46111	166667	-0.06578	166667	-0.29769
1.67	159667	1.67	-11897	1.67	-0.45924	1.67	-0.06349	1.67	-0.29851
167333	161491	167333	-1189	167333	-0.45687	167333	-0.06171	167333	-0.29829
167667	163079	167667	-119078	167667	-0.45522	167667	-0.05975	167667	-0.29699
1.68	164502	1.68	-119395	1.68	-0.45548	1.68	-0.05738	1.68	-0.29506
168333	165829	168333	-119657	168333	-0.45795	168333	-0.05458	168333	-0.29323
168667	167072	168667	-11975	168667	-0.46214	168667	-0.05077	168667	-0.2922
1.69	168238	1.69	-119738	1.69	-0.46665	1.69	-0.04492	1.69	-0.29226
169333	169339	169333	-119765	169333	-0.46948	169333	-0.03684	169333	-0.29311
169667	17035	169667	-119922	169667	-0.46966	169667	-0.02783	169667	-0.29429
1.7	171216	1.7	-120234	1.7	-0.46824	1.7	-0.01974	1.7	-0.29559
170333	171916	170333	-120671	170333	-0.46687	170333	-0.01316	170333	-0.29692
170667	172478	170667	-121131	170667	-0.46636	170667	-0.00699	170667	-0.29801
1.71	172975	1.71	-121474	1.71	-0.4669	1.71	0.000287	1.71	-0.2985
171333	173529	171333	-121628	171333	-0.46848	171333	0.00925	171333	-0.29851
171667	174282	171667	-121636	171667	-0.47067	171667	0.0193	171667	-0.29862
1.72	175348	1.72	-121607	1.72	-0.47263	1.72	0.02934	1.72	-0.29926
172333	176777	172333	-121631	172333	-0.47376	172333	0.03868	172333	-0.30041
172667	178545	172667	-121746	172667	-0.47391	172667	0.04725	172667	-0.30197
1.73	180589	1.73	-121907	1.73	-0.47317	1.73	0.05499	1.73	-0.30412
173333	182866	173333	-121995	173333	-0.47172	173333	0.06138	173333	-0.30724
173667	185326	173667	-121926	173667	-0.47002	173667	0.06597	173667	-0.31129
1.74	187769	1.74	-121726	1.74	-0.46888	1.74	0.06862	1.74	-0.31529
174333	189788	174333	-121486	174333	-0.46876	174333	0.06924	174333	-0.31785
174667	190898	174667	-121303	174667	-0.46918	174667	0.06769	174667	-0.31824
1.75	190671	1.75	-121236	1.75	-0.46927	1.75	0.06381	1.75	-0.31664
175333	188776	175333	-121277	175333	-0.46866	175333	0.05723	175333	-0.31382
175667	184983	175667	-121371	175667	-0.46765	175667	0.04721	175667	-0.31071
1.76	179205	1.76	-121494	1.76	-0.46697	1.76	0.03344	1.76	-0.30821
176333	171499	176333	-121649	176333	-0.4673	176333	0.01663	176333	-0.30705
176667	162023	176667	-121808	176667	-0.4688	176667	-0.00193	176667	-0.30753
1.77	151027	1.77	-12194	1.77	-0.47128	1.77	-0.02095	1.77	-0.3092
177333	138838	177333	-122076	177333	-0.47444	177333	-0.03946	177333	-0.31096
177667	12583	177667	-122263	177667	-0.47788	177667	-0.05694	177667	-0.31176
1.78	112425	1.78	-12249	1.78	-0.48102	1.78	-0.0734	1.78	-0.31146
178333	0.99103	178333	-122687	178333	-0.48341	178333	-0.08901	178333	-0.31088
178667	0.8635	178667	-122758	178667	-0.48484	178667	-0.10365	178667	-0.31104
1.79	0.7456	1.79	-122635	1.79	-0.48487	1.79	-0.11694	1.79	-0.3125
179333	0.63948	179333	-122327	179333	-0.48271	179333	-0.12856	179333	-0.31482
179667	0.5456	179667	-121951	179667	-0.47814	179667	-0.13834	179667	-0.31702
1.8	0.46329	1.8	-121654	1.8	-0.47239	1.8	-0.14638	1.8	-0.31848
180333	0.39104	180333	-12153	180333	-0.46797	180333	-0.15319	180333	-0.31941
180667	0.32693	180667	-121565	180667	-0.46675	180667	-0.15921	180667	-0.32043
1.81	0.2697	1.81	-121656	1.81	-0.46843	1.81	-0.16472	1.81	-0.32169
181333	0.21942	181333	-121728	181333	-0.47124	181333	-0.17	181333	-0.32271
181667	0.17695	181667	-121824	181667	-0.47359	181667	-0.17502	181667	-0.32303
1.82	0.1427	1.82	-122043	1.82	-0.47486	1.82	-0.17927	1.82	-0.32257
182333	0.11595	182333	-122378	182333	-0.47521	182333	-0.18246	182333	-0.32158
182667	0.09509	182667	-122701	182667	-0.47508	182667	-0.18496	182667	-0.32069
1.83	0.07802	1.83	-122922	1.83	-0.47477	1.83	-0.18718	1.83	-0.32037
183333	0.06262	183333	-123062	183333	-0.47448	183333	-0.18903	183333	-0.32019
183667	0.04745	183667	-12314	183667	-0.47462	183667	-0.18997	183667	-0.31963
1.84	0.03236	1.84	-123142	1.84	-0.47526	1.84	-0.1895	1.84	-0.31916
184333	0.01823	184333	-123083	184333	-0.47612	184333	-0.1878	184333	-0.31979
184667	0.00631	184667	-123014	184667	-0.47716	184667	-0.1859	184667	-0.32202
1.85	-0.00239	1.85	-122994	1.85	-0.47847	1.85	-0.18488	1.85	-0.32552
185333	-0.00768	185333	-12307	185333	-0.47956	185333	-0.18496	185333	-0.32946
185667	-0.01048	185667	-123218	185667	-0.47989	185667	-0.18529	185667	-0.33292
1.86	-0.01252	1.86	-12335	1.86	-0.47974	1.86	-0.1848	1.86	-0.33527
186333	-0.01527	186333	-123377	186333	-0.47984	186333	-0.18318	186333	-0.33651
186667	-0.01877	186667	-123279	186667	-0.48063	186667	-0.181	186667	-0.33715
1.87	-0.02187	1.87	-123099	1.87	-0.48228	1.87	-0.17877	1.87	-0.33768
187333	-0.02339	187333	-122896	187333	-0.48475	187333	-0.17612	187333	-0.33804
187667	-0.02299	187667	-122702	187667	-0.48744	187667	-0.17231	187667	-0.33779
1.88	-0.0213	1.88	-122525	1.88	-0.48907	1.88	-0.16701	1.88	-0.33698
188333	-0.0194	188333	-122395	188333	-0.48857	188333	-0.16047	188333	-0.33642
188667	-0.01802	188667	-12237	188667	-0.48642	188667	-0.15335	188667	-0.33695
1.89	-0.01702	1.89	-122465	1.89	-0.48412	1.89	-0.14646	1.89	-0.33856
189333	-0.01545	189333	-122657	189333	-0.48265	189333	-0.14033	189333	-0.34045
189667	-0.01267	189667	-12294	189667	-0.48202	189667	-0.13527	189667	-0.34172
1.9	-0.00919	1.9	-123281	1.9	-0.48193	1.9	-0.13157	1.9	-0.34179
190333	-0.00578	190333	-123565	190333	-0.48207	190333	-0.12949	190333	-0.3406
190667	-0.00262	190667	-123644	190667	-0.48222	190667	-0.12922	190667	-0.33882
1.91	0.000408	1.91	-123483	1.91	-0.48218	1.91	-0.13076	1.91	-0.33777
191333	0.0035	191333	-123203	191333	-0.48197	191333	-0.13398	191333	-0.33834
191667	0.00698	191667	-122938	191667	-0.48199	191667	-0.13856	191667	-0.33997
1.92	0.01091	1.92	-122731	1.92	-0.4826	1.92	-0.1442	1.92	-0.34159
192333	0.01502	192333	-122597	192333	-0.48367	192333	-0.15029	192333	-0.34272
192667	0.0195	192667	-122567	192667	-0.4848	192667	-0.15573	192667	-0.34307
1.93	0.02511	1.93	-122651	1.93	-0.48613	1.93	-0.15963	1.93	-0.3424
193333	0.03206	193333	-122814	193333	-0.48816	193333	-0.16229	193333	-0.34095
193667	0.0397	193667	-123011	193667	-0.49073	193667	-0.16478	193667	-0.33928
1.94	0.04744	1.94	-123219	1.94	-0.49287	1.94	-0.16784	1.94	-0.33797
194333	0.05515	194333	-123443	194333	-0.4936	194333	-0.17166	194333	-0.33766
194667	0.06269	194667	-123679	194667	-0.49232	194667	-0.17623	194667	-0.33854
1.95	0.0698	1.95	-123901	1.95	-0.48893	1.95	-0.18123	1.95	-0.3399
195333	0.07651	195333	-124082	195333	-0.48409	195333	-0.18603	195333	-0.34089
195667	0.08296	195667	-124187	195667	-0.47929	195667	-0.18999	195667	-0.34127
1.96	0.08872	1.96	-124161	1.96	-0.47605	1.96	-0.19276	1.96	-0.34132
196333	0.09294	196333	-123999	196333	-0.47514	196333	-0.19467	196333	-0.34145
196667	0.09537	196667	-123802	196667	-0.47641	196667	-0.19631	196667	-0.34195
1.97	0.09665	1.97	-123707	1.97	-0.47885	1.97	-0.1977	1.97	-0.34252
197333	0.09735	197333	-123763	197333	-0.48131	197333	-0.1982	197333	-0.34258
197667	0.09733	197667	-123924	197667	-0.48331	197667	-0.19738	197667	-0.34212
1.98	0.0961	1.98	-124086	1.98	-0.48517	1.98	-0.19562	1.98	-0.34164
198333	0.09336	198333	-124144	198333	-0.48701	198333	-0.19391	198333	-0.34146
198667	0.08917	198667	-124098	198667	-0.4884	198667	-0.19356	198667	-0.34163
1.99	0.08365	1.99	-124054	1.99	-0.48925	1.99	-0.19564	1.99	-0.34191
199333	0.0771	199333	-124064	199333	-0.48999	199333	-0.20044	199333	-0.34159
199667	0.07002	199667	-12407	199667	-0.49063	199667	-0.20701	199667	-0.34009
2	0.06273	2	-124006	2	-0.49075	2	-0.21357	2	-0.33781
200333	0.05513	200333	-123885	200333	-0.49015	200333	-0.21857	200333	-0.33577
200667	0.04678	200667	-123777	200667	-0.48932	200667	-0.22147	200667	-0.33475
2.01	0.03709	2.01	-123746	2.01	-0.48896	2.01	-0.22267	2.01	-0.33471
201333	0.02564	201333	-123812	201333	-0.48906	201333	-0.22307	201333	-0.33513
201667	0.01238	201667	-123966	201667	-0.48883	201667	-0.22335	201667	-0.33533
2.02	-0.00237	2.02	-124185	2.02	-0.48757	2.02	-0.22365	2.02	-0.33489
202333	-0.01847	202333	-124429	202333	-0.48524	202333	-0.22371	202333	-0.33419
202667	-0.03612	202667	-124625	202667	-0.48262	202667	-0.22318	202667	-0.33418
2.03	-0.05511	2.03	-124715	2.03	-0.48089	2.03	-0.22191	2.03	-0.33517
203333	-0.07435	203333	-124716	203333	-0.48052	203333	-0.22041	203333	-0.33649
203667	-0.09256	203667	-124692	203667	-0.48109	203667	-0.21957	203667	-0.3373
2.04	-0.10906	2.04	-124684	2.04	-0.48217	2.04	-0.21949	2.04	-0.33722
204333	-0.12381	204333	-124671	204333	-0.48384	204333	-0.21936	204333	-0.3363
204667	-0.13703	204667	-124598	204667	-0.48571	204667	-0.21869	204667	-0.33451
2.05	-0.14904	2.05	-124436	2.05	-0.4868	2.05	-0.21796	2.05	-0.33136
205333	-0.1603	205333	-12421	205333	-0.48684	205333	-0.21786	205333	-0.32657
205667	-0.17103	205667	-124029	205667	-0.48629	205667	-0.21862	205667	-0.32086
2.06	-0.18054	2.06	-124037	2.06	-0.48519	2.06	-0.22024	2.06	-0.3159
206333	-0.1877	206333	-124272	206333	-0.48334	206333	-0.22263	206333	-0.31309
206667	-0.19245	206667	-124606	206667	-0.48139	206667	-0.22522	206667	-0.31235
2.07	-0.19601	2.07	-124868	2.07	-0.48059	2.07	-0.22689	2.07	-0.3126
207333	-0.19968	207333	-124965	207333	-0.48136	207333	-0.2268	207333	-0.3129
207667	-0.2041	207667	-124918	207667	-0.48266	207667	-0.22534	207667	-0.31281
2.08	-0.20919	2.08	-124833	2.08	-0.48285	2.08	-0.22368	2.08	-0.31225
208333	-0.21437	208333	-124826	208333	-0.48112	208333	-0.2227	208333	-0.31143
208667	-0.2191	208667	-124959	208667	-0.47805	208667	-0.2227	208667	-0.31029
2.09	-0.22345	2.09	-1252	2.09	-0.47517	2.09	-0.22361	2.09	-0.30857
209333	-0.22769	209333	-125478	209333	-0.47402	209333	-0.22501	209333	-0.30645
209667	-0.23145	209667	-125748	209667	-0.47543	209667	-0.22618	209667	-0.30461
2.1	-0.23425	2.1	-125992	2.1	-0.47929	2.1	-0.22666	2.1	-0.3036
210333	-0.23626	210333	-126172	210333	-0.48457	210333	-0.22655	210333	-0.30355
210667	-0.23812	210667	-126235	210667	-0.48975	210667	-0.22609	210667	-0.304
2.11	-0.24036	2.11	-126143	2.11	-0.49364	2.11	-0.22554	2.11	-0.30395
211333	-0.24323	211333	-125877	211333	-0.49602	211333	-0.2254	211333	-0.30261
211667	-0.24663	211667	-125471	211667	-0.49731	211667	-0.22632	211667	-0.30012
2.12	-0.2501	2.12	-125069	2.12	-0.49768	2.12	-0.22861	2.12	-0.2974
212333	-0.2531	212333	-124848	212333	-0.49695	212333	-0.23208	212333	-0.29521
212667	-0.2555	212667	-12489	212667	-0.49538	212667	-0.23601	212667	-0.29371
2.13	-0.25762	2.13	-125172	2.13	-0.49381	2.13	-0.23945	2.13	-0.29263
213333	-0.25947	213333	-125586	213333	-0.4926	213333	-0.24154	213333	-0.29162
213667	-0.26022	213667	-125994	213667	-0.49101	213667	-0.24178	213667	-0.29064
2.14	-0.25861	2.14	-126309	2.14	-0.48809	2.14	-0.24031	2.14	-0.28979
214333	-0.25378	214333	-126512	214333	-0.48416	214333	-0.23833	214333	-0.28891
214667	-0.24567	214667	-126589	214667	-0.48084	214667	-0.23727	214667	-0.28795
2.15	-0.23501	2.15	-126516	2.15	-0.47963	2.15	-0.23721	2.15	-0.28739
215333	-0.22286	215333	-126289	215333	-0.48073	215333	-0.237	215333	-0.28774
215667	-0.20997	215667	-125968	215667	-0.48335	215667	-0.23583	215667	-0.28922
2.16	-0.19675	2.16	-125671	2.16	-0.48675	2.16	-0.23396	2.16	-0.29202
216333	-0.18388	216333	-125519	216333	-0.49044	216333	-0.23217	216333	-0.29627
216667	-0.17251	216667	-125563	216667	-0.49391	216667	-0.23119	216667	-0.30138
2.17	-0.16357	2.17	-125732	2.17	-0.49649	2.17	-0.23153	2.17	-0.30603
217333	-0.1572	217333	-1259	217333	-0.49764	217333	-0.23325	217333	-0.30891
217667	-0.15283	217667	-125987	217667	-0.49755	217667	-0.23582	217667	-0.30967
2.18	-0.1501	2.18	-125991	2.18	-0.49699	2.18	-0.23843	2.18	-0.30914
218333	-0.14919	218333	-125956	218333	-0.49635	218333	-0.24037	218333	-0.30857
218667	-0.15026	218667	-125934	218667	-0.49529	218667	-0.24153	218667	-0.3087
2.19	-0.15313	2.19	-125967	2.19	-0.4936	2.19	-0.24235	2.19	-0.3095
219333	-0.15726	219333	-126058	219333	-0.49154	219333	-0.24332	219333	-0.31063
219667	-0.16178	219667	-126176	219667	-0.48946	219667	-0.24455	219667	-0.31158
2.2	-0.16606	2.2	-126283	2.2	-0.48743	2.2	-0.24612	2.2	-0.31194
220333	-0.17026	220333	-126337	220333	-0.48523	220333	-0.24806	220333	-0.31194
220667	-0.17473	220667	-12629	220667	-0.48289	220667	-0.25007	220667	-0.3124
2.21	-0.17927	2.21	-126131	2.21	-0.48102	2.21	-0.25173	2.21	-0.31365
221333	-0.18358	221333	-125927	221333	-0.48063	221333	-0.25282	221333	-0.31524
221667	-0.18804	221667	-125757	221667	-0.48217	221667	-0.25331	221667	-0.31673
2.22	-0.19321	2.22	-125639	2.22	-0.48495	2.22	-0.25344	2.22	-0.31802
222333	-0.19874	222333	-125544	222333	-0.48792	222333	-0.25357	222333	-0.31907
222667	-0.2036	222667	-125436	222667	-0.49052	222667	-0.25384	222667	-0.31997
2.23	-0.20724	2.23	-12534	2.23	-0.49263	2.23	-0.25414	2.23	-0.32099
223333	-0.21011	223333	-125349	223333	-0.49404	223333	-0.25442	223333	-0.32221
223667	-0.21315	223667	-125542	223667	-0.49462	223667	-0.25466	223667	-0.32351
2.24	-0.21702	2.24	-125924	2.24	-0.49471	2.24	-0.25473	2.24	-0.325
224333	-0.22165	224333	-126402	224333	-0.49458	224333	-0.25431	224333	-0.32672
224667	-0.22666	224667	-126833	224667	-0.49401	224667	-0.25311	224667	-0.32825
2.25	-0.23213	2.25	-127108	2.25	-0.49272	2.25	-0.25109	2.25	-0.32907
225333	-0.23818	225333	-127185	225333	-0.49111	225333	-0.24922	225333	-0.32902
225667	-0.24428	225667	-127063	225667	-0.49007	225667	-0.24911	225667	-0.32837
2.26	-0.24983	2.26	-126795	2.26	-0.49024	2.26	-0.25134	2.26	-0.32786
226333	-0.25474	226333	-12649	226333	-0.49154	226333	-0.25476	226333	-0.32837
226667	-0.2591	226667	-126241	226667	-0.49316	226667	-0.2577	226667	-0.32997
2.27	-0.2629	2.27	-126078	2.27	-0.49422	2.27	-0.25927	2.27	-0.33148
227333	-0.2662	227333	-126027	227333	-0.49461	227333	-0.25973	227333	-0.33185
227667	-0.26908	227667	-126124	227667	-0.49516	227667	-0.25993	227667	-0.33155
2.28	-0.2718	2.28	-126353	2.28	-0.49657	2.28	-0.26053	2.28	-0.33183
228333	-0.27467	228333	-126624	228333	-0.49829	228333	-0.26187	228333	-0.33316
228667	-0.27753	228667	-126822	228667	-0.49893	228667	-0.26381	228667	-0.33492
2.29	-0.27984	2.29	-126866	2.29	-0.49749	2.29	-0.26536	2.29	-0.3361
229333	-0.28164	229333	-126718	229333	-0.49401	229333	-0.26524	229333	-0.3364
229667	-0.28357	229667	-126391	229667	-0.48918	229667	-0.26307	229667	-0.33646
2.3	-0.2858	2.3	-125978	2.3	-0.48405	2.3	-0.26004	2.3	-0.33693
230333	-0.28793	230333	-125628	230333	-0.48012	230333	-0.25792	230333	-0.33759
230667	-0.28969	230667	-12545	230667	-0.4791	230667	-0.25724	230667	-0.33816
2.31	-0.29139	2.31	-125451	2.31	-0.48132	2.31	-0.25703	2.31	-0.33902
231333	-0.29346	231333	-12559	231333	-0.48496	231333	-0.25664	231333	-0.3403
231667	-0.29621	231667	-125823	231667	-0.48744	231667	-0.25644	231667	-0.34162
2.32	-0.29972	2.32	-126086	2.32	-0.48769	2.32	-0.25673	2.32	-0.34274
232333	-0.30401	232333	-126302	232333	-0.48674	232333	-0.25727	232333	-0.34363
232667	-0.30894	232667	-126414	232667	-0.48641	232667	-0.25761	232667	-0.34452
2.33	-0.31403	2.33	-126395	2.33	-0.4877	2.33	-0.25739	2.33	-0.34606
233333	-0.31877	233333	-126257	233333	-0.48993	233333	-0.25662	233333	-0.34878
233667	-0.3231	233667	-12605	233667	-0.49136	233667	-0.25579	233667	-0.35262
2.34	-0.32683	2.34	-125866	2.34	-0.49067	2.34	-0.25547	2.34	-0.357
234333	-0.32942	234333	-125789	234333	-0.48774	234333	-0.256	234333	-0.36103
234667	-0.33092	234667	-125849	234667	-0.48366	234667	-0.25754	234667	-0.36423
2.35	-0.33234	2.35	-126007	2.35	-0.4803	2.35	-0.26026	2.35	-0.36678
235333	-0.33476	235333	-126188	235333	-0.47908	235333	-0.26405	235333	-0.36894
235667	-0.3386	235667	-126344	235667	-0.47997	235667	-0.26823	235667	-0.3706
2.36	-0.34342	2.36	-126491	2.36	-0.482	2.36	-0.27179	2.36	-0.37155
236333	-0.34817	236333	-126631	236333	-0.4846	236333	-0.27398	236333	-0.37153
236667	-0.35193	236667	-126727	236667	-0.48797	236667	-0.27455	236667	-0.37049
2.37	-0.35439	2.37	-12674	2.37	-0.49217	2.37	-0.27382	2.37	-0.36894
237333	-0.3557	237333	-126669	237333	-0.49629	237333	-0.27255	237333	-0.36786
237667	-0.35627	237667	-126532	237667	-0.49883	237667	-0.27137	237667	-0.36814
2.38	-0.35663	2.38	-126363	2.38	-0.49897	2.38	-0.27071	2.38	-0.36997
238333	-0.35716	238333	-126205	238333	-0.49747	238333	-0.27072	238333	-0.37239
238667	-0.35793	238667	-126082	238667	-0.49595	238667	-0.27129	238667	-0.37409
2.39	-0.35879	2.39	-125996	2.39	-0.4957	2.39	-0.27241	2.39	-0.37457
239333	-0.3596	239333	-125955	239333	-0.49677	239333	-0.2741	239333	-0.37435
239667	-0.36032	239667	-125955	239667	-0.49798	239667	-0.27592	239667	-0.37417
2.4	-0.36086	2.4	-1.26	2.4	-0.49799	2.4	-0.2772	2.4	-0.37433
240333	-0.36116	240333	-126118	240333	-0.49618	240333	-0.27761	240333	-0.3746
240667	-0.36107	240667	-126302	240667	-0.49282	240667	-0.27704	240667	-0.37461
2.41	-0.3603	2.41	-12646	2.41	-0.48873	2.41	-0.27563	2.41	-0.37428
241333	-0.35848	241333	-12651	241333	-0.48501	241333	-0.27414	241333	-0.3739
241667	-0.35558	241667	-126481	241667	-0.48267	241667	-0.27374	241667	-0.37403
2.42	-0.35248	2.42	-126462	2.42	-0.48195	2.42	-0.27495	2.42	-0.37509
242333	-0.35049	242333	-126525	242333	-0.48232	242333	-0.27708	242333	-0.37667
242667	-0.35019	242667	-126698	242667	-0.48317	242667	-0.2787	242667	-0.37763
2.43	-0.35124	2.43	-12694	2.43	-0.48424	2.43	-0.27866	2.43	-0.37742
243333	-0.35324	243333	-127147	243333	-0.48534	243333	-0.27681	243333	-0.37682
243667	-0.35571	243667	-127226	243667	-0.48595	243667	-0.27389	243667	-0.37724
2.44	-0.35783	2.44	-127176	2.44	-0.48573	2.44	-0.2709	2.44	-0.37951
244333	-0.35907	244333	-127062	244333	-0.48523	244333	-0.2688	244333	-0.38325
244667	-0.3598	244667	-126944	244667	-0.48542	244667	-0.26816	244667	-0.38679
2.45	-0.36094	2.45	-126851	2.45	-0.48646	2.45	-0.26869	2.45	-0.38828
245333	-0.36321	245333	-126786	245333	-0.48735	245333	-0.26938	245333	-0.38717
245667	-0.36685	245667	-126748	245667	-0.48711	245667	-0.26969	245667	-0.38446
2.46	-0.37172	2.46	-126763	2.46	-0.48605	2.46	-0.26983	2.46	-0.38158
246333	-0.37721	246333	-126853	246333	-0.4851	246333	-0.27011	246333	-0.37979
246667	-0.38236	246667	-126996	246667	-0.48461	246667	-0.27046	246667	-0.37984
2.47	-0.38613	2.47	-127109	2.47	-0.48451	2.47	-0.27081	2.47	-0.38141
247333	-0.3879	247333	-127084	247333	-0.48492	247333	-0.27141	247333	-0.38333
247667	-0.38787	247667	-126898	247667	-0.48593	247667	-0.27238	247667	-0.38476
2.48	-0.38704	2.48	-126663	2.48	-0.48746	2.48	-0.27346	2.48	-0.38589
248333	-0.38667	248333	-12652	248333	-0.48934	248333	-0.27464	248333	-0.3873
248667	-0.38751	248667	-126493	248667	-0.49126	248667	-0.2767	248667	-0.38911
2.49	-0.38967	2.49	-126496	2.49	-0.4928	2.49	-0.28019	2.49	-0.39086
249333	-0.39299	249333	-126451	249333	-0.4936	249333	-0.28447	249333	-0.39232
249667	-0.39681	249667	-126357	249667	-0.49369	249667	-0.28823	249667	-0.39412
2.5	-0.40004	2.5	-126278	2.5	-0.49324	2.5	-0.29053	2.5	-0.39688
250333	-0.40179	250333	-126283	250333	-0.49199	250333	-0.29117	250333	-0.39992
250667	-0.40179	250667	-126363	250667	-0.4896	250667	-0.29035	250667	-0.4017
2.51	-0.40075	2.51	-126422	2.51	-0.48646	2.51	-0.28834	2.51	-0.40116
251333	-0.39996	251333	-12638	251333	-0.48359	251333	-0.28561	251333	-0.39832
251667	-0.40027	251667	-126259	251667	-0.48181	251667	-0.28298	251667	-0.39414
2.52	-0.40172	2.52	-126146	2.52	-0.48137	2.52	-0.2816	2.52	-0.38993
252333	-0.40384	252333	-126101	252333	-0.48218	252333	-0.28232	252333	-0.38676
252667	-0.40594	252667	-126126	252667	-0.4839	252667	-0.28485	252667	-0.38514
2.53	-0.40756	2.53	-126205	2.53	-0.48548	2.53	-0.28772	2.53	-0.38498
253333	-0.40865	253333	-126333	253333	-0.48565	253333	-0.28961	253333	-0.38577
253667	-0.40938	253667	-126515	253667	-0.48428	253667	-0.29035	253667	-0.38719
2.54	-0.40982	2.54	-126765	2.54	-0.48229	2.54	-0.29052	2.54	-0.38944
254333	-0.41008	254333	-127083	254333	-0.48062	254333	-0.29053	254333	-0.39227
254667	-0.41067	254667	-12744	254667	-0.47979	254667	-0.29018	254667	-0.39451
2.55	-0.41229	2.55	-127778	2.55	-0.48024	2.55	-0.28881	2.55	-0.39522
255333	-0.41515	255333	-128027	255333	-0.48236	255333	-0.2863	255333	-0.39465
255667	-0.41871	255667	-128128	255667	-0.48584	255667	-0.2833	255667	-0.39367
2.56	-0.42185	2.56	-128067	2.56	-0.48953	2.56	-0.28092	2.56	-0.39282
256333	-0.42361	256333	-127887	256333	-0.49206	256333	-0.28018	256333	-0.39207
256667	-0.42404	256667	-127655	256667	-0.49263	256667	-0.28132	256667	-0.39089
2.57	-0.42418	2.57	-12742	2.57	-0.4911	2.57	-0.28355	2.57	-0.38871
257333	-0.42503	257333	-127191	257333	-0.48801	257333	-0.28573	257333	-0.38575
257667	-0.42703	257667	-126956	257667	-0.48455	257667	-0.28703	257667	-0.38306
2.58	-0.43015	2.58	-126698	2.58	-0.48199	2.58	-0.28718	2.58	-0.38166
258333	-0.43388	258333	-126424	258333	-0.4813	258333	-0.28679	258333	-0.38186
258667	-0.43755	258667	-126186	258667	-0.48296	258667	-0.28729	258667	-0.38329
2.59	-0.44059	2.59	-12607	2.59	-0.4866	2.59	-0.28947	2.59	-0.38499
259333	-0.44226	259333	-126115	259333	-0.49064	259333	-0.29269	259333	-0.38611
259667	-0.44203	259667	-126279	259667	-0.49316	259667	-0.29587	259667	-0.38654
2.6	-0.44053	2.6	-126478	2.6	-0.49343	2.6	-0.29822	2.6	-0.38673
260333	-0.43909	260333	-126632	260333	-0.49222	260333	-0.29913	260333	-0.38724
260667	-0.4385	260667	-126703	260667	-0.49051	260667	-0.29841	260667	-0.38854
2.61	-0.43898	2.61	-126727	2.61	-0.48877	2.61	-0.29641	2.61	-0.39072
261333	-0.44053	261333	-126781	261333	-0.48713	261333	-0.29362	261333	-0.39323
261667	-0.44279	261667	-126898	261667	-0.48519	261667	-0.29047	261667	-0.39506
2.62	-0.4451	2.62	-127029	2.62	-0.48236	2.62	-0.28754	2.62	-0.3952
262333	-0.44672	262333	-127087	262333	-0.47892	262333	-0.28541	262333	-0.3933
262667	-0.44747	262667	-127051	262667	-0.47604	262667	-0.28436	262667	-0.38998
2.63	-0.44803	2.63	-126999	2.63	-0.47435	2.63	-0.28416	2.63	-0.38636
263333	-0.44935	263333	-127033	263333	-0.47362	263333	-0.28411	263333	-0.3835
263667	-0.45167	263667	-127161	263667	-0.47369	263667	-0.28369	263667	-0.38182
2.64	-0.4542	2.64	-127309	2.64	-0.47473	2.64	-0.28296	2.64	-0.38089
264333	-0.45579	264333	-127395	264333	-0.47662	264333	-0.28215	264333	-0.37987
264667	-0.4558	264667	-127396	264667	-0.47889	264667	-0.28126	264667	-0.37844
2.65	-0.45402	2.65	-127322	2.65	-0.48124	2.65	-0.28024	2.65	-0.37706
265333	-0.45011	265333	-127197	265333	-0.48369	265333	-0.27913	265333	-0.37646
265667	-0.44384	265667	-127066	265667	-0.48605	265667	-0.27826	265667	-0.37699
2.66	-0.43576	2.66	-126969	2.66	-0.48782	2.66	-0.27813	2.66	-0.37822
266333	-0.42695	266333	-126905	266333	-0.48863	266333	-0.27891	266333	-0.37928
266667	-0.4182	266667	-126809	266667	-0.48839	266667	-0.28019	266667	-0.37977
2.67	-0.40927	2.67	-126599	2.67	-0.48737	2.67	-0.28108	2.67	-0.37981
267333	-0.39932	267333	-126297	267333	-0.48639	267333	-0.28072	267333	-0.3795
267667	-0.38776	267667	-126046	267667	-0.48623	267667	-0.2792	267667	-0.37886
2.68	-0.37449	2.68	-125938	2.68	-0.48706	2.68	-0.27768	2.68	-0.37807
268333	-0.3595	268333	-125918	268333	-0.48842	268333	-0.27736	268333	-0.37743
268667	-0.34253	268667	-125924	268667	-0.48949	268667	-0.27854	268667	-0.37733
2.69	-0.3228	2.69	-1.26	2.69	-0.48942	2.69	-0.28044	2.69	-0.37812
269333	-0.29936	269333	-126216	269333	-0.48804	269333	-0.28223	269333	-0.37979
269667	-0.27179	269667	-126538	269667	-0.48625	269667	-0.28353	269667	-0.38182
2.7	-0.24027	2.7	-126825	2.7	-0.48506	2.7	-0.28399	2.7	-0.38358
270333	-0.20473	270333	-126953	270333	-0.48462	270333	-0.28316	270333	-0.38472
270667	-0.16447	270667	-126937	270667	-0.48439	270667	-0.28105	270667	-0.38503
2.71	-0.11886	2.71	-126878	2.71	-0.484	2.71	-0.27838	2.71	-0.38435
271333	-0.06799	271333	-126828	271333	-0.48365	271333	-0.27616	271333	-0.38277
271667	-0.01246	271667	-126755	271667	-0.48355	271667	-0.27512	271667	-0.38082
2.72	0.04704	2.72	-126625	2.72	-0.48333	2.72	-0.27541	2.72	-0.3793
272333	0.11003	272333	-126471	272333	-0.48232	272333	-0.27662	272333	-0.37877
272667	0.17641	272667	-126378	272667	-0.48066	272667	-0.27785	272667	-0.37895
2.73	0.24587	2.73	-126377	2.73	-0.4794	2.73	-0.27827	2.73	-0.37905
273333	0.31701	273333	-126397	273333	-0.47955	273333	-0.27758	273333	-0.37883
273667	0.38752	273667	-126353	273667	-0.48106	273667	-0.2757	273667	-0.37866
2.74	0.455	2.74	-126237	2.74	-0.48291	2.74	-0.27246	2.74	-0.37881
274333	0.5169	274333	-126107	274333	-0.48386	274333	-0.26838	274333	-0.37938
274667	0.57032	274667	-126025	274667	-0.48316	274667	-0.26515	274667	-0.3805
2.75	0.61235	2.75	-126037	2.75	-0.48082	2.75	-0.26438	2.75	-0.38212
275333	0.64076	275333	-126155	275333	-0.47763	275333	-0.26594	275333	-0.38376
275667	0.654	275667	-126319	275667	-0.47491	275667	-0.26843	275667	-0.38481
2.76	0.65098	2.76	-126431	2.76	-0.47407	2.76	-0.27059	2.76	-0.38465
276333	0.631	276333	-126436	276333	-0.47572	276333	-0.27184	276333	-0.38312
276667	0.5942	276667	-126349	276667	-0.47903	276667	-0.27247	276667	-0.38074
2.77	0.54231	2.77	-126227	2.77	-0.48223	2.77	-0.27329	2.77	-0.37838
277333	0.4788	277333	-12615	277333	-0.48369	277333	-0.27449	277333	-0.3769
277667	0.40777	277667	-126185	277667	-0.48247	277667	-0.27522	277667	-0.37698
2.78	0.33288	2.78	-126317	2.78	-0.47864	2.78	-0.27487	2.78	-0.37869
278333	0.257	278333	-126462	278333	-0.47351	278333	-0.27379	278333	-0.38128
278667	0.18244	278667	-126565	278667	-0.469	278667	-0.27269	278667	-0.38382
2.79	0.1112	2.79	-126639	2.79	-0.4665	2.79	-0.27199	2.79	-0.38592
279333	0.04516	279333	-126682	279333	-0.46643	279333	-0.27184	279333	-0.38772
279667	-0.01425	279667	-126651	279667	-0.46814	279667	-0.27232	279667	-0.38947
2.8	-0.0669	2.8	-126535	2.8	-0.47033	2.8	-0.27336	2.8	-0.39109
280333	-0.11397	280333	-126407	280333	-0.47206	280333	-0.27474	280333	-0.39199
280667	-0.15701	280667	-126352	280667	-0.47321	280667	-0.27587	280667	-0.39164
2.81	-0.1969	2.81	-126374	2.81	-0.47396	2.81	-0.27601	2.81	-0.39043
281333	-0.23314	281333	-126414	281333	-0.47431	281333	-0.27494	281333	-0.38926
281667	-0.26471	281667	-126467	281667	-0.47419	281667	-0.27341	281667	-0.38857
2.82	-0.29173	2.82	-126583	2.82	-0.47375	2.82	-0.27231	2.82	-0.38821
282333	-0.3152	282333	-126765	282333	-0.47332	282333	-0.27151	282333	-0.3881
282667	-0.33582	282667	-126933	282667	-0.47301	282667	-0.27053	282667	-0.38835
2.83	-0.35411	2.83	-127004	2.83	-0.4725	2.83	-0.26976	2.83	-0.38904
283333	-0.3708	283333	-126971	283333	-0.47163	283333	-0.27011	283333	-0.39015
283667	-0.38618	283667	-126895	283667	-0.47064	283667	-0.27201	283667	-0.39157
2.84	-0.39986	2.84	-126823	2.84	-0.46961	2.84	-0.27518	2.84	-0.39291
284333	-0.41157	284333	-126738	284333	-0.46811	284333	-0.27874	284333	-0.39356
284667	-0.42152	284667	-126584	284667	-0.46571	284667	-0.28124	284667	-0.39309
2.85	-0.43009	2.85	-126349	2.85	-0.46292	2.85	-0.28137	2.85	-0.39151
285333	-0.43754	285333	-126114	285333	-0.46098	285333	-0.27916	285333	-0.38905
285667	-0.44384	285667	-125989	285667	-0.46076	285667	-0.27574	285667	-0.38617
2.86	-0.4489	2.86	-126002	2.86	-0.46221	2.86	-0.27221	2.86	-0.38384
286333	-0.45326	286333	-126077	286333	-0.46457	286333	-0.2694	286333	-0.38291
286667	-0.45804	286667	-126083	286667	-0.46664	286667	-0.26775	286667	-0.38334
2.87	-0.46406	2.87	-125952	2.87	-0.46745	2.87	-0.26682	2.87	-0.38449
287333	-0.47134	287333	-125767	287333	-0.46707	287333	-0.26548	287333	-0.38579
287667	-0.47921	287667	-125676	287667	-0.46657	287667	-0.26297	287667	-0.38698
2.88	-0.48642	2.88	-12576	2.88	-0.46673	2.88	-0.25936	2.88	-0.38812
288333	-0.49168	288333	-125988	288333	-0.46714	288333	-0.255	288333	-0.3894
288667	-0.49466	288667	-12627	288667	-0.46687	288667	-0.25056	288667	-0.39085
2.89	-0.49616	2.89	-126498	2.89	-0.46558	2.89	-0.24701	2.89	-0.39233
289333	-0.49701	289333	-126597	289333	-0.46348	289333	-0.24493	289333	-0.39365
289667	-0.49747	289667	-126551	289667	-0.46107	289667	-0.24419	289667	-0.3947
2.9	-0.4974	2.9	-1264	2.9	-0.45909	2.9	-0.24438	2.9	-0.39551
290333	-0.49702	290333	-126236	290333	-0.45825	290333	-0.24507	290333	-0.39615
290667	-0.49735	290667	-126136	290667	-0.45844	290667	-0.24586	290667	-0.39672
2.91	-0.49943	2.91	-126097	2.91	-0.45901	2.91	-0.24632	2.91	-0.39738
291333	-0.50316	291333	-12609	291333	-0.4596	291333	-0.24608	291333	-0.39839
291667	-0.50728	291667	-126114	291667	-0.4605	291667	-0.24494	291667	-0.39981
2.92	-0.5106	2.92	-126155	2.92	-0.46243	2.92	-0.24265	2.92	-0.40134
292333	-0.51285	292333	-126185	292333	-0.4657	292333	-0.23918	292333	-0.40242
292667	-0.51407	292667	-126221	292667	-0.46932	292667	-0.23521	292667	-0.40271
2.93	-0.51406	2.93	-126335	2.93	-0.47173	2.93	-0.23184	2.93	-0.40198
293333	-0.5125	293333	-126559	293333	-0.47201	293333	-0.22967	293333	-0.40003
293667	-0.5093	293667	-126828	293667	-0.47028	293667	-0.22853	293667	-0.39716
2.94	-0.50484	2.94	-127015	2.94	-0.46703	2.94	-0.22772	2.94	-0.39422
294333	-0.50022	294333	-127032	294333	-0.46294	294333	-0.22649	294333	-0.39195
294667	-0.49678	294667	-126919	294667	-0.45892	294667	-0.22461	294667	-0.39056
2.95	-0.49485	2.95	-126801	2.95	-0.45564	2.95	-0.22233	2.95	-0.39021
295333	-0.4939	295333	-126771	295333	-0.45326	295333	-0.21997	295333	-0.39131
295667	-0.49355	295667	-126822	295667	-0.45202	295667	-0.21797	295667	-0.39388
2.96	-0.4939	2.96	-126848	2.96	-0.45239	2.96	-0.21678	2.96	-0.39685
296333	-0.49458	296333	-126769	296333	-0.45441	296333	-0.21611	296333	-0.39865
296667	-0.49413	296667	-126635	296667	-0.45748	296667	-0.21502	296667	-0.39839
2.97	-0.49089	2.97	-126551	2.97	-0.46091	2.97	-0.21278	2.97	-0.39629
297333	-0.48452	297333	-126536	297333	-0.46404	297333	-0.20916	297333	-0.39337
297667	-0.47683	297667	-126549	297667	-0.46629	297667	-0.20439	297667	-0.39096
2.98	-0.47069	2.98	-126577	2.98	-0.46735	2.98	-0.19928	2.98	-0.39009
298333	-0.4682	298333	-12658	298333	-0.46728	298333	-0.19468	298333	-0.39061
298667	-0.46977	298667	-126467	298667	-0.46634	298667	-0.19082	298667	-0.39144
2.99	-0.47435	2.99	-126205	2.99	-0.46496	2.99	-0.18757	2.99	-0.39199
299333	-0.47986	299333	-125857	299333	-0.46387	299333	-0.18491	299333	-0.39287
299667	-0.48378	299667	-125536	299667	-0.46368	299667	-0.18293	299667	-0.3953
3	-0.48427	3	-125359	3	-0.46441	3	-0.1815	3	-0.3998
300333	-0.48096	300333	-125397	300333	-0.4655	300333	-0.18006	300333	-0.40583
300667	-0.47517	300667	-125605	300667	-0.46624	300667	-0.1778	300667	-0.41205
3.01	-0.46935	3.01	-12582	3.01	-0.46624	3.01	-0.17392	3.01	-0.4169
301333	-0.46577	301333	-125888	301333	-0.4658	301333	-0.16814	301333	-0.41901
301667	-0.46505	301667	-125787	301667	-0.4657	301667	-0.16089	301667	-0.41785
3.02	-0.46623	3.02	-125596	3.02	-0.46632	3.02	-0.15322	3.02	-0.41413
302333	-0.46785	302333	-125382	302333	-0.4673	302333	-0.14634	302333	-0.40945
302667	-0.46892	302667	-125176	302667	-0.46801	302667	-0.14104	302667	-0.4057
3.03	-0.46942	3.03	-125005	3.03	-0.46809	3.03	-0.13726	3.03	-0.40456
303333	-0.47025	303333	-124898	303333	-0.46774	303333	-0.13421	303333	-0.40646
303667	-0.47199	303667	-124887	303667	-0.46758	303667	-0.13076	303667	-0.40987
3.04	-0.47393	3.04	-124992	3.04	-0.46786	3.04	-0.12604	3.04	-0.41266
304333	-0.47469	304333	-125205	304333	-0.46842	304333	-0.11984	304333	-0.41379
304667	-0.47367	304667	-125463	304667	-0.46917	304667	-0.11265	304667	-0.41347
3.05	-0.47133	3.05	-125693	3.05	-0.46973	3.05	-0.10523	3.05	-0.41229
305333	-0.46896	305333	-125873	305333	-0.46933	305333	-0.09848	305333	-0.4108
305667	-0.46797	305667	-126014	305667	-0.4676	305667	-0.09305	305667	-0.40947
3.06	-0.46911	3.06	-126111	3.06	-0.46483	3.06	-0.08889	3.06	-0.40845
306333	-0.47216	306333	-126172	306333	-0.46159	306333	-0.08576	306333	-0.40746
306667	-0.47587	306667	-126243	306667	-0.45852	306667	-0.08347	306667	-0.40619
3.07	-0.47863	3.07	-126339	3.07	-0.45619	3.07	-0.08128	3.07	-0.40482
307333	-0.47974	307333	-126401	307333	-0.45515	307333	-0.07813	307333	-0.40439
307667	-0.47951	307667	-126349	307667	-0.45578	307667	-0.07356	307667	-0.40591
3.08	-0.47818	3.08	-12615	3.08	-0.45792	3.08	-0.06786	3.08	-0.40915
308333	-0.47565	308333	-125837	308333	-0.46095	308333	-0.06159	308333	-0.41279
308667	-0.47225	308667	-125479	308667	-0.46442	308667	-0.05514	308667	-0.41552
3.09	-0.46876	3.09	-125139	3.09	-0.46804	3.09	-0.04884	3.09	-0.41673
309333	-0.46577	309333	-124874	309333	-0.4712	309333	-0.04288	309333	-0.41651
309667	-0.46342	309667	-124774	309667	-0.47292	309667	-0.03734	309667	-0.41557
3.1	-0.46138	3.1	-124894	3.1	-0.47249	3.1	-0.03222	3.1	-0.41478
310333	-0.45901	310333	-125176	310333	-0.47023	310333	-0.02771	310333	-0.41434
310667	-0.45591	310667	-125487	310667	-0.46742	310667	-0.0244	310667	-0.41369
3.11	-0.4525	3.11	-125726	3.11	-0.46541	3.11	-0.02261	3.11	-0.41284
311333	-0.4498	311333	-125872	311333	-0.46471	311333	-0.02168	311333	-0.41276
311667	-0.44839	311667	-125948	311667	-0.46513	311667	-0.02058	311667	-0.41391
3.12	-0.44832	3.12	-125978	3.12	-0.46642	3.12	-0.01907	3.12	-0.41531
312333	-0.44945	312333	-12596	312333	-0.46857	312333	-0.01764	312333	-0.41538
312667	-0.45108	312667	-125888	312667	-0.47109	312667	-0.01679	312667	-0.41358
3.13	-0.45218	3.13	-125787	3.13	-0.47296	3.13	-0.01675	3.13	-0.41104
313333	-0.45231	313333	-12571	313333	-0.47349	313333	-0.01714	313333	-0.40927
313667	-0.45208	313667	-125659	313667	-0.47269	313667	-0.0171	313667	-0.40895
3.14	-0.45222	3.14	-125564	3.14	-0.47104	3.14	-0.01636	3.14	-0.40998
314333	-0.45308	314333	-125383	314333	-0.46927	314333	-0.01543	314333	-0.41194
314667	-0.45448	314667	-125181	314667	-0.46804	314667	-0.01449	314667	-0.41419
3.15	-0.45554	3.15	-125078	3.15	-0.46749	3.15	-0.0126	3.15	-0.4161
315333	-0.45486	315333	-125121	315333	-0.46745	315333	-0.00865	315333	-0.41739
315667	-0.45155	315667	-125247	315667	-0.46787	315667	-0.00267	315667	-0.418
3.16	-0.44578	3.16	-125357	3.16	-0.46862	3.16	0.00389	3.16	-0.41784
316333	-0.43841	316333	-125399	316333	-0.46917	316333	0.00914	316333	-0.41667
316667	-0.43061	316667	-125368	316667	-0.46907	316667	0.01191	316667	-0.41442
3.17	-0.42422	3.17	-12526	3.17	-0.46837	3.17	0.0122	3.17	-0.41171
317333	-0.42139	317333	-125059	317333	-0.46724	317333	0.01087	317333	-0.40998
317667	-0.42309	317667	-124774	317667	-0.46575	317667	0.00883	317667	-0.4105
3.18	-0.42815	3.18	-124455	3.18	-0.46409	3.18	0.00677	3.18	-0.41325
318333	-0.43406	318333	-124165	318333	-0.46273	318333	0.00537	318333	-0.41725
318667	-0.43858	318667	-123975	318667	-0.46242	318667	0.00525	318667	-0.42152
3.19	-0.44095	3.19	-123939	3.19	-0.46373	3.19	0.00632	3.19	-0.42539
319333	-0.44185	319333	-124074	319333	-0.46663	319333	0.00785	319333	-0.42838
319667	-0.44216	319667	-124321	319667	-0.47023	319667	0.00937	319667	-0.42986
3.2	-0.44243	3.2	-124554	3.2	-0.47314	3.2	0.01096	3.2	-0.429
320333	-0.44354	320333	-124664	320333	-0.47438	320333	0.01283	320333	-0.42545
320667	-0.44643	320667	-124671	320667	-0.47418	320667	0.01477	320667	-0.42
3.21	-0.45097	3.21	-124692	3.21	-0.47343	3.21	0.01628	3.21	-0.41422
321333	-0.45608	321333	-124781	321333	-0.47238	321333	0.01724	321333	-0.40968
321667	-0.46076	321667	-124887	321667	-0.47068	321667	0.01828	321667	-0.40747
3.22	-0.46458	3.22	-124985	3.22	-0.46847	3.22	0.0202	3.22	-0.40794
322333	-0.4676	322333	-125104	322333	-0.46658	322333	0.02313	322333	-0.41093
322667	-0.46994	322667	-125241	322667	-0.46577	322667	0.02634	322667	-0.4156
3.23	-0.47131	3.23	-12535	3.23	-0.46624	3.23	0.02889	3.23	-0.42056
323333	-0.47129	323333	-125392	323333	-0.46748	323333	0.03043	323333	-0.42477
323667	-0.47011	323667	-125369	323667	-0.46847	323667	0.0311	323667	-0.42786
3.24	-0.46896	3.24	-125321	3.24	-0.46827	3.24	0.03126	3.24	-0.42956
324333	-0.46886	324333	-125301	324333	-0.46703	324333	0.03147	324333	-0.42939
324667	-0.46983	324667	-125346	324667	-0.46587	324667	0.03202	324667	-0.42721
3.25	-0.4712	3.25	-125454	3.25	-0.46565	3.25	0.03256	3.25	-0.42383
325333	-0.47244	325333	-125562	325333	-0.46643	325333	0.03269	325333	-0.42062
325667	-0.47326	325667	-125597	325667	-0.4678	325667	0.03257	325667	-0.41828
3.26	-0.47341	3.26	-125533	3.26	-0.46906	3.26	0.0329	3.26	-0.4166
326333	-0.47268	326333	-125389	326333	-0.46969	326333	0.03426	326333	-0.4156
326667	-0.47114	326667	-125202	326667	-0.46969	326667	0.03633	326667	-0.41569
3.27	-0.46869	3.27	-125021	3.27	-0.46925	3.27	0.03771	3.27	-0.4168
327333	-0.46486	327333	-124914	327333	-0.4685	327333	0.03704	327333	-0.41824
327667	-0.45943	327667	-12493	327667	-0.46774	327667	0.03415	327667	-0.41935
3.28	-0.45312	3.28	-125079	3.28	-0.4676	3.28	0.03003	3.28	-0.42009
328333	-0.44735	328333	-125306	328333	-0.4683	328333	0.02566	328333	-0.42093
328667	-0.44311	328667	-125503	328667	-0.46939	328667	0.02135	328667	-0.42248
3.29	-0.43997	3.29	-125578	3.29	-0.47016	3.29	0.01732	3.29	-0.42489
329333	-0.43641	329333	-125514	329333	-0.47001	329333	0.01413	329333	-0.42754
329667	-0.43121	329667	-125351	329667	-0.46865	329667	0.01236	329667	-0.42942
3.3	-0.42426	3.3	-125137	3.3	-0.46641	3.3	0.01233	3.3	-0.42968
330333	-0.41661	330333	-124932	330333	-0.46404	330333	0.01419	330333	-0.42821
330667	-0.40991	330667	-124795	330667	-0.46228	330667	0.01771	330667	-0.42582
3.31	-0.4053	3.31	-124734	3.31	-0.46155	3.31	0.0217	3.31	-0.42361
331333	-0.40269	331333	-124729	331333	-0.46187	331333	0.02424	331333	-0.42234
331667	-0.40063	331667	-124774	331667	-0.46308	331667	0.02414	331667	-0.42215
3.32	-0.39751	3.32	-124881	3.32	-0.46492	3.32	0.0219	3.32	-0.42246
332333	-0.39311	332333	-125039	332333	-0.46687	332333	0.01876	332333	-0.42264
332667	-0.38857	332667	-125213	332667	-0.46842	332667	0.01534	332667	-0.42258
3.33	-0.38502	3.33	-125376	3.33	-0.46965	3.33	0.01188	3.33	-0.42237
333333	-0.38257	333333	-125515	333333	-0.47103	333333	0.0087	333333	-0.42201
333667	-0.38061	333667	-125624	333667	-0.47264	333667	0.0061	333667	-0.42166
3.34	-0.37872	3.34	-125711	3.34	-0.47398	3.34	0.00417	3.34	-0.42166
334333	-0.37699	334333	-125757	334333	-0.47442	334333	0.00292	334333	-0.42194
334667	-0.37537	334667	-125698	334667	-0.47373	334667	0.00209	334667	-0.42194
3.35	-0.37359	3.35	-125497	3.35	-0.47235	3.35	0.00103	3.35	-0.42132
335333	-0.37175	335333	-125208	335333	-0.47115	335333	-0.00124	335333	-0.42054
335667	-0.37054	335667	-124919	335667	-0.47037	335667	-0.00527	335667	-0.42047
3.36	-0.37062	3.36	-124668	3.36	-0.46937	3.36	-0.01071	3.36	-0.42138
336333	-0.3717	336333	-124446	336333	-0.46741	336333	-0.01663	336333	-0.42266
336667	-0.37262	336667	-124264	336667	-0.4646	336667	-0.02219	336667	-0.42343
3.37	-0.37277	3.37	-124149	3.37	-0.46182	3.37	-0.02708	3.37	-0.42331
337333	-0.37227	337333	-124083	337333	-0.45996	337333	-0.03171	337333	-0.42259
337667	-0.37127	337667	-124048	337667	-0.45937	337667	-0.03667	337667	-0.42171
3.38	-0.3701	3.38	-12408	3.38	-0.45987	3.38	-0.04169	3.38	-0.42099
338333	-0.36955	338333	-1242	338333	-0.46123	338333	-0.04573	338333	-0.42064
338667	-0.37026	338667	-124357	338667	-0.46321	338667	-0.04827	338667	-0.4207
3.39	-0.37228	3.39	-124478	3.39	-0.46528	3.39	-0.04962	3.39	-0.42114
339333	-0.37475	339333	-124536	339333	-0.46665	339333	-0.05016	339333	-0.4218
339667	-0.37639	339667	-124533	339667	-0.46661	339667	-0.05011	339667	-0.42249
3.4	-0.37651	3.4	-124485	3.4	-0.46503	3.4	-0.04981	3.4	-0.42332
340333	-0.37514	340333	-124398	340333	-0.46269	340333	-0.04976	340333	-0.42479
340667	-0.37273	340667	-124245	340667	-0.46096	340667	-0.05057	340667	-0.42697
3.41	-0.37019	3.41	-124022	3.41	-0.46093	3.41	-0.05251	3.41	-0.42913
341333	-0.36868	341333	-123808	341333	-0.4625	341333	-0.05543	341333	-0.43031
341667	-0.36911	341667	-12373	341667	-0.46453	341667	-0.05899	341667	-0.43036
3.42	-0.37163	3.42	-123862	3.42	-0.46583	3.42	-0.0629	3.42	-0.43003
342333	-0.37578	342333	-124158	342333	-0.46597	342333	-0.06673	342333	-0.42974
342667	-0.38098	342667	-124504	342667	-0.46537	342667	-0.07005	342667	-0.4292
3.43	-0.38658	3.43	-124791	3.43	-0.46482	3.43	-0.07278	3.43	-0.42809
343333	-0.39177	343333	-124947	343333	-0.46465	343333	-0.07531	343333	-0.42652
343667	-0.39572	343667	-124951	343667	-0.4643	343667	-0.0781	343667	-0.42495
3.44	-0.39761	3.44	-124839	3.44	-0.46296	3.44	-0.08117	3.44	-0.42397
344333	-0.39716	344333	-124682	344333	-0.46058	344333	-0.08412	344333	-0.42374
344667	-0.3953	344667	-124532	344667	-0.45812	344667	-0.08665	344667	-0.42368
3.45	-0.39382	3.45	-124416	3.45	-0.45676	3.45	-0.08897	3.45	-0.42283
345333	-0.39403	345333	-124366	345333	-0.45681	345333	-0.09138	345333	-0.42083
345667	-0.39599	345667	-124428	345667	-0.45769	345667	-0.09373	345667	-0.4186
3.46	-0.39884	3.46	-124592	3.46	-0.45888	3.46	-0.09549	3.46	-0.4177
346333	-0.40158	346333	-124756	346333	-0.46029	346333	-0.09662	346333	-0.41895
346667	-0.40376	346667	-12481	346667	-0.46197	346667	-0.09807	346667	-0.42176
3.47	-0.40564	3.47	-124725	3.47	-0.46394	3.47	-0.10072	3.47	-0.42505
347333	-0.40768	347333	-124563	347333	-0.46621	347333	-0.10395	347333	-0.42826
347667	-0.41011	347667	-124406	347667	-0.46848	347667	-0.1063	347667	-0.43098
3.48	-0.41292	3.48	-124302	3.48	-0.47031	3.48	-0.10726	3.48	-0.43261
348333	-0.41579	348333	-12427	348333	-0.47173	348333	-0.10756	348333	-0.43274
348667	-0.41815	348667	-124323	348667	-0.47293	348667	-0.10812	348667	-0.43146
3.49	-0.41964	3.49	-124466	3.49	-0.47369	3.49	-0.10929	3.49	-0.42899
349333	-0.42022	349333	-124685	349333	-0.4737	349333	-0.11096	349333	-0.42561
349667	-0.42005	349667	-124934	349667	-0.47277	349667	-0.11287	349667	-0.42197
3.5	-0.41948	3.5	-125136	3.5	-0.47071	3.5	-0.11516	3.5	-0.419
350333	-0.41885	350333	-125205	350333	-0.46776	350333	-0.11822	350333	-0.41761
350667	-0.41842	350667	-125093	350667	-0.46483	350667	-0.1217	350667	-0.41831
3.51	-0.41855	3.51	-124835	3.51	-0.46285	3.51	-0.12457	3.51	-0.42084
351333	-0.4195	351333	-124529	351333	-0.46187	351333	-0.1264	351333	-0.42426
351667	-0.42121	351667	-124259	351667	-0.46116	351667	-0.12772	351667	-0.42742
3.52	-0.42327	3.52	-124066	3.52	-0.46001	3.52	-0.12932	3.52	-0.4293
352333	-0.42513	352333	-123975	352333	-0.45823	352333	-0.13133	352333	-0.42922
352667	-0.42633	352667	-123992	352667	-0.45621	352667	-0.13306	352667	-0.42709
3.53	-0.42706	3.53	-124063	3.53	-0.45488	3.53	-0.13373	3.53	-0.42363
353333	-0.42826	353333	-124118	353333	-0.45503	353333	-0.13359	353333	-0.42003
353667	-0.43068	353667	-124138	353667	-0.45635	353667	-0.13357	353667	-0.41751
3.54	-0.43405	3.54	-124152	3.54	-0.45762	3.54	-0.1343	3.54	-0.41695
354333	-0.43759	354333	-124191	354333	-0.45824	354333	-0.13547	354333	-0.41885
354667	-0.44101	354667	-124284	354667	-0.45888	354667	-0.13622	354667	-0.4229
3.55	-0.44449	3.55	-12443	3.55	-0.46014	3.55	-0.13604	3.55	-0.42769
355333	-0.44815	355333	-124559	355333	-0.46167	355333	-0.13522	355333	-0.43106
355667	-0.45156	355667	-124573	355667	-0.46281	355667	-0.13424	355667	-0.43164
3.56	-0.45373	3.56	-124422	3.56	-0.46302	3.56	-0.13307	3.56	-0.42973
356333	-0.4541	356333	-124141	356333	-0.46196	356333	-0.13162	356333	-0.42659
356667	-0.45313	356667	-123821	356667	-0.45966	356667	-0.13011	356667	-0.42329
3.57	-0.45174	3.57	-123534	3.57	-0.45668	3.57	-0.12869	3.57	-0.42024
357333	-0.45103	357333	-123323	357333	-0.454	357333	-0.12745	357333	-0.41751
357667	-0.4518	357667	-123223	357667	-0.45248	357667	-0.12672	357667	-0.4153
3.58	-0.45382	3.58	-123249	3.58	-0.45237	3.58	-0.1268	3.58	-0.41413
358333	-0.45609	358333	-123351	358333	-0.4532	358333	-0.12765	358333	-0.41422
358667	-0.4578	358667	-123427	358667	-0.45416	358667	-0.1293	358667	-0.415
3.59	-0.45851	3.59	-123387	3.59	-0.45488	3.59	-0.13186	3.59	-0.4158
359333	-0.45793	359333	-123214	359333	-0.45576	359333	-0.13523	359333	-0.41633
359667	-0.45609	359667	-122977	359667	-0.45716	359667	-0.13869	359667	-0.4166
3.6	-0.45354	3.6	-122786	3.6	-0.45873	3.6	-0.141	3.6	-0.41695
360333	-0.45096	360333	-122708	360333	-0.45972	360333	-0.14096	360333	-0.41802
360667	-0.44867	360667	-122703	360667	-0.45957	360667	-0.13831	360667	-0.41984
3.61	-0.4467	3.61	-122664	3.61	-0.45844	3.61	-0.1344	3.61	-0.42149
361333	-0.4449	361333	-122536	361333	-0.45714	361333	-0.13134	361333	-0.42207
361667	-0.44313	361667	-122382	361667	-0.45631	361667	-0.13039	361667	-0.42138
3.62	-0.44138	3.62	-12234	3.62	-0.45567	3.62	-0.13123	3.62	-0.41966
362333	-0.43967	362333	-122504	362333	-0.45474	362333	-0.13288	362333	-0.41741
362667	-0.438	362667	-122875	362667	-0.45382	362667	-0.13467	362667	-0.41549
3.63	-0.4364	3.63	-123377	3.63	-0.45356	3.63	-0.13625	3.63	-0.41472
363333	-0.43496	363333	-123854	363333	-0.45403	363333	-0.13724	363333	-0.41527
363667	-0.43383	363667	-124109	363667	-0.4547	363667	-0.13746	363667	-0.41674
3.64	-0.43301	3.64	-124065	3.64	-0.45513	3.64	-0.13717	3.64	-0.4185
364333	-0.4323	364333	-123856	364333	-0.4555	364333	-0.13693	364333	-0.41983
364667	-0.43142	364667	-123672	364667	-0.45623	364667	-0.1373	364667	-0.4202
3.65	-0.4303	3.65	-123571	3.65	-0.45738	3.65	-0.13822	3.65	-0.41957
365333	-0.42917	365333	-123483	365333	-0.4587	365333	-0.13899	365333	-0.41824
365667	-0.4284	365667	-123366	365667	-0.46001	365667	-0.13919	365667	-0.41666
3.66	-0.42833	3.66	-123257	3.66	-0.46126	3.66	-0.13914	3.66	-0.415
366333	-0.42936	366333	-123179	366333	-0.46194	366333	-0.13924	366333	-0.41307
366667	-0.43159	366667	-123115	366667	-0.46138	366667	-0.13991	366667	-0.41065
3.67	-0.43471	3.67	-123062	3.67	-0.45969	3.67	-0.14174	3.67	-0.40774
367333	-0.43824	367333	-12303	367333	-0.45793	367333	-0.1445	367333	-0.40468
367667	-0.44167	367667	-122991	367667	-0.45714	367667	-0.14658	367667	-0.40198
3.68	-0.44416	3.68	-1229	3.68	-0.45766	3.68	-0.14707	3.68	-0.40009
368333	-0.44491	368333	-122763	368333	-0.45903	368333	-0.14686	368333	-0.39923
368667	-0.44377	368667	-122641	368667	-0.46028	368667	-0.14691	368667	-0.3994
3.69	-0.44141	3.69	-122594	3.69	-0.46051	3.69	-0.14705	3.69	-0.40028
369333	-0.43899	369333	-122635	369333	-0.45951	369333	-0.14662	369333	-0.40112
369667	-0.43782	369667	-122743	369667	-0.45777	369667	-0.14541	369667	-0.40116
3.7	-0.43852	3.7	-122908	3.7	-0.45597	3.7	-0.14379	3.7	-0.40001
370333	-0.44054	370333	-123137	370333	-0.45447	370333	-0.14221	370333	-0.39752
370667	-0.44296	370667	-123408	370667	-0.45322	370667	-0.14096	370667	-0.39414
3.71	-0.44525	3.71	-123633	3.71	-0.45194	3.71	-0.14035	3.71	-0.39077
371333	-0.44701	371333	-123715	371333	-0.45039	371333	-0.1408	371333	-0.38774
371667	-0.44786	371667	-123654	371667	-0.44854	371667	-0.14241	371667	-0.3846
3.72	-0.44779	3.72	-123523	3.72	-0.4466	3.72	-0.14487	3.72	-0.38116
372333	-0.44703	372333	-123375	372333	-0.44486	372333	-0.14756	372333	-0.37766
372667	-0.44578	372667	-123248	372667	-0.44367	372667	-0.14986	372667	-0.37433
3.73	-0.44441	3.73	-12318	3.73	-0.44331	3.73	-0.15153	3.73	-0.37153
373333	-0.44357	373333	-123188	373333	-0.44372	373333	-0.15263	373333	-0.36973
373667	-0.44375	373667	-12325	373667	-0.44455	373667	-0.15322	373667	-0.36903
3.74	-0.44511	3.74	-123302	3.74	-0.44575	3.74	-0.15351	3.74	-0.36863
374333	-0.44735	374333	-123261	374333	-0.44769	374333	-0.15382	374333	-0.36703
374667	-0.44962	374667	-123093	374667	-0.45041	374667	-0.15414	374667	-0.36306
3.75	-0.45117	3.75	-122872	3.75	-0.4531	3.75	-0.15432	3.75	-0.35695
375333	-0.45211	375333	-122742	375333	-0.45473	375333	-0.15468	375333	-0.35044
375667	-0.45281	375667	-122794	375667	-0.45503	375667	-0.15564	375667	-0.34556
3.76	-0.45302	3.76	-12299	3.76	-0.45481	3.76	-0.15714	3.76	-0.3431
376333	-0.45224	376333	-123185	376333	-0.45502	376333	-0.15878	376333	-0.34237
376667	-0.45048	376667	-123266	376667	-0.45562	376667	-0.16018	376667	-0.34221
3.77	-0.44801	3.77	-123261	3.77	-0.45583	3.77	-0.16115	3.77	-0.34189
377333	-0.44533	377333	-123265	377333	-0.45526	377333	-0.16177	377333	-0.34113
377667	-0.44301	377667	-123307	377667	-0.45426	377667	-0.16232	377667	-0.34
3.78	-0.44115	3.78	-123322	3.78	-0.45334	3.78	-0.1629	3.78	-0.33881
378333	-0.43985	378333	-123242	378333	-0.45309	378333	-0.16354	378333	-0.3376
378667	-0.43988	378667	-123043	378667	-0.45396	378667	-0.16441	378667	-0.33632
3.79	-0.44193	3.79	-122751	3.79	-0.45566	3.79	-0.16539	3.79	-0.33525
379333	-0.44554	379333	-122432	379333	-0.45695	379333	-0.16604	379333	-0.33472
379667	-0.44935	379667	-122179	379667	-0.45648	379667	-0.16622	379667	-0.33483
3.8	-0.45208	3.8	-122059	3.8	-0.454	3.8	-0.16607	3.8	-0.33558
380333	-0.45324	380333	-122045	380333	-0.45081	380333	-0.16553	380333	-0.33699
380667	-0.45327	380667	-122051	380667	-0.44858	380667	-0.16445	380667	-0.339
3.81	-0.45332	3.81	-12204	3.81	-0.44783	3.81	-0.16344	3.81	-0.34125
381333	-0.45418	381333	-12205	381333	-0.44788	381333	-0.16345	381333	-0.34296
381667	-0.4557	381667	-122101	381667	-0.44819	381667	-0.16482	381667	-0.34328
3.82	-0.45735	3.82	-122156	3.82	-0.44889	3.82	-0.16722	3.82	-0.3421
382333	-0.45902	382333	-122197	382333	-0.44993	382333	-0.16995	382333	-0.34013
382667	-0.46105	382667	-122263	382667	-0.45059	382667	-0.17199	382667	-0.3382
3.83	-0.46373	3.83	-122379	3.83	-0.45002	3.83	-0.17255	3.83	-0.3367
383333	-0.46651	383333	-122502	383333	-0.44822	383333	-0.17175	383333	-0.33576
383667	-0.46793	383667	-122549	383667	-0.4463	383667	-0.1703	383667	-0.33544
3.84	-0.46708	3.84	-122472	3.84	-0.44535	3.84	-0.16866	3.84	-0.33592
384333	-0.46466	384333	-122322	384333	-0.44519	384333	-0.16681	384333	-0.33754
384667	-0.46237	384667	-122186	384667	-0.44519	384667	-0.16455	384667	-0.34032
3.85	-0.46158	3.85	-122083	3.85	-0.44548	3.85	-0.16171	3.85	-0.34341
385333	-0.46257	385333	-121977	385333	-0.44665	385333	-0.15849	385333	-0.34521
385667	-0.46421	385667	-121869	385667	-0.44848	385667	-0.15547	385667	-0.34465
3.86	-0.4652	3.86	-121789	3.86	-0.45011	3.86	-0.15304	3.86	-0.34212
386333	-0.46557	386333	-121733	386333	-0.45096	386333	-0.15139	386333	-0.33894
386667	-0.46613	386667	-121678	386667	-0.45088	386667	-0.15078	386667	-0.33628
3.87	-0.46726	3.87	-121634	3.87	-0.44978	3.87	-0.15155	3.87	-0.3349
387333	-0.46902	387333	-121642	387333	-0.44776	387333	-0.1536	387333	-0.33511
387667	-0.47124	387667	-121736	387667	-0.44551	387667	-0.15629	387667	-0.33671
3.88	-0.47361	3.88	-121914	3.88	-0.44401	3.88	-0.15885	3.88	-0.33904
388333	-0.47617	388333	-122141	388333	-0.44335	388333	-0.16084	388333	-0.34118
388667	-0.47909	388667	-122362	388667	-0.44269	388667	-0.16231	388667	-0.34251
3.89	-0.48197	3.89	-122533	3.89	-0.44154	3.89	-0.16344	3.89	-0.34317
389333	-0.48397	389333	-122646	389333	-0.4404	389333	-0.1641	389333	-0.34387
389667	-0.48442	389667	-122723	389667	-0.44	389667	-0.16405	389667	-0.34515
3.9	-0.48322	3.9	-122761	3.9	-0.44094	3.9	-0.16345	3.9	-0.34708
390333	-0.4812	390333	-122685	390333	-0.44336	390333	-0.1629	390333	-0.34963
390667	-0.4798	390667	-12241	390667	-0.44637	390667	-0.16263	390667	-0.35286
3.91	-0.48024	3.91	-121951	3.91	-0.44843	3.91	-0.16225	3.91	-0.35649
391333	-0.48307	391333	-121427	391333	-0.44868	391333	-0.16125	391333	-0.35953
391667	-0.48824	391667	-120992	391667	-0.44763	391667	-0.15951	391667	-0.36115
3.92	-0.49462	3.92	-12077	3.92	-0.44657	3.92	-0.15744	3.92	-0.36135
392333	-0.50002	392333	-120805	392333	-0.44624	392333	-0.15602	392333	-0.36049
392667	-0.50283	392667	-121031	392667	-0.44649	392667	-0.15615	392667	-0.35886
3.93	-0.50323	3.93	-121294	3.93	-0.4467	3.93	-0.15795	3.93	-0.35691
393333	-0.50242	393333	-121463	393333	-0.44617	393333	-0.16061	393333	-0.35518
393667	-0.50128	393667	-121495	393667	-0.44438	393667	-0.16295	393667	-0.35386
3.94	-0.50015	3.94	-121395	3.94	-0.44151	3.94	-0.1642	3.94	-0.35272
394333	-0.49935	394333	-1212	394333	-0.43852	394333	-0.16464	394333	-0.35163
394667	-0.49932	394667	-120986	394667	-0.43653	394667	-0.165	394667	-0.35075
3.95	-0.50024	3.95	-120837	3.95	-0.43618	3.95	-0.16534	3.95	-0.35019
395333	-0.50213	395333	-120783	395333	-0.43763	395333	-0.16514	395333	-0.35009
395667	-0.50499	395667	-120811	395667	-0.44077	395667	-0.1642	395667	-0.35051
3.96	-0.50846	3.96	-120894	3.96	-0.44481	3.96	-0.16312	3.96	-0.35101
396333	-0.51192	396333	-120994	396333	-0.44824	396333	-0.16292	396333	-0.35085
396667	-0.51491	396667	-121059	396667	-0.45012	396667	-0.16424	396667	-0.34959
3.97	-0.51708	3.97	-121078	3.97	-0.45096	3.97	-0.16646	3.97	-0.3473
397333	-0.51812	397333	-121102	397333	-0.4516	397333	-0.16819	397333	-0.34422
397667	-0.51823	397667	-121161	397667	-0.45197	397667	-0.16891	397667	-0.3405
3.98	-0.51808	3.98	-121226	3.98	-0.45135	3.98	-0.16961	3.98	-0.336
398333	-0.51819	398333	-121256	398333	-0.44961	398333	-0.17153	398333	-0.33047
398667	-0.51852	398667	-121251	398667	-0.44754	398667	-0.17483	398667	-0.32378
3.99	-0.51897	3.99	-121234	3.99	-0.44607	3.99	-0.17859	3.99	-0.31572
399333	-0.51975	399333	-121204	399333	-0.4454	399333	-0.18152	399333	-0.30591
399667	-0.52106	399667	-121128	399667	-0.44493	399667	-0.18298	399667	-0.29402
4	-0.52259	4	-120985	4	-0.44406	4	-0.18317	4	-0.28013
400333	-0.52396	400333	-120798	400333	-0.44272	400333	-0.18259	400333	-0.26491
400667	-0.52517	400667	-120643	400667	-0.44115	400667	-0.18183	400667	-0.24928
4.01	-0.52662	4.01	-120592	4.01	-0.43933	4.01	-0.18155	4.01	-0.23373
401333	-0.5285	401333	-120627	401333	-0.43685	401333	-0.18197	401333	-0.21794
401667	-0.53001	401667	-120652	401667	-0.43331	401667	-0.18278	401667	-0.20109
4.02	-0.5299	4.02	-12061	4.02	-0.42928	4.02	-0.18391	4.02	-0.18221
402333	-0.5281	402333	-120551	402333	-0.42611	402333	-0.18567	402333	-0.16028
402667	-0.52623	402667	-120558	402667	-0.42469	402667	-0.18816	402667	-0.13464
4.03	-0.52586	4.03	-120632	4.03	-0.425	4.03	-0.19089	4.03	-0.1055
403333	-0.52713	403333	-120656	403333	-0.42651	403333	-0.19322	403333	-0.07394
403667	-0.52904	403667	-120505	403667	-0.42851	403667	-0.19474	403667	-0.04135
4.04	-0.53071	4.04	-120197	4.04	-0.43036	4.04	-0.19518	4.04	-0.00927
404333	-0.53202	404333	-119863	404333	-0.43157	404333	-0.19453	404333	0.02059
404667	-0.53355	404667	-119607	404667	-0.43194	404667	-0.19349	404667	0.04752
4.05	-0.53574	4.05	-119421	4.05	-0.43178	4.05	-0.19303	4.05	0.07235
405333	-0.53844	405333	-119251	405333	-0.43164	405333	-0.19363	405333	0.09627
405667	-0.54111	405667	-119085	405667	-0.43196	405667	-0.19513	405667	0.11955
4.06	-0.54322	4.06	-118975	4.06	-0.43274	4.06	-0.19719	4.06	0.14109
406333	-0.54443	406333	-118967	406333	-0.43348	406333	-0.19944	406333	0.15909
406667	-0.54472	406667	-119014	406667	-0.4339	406667	-0.20138	406667	0.17274
4.07	-0.54446	4.07	-119011	4.07	-0.4345	4.07	-0.20285	4.07	0.18283
407333	-0.5443	407333	-11891	407333	-0.43602	407333	-0.20452	407333	0.19069
407667	-0.54503	407667	-118755	407667	-0.43841	407667	-0.20701	407667	0.19702
4.08	-0.547	4.08	-118616	4.08	-0.44062	4.08	-0.21022	4.08	0.20194
408333	-0.55011	408333	-118531	408333	-0.44139	408333	-0.21348	408333	0.20538
408667	-0.55386	408667	-118517	408667	-0.44019	408667	-0.21576	408667	0.20719
4.09	-0.55748	4.09	-118603	4.09	-0.43784	4.09	-0.21615	4.09	0.20713
409333	-0.56014	409333	-118796	409333	-0.43558	409333	-0.21483	409333	0.20485
409667	-0.56151	409667	-119026	409667	-0.43396	409667	-0.21302	409667	0.20003
4.1	-0.56175	4.1	-119193	4.1	-0.4327	4.1	-0.21202	4.1	0.19258
410333	-0.56101	410333	-119251	410333	-0.43095	410333	-0.21244	410333	0.18312
410667	-0.55942	410667	-119219	410667	-0.42818	410667	-0.21373	410667	0.17277
4.11	-0.55777	4.11	-119131	4.11	-0.42492	4.11	-0.21487	4.11	0.16237
411333	-0.55733	411333	-119026	411333	-0.42242	411333	-0.21574	411333	0.15207
411667	-0.55869	411667	-118933	411667	-0.42153	411667	-0.21722	411667	0.1415
4.12	-0.56139	4.12	-118835	4.12	-0.42207	4.12	-0.21984	4.12	0.13036
412333	-0.56463	412333	-118685	412333	-0.4231	412333	-0.22298	412333	0.1189
412667	-0.56768	412667	-118482	412667	-0.42367	412667	-0.22576	412667	0.10767
4.13	-0.57007	4.13	-118265	4.13	-0.42376	4.13	-0.22762	4.13	0.09699
413333	-0.57159	413333	-118061	413333	-0.42384	413333	-0.228	413333	0.08714
413667	-0.57193	413667	-117888	413667	-0.42382	413667	-0.22649	413667	0.07823
4.14	-0.57075	4.14	-117781	4.14	-0.42326	4.14	-0.22348	4.14	0.07015
414333	-0.56837	414333	-117758	414333	-0.42214	414333	-0.22007	414333	0.06252
414667	-0.56569	414667	-11777	414667	-0.42109	414667	-0.21735	414667	0.0548
4.15	-0.56334	4.15	-117726	4.15	-0.42097	4.15	-0.21573	4.15	0.04655
415333	-0.56154	415333	-117575	415333	-0.42194	415333	-0.21513	415333	0.03759
415667	-0.56037	415667	-117363	415667	-0.42308	415667	-0.21529	415667	0.0278
4.16	-0.55977	4.16	-117193	4.16	-0.42329	4.16	-0.21605	4.16	0.01728
416333	-0.55975	416333	-117148	416333	-0.42241	416333	-0.21759	416333	0.00654
416667	-0.5609	416667	-117255	416667	-0.42119	416667	-0.22023	416667	-0.00372
4.17	-0.56379	4.17	-117473	4.17	-0.42039	4.17	-0.22379	4.17	-0.01317
417333	-0.56813	417333	-117717	417333	-0.42023	417333	-0.22733	417333	-0.02161
417667	-0.57308	417667	-117914	417667	-0.4204	417667	-0.22956	417667	-0.02862
4.18	-0.57788	4.18	-118025	4.18	-0.42072	4.18	-0.22994	4.18	-0.03408
418333	-0.58196	418333	-118038	418333	-0.42134	418333	-0.22916	418333	-0.0388
418667	-0.58456	418667	-117966	418667	-0.42212	418667	-0.22853	418667	-0.04389
4.19	-0.58514	4.19	-117853	4.19	-0.42277	4.19	-0.22876	4.19	-0.04957
419333	-0.5842	419333	-117733	419333	-0.42338	419333	-0.22959	419333	-0.05531
419667	-0.58301	419667	-117608	419667	-0.42434	419667	-0.23025	419667	-0.06087
4.2	-0.58276	4.2	-117456	4.2	-0.42593	4.2	-0.23009	4.2	-0.06679
420333	-0.58396	420333	-117243	420333	-0.42787	420333	-0.22942	420333	-0.07372
420667	-0.5861	420667	-116965	420667	-0.42905	420667	-0.22933	420667	-0.08133
4.21	-0.58793	4.21	-116671	4.21	-0.42829	4.21	-0.23038	4.21	-0.08865
421333	-0.58865	421333	-116435	421333	-0.42569	421333	-0.2319	421333	-0.09523
421667	-0.58869	421667	-116321	421667	-0.4224	421667	-0.2326	421667	-0.10129
4.22	-0.58913	4.22	-116393	4.22	-0.4197	4.22	-0.23178	4.22	-0.10672
422333	-0.59055	422333	-116636	422333	-0.41833	422333	-0.22981	422333	-0.11102
422667	-0.59241	422667	-116895	422667	-0.41822	422667	-0.22731	422667	-0.11385
4.23	-0.59373	4.23	-1.17	4.23	-0.41857	4.23	-0.22453	4.23	-0.11542
423333	-0.59407	423333	-116918	423333	-0.41847	423333	-0.22164	423333	-0.11649
423667	-0.59369	423667	-116711	423667	-0.41729	423667	-0.21918	423667	-0.11816
4.24	-0.59269	4.24	-116404	4.24	-0.41491	4.24	-0.21768	4.24	-0.12093
424333	-0.59089	424333	-115986	424333	-0.41165	424333	-0.21699	424333	-0.1243
424667	-0.58861	424667	-115515	424667	-0.40836	424667	-0.21663	424667	-0.12711
4.25	-0.5872	4.25	-115124	4.25	-0.40626	4.25	-0.21652	4.25	-0.12854
425333	-0.58793	425333	-114891	425333	-0.40598	425333	-0.21656	425333	-0.12872
425667	-0.59072	425667	-114756	425667	-0.40714	425667	-0.21616	425667	-0.12869
4.26	-0.59433	4.26	-114612	4.26	-0.4086	4.26	-0.21483	4.26	-0.12963
426333	-0.59742	426333	-114415	426333	-0.40929	426333	-0.21283	426333	-0.13221
426667	-0.59937	426667	-114181	426667	-0.40858	426667	-0.211	426667	-0.13644
4.27	-0.60022	4.27	-113957	4.27	-0.40664	4.27	-0.2098	4.27	-0.14151
427333	-0.60017	427333	-113824	427333	-0.4044	427333	-0.20895	427333	-0.14591
427667	-0.59923	427667	-113865	427667	-0.40292	427667	-0.20829	427667	-0.14875
4.28	-0.59747	4.28	-114104	4.28	-0.40275	4.28	-0.20833	4.28	-0.15078
428333	-0.59557	428333	-114479	428333	-0.40387	428333	-0.20947	428333	-0.15348
428667	-0.59465	428667	-114891	428667	-0.40578	428667	-0.21143	428667	-0.15755
4.29	-0.59544	4.29	-11525	4.29	-0.40734	4.29	-0.21347	4.29	-0.16251
429333	-0.59772	429333	-115473	429333	-0.40742	429333	-0.21482	429333	-0.16715
429667	-0.60056	429667	-115505	429667	-0.40582	429667	-0.2147	429667	-0.17037
4.3	-0.60305	4.3	-115387	4.3	-0.40339	4.3	-0.21246	4.3	-0.17211
430333	-0.60457	430333	-115209	430333	-0.40135	430333	-0.20791	430333	-0.17295
430667	-0.60475	430667	-11502	430667	-0.4005	430667	-0.20153	430667	-0.17295
4.31	-0.60368	4.31	-114839	4.31	-0.40096	4.31	-0.19441	4.31	-0.17175
431333	-0.60181	431333	-114697	431333	-0.40211	431333	-0.18767	431333	-0.16976
431667	-0.59947	431667	-114618	431667	-0.403	431667	-0.18198	431667	-0.16831
4.32	-0.59709	4.32	-114607	4.32	-0.40316	4.32	-0.17758	4.32	-0.16847
432333	-0.59519	432333	-114662	432333	-0.40285	432333	-0.17455	432333	-0.17024
432667	-0.59413	432667	-114753	432667	-0.40247	432667	-0.17289	432667	-0.17261
4.33	-0.59391	4.33	-11483	4.33	-0.40197	4.33	-0.17232	4.33	-0.17427
433333	-0.594	433333	-114855	433333	-0.4012	433333	-0.17219	433333	-0.17413
433667	-0.59346	433667	-114796	433667	-0.40023	433667	-0.17198	433667	-0.17182
4.34	-0.59161	4.34	-114612	4.34	-0.39915	4.34	-0.17169	4.34	-0.16799
434333	-0.58862	434333	-11429	434333	-0.39816	434333	-0.17137	434333	-0.16402
434667	-0.58571	434667	-11389	434667	-0.3977	434667	-0.17078	434667	-0.16128
4.35	-0.58459	4.35	-113526	4.35	-0.39837	4.35	-0.1701	4.35	-0.16049
435333	-0.58641	435333	-113275	435333	-0.40051	435333	-0.1699	435333	-0.16159
435667	-0.59086	435667	-11312	435667	-0.40377	435667	-0.17036	435667	-0.16399
4.36	-0.59657	4.36	-11299	4.36	-0.40711	4.36	-0.17112	4.36	-0.16693
436333	-0.6022	436333	-112831	436333	-0.40931	436333	-0.17166	436333	-0.16978
436667	-0.60683	436667	-112659	436667	-0.40955	436667	-0.1717	436667	-0.17192
4.37	-0.6099	4.37	-112527	4.37	-0.40758	4.37	-0.17148	4.37	-0.17264
437333	-0.61143	437333	-112475	437333	-0.40405	437333	-0.17155	437333	-0.17144
437667	-0.61178	437667	-112485	437667	-0.40023	437667	-0.17223	437667	-0.16907
4.38	-0.61103	4.38	-112498	4.38	-0.39711	4.38	-0.17348	4.38	-0.16728
438333	-0.60918	438333	-112454	438333	-0.39494	438333	-0.17521	438333	-0.16747
438667	-0.60676	438667	-112356	438667	-0.39348	438667	-0.17731	438667	-0.16985
4.39	-0.60481	4.39	-112234	4.39	-0.39232	4.39	-0.17952	4.39	-0.17371
439333	-0.60406	439333	-112084	439333	-0.39107	439333	-0.18145	439333	-0.17813
439667	-0.60463	439667	-111921	439667	-0.38958	439667	-0.18254	439667	-0.18239
4.4	-0.60601	4.4	-111821	4.4	-0.38789	4.4	-0.18221	4.4	-0.18587
440333	-0.60736	440333	-111843	440333	-0.38619	440333	-0.18036	440333	-0.18816
440667	-0.60816	440667	-111967	440667	-0.38472	440667	-0.17754	440667	-0.18931
4.41	-0.60874	4.41	-112135	4.41	-0.38354	4.41	-0.17476	4.41	-0.18998
441333	-0.60968	441333	-112287	441333	-0.38257	441333	-0.17317	441333	-0.19101
441667	-0.61089	441667	-112351	441667	-0.38179	441667	-0.17324	441667	-0.193
4.42	-0.61197	4.42	-112279	4.42	-0.38141	4.42	-0.17459	4.42	-0.19623
442333	-0.61289	442333	-112119	442333	-0.38161	442333	-0.17676	442333	-0.20044
442667	-0.61386	442667	-111993	442667	-0.38215	442667	-0.17941	442667	-0.20466
4.43	-0.61491	4.43	-111962	4.43	-0.38222	4.43	-0.18234	4.43	-0.20777
443333	-0.61582	443333	-111963	443333	-0.38095	443333	-0.1856	443333	-0.20933
443667	-0.61645	443667	-111887	443667	-0.37853	443667	-0.189	443667	-0.20971
4.44	-0.61682	4.44	-111694	4.44	-0.37623	4.44	-0.19191	4.44	-0.20993
444333	-0.61714	444333	-111449	444333	-0.37506	444333	-0.19362	444333	-0.21115
444667	-0.61754	444667	-111263	444667	-0.37522	444667	-0.19417	444667	-0.2137
4.45	-0.61797	4.45	-111186	4.45	-0.37655	4.45	-0.19429	4.45	-0.21642
445333	-0.61861	445333	-111186	445333	-0.37833	445333	-0.1948	445333	-0.21782
445667	-0.61956	445667	-111217	445667	-0.37934	445667	-0.19626	445667	-0.21785
4.46	-0.62032	4.46	-111251	4.46	-0.37897	4.46	-0.19868	4.46	-0.21789
446333	-0.62012	446333	-111255	446333	-0.37787	446333	-0.20138	446333	-0.21912
446667	-0.61862	446667	-111186	446667	-0.37705	446667	-0.20326	446667	-0.22156
4.47	-0.61601	4.47	-111007	4.47	-0.37658	4.47	-0.2041	4.47	-0.22446
447333	-0.61314	447333	-110725	447333	-0.37599	447333	-0.20481	447333	-0.22715
447667	-0.61109	447667	-11038	447667	-0.3754	447667	-0.2061	447667	-0.2292
4.48	-0.61047	4.48	-11001	4.48	-0.37538	4.48	-0.20766	4.48	-0.23035
448333	-0.61095	448333	-109672	448333	-0.37591	448333	-0.20872	448333	-0.23094
448667	-0.61165	448667	-109452	448667	-0.37632	448667	-0.20914	448667	-0.23185
4.49	-0.61184	4.49	-109422	4.49	-0.37599	4.49	-0.20985	4.49	-0.23364
449333	-0.6112	449333	-109556	449333	-0.3747	449333	-0.21224	449333	-0.23619
449667	-0.60962	449667	-109743	449667	-0.37263	449667	-0.21698	449667	-0.23901
4.5	-0.60739	4.5	-109892	4.5	-0.37025	4.5	-0.22315	4.5	-0.24149
450333	-0.60558	450333	-1.1	450333	-0.36825	450333	-0.22881	450333	-0.24318
450667	-0.60528	450667	-110092	450667	-0.36709	450667	-0.23228	450667	-0.24423
4.51	-0.60659	4.51	-110159	4.51	-0.36668	4.51	-0.23282	4.51	-0.24524
451333	-0.60885	451333	-110148	451333	-0.36645	451333	-0.23079	451333	-0.24674
451667	-0.61144	451667	-110019	451667	-0.36599	451667	-0.22731	451667	-0.24891
4.52	-0.61423	4.52	-109774	4.52	-0.3654	4.52	-0.22383	4.52	-0.25169
452333	-0.61717	452333	-109462	452333	-0.36474	452333	-0.22158	452333	-0.25488
452667	-0.61995	452667	-109152	452667	-0.36359	452667	-0.22115	452667	-0.25793
4.53	-0.62209	4.53	-108919	4.53	-0.36162	4.53	-0.22239	4.53	-0.25999
453333	-0.62324	453333	-108795	453333	-0.35924	453333	-0.22438	453333	-0.2607
453667	-0.62341	453667	-108769	453667	-0.35761	453667	-0.22618	453667	-0.26054
4.54	-0.62279	4.54	-108819	4.54	-0.35767	4.54	-0.22761	4.54	-0.26054
454333	-0.62164	454333	-10893	454333	-0.35913	454333	-0.22879	454333	-0.26144
454667	-0.62052	454667	-109051	454667	-0.36073	454667	-0.22964	454667	-0.26306
4.55	-0.62019	4.55	-10911	4.55	-0.36127	4.55	-0.23025	4.55	-0.26496
455333	-0.6209	455333	-109055	455333	-0.36061	455333	-0.23115	455333	-0.26712
455667	-0.6223	455667	-108885	455667	-0.35965	455667	-0.23262	455667	-0.26932
4.56	-0.62393	4.56	-108629	4.56	-0.35898	4.56	-0.23387	4.56	-0.27107
456333	-0.62545	456333	-108347	456333	-0.35835	456333	-0.23362	456333	-0.2723
456667	-0.62665	456667	-108155	456667	-0.35755	456667	-0.23131	456667	-0.27341
4.57	-0.62751	4.57	-10818	4.57	-0.35668	4.57	-0.22771	4.57	-0.27477
457333	-0.62809	457333	-108428	457333	-0.35588	457333	-0.22449	457333	-0.27632
457667	-0.6286	457667	-108769	457667	-0.35521	457667	-0.2232	457667	-0.27757
4.58	-0.62928	4.58	-109065	4.58	-0.35464	4.58	-0.22451	4.58	-0.27809
458333	-0.62996	458333	-109244	458333	-0.35388	458333	-0.22835	458333	-0.27776
458667	-0.62997	458667	-109268	458667	-0.3527	458667	-0.2339	458667	-0.27675
4.59	-0.62883	4.59	-109138	4.59	-0.3512	4.59	-0.23947	4.59	-0.27569
459333	-0.62682	459333	-108902	459333	-0.34966	459333	-0.24354	459333	-0.27535
459667	-0.6249	459667	-108627	459667	-0.34859	459667	-0.24589	459667	-0.27593
4.6	-0.62389	4.6	-108375	4.6	-0.34854	4.6	-0.2472	4.6	-0.27676
460333	-0.62411	460333	-108186	460333	-0.34947	460333	-0.2481	460333	-0.27695
460667	-0.62527	460667	-108069	460667	-0.351	460667	-0.24868	460667	-0.27629
4.61	-0.62662	4.61	-108035	4.61	-0.3527	4.61	-0.24876	4.61	-0.27558
461333	-0.62741	461333	-108086	461333	-0.35417	461333	-0.24843	461333	-0.27585
461667	-0.62731	461667	-108177	461667	-0.35512	461667	-0.24814	461667	-0.27767
4.62	-0.62641	4.62	-10825	4.62	-0.35557	4.62	-0.24822	4.62	-0.28076
462333	-0.62508	462333	-108259	462333	-0.35536	462333	-0.24845	462333	-0.28391
462667	-0.62363	462667	-108153	462667	-0.35423	462667	-0.24849	462667	-0.28563
4.63	-0.62214	4.63	-107874	4.63	-0.35234	4.63	-0.24845	4.63	-0.28534
463333	-0.62035	463333	-107442	463333	-0.35032	463333	-0.24875	463333	-0.28367
463667	-0.61794	463667	-106984	463667	-0.34872	463667	-0.24959	463667	-0.28177
4.64	-0.61517	4.64	-106646	4.64	-0.34768	4.64	-0.25062	4.64	-0.28036
464333	-0.61283	464333	-106502	464333	-0.34718	464333	-0.25115	464333	-0.27939
464667	-0.61152	464667	-106533	464667	-0.34708	464667	-0.25076	464667	-0.27859
4.65	-0.61124	4.65	-106683	4.65	-0.34677	4.65	-0.24961	4.65	-0.27815
465333	-0.61145	465333	-106904	465333	-0.34548	465333	-0.24831	465333	-0.27829
465667	-0.61151	465667	-107152	465667	-0.34301	465667	-0.24763	465667	-0.27888
4.66	-0.6113	4.66	-10738	4.66	-0.33982	4.66	-0.24824	4.66	-0.28004
466333	-0.6111	466333	-107568	466333	-0.33678	466333	-0.2501	466333	-0.28202
466667	-0.6111	466667	-107714	466667	-0.335	466667	-0.25242	466667	-0.28425
4.67	-0.61163	4.67	-107803	4.67	-0.33536	4.67	-0.25431	4.67	-0.28522
467333	-0.61312	467333	-107796	467333	-0.33763	467333	-0.25541	467333	-0.28397
467667	-0.61534	467667	-10767	467667	-0.34017	467667	-0.2558	467667	-0.28144
4.68	-0.61721	4.68	-107446	4.68	-0.34109	4.68	-0.25569	4.68	-0.27994
468333	-0.61791	468333	-107188	468333	-0.34005	468333	-0.25486	468333	-0.28079
468667	-0.61737	468667	-106969	468667	-0.3383	468667	-0.2526	468667	-0.28343
4.69	-0.61587	4.69	-106818	4.69	-0.33718	4.69	-0.2486	4.69	-0.28655
469333	-0.61391	469333	-106702	469333	-0.33685	469333	-0.24389	469333	-0.2893
469667	-0.61214	469667	-106608	469667	-0.33648	469667	-0.24046	469667	-0.29134
4.7	-0.61075	4.7	-10656	4.7	-0.33536	4.7	-0.23955	4.7	-0.29268
470333	-0.6094	470333	-106548	470333	-0.33337	470333	-0.24085	470333	-0.29343
470667	-0.60791	470667	-106522	470667	-0.3309	470667	-0.24355	470667	-0.29367
4.71	-0.6067	4.71	-106455	4.71	-0.3287	4.71	-0.24699	4.71	-0.29333
471333	-0.60661	471333	-106368	471333	-0.3273	471333	-0.25016	471333	-0.29248
471667	-0.6083	471667	-106319	471667	-0.3264	471667	-0.25199	471667	-0.29143
4.72	-0.61138	4.72	-106364	4.72	-0.32533	4.72	-0.25253	4.72	-0.29053
472333	-0.61459	472333	-10649	472333	-0.32406	472333	-0.25301	472333	-0.28982
472667	-0.6168	472667	-106641	472667	-0.32343	472667	-0.25461	472667	-0.28904
4.73	-0.6176	4.73	-10678	4.73	-0.32415	4.73	-0.25749	4.73	-0.28804
473333	-0.61712	473333	-106897	473333	-0.32581	473333	-0.26097	473333	-0.28674
473667	-0.61556	473667	-106959	473667	-0.32727	473667	-0.26399	473667	-0.28507
4.74	-0.61308	4.74	-106912	4.74	-0.32764	4.74	-0.26546	4.74	-0.28324
474333	-0.61021	474333	-106729	474333	-0.32665	474333	-0.26482	474333	-0.28155
474667	-0.60778	474667	-106445	474667	-0.32443	474667	-0.26241	474667	-0.2802
4.75	-0.60614	4.75	-106172	4.75	-0.32164	4.75	-0.25925	4.75	-0.27941
475333	-0.60505	475333	-106043	475333	-0.31932	475333	-0.25632	475333	-0.27939
475667	-0.60415	475667	-106091	475667	-0.31811	475667	-0.25413	475667	-0.27995
4.76	-0.60323	4.76	-106202	4.76	-0.31771	4.76	-0.25264	4.76	-0.28035
476333	-0.60259	476333	-106207	476333	-0.31755	476333	-0.25163	476333	-0.27991
476667	-0.60305	476667	-106015	476667	-0.31759	476667	-0.25136	476667	-0.27888
4.77	-0.60496	4.77	-105693	4.77	-0.3182	4.77	-0.25227	4.77	-0.27816
477333	-0.6077	477333	-105417	477333	-0.31943	477333	-0.25402	477333	-0.27825
477667	-0.61028	477667	-10531	477667	-0.32096	477667	-0.25587	477667	-0.27909
4.78	-0.61225	4.78	-105359	4.78	-0.32223	4.78	-0.25746	4.78	-0.28064
478333	-0.61349	478333	-105474	478333	-0.32279	478333	-0.25882	478333	-0.28282
478667	-0.61363	478667	-105554	478667	-0.32276	478667	-0.26016	478667	-0.28516
4.79	-0.61276	4.79	-10554	4.79	-0.32276	4.79	-0.26169	4.79	-0.28735
479333	-0.61204	479333	-105458	479333	-0.32321	479333	-0.26327	479333	-0.28939
479667	-0.61254	479667	-105392	479667	-0.32402	479667	-0.26442	479667	-0.29087
4.8	-0.61393	4.8	-105415	4.8	-0.32494	4.8	-0.26491	4.8	-0.2909
480333	-0.61515	480333	-10552	480333	-0.32593	480333	-0.26489	480333	-0.28922
480667	-0.61545	480667	-105613	480667	-0.32671	480667	-0.26472	480667	-0.28677
4.81	-0.61452	4.81	-10559	4.81	-0.32655	4.81	-0.26456	4.81	-0.28499
481333	-0.61228	481333	-105447	481333	-0.32488	481333	-0.2643	481333	-0.28459
481667	-0.60918	481667	-105267	481667	-0.32217	481667	-0.26376	481667	-0.28533
4.82	-0.60631	4.82	-105126	4.82	-0.31961	4.82	-0.26316	4.82	-0.28646
482333	-0.60459	482333	-105057	482333	-0.31765	482333	-0.26284	482333	-0.28741
482667	-0.60406	482667	-10505	482667	-0.31549	482667	-0.26278	482667	-0.28805
4.83	-0.60424	4.83	-105067	4.83	-0.31239	4.83	-0.26281	4.83	-0.2884
483333	-0.60469	483333	-105083	483333	-0.30898	483333	-0.26285	483333	-0.28827
483667	-0.60511	483667	-10509	483667	-0.30687	483667	-0.26274	483667	-0.28739
4.84	-0.60484	4.84	-105067	4.84	-0.30702	4.84	-0.26253	4.84	-0.28583
484333	-0.60326	484333	-104985	484333	-0.3086	484333	-0.26257	484333	-0.28418
484667	-0.60049	484667	-104861	484667	-0.30973	484667	-0.26301	484667	-0.28335
4.85	-0.5976	4.85	-104758	4.85	-0.30936	4.85	-0.26341	4.85	-0.28388
485333	-0.59595	485333	-104751	485333	-0.30814	485333	-0.26331	485333	-0.28552
485667	-0.59644	485667	-104874	485667	-0.30737	485667	-0.26281	485667	-0.28755
4.86	-0.59873	4.86	-105051	4.86	-0.30755	4.86	-0.26232	4.86	-0.28897
486333	-0.60122	486333	-10513	486333	-0.30825	486333	-0.262	486333	-0.28864
486667	-0.60241	486667	-105036	486667	-0.30901	486667	-0.26187	486667	-0.28622
4.87	-0.60249	4.87	-10484	4.87	-0.30955	4.87	-0.26205	4.87	-0.28275
487333	-0.60259	487333	-104668	487333	-0.30949	487333	-0.26267	487333	-0.27991
487667	-0.60301	487667	-104609	487667	-0.30839	487667	-0.26345	487667	-0.27886
4.88	-0.60341	4.88	-104653	4.88	-0.30622	4.88	-0.26384	4.88	-0.27977
488333	-0.60372	488333	-104715	488333	-0.30362	488333	-0.26357	488333	-0.28209
488667	-0.6041	488667	-104719	488667	-0.30168	488667	-0.26289	488667	-0.28478
4.89	-0.60445	4.89	-104638	4.89	-0.30101	4.89	-0.26195	4.89	-0.2867
489333	-0.60467	489333	-104479	489333	-0.30105	489333	-0.26036	489333	-0.28731
489667	-0.6048	489667	-104262	489667	-0.30058	489667	-0.25768	489667	-0.28693
4.9	-0.60476	4.9	-104014	4.9	-0.29876	4.9	-0.25418	4.9	-0.28607
490333	-0.60425	490333	-103786	490333	-0.29555	490333	-0.25101	490333	-0.28528
490667	-0.6032	490667	-10365	490667	-0.29189	490667	-0.24952	490667	-0.28513
4.91	-0.60216	4.91	-103643	4.91	-0.2892	4.91	-0.2501	4.91	-0.28561
491333	-0.60192	491333	-103747	491333	-0.28835	491333	-0.25203	491333	-0.28618
491667	-0.60282	491667	-103902	491667	-0.28883	491667	-0.25439	491667	-0.28663
4.92	-0.60445	4.92	-10401	4.92	-0.2892	4.92	-0.2566	4.92	-0.28715
492333	-0.60576	492333	-103959	492333	-0.28844	492333	-0.25825	492333	-0.28782
492667	-0.60602	492667	-103707	492667	-0.28647	492667	-0.25904	492667	-0.28906
4.93	-0.60542	4.93	-103335	4.93	-0.28344	4.93	-0.25892	4.93	-0.29167
493333	-0.60449	493333	-102948	493333	-0.27951	493333	-0.25832	493333	-0.2957
493667	-0.60326	493667	-102546	493667	-0.2752	493667	-0.25813	493667	-0.29996
4.94	-0.6016	4.94	-102025	4.94	-0.27097	4.94	-0.25896	4.94	-0.30266
494333	-0.6	494333	-101241	494333	-0.26669	494333	-0.26068	494333	-0.30236
494667	-0.59914	494667	-100037	494667	-0.26201	494667	-0.26255	494667	-0.29879
4.95	-0.59891	4.95	-0.9824	4.95	-0.25654	4.95	-0.26372	4.95	-0.29325
495333	-0.59861	495333	-0.95658	495333	-0.24942	495333	-0.26351	495333	-0.28802
495667	-0.59805	495667	-0.9211	495667	-0.23969	495667	-0.26177	495667	-0.28511
4.96	-0.59785	4.96	-0.87439	4.96	-0.22721	4.96	-0.25909	4.96	-0.28496
496333	-0.59863	496333	-0.81501	496333	-0.21268	496333	-0.25657	496333	-0.2864
496667	-0.60017	496667	-0.74179	496667	-0.19676	496667	-0.25499	496667	-0.28793
4.97	-0.60166	4.97	-0.65405	4.97	-0.17969	4.97	-0.25415	4.97	-0.28867
497333	-0.60257	497333	-0.55181	497333	-0.16141	497333	-0.25338	497333	-0.28829
497667	-0.60284	497667	-0.43641	497667	-0.14173	497667	-0.25224	497667	-0.28678
4.98	-0.60253	4.98	-0.31049	4.98	-0.12023	4.98	-0.25109	4.98	-0.28463
498333	-0.60203	498333	-0.17702	498333	-0.09609	498333	-0.2506	498333	-0.28274
498667	-0.6021	498667	-0.03846	498667	-0.06843	498667	-0.25094	498667	-0.28151
4.99	-0.60311	4.99	0.10269	4.99	-0.03696	4.99	-0.25138	4.99	-0.28077
499333	-0.60463	499333	0.24289	499333	-0.00242	499333	-0.25112	499333	-0.2805
499667	-0.60588	499667	0.37796	499667	0.03365	499667	-0.24979	499667	-0.28086
5	-0.60664	5	0.50442	5	0.07003	5	-0.24764	5	-0.28164
500333	-0.60748	500333	0.61978	500333	0.10636	500333	-0.24555	500333	-0.28216
500667	-0.60889	500667	0.72191	500667	0.14254	500667	-0.24469	500667	-0.28194
5.01	-0.61054	5.01	0.80892	5.01	0.17849	5.01	-0.24566	5.01	-0.28144
501333	-0.61164	501333	0.87991	501333	0.21418	501333	-0.24783	501333	-0.28128
501667	-0.61182	501667	0.93509	501667	0.24942	501667	-0.24997	501667	-0.28115
5.02	-0.61146	5.02	0.97467	5.02	0.2835	5.02	-0.25114	5.02	-0.28017
502333	-0.61101	502333	0.99818	502333	0.31551	502333	-0.25096	502333	-0.2779
502667	-0.61054	502667	100549	502667	0.34513	502667	-0.24952	502667	-0.27472
5.03	-0.61013	5.03	0.9977	5.03	0.37265	5.03	-0.24749	5.03	-0.2716
503333	-0.60986	503333	0.97635	503333	0.39825	503333	-0.24596	503333	-0.26949
503667	-0.60938	503667	0.94259	503667	0.42176	503667	-0.24549	503667	-0.26884
5.04	-0.60837	5.04	0.89749	5.04	0.44273	5.04	-0.24583	5.04	-0.26963
504333	-0.60717	504333	0.84301	504333	0.46098	504333	-0.24653	504333	-0.27141
504667	-0.6063	504667	0.78188	504667	0.47705	504667	-0.24719	504667	-0.27351
5.05	-0.6058	5.05	0.71684	5.05	0.49142	5.05	-0.24729	5.05	-0.27544
505333	-0.60527	505333	0.64987	505333	0.5035	505333	-0.24665	505333	-0.2768
505667	-0.60435	505667	0.58198	505667	0.51215	505667	-0.24587	505667	-0.27729
5.06	-0.60313	5.06	0.51358	5.06	0.51692	5.06	-0.24536	5.06	-0.27698
506333	-0.60209	506333	0.44502	506333	0.51841	506333	-0.24481	506333	-0.27603
506667	-0.60156	506667	0.37706	506667	0.51796	506667	-0.24393	506667	-0.27473
5.07	-0.60139	5.07	0.31115	5.07	0.51687	5.07	-0.24316	5.07	-0.27375
507333	-0.6013	507333	0.24893	507333	0.51572	507333	-0.24312	507333	-0.27344
507667	-0.60134	507667	0.19138	507667	0.51439	507667	-0.2438	507667	-0.27333
5.08	-0.60173	5.08	0.13878	5.08	0.51276	5.08	-0.24482	5.08	-0.27288
508333	-0.60235	508333	0.09108	508333	0.51071	508333	-0.24587	508333	-0.27227
508667	-0.60289	508667	0.0479	508667	0.50801	508667	-0.24698	508667	-0.27204
5.09	-0.60311	5.09	0.00856	5.09	0.50435	5.09	-0.24847	5.09	-0.27224
509333	-0.60285	509333	-0.02731	509333	0.49942	509333	-0.25019	509333	-0.2723
509667	-0.60235	509667	-0.05941	509667	0.49326	509667	-0.25136	509667	-0.27215
5.1	-0.60223	5.1	-0.08744	5.1	0.48663	5.1	-0.25138	5.1	-0.27277
510333	-0.60282	510333	-0.11189	510333	0.48064	510333	-0.25023	510333	-0.27485
510667	-0.60382	510667	-0.13414	510667	0.47591	510667	-0.24827	510667	-0.27752
5.11	-0.60485	5.11	-0.15567	5.11	0.47221	5.11	-0.24621	5.11	-0.27921
511333	-0.60566	511333	-0.17707	511333	0.46886	511333	-0.24498	511333	-0.27911
511667	-0.60601	511667	-0.19757	511667	0.46547	511667	-0.24478	511667	-0.27741
5.12	-0.60589	5.12	-0.21577	5.12	0.4622	5.12	-0.24468	5.12	-0.27486
512333	-0.60554	512333	-0.23115	512333	0.4593	512333	-0.2438	512333	-0.27235
512667	-0.60517	512667	-0.24466	512667	0.4567	512667	-0.24254	512667	-0.27046
5.13	-0.60485	5.13	-0.25799	5.13	0.45431	5.13	-0.24218	5.13	-0.26932
513333	-0.60482	513333	-0.2723	513333	0.4522	513333	-0.24353	513333	-0.2688
513667	-0.60553	513667	-0.28754	513667	0.45019	513667	-0.24601	513667	-0.26868
5.14	-0.60693	5.14	-0.30293	5.14	0.44771	5.14	-0.24823	5.14	-0.26893
514333	-0.60794	514333	-0.31763	514333	0.44421	514333	-0.24932	514333	-0.26984
514667	-0.60742	514667	-0.33111	514667	0.4397	514667	-0.24944	514667	-0.27159
5.15	-0.60556	5.15	-0.34356	5.15	0.43455	5.15	-0.24905	5.15	-0.27369
515333	-0.60374	515333	-0.35575	515333	0.42904	515333	-0.24816	515333	-0.27517
515667	-0.60307	515667	-0.36858	515667	0.42345	515667	-0.24655	515667	-0.27539
5.16	-0.60352	5.16	-0.38277	5.16	0.41807	5.16	-0.24447	5.16	-0.27438
516333	-0.60426	516333	-0.39828	516333	0.41255	516333	-0.24258	516333	-0.27257
516667	-0.60448	516667	-0.41422	516667	0.40617	516667	-0.2414	516667	-0.27063
5.17	-0.60399	5.17	-0.42944	5.17	0.39878	5.17	-0.24118	5.17	-0.26945
517333	-0.60294	517333	-0.44332	517333	0.39077	517333	-0.24168	517333	-0.26943
517667	-0.6016	517667	-0.45592	517667	0.3825	517667	-0.24223	517667	-0.27007
5.18	-0.60033	5.18	-0.46749	5.18	0.37403	5.18	-0.24204	5.18	-0.27048
518333	-0.59912	518333	-0.47792	518333	0.36548	518333	-0.24044	518333	-0.27042
518667	-0.59771	518667	-0.48705	518667	0.35733	518667	-0.23715	518667	-0.27046
5.19	-0.59612	5.19	-0.49523	5.19	0.35009	5.19	-0.23297	5.19	-0.27153
519333	-0.59459	519333	-0.50296	519333	0.3437	519333	-0.22958	519333	-0.27414
519667	-0.59337	519667	-0.51053	519667	0.33734	519667	-0.228	519667	-0.2777
5.2	-0.59275	5.2	-0.51805	5.2	0.33012	5.2	-0.22775	5.2	-0.28053
520333	-0.59331	520333	-0.52573	520333	0.32217	520333	-0.22756	520333	-0.28102
520667	-0.59511	520667	-0.53381	520667	0.31442	520667	-0.22654	520667	-0.27889
5.21	-0.59719	5.21	-0.54241	5.21	0.30754	5.21	-0.22467	5.21	-0.27538
521333	-0.59823	521333	-0.55146	521333	0.30135	521333	-0.22251	521333	-0.27215
521667	-0.59768	521667	-0.56071	521667	0.29524	521667	-0.22066	521667	-0.27004
5.22	-0.59626	5.22	-0.56952	5.22	0.2888	5.22	-0.21953	5.22	-0.26883
522333	-0.59519	522333	-0.57694	522333	0.28205	522333	-0.21943	522333	-0.26779
522667	-0.59516	522667	-0.5824	522667	0.27525	522667	-0.22039	522667	-0.26648
5.23	-0.59599	5.23	-0.5862	5.23	0.26881	5.23	-0.22174	5.23	-0.26512
523333	-0.59701	523333	-0.58935	523333	0.26303	523333	-0.22245	523333	-0.26425
523667	-0.59753	523667	-0.59328	523667	0.25799	523667	-0.22201	523667	-0.264
5.24	-0.59694	5.24	-0.59918	5.24	0.25367	5.24	-0.22053	5.24	-0.26364
524333	-0.59497	524333	-0.60711	524333	0.24985	524333	-0.21821	524333	-0.2623
524667	-0.59206	524667	-0.61609	524667	0.24632	524667	-0.21541	524667	-0.26037
5.25	-0.58928	5.25	-0.62508	5.25	0.24331	5.25	-0.21309	5.25	-0.25919
525333	-0.58776	525333	-0.63372	525333	0.24142	525333	-0.21243	525333	-0.25938
525667	-0.58786	525667	-0.64222	525667	0.2411	525667	-0.21387	525667	-0.26042
5.26	-0.58879	5.26	-0.65046	5.26	0.24201	5.26	-0.21693	5.26	-0.26143
526333	-0.58959	526333	-0.65755	526333	0.24341	526333	-0.22068	526333	-0.26149
526667	-0.59003	526667	-0.66269	526667	0.24464	526667	-0.22412	526667	-0.26029
5.27	-0.59051	5.27	-0.66612	5.27	0.24535	5.27	-0.2263	5.27	-0.25836
527333	-0.5911	527333	-0.66914	527333	0.24562	527333	-0.22642	527333	-0.25628
527667	-0.5911	527667	-0.67361	527667	0.24603	527667	-0.2242	527667	-0.25438
5.28	-0.58988	5.28	-0.68088	5.28	0.24715	5.28	-0.22017	5.28	-0.25307
528333	-0.58819	528333	-0.69087	528333	0.24893	528333	-0.21547	528333	-0.25301
528667	-0.58739	528667	-0.70178	528667	0.25113	528667	-0.21143	528667	-0.25451
5.29	-0.58787	5.29	-0.71102	5.29	0.25361	5.29	-0.20886	5.29	-0.25689
529333	-0.58918	529333	-0.71699	529333	0.25613	529333	-0.20745	529333	-0.25886
529667	-0.59087	529667	-0.72018	529667	0.25864	529667	-0.20592	529667	-0.25935
5.3	-0.59262	5.3	-0.72228	5.3	0.26186	5.3	-0.20327	5.3	-0.258
530333	-0.59399	530333	-0.72452	530333	0.26642	530333	-0.19943	530333	-0.25525
530667	-0.59414	530667	-0.72705	530667	0.27163	530667	-0.19503	530667	-0.25218
5.31	-0.59219	5.31	-0.72931	5.31	0.27606	5.31	-0.19098	5.31	-0.24991
531333	-0.58849	531333	-0.73094	531333	0.27952	531333	-0.18836	531333	-0.24891
531667	-0.58483	531667	-0.73213	531667	0.28333	531667	-0.18772	531667	-0.24884
5.32	-0.58307	5.32	-0.73328	5.32	0.28838	5.32	-0.18823	5.32	-0.24907
532333	-0.58377	532333	-0.73497	532333	0.29451	532333	-0.18829	532333	-0.24916
532667	-0.58577	532667	-0.73759	532667	0.30137	532667	-0.18678	532667	-0.24879
5.33	-0.58745	5.33	-0.74054	5.33	0.30886	5.33	-0.18375	5.33	-0.24779
533333	-0.58851	533333	-0.74227	533333	0.31666	533333	-0.18004	533333	-0.24645
533667	-0.58971	533667	-0.74147	533667	0.32402	533667	-0.17661	533667	-0.24534
5.34	-0.5912	5.34	-0.73797	5.34	0.33032	5.34	-0.17382	5.34	-0.24454
534333	-0.59229	534333	-0.73254	534333	0.33566	534333	-0.17117	534333	-0.24338
534667	-0.59207	534667	-0.72632	534667	0.34052	534667	-0.16781	534667	-0.24095
5.35	-0.5902	5.35	-0.72046	5.35	0.34506	5.35	-0.16295	5.35	-0.23662
535333	-0.58738	535333	-0.71551	535333	0.34895	535333	-0.15628	535333	-0.23027
535667	-0.58489	535667	-0.71096	535667	0.35239	535667	-0.14824	535667	-0.22214
5.36	-0.58349	5.36	-0.70563	5.36	0.35664	5.36	-0.13995	5.36	-0.21256
536333	-0.5829	536333	-0.69852	536333	0.36311	536333	-0.13242	536333	-0.20205
536667	-0.58237	536667	-0.68967	536667	0.37231	536667	-0.12563	536667	-0.19163
5.37	-0.58144	5.37	-0.67996	5.37	0.38377	5.37	-0.11837	5.37	-0.18197
537333	-0.58003	537333	-0.66977	537333	0.39648	537333	-0.10901	537333	-0.1725
537667	-0.5784	537667	-0.65855	537667	0.40944	537667	-0.09666	537667	-0.1619
5.38	-0.57675	5.38	-0.64548	5.38	0.42232	5.38	-0.08182	5.38	-0.14905
538333	-0.57505	538333	-0.63005	538333	0.43585	538333	-0.06587	538333	-0.13341
538667	-0.57358	538667	-0.61226	538667	0.45106	538667	-0.04944	538667	-0.1149
5.39	-0.57285	5.39	-0.59245	5.39	0.46854	5.39	-0.03176	5.39	-0.09378
539333	-0.57281	539333	-0.57099	539333	0.48861	539333	-0.01154	539333	-0.07026
539667	-0.57277	539667	-0.54783	539667	0.51111	539667	0.01185	539667	-0.04406
5.4	-0.57205	5.4	-0.52225	5.4	0.53536	5.4	0.03827	5.4	-0.01457
540333	-0.57041	540333	-0.49327	540333	0.56064	540333	0.06745	540333	0.01822
540667	-0.56802	540667	-0.46009	540667	0.58678	540667	0.09964	540667	0.05408
5.41	-0.56506	5.41	-0.42177	5.41	0.61428	5.41	0.1356	5.41	0.09347
541333	-0.5617	541333	-0.37725	541333	0.64413	541333	0.17629	541333	0.13754
541667	-0.55861	541667	-0.32559	541667	0.67715	541667	0.22277	541667	0.18707
5.42	-0.55675	5.42	-0.26553	5.42	0.71374	5.42	0.27617	5.42	0.24187
542333	-0.55631	542333	-0.1946	542333	0.75402	542333	0.33724	542333	0.30151
542667	-0.55637	542667	-0.10958	542667	0.79761	542667	0.40559	542667	0.36588
5.43	-0.55596	5.43	-0.00779	5.43	0.84361	5.43	0.47979	5.43	0.43489
543333	-0.555	543333	0.11295	543333	0.89147	543333	0.55817	543333	0.5085
543667	-0.55392	543667	0.25479	543667	0.9415	543667	0.64005	543667	0.5869
5.44	-0.55245	5.44	0.41981	5.44	0.99427	5.44	0.72608	5.44	0.67011
544333	-0.54909	544333	0.61013	544333	105033	544333	0.81723	544333	0.75795
544667	-0.5416	544667	0.82822	544667	111024	544667	0.91379	544667	0.85004
5.45	-0.52714	5.45	107647	5.45	117456	5.45	101539	5.45	0.94572
545333	-0.50227	545333	135595	545333	124406	545333	112148	545333	104492
545667	-0.46287	545667	166451	545667	13199	545667	123196	545667	114927
5.46	-0.40329	5.46	199555	5.46	140368	5.46	134774	5.46	126226
546333	-0.31325	546333	233778	546333	149737	546333	147087	546333	138887
546667	-0.17012	546667	267567	546667	160338	546667	16044	546667	153501
5.47	0.07153	5.47	299076	5.47	172468	5.47	175239	5.47	170658
547333	0.48576	547333	326445	547333	186434	547333	191962	547333	190848
547667	116988	547667	348154	547667	202447	547667	211023	547667	214358
5.48	222601	5.48	363305	5.48	220498	5.48	232577	5.48	241195
548333	37336	548333	371737	548333	240253	548333	256431	548333	270997
548667	572193	548667	374014	548667	261002	548667	282072	548667	302916
5.49	814935	5.49	371263	5.49	281715	5.49	308708	5.49	33557
549333	1089159	549333	364858	549333	30121	549333	335332	549333	367195
549667	1374426	549667	356125	549667	318343	549667	360849	549667	395987
5.5	1644653	5.5	346203	5.5	332155	5.5	384225	5.5	420408
550333	1872702	550333	335988	550333	341998	550333	404552	550333	439343
550667	2036126	550667	32609	550667	347696	550667	421122	550667	452161
5.51	2122097	5.51	316819	5.51	349589	5.51	433592	5.51	458814
551333	2129607	551333	30827	551333	348401	551333	442093	551333	459867
551667	2068349	551667	300455	551667	34501	551667	447075	551667	45636
5.52	1954948	5.52	293364	5.52	340262	5.52	449097	5.52	449533
552333	180823	552333	286918	552333	334891	552333	448802	552333	44061
552667	1645317	552667	280966	552667	329499	552667	44694	552667	430691
5.53	1479552	5.53	275333	5.53	324518	5.53	444265	5.53	420658
553333	1320089	553333	269839	553333	32017	553333	441393	553333	411115
553667	1172451	553667	264312	553667	316481	553667	438733	553667	402423
5.54	1039413	5.54	25861	5.54	313315	5.54	436515	5.54	394802
554333	921905	554333	252677	554333	31045	554333	434875	554333	388352
554667	819768	554667	246565	554667	30769	554667	433909	554667	383013
5.55	732276	5.55	240385	5.55	304952	5.55	433646	5.55	378617
555333	658403	555333	234226	555333	302265	555333	434009	555333	374988
555667	596892	555667	228116	555667	299713	555667	43479	555667	371914
5.56	546271	5.56	222028	5.56	297345	5.56	435676	5.56	36908
556333	504929	556333	215951	556333	295133	556333	436306	556333	366129
556667	471241	556667	209977	556667	293017	556667	436351	556667	362767
5.57	443672	5.57	204313	5.57	290983	5.57	435554	5.57	35882
557333	420864	557333	199198	557333	289058	557333	433724	557333	354234
557667	401722	557667	194751	557667	287261	557667	430725	557667	349053
5.58	385425	5.58	19089	5.58	285565	5.58	426499	5.58	343391
558333	371352	558333	187431	558333	283883	558333	421083	558333	337388
558667	359004	558667	184256	558667	282118	558667	414646	558667	331222
5.59	348009	5.59	18132	5.59	280221	5.59	407487	5.59	325119
559333	338113	559333	178568	559333	278215	559333	39995	559333	319291
559667	329118	559667	175898	559667	276165	559667	392317	559667	313894
5.6	320849	5.6	173238	5.6	274121	5.6	384783	5.6	309005
560333	313162	560333	170625	560333	272072	560333	377442	560333	304599
560667	305971	560667	168133	560667	269997	560667	370308	560667	300544
5.61	299276	5.61	165764	5.61	267927	5.61	363393	5.61	296675
561333	293159	561333	163469	561333	265918	561333	356766	561333	292891
561667	28771	561667	161199	561667	264029	561667	350494	561667	289199
5.62	282931	5.62	158919	5.62	262291	5.62	344552	5.62	285674
562333	278764	562333	15665	562333	260673	562333	338807	562333	28242
562667	275147	562667	154467	562667	259113	562667	333104	562667	279497
5.63	272047	5.63	152426	5.63	2576	5.63	32738	5.63	276867
563333	26943	563333	150538	563333	256198	563333	321672	563333	274441
563667	267204	563667	148777	563667	254997	563667	316077	563667	272149
5.64	265184	5.64	147075	5.64	25405	5.64	310719	5.64	269953
564333	263152	564333	145388	564333	253341	564333	305703	564333	267823
564667	260944	564667	143811	564667	252813	564667	301068	564667	265731
5.65	258454	5.65	142543	5.65	252428	5.65	296753	5.65	263666
565333	255575	565333	141743	565333	252214	565333	292654	565333	261658
565667	25219	565667	141503	565667	252233	565667	28872	565667	259763
5.66	248232	5.66	14192	5.66	252487	5.66	284957	5.66	257984
566333	243743	566333	143145	566333	252908	566333	281333	566333	256226
566667	238848	566667	145421	566667	253422	566667	277739	566667	25435
5.67	233697	5.67	149132	5.67	253993	5.67	274045	5.67	252253
567333	228479	567333	15474	567333	254598	567333	270225	567333	249917
567667	223424	567667	162633	567667	25522	567667	266396	567667	247416
5.68	218758	5.68	172955	5.68	255823	5.68	262692	5.68	244885
568333	214631	568333	185485	568333	256357	568333	259155	568333	242493
568667	211082	568667	199605	568667	256792	568667	255798	568667	240468
5.69	208127	5.69	21434	5.69	257097	5.69	252714	5.69	239132
569333	205897	569333	228414	569333	257204	569333	25003	569333	238859
569667	204678	569667	240395	569667	257039	569667	247804	569667	239989
5.7	204843	5.7	248902	5.7	256565	5.7	246041	5.7	2428
570333	206794	570333	25287	570333	255791	570333	244799	570333	247531
570667	210907	570667	251783	570667	254734	570667	244246	570667	254292
5.71	217384	5.71	245709	5.71	253368	5.71	244623	5.71	262885
571333	226082	571333	235195	571333	251639	571333	246213	571333	272699
571667	236425	571667	221168	571667	249551	571667	249333	571667	282754
5.72	24741	5.72	204795	5.72	247202	5.72	25427	5.72	29181
572333	257708	572333	187269	572333	244697	572333	261097	572333	298574
572667	265842	572667	169634	572667	242071	572667	269538	572667	302012
5.73	270437	5.73	152678	5.73	239323	5.73	27894	5.73	301637
573333	270575	573333	136908	573333	236505	573333	288303	573333	297589
573667	266018	573667	122584	573667	233744	573667	296413	573667	290477
5.74	25712	5.74	109781	5.74	231227	5.74	30215	5.74	281096
574333	244599	574333	0.98427	574333	229234	574333	304798	574333	270216
574667	229402	574667	0.88376	574667	228161	574667	304139	574667	258512
5.75	212603	5.75	0.79532	5.75	228424	5.75	300363	5.75	246536
575333	195215	575333	0.71866	575333	230199	575333	293953	575333	234699
575667	177965	575667	0.65403	575667	233219	575667	285548	575667	223275
5.76	161275	5.76	0.60241	5.76	236851	5.76	275771	5.76	212445
576333	145418	576333	0.56547	576333	240323	576333	265142	576333	202289
576667	130635	576667	0.54477	576667	242894	576667	25407	576667	192775
5.77	117079	5.77	0.54133	5.77	243955	5.77	242837	5.77	183837
577333	10472	577333	0.556	577333	243108	577333	231626	577333	175426
577667	0.93393	577667	0.58907	577667	240233	577667	220589	577667	167503
5.78	0.8294	5.78	0.64002	5.78	235554	5.78	209853	5.78	160068
578333	0.73267	578333	0.7082	578333	229517	578333	199448	578333	153185
578667	0.64277	578667	0.79349	578667	222533	578667	18931	578667	14691
5.79	0.55862	5.79	0.89644	5.79	21486	5.79	179392	5.79	141214
579333	0.48003	579333	101843	579333	206711	579333	169748	579333	136014
579667	0.40778	579667	116154	579667	198363	579667	160481	579667	131258
5.8	0.34212	5.8	132826	5.8	19014	5.8	151649	5.8	126908
580333	0.28213	580333	152083	580333	182322	580333	143209	580333	122882
580667	0.22675	580667	174089	580667	175066	580667	135058	580667	119087
5.81	0.17564	5.81	198965	5.81	168441	5.81	12711	5.81	115469
581333	0.12904	581333	22684	581333	162536	581333	119366	581333	111996
581667	0.0873	581667	258136	581667	157486	581667	111908	581667	108647
5.82	0.05027	5.82	294392	5.82	153385	5.82	104832	5.82	105425
582333	0.017	582333	340054	582333	150207	582333	0.98204	582333	102363
582667	-0.01383	582667	405505	582667	147839	582667	0.92095	582667	0.99521
5.83	-0.04305	5.83	510888	5.83	146166	5.83	0.86584	5.83	0.9693
583333	-0.0707	583333	689382	583333	145129	583333	0.81674	583333	0.9456
583667	-0.09626	583667	988393	583667	144711	583667	0.77259	583667	0.92299
5.84	-0.11913	5.84	1467481	5.84	144963	5.84	0.73221	5.84	0.90008
584333	-0.13883	584333	2192894	584333	14606	584333	0.69482	584333	0.8764
584667	-0.15537	584667	3229676	584667	148259	584667	0.65972	584667	0.85265
5.85	-0.16972	5.85	4632835	5.85	151764	5.85	0.62669	5.85	0.82978
585333	-0.18327	585333	6439227	585333	156667	585333	0.59629	585333	0.80837
585667	-0.19664	585667	8661922	585667	163062	585667	0.56912	585667	0.78836
5.86	-0.20936	5.86	11288484	5.86	171159	5.86	0.54495	5.86	0.76911
586333	-0.22073	586333	14283886	586333	181265	586333	0.52292	586333	0.7499
586667	-0.23066	586667	17597599	586667	193693	586667	0.50221	586667	0.73026
5.87	-0.23923	5.87	21172669	5.87	208705	5.87	0.48269	5.87	0.70932
587333	-0.24644	587333	24953945	587333	226527	587333	0.46475	587333	0.68603
587667	-0.25302	587667	2889365	587667	247443	587667	0.44841	587667	0.66034
5.88	-0.26018	5.88	32953921	5.88	271953	5.88	0.43339	5.88	0.6332
588333	-0.26858	588333	3710672	588333	30089	588333	0.41958	588333	0.60542
588667	-0.27769	588667	41331835	588667	335477	588667	0.40695	588667	0.57782
5.89	-0.28607	5.89	45613983	5.89	377449	5.89	0.39563	5.89	0.55146
589333	-0.2926	589333	49939944	589333	429472	589333	0.3861	589333	0.52702
589667	-0.29748	589667	54296296	589667	496111	589667	0.37885	589667	0.50419
5.9	-0.30178	5.9	58668103	5.9	58578	5.9	0.37353	5.9	0.48187
590333	-0.30654	590333	63038546	590333	713849	590333	0.36907	590333	0.45921
590667	-0.312	590667	67389022	590667	906716	590667	0.36448	590667	0.4364
5.91	-0.31757	5.91	7169962	5.91	1206574	5.91	0.35936	5.91	0.41427
591333	-0.32272	591333	75950107	591333	1676183	591333	0.35376	591333	0.39361
591667	-0.3273	591667	80121368	591667	2401942	591667	0.34784	591667	0.37481
5.92	-0.3311	5.92	84197022	5.92	3493125	5.92	0.34169	5.92	0.35753
592333	-0.33412	592333	8816468	592333	5076061	592333	0.33554	592333	0.34126
592667	-0.33683	592667	92016706	592667	7283782	592667	0.32973	592667	0.32578
5.93	-0.33979	5.93	95750967	5.93	10243202	5.93	0.32419	5.93	0.31109
593333	-0.34339	593333	99371494	593333	14062477	593333	0.31846	593333	0.29718
593667	-0.34782	593667	1028881	593667	18820651	593667	0.31238	593667	0.28388
5.94	-0.35281	5.94	106314934	5.94	24560631	5.94	0.30631	5.94	0.27097
594333	-0.35764	594333	10966879	594333	31285254	594333	0.30063	594333	0.2585
594667	-0.36151	594667	112967669	594667	38955315	594667	0.29595	594667	0.2469
5.95	-0.36378	5.95	116229709	5.95	47488169	5.95	0.29318	5.95	0.23653
595333	-0.36441	595333	119472314	595333	56757282	595333	0.29286	595333	0.22696
595667	-0.36408	595667	122711195	595667	66595284	595667	0.29445	595667	0.21727
5.96	-0.36332	5.96	125959091	5.96	76802721	5.96	0.29659	5.96	0.20698
596333	-0.36172	596333	129224112	596333	8716235	596333	0.29791	596333	0.1965
596667	-0.35813	596667	132508742	596667	97456987	596667	0.29793	596667	0.18679
5.97	-0.35171	5.97	135810277	5.97	107487591	5.97	0.29706	5.97	0.17889
597333	-0.34296	597333	139121517	597333	117088571	597333	0.29561	597333	0.17334
597667	-0.33334	597667	142431078	597667	126138141	597667	0.29324	597667	0.16946
5.98	-0.32398	5.98	145724429	5.98	134561931	5.98	0.28958	5.98	0.16581
598333	-0.31524	598333	148984888	598333	142329587	598333	0.28504	598333	0.16154
598667	-0.30693	598667	152192747	598667	149446305	598667	0.28067	598667	0.15687
5.99	-0.29831	5.99	155323706	5.99	155942718	5.99	0.27731	5.99	0.1524
599333	-0.28821	599333	158348323	599333	16186563	599333	0.27482	599333	0.14842
599667	-0.27584	599667	161231118	599667	167269009	599667	0.27231	599667	0.14483
6	-0.26138	6	163928344	6	172205599	6	0.26933	6	0.14141
600333	-0.24546	600333	166386315	600333	176722176	600333	0.26646	600333	0.13809
600667	-0.228	600667	168543745	600667	180858551	600667	0.26454	600667	0.13498
6.01	-0.20782	6.01	170339343	6.01	184647431	6.01	0.26393	6.01	0.13259
601333	-0.18227	601333	171721326	601333	188114037	601333	0.26435	601333	0.13171
601667	-0.14587	601667	172654913	601667	191275762	601667	0.26499	601667	0.13282
6.02	-0.08919	6.02	173127304	6.02	194140479	6.02	0.26523	6.02	0.13556
602333	0.0018	602333	173150934	602333	196703484	602333	0.26531	602333	0.13888
602667	0.14566	602667	172765305	602667	198947016	602667	0.2656	602667	0.14134
6.03	0.36636	6.03	172037353	6.03	200842441	6.03	0.26613	6.03	0.14183
603333	0.69793	603333	171059548	603333	202351303	603333	0.26674	603333	0.1406
603667	119427	603667	16994503	603667	203427803	603667	0.26725	603667	0.13864
6.04	194045	6.04	168820074	6.04	204026633	6.04	0.26747	6.04	0.13641
604333	306008	604333	167814886	604333	204113592	604333	0.26738	604333	0.13391
604667	47152	604667	167054835	604667	203675129	604667	0.26681	604667	0.13141
6.05	709726	6.05	166653372	6.05	2027.24	6.05	0.26538	6.05	0.12943
605333	104098	605333	166706148	605333	201299255	605333	0.26295	605333	0.12859
605667	1484618	605667	167286741	605667	1994613	605667	0.25987	605667	0.12952
6.06	2057036	6.06	168444943	6.06	197283554	6.06	0.25641	6.06	0.1321
606333	2770757	606333	170207449	606333	194843048	606333	0.25276	606333	0.13508
606667	3634666	606667	172580408	606667	192213615	606667	0.24937	606667	0.13739
6.07	465517	6.07	175554237	6.07	189463312	6.07	0.24691	6.07	0.13932
607333	5837777	607333	179110945	607333	186653531	607333	0.24582	607333	0.14158
607667	7188535	607667	183230433	607667	18383764	607667	0.24602	607667	0.1439
6.08	8714871	6.08	187889383	6.08	181061491	6.08	0.24722	6.08	0.14513
608333	10425768	608333	193049348	608333	178366816	608333	0.24895	608333	0.14446
608667	12331422	608667	198636331	608667	175793986	608667	0.25035	608667	0.14242
6.09	14442588	6.09	204521053	6.09	173381671	6.09	0.25049	6.09	0.14065
609333	1676987	609333	210514957	609333	171164532	609333	0.24883	609333	0.1406
609667	19323241	609667	216385904	609667	169170801	609667	0.24563	609667	0.14201
6.1	22111907	6.1	22188063	6.1	167420065	6.1	0.24199	6.1	0.14329
610333	2514428	610333	226750195	610333	165921051	610333	0.23903	610333	0.14332
610667	28427809	610667	230785929	610667	164670517	610667	0.23696	610667	0.14228
6.11	31968799	6.11	233857002	6.11	163654581	6.11	0.23536	6.11	0.14064
611333	35772496	611333	23592828	611333	162852268	611333	0.23398	611333	0.1385
611667	398435	611667	23705343	611667	162239493	611667	0.23274	611667	0.13581
6.12	44186621	6.12	237354821	6.12	161791603	6.12	0.23151	6.12	0.13272
612333	48808197	612333	236996806	612333	161483972	612333	0.23028	612333	0.12975
612667	53717485	612667	236153832	612667	161292098	612667	0.22916	612667	0.12734
6.13	58927658	6.13	234983454	6.13	161192808	6.13	0.22839	6.13	0.12553
613333	64456669	613333	233614413	613333	161166049	613333	0.2284	613333	0.12412
613667	70328328	613667	232143995	613667	161195744	613667	0.22932	613667	0.12307
6.14	76572713	6.14	230637614	6.14	161269432	6.14	0.23042	6.14	0.12214
614333	83224417	614333	229133643	614333	161377745	614333	0.23082	614333	0.12064
614667	90317806	614667	227648513	614667	161513781	614667	0.23024	614667	0.11794
6.15	97879751	6.15	226177682	6.15	161671706	6.15	0.22883	6.15	0.11427
615333	105921094	615333	224701521	615333	161845526	615333	0.22672	615333	0.11039
615667	114428691	615667	223196573	615667	162028856	615667	0.22394	615667	0.10669
6.16	123361564	6.16	221642385	6.16	16221586	6.16	0.22072	6.16	0.10298
616333	132654947	616333	220022259	616333	162403006	616333	0.21739	616333	0.09916
616667	142232223	616667	218323503	616667	162589523	616667	0.21433	616667	0.0953
6.17	152023677	6.17	21653975	6.17	162776169	6.17	0.21187	6.17	0.09149
617333	161991863	617333	214671481	617333	162964059	617333	0.21029	617333	0.08788
617667	172155056	617667	212722246	617667	163153799	617667	0.20997	617667	0.08478
6.18	182591929	6.18	210695316	6.18	163345334	6.18	0.21104	6.18	0.08246
618333	193412442	618333	208595931	618333	163539008	618333	0.21271	618333	0.08081
618667	204695463	618667	206435993	618667	163736489	618667	0.21369	618667	0.07935
6.19	216417431	6.19	204234351	6.19	163940489	6.19	0.21325	6.19	0.07743
619333	228401184	619333	20201209	619333	16415384	619333	0.21158	619333	0.07455
619667	240308851	619667	199787397	619667	164378854	619667	0.20966	619667	0.07075
6.2	251694266	6.2	197574198	6.2	164617073	6.2	0.20856	6.2	0.06696
620333	262096296	620333	19538501	620333	164869293	620333	0.20827	620333	0.06422
620667	271126492	620667	193234642	620667	16513633	620667	0.20768	620667	0.06253
6.21	278515654	6.21	191140309	6.21	165419767	6.21	0.20602	6.21	0.06106
621333	284119966	621333	189117397	621333	165721264	621333	0.20404	621333	0.05915
621667	287903222	621667	18717584	621667	166041291	621667	0.20347	621667	0.05702
6.22	28989879	6.22	185320738	6.22	166378935	6.22	0.20507	6.22	0.05549
622333	290173072	622333	183555041	622333	166732482	622333	0.20833	622333	0.05513
622667	288817558	622667	18188073	622667	167100092	622667	0.21262	622667	0.05584
6.23	285953783	6.23	180297603	6.23	167480472	6.23	0.21755	6.23	0.05711
623333	281735318	623333	178801953	623333	167872424	623333	0.22225	623333	0.05806
623667	276354607	623667	177387285	623667	16827333	623667	0.22544	623667	0.05781
6.24	27004915	6.24	176046437	6.24	168678519	6.24	0.22622	6.24	0.05614
624333	263094133	624333	174772507	624333	169081351	624333	0.22474	624333	0.05351
624667	255786388	624667	173557926	624667	169473418	624667	0.22227	624667	0.05031
6.25	248425829	6.25	172394072	6.25	169845425	6.25	0.22035	6.25	0.04683
625333	241290942	625333	171272203	625333	170188008	625333	0.21971	625333	0.04363
625667	234614881	625667	170184399	625667	170491777	625667	0.22021	625667	0.0415
6.26	228569199	6.26	169123882	6.26	170747144	6.26	0.22166	6.26	0.04092
626333	223254287	626333	168084124	626333	170944111	626333	0.22409	626333	0.04167
626667	218702286	626667	167057633	626667	171072605	626667	0.22708	626667	0.04315
6.27	214893627	6.27	166036695	6.27	171123959	6.27	0.22961	6.27	0.04483
627333	211775665	627333	16501562	627333	171091768	627333	0.23068	627333	0.04609
627667	209276086	627667	163992445	627667	170970796	627667	0.23003	627667	0.04613
6.28	20731189	6.28	162969649	6.28	170755149	6.28	0.2287	6.28	0.04452
628333	205796771	628333	161954376	628333	170437094	628333	0.22859	628333	0.04151
628667	204648693	628667	16095782	628667	170007446	628667	0.23092	628667	0.03802
6.29	203795656	6.29	159992767	6.29	169458281	6.29	0.23517	6.29	0.03531
629333	203178072	629333	159070494	629333	168786869	629333	0.24005	629333	0.03429
629667	20274872	629667	15819916	629667	167997956	629667	0.24462	629667	0.03491
6.3	202470246	6.3	157383759	6.3	167103112	6.3	0.24847	6.3	0.03603
630333	202311264	630333	156626362	630333	166118938	630333	0.25112	630333	0.03598
630667	202244417	630667	155925439	630667	165066131	630667	0.25222	630667	0.03384
6.31	202246828	6.31	15527533	6.31	163968799	6.31	0.25196	6.31	0.03048
631333	202300732	631333	154667456	631333	162852772	631333	0.25097	631333	0.02788
631667	202393621	631667	154092385	631667	16174345	631667	0.24994	631667	0.02716
6.32	202517007	6.32	153541537	6.32	160664048	6.32	0.24947	6.32	0.02783
632333	202663645	632333	153007658	632333	159633543	632333	0.24993	632333	0.02872
632667	202826663	632667	152484296	632667	158664892	632667	0.25131	632667	0.0291
6.33	203001496	6.33	151966057	6.33	157765076	6.33	0.25318	6.33	0.02881
633333	203186164	633333	15144918	633333	156935969	633333	0.25467	633333	0.02781
633667	203378996	633667	150931023	633667	156174646	633667	0.25522	633667	0.02615
6.34	203578171	6.34	150409452	6.34	155473561	6.34	0.25536	6.34	0.02407
634333	203782852	634333	149882987	634333	154820908	634333	0.25622	634333	0.02177
634667	203992293	634667	149350731	634667	154200806	634667	0.25817	634667	0.01929
6.35	20420395	6.35	148811934	6.35	153593367	6.35	0.26096	6.35	0.01658
635333	204413715	635333	14826594	635333	152975872	635333	0.2643	635333	0.014
635667	20461797	635667	147712218	635667	152326428	635667	0.26771	635667	0.01241
6.36	20481508	6.36	147149875	6.36	151628615	6.36	0.27024	6.36	0.01249
636333	205005145	636333	146577523	636333	150873629	636333	0.2712	636333	0.01379
636667	205188848	636667	145993798	636667	150058991	636667	0.27084	636667	0.01511
6.37	205367583	6.37	145397401	6.37	149186709	6.37	0.26964	6.37	0.01589
637333	205544634	637333	144786791	637333	148262968	637333	0.26775	637333	0.0167
637667	205724802	637667	144160311	637667	147297665	637667	0.26546	637667	0.01829
6.38	205911496	6.38	143516292	6.38	146303063	6.38	0.26345	6.38	0.02104
638333	206104021	638333	142852954	638333	145293365	638333	0.26222	638333	0.02515
638667	206299105	638667	142168654	638667	14428519	638667	0.26188	638667	0.03029
6.39	206494197	6.39	141462356	6.39	143297829	6.39	0.26224	6.39	0.03532
639333	206687884	639333	140733585	639333	142353275	639333	0.26299	639333	0.0392
639667	206879152	639667	139981947	639667	141475616	639667	0.26408	639667	0.04166
6.4	207067046	6.4	139206767	6.4	140689094	6.4	0.26584	6.4	0.04296
640333	207251074	640333	138407072	640333	140015206	640333	0.26857	640333	0.0434
640667	207432138	640667	137582252	640667	139470197	640667	0.27183	640667	0.04335
6.41	207611374	6.41	136733027	6.41	139063457	6.41	0.27451	6.41	0.04339
641333	207788867	641333	135861624	641333	138796581	641333	0.27565	641333	0.04404
641667	207964746	641667	134971269	641667	138663825	641667	0.27545	641667	0.04534
6.42	208139833	6.42	134065868	6.42	138653996	6.42	0.27523	6.42	0.0468
642333	208314818	642333	13315037	642333	138752802	642333	0.27628	642333	0.04781
642667	208488926	642667	13223207	642667	138945107	642667	0.27883	642667	0.04821
6.43	208659417	6.43	131322259	6.43	13921655	6.43	0.28201	6.43	0.0482
643333	208824266	643333	130436523	643333	139554009	643333	0.28494	643333	0.048
643667	208985293	643667	129593338	643667	139945265	643667	0.28748	643667	0.04786
6.44	209146569	6.44	128812467	6.44	140378814	6.44	0.28978	6.44	0.04797
644333	209310765	644333	128113444	644333	140844283	644333	0.2919	644333	0.04793
644667	209478471	644667	127513275	644667	141333351	644667	0.2938	644667	0.04694
6.45	2096.49	6.45	127024178	6.45	141840185	6.45	0.29544	6.45	0.04476
645333	209820592	645333	12665269	645333	142360559	645333	0.29683	645333	0.04158
645667	209991367	645667	126399926	645667	14289085	645667	0.2984	645667	0.03742
6.46	210160027	6.46	126262323	6.46	143428015	6.46	0.30068	6.46	0.03222
646333	210324735	646333	126232556	646333	143969829	646333	0.30375	646333	0.02603
646667	21048354	646667	12630064	646667	144514575	646667	0.30711	646667	0.01886
6.47	210637238	6.47	126455311	6.47	145060301	6.47	0.31028	6.47	0.0108
647333	210788878	647333	126685079	647333	145604479	647333	0.31306	647333	0.0023
647667	210939566	647667	126978792	647667	146144412	647667	0.31516	647667	-0.00574
6.48	211087838	6.48	127325998	6.48	1466779	6.48	0.31634	6.48	-0.01198
648333	211233365	648333	127716997	648333	147203607	648333	0.31697	648333	-0.01564
648667	211377151	648667	128142982	648667	147721092	648667	0.31764	648667	-0.01737
6.49	211517285	6.49	128596749	6.49	148230413	6.49	0.31845	6.49	-0.01869
649333	211649212	649333	129073035	649333	148731474	649333	0.31914	649333	-0.02081
649667	211771394	649667	129568022	649667	149223603	649667	0.3195	649667	-0.0242
6.5	211886756	6.5	130078812	6.5	149705633	6.5	0.31943	6.5	-0.029
650333	211999014	650333	13060311	650333	150176521	650333	0.31908	650333	-0.03523
650667	212110546	650667	131138704	650667	150635641	650667	0.3189	650667	-0.04247
6.51	212221624	6.51	13168336	6.51	151081714	6.51	0.31922	6.51	-0.04981
651333	21233023	651333	13223537	651333	151511552	651333	0.31989	651333	-0.05625
651667	212434602	651667	132793642	651667	151919922	651667	0.3206	651667	-0.06134
6.52	21253452	6.52	133357323	6.52	152299406	6.52	0.32089	6.52	-0.06553
652333	21262833	652333	133925854	652333	152639858	652333	0.32022	652333	-0.06946
652667	212711994	652667	134499163	652667	152928212	652667	0.31828	652667	-0.0732
6.53	212782747	6.53	135077699	6.53	153147851	6.53	0.31512	6.53	-0.07627
653333	21284143	653333	13566214	653333	153277436	653333	0.31095	653333	-0.07831
653667	212890706	653667	136252624	653667	153291169	653667	0.30628	653667	-0.07954
6.54	212931159	6.54	136848582	6.54	153161222	6.54	0.30182	6.54	-0.08052
654333	212960051	654333	13744966	654333	15286107	654333	0.29812	654333	-0.08166
654667	21297511	654667	138056351	654667	152367898	654667	0.29536	654667	-0.08314
6.55	212976781	6.55	138669497	6.55	151663565	6.55	0.29344	6.55	-0.08513
655333	212965233	655333	139289405	655333	150735654	655333	0.29218	655333	-0.08786
655667	212938156	655667	139915636	655667	149578964	655667	0.29137	655667	-0.09108
6.56	212891704	6.56	140547579	6.56	148196496	6.56	0.29063	6.56	-0.09389
656333	212822476	656333	141185188	656333	146600153	656333	0.28931	656333	-0.09532
656667	212730049	656667	14182885	656667	144810562	656667	0.28716	656667	-0.09534
6.57	212617314	6.57	142478706	6.57	142854268	6.57	0.28471	6.57	-0.09471
657333	212488359	657333	143134855	657333	14075878	657333	0.28255	657333	-0.0938
657667	21234693	657667	143797632	657667	138548677	657667	0.28065	657667	-0.09226
6.58	21219427	6.58	144466903	6.58	136244346	6.58	0.27871	6.58	-0.08968
658333	212028125	658333	145142049	658333	133862019	658333	0.27682	658333	-0.08597
658667	211845953	658667	145823016	658667	131414289	658667	0.27554	658667	-0.08121
6.59	211647201	6.59	146510533	6.59	128911829	6.59	0.27515	6.59	-0.07578
659333	211432524	659333	147205262	659333	126365823	659333	0.27561	659333	-0.07046
659667	21120432	659667	147907265	659667	123789523	659667	0.27667	659667	-0.06617
6.6	210966903	6.6	148616224	6.6	121198221	6.6	0.27782	6.6	-0.06342
660333	210723979	660333	149331938	660333	11860808	660333	0.27857	660333	-0.06187
660667	210477496	660667	15005448	660667	116034592	660667	0.27877	660667	-0.06055
6.61	210228074	6.61	150783834	6.61	113491594	6.61	0.2787	6.61	-0.05831
661333	209974498	661333	151519518	661333	110991385	661333	0.27892	661333	-0.05437
661667	209714998	661667	152260637	661667	108545768	661667	0.27992	661667	-0.049
6.62	209450597	6.62	153006194	6.62	106167667	6.62	0.28184	6.62	-0.04302
662333	209185143	662333	153755682	662333	103873011	662333	0.28424	662333	-0.03698
662667	208920642	662667	154509689	662667	101682108	662667	0.28622	662667	-0.03107
6.63	20865438	6.63	15526937	6.63	99619604	6.63	0.28733	6.63	-0.02541
663333	208382478	663333	156035357	663333	97712351	663333	0.28807	663333	-0.02002
663667	208103612	663667	156807803	663667	95985581	663667	0.28918	663667	-0.01459
6.64	207817939	6.64	157587195	6.64	94459252	6.64	0.29111	6.64	-0.00853
664333	207526464	664333	158374619	664333	9314577	664333	0.29402	664333	-0.00144
664667	207231738	664667	159171286	664667	92048882	664667	0.29752	664667	0.0063
6.65	206935547	6.65	159977677	6.65	91163728	6.65	0.30084	6.65	0.01397
665333	206636462	665333	16079321	665333	90478108	665333	0.30351	665333	0.02127
[truncated: 10,004 more rows]
