# Supplementary material for: Photoactivated Enzymatic Reaction Network Enables Spatiotemporal Programming of Thiol/Disulfide Redox Systems
Source: Angew Chem Int Ed Engl. 2025 May 5;64(25):e202503822. doi: 10.1002/anie.202503822 (PMC12171324; doi:10.1002/anie.202503822)
Supplement: Supplementary file 5 — Supplementary Information [file ANIE-64-e202503822-s001.zip › Research Data/Supporting Information/Figure S2/Figure S2c.xlsx]

## Sheet: Sheet1
Figure S2c
	0 hour		4 hour		18 hour		20 hour		24 hour
X	Y	X	Y	X	Y	X	Y	X	Y
0	0	0	0	0	0	0	0	0	0
0.00333	-3.6e-05	0.00333	-0.000121	0.00333	7.3e-05	0.00333	-2.8e-05	0.00333	-1.1e-05
0.00667	-4.9e-05	0.00667	-0.000654	0.00667	0.000753	0.00667	-0.000195	0.00667	4e-06
0.01	0.000563	0.01	-0.00149	0.01	0.00346	0.01	-0.000599	0.01	0.000223
0.01333	0.00271	0.01333	-0.00176	0.01333	0.00986	0.01333	-0.00103	0.01333	0.000744
0.01667	0.00621	0.01667	-0.000793	0.01667	0.02037	0.01667	-0.000961	0.01667	0.0014
0.02	0.00924	0.02	0.000694	0.02	0.03399	0.02	-0.00034	0.02	0.00215
0.02333	0.00979	0.02333	0.00125	0.02333	0.0496	0.02333	3e-05	0.02333	0.00333
0.02667	0.00739	0.02667	0.000338	0.02667	0.06678	0.02667	-0.000602	0.02667	0.0051
0.03	0.00345	0.03	-0.0014	0.03	0.08566	0.03	-0.00181	0.03	0.00685
0.03333	-0.000273	0.03333	-0.00341	0.03333	0.10658	0.03333	-0.00234	0.03333	0.00756
0.03667	-0.00293	0.03667	-0.0056	0.03667	0.12995	0.03667	-0.00173	0.03667	0.00657
0.04	-0.00479	0.04	-0.00767	0.04	0.15597	0.04	-0.00107	0.04	0.00385
0.04333	-0.0064	0.04333	-0.00932	0.04333	0.18428	0.04333	-0.00164	0.04333	0.00011
0.04667	-0.00757	0.04667	-0.01089	0.04667	0.21401	0.04667	-0.00348	0.04667	-0.00345
0.05	-0.00747	0.05	-0.01276	0.05	0.244	0.05	-0.00594	0.05	-0.00588
0.05333	-0.00568	0.05333	-0.01457	0.05333	0.27293	0.05333	-0.00856	0.05333	-0.00709
0.05667	-0.00267	0.05667	-0.01561	0.05667	0.29936	0.05667	-0.01078	0.05667	-0.00761
0.06	0.000626	0.06	-0.01563	0.06	0.32201	0.06	-0.01185	0.06	-0.00804
0.06333	0.00334	0.06333	-0.01507	0.06333	0.34035	0.06333	-0.01127	0.06333	-0.00888
0.06667	0.00473	0.06667	-0.01428	0.06667	0.35469	0.06667	-0.00923	0.06667	-0.01028
0.07	0.00424	0.07	-0.01281	0.07	0.36555	0.07	-0.00653	0.07	-0.01161
0.07333	0.00178	0.07333	-0.01036	0.07333	0.37312	0.07333	-0.0042	0.07333	-0.01183
0.07667	-0.002	0.07667	-0.0081	0.07667	0.37781	0.07667	-0.00305	0.07667	-0.0108
0.08	-0.00604	0.08	-0.00783	0.08	0.38072	0.08	-0.00311	0.08	-0.00939
0.08333	-0.00943	0.08333	-0.01012	0.08333	0.38334	0.08333	-0.00364	0.08333	-0.00859
0.08667	-0.01174	0.08667	-0.01374	0.08667	0.38673	0.08667	-0.00364	0.08667	-0.00879
0.09	-0.01308	0.09	-0.01684	0.09	0.39161	0.09	-0.00279	0.09	-0.00973
0.09333	-0.01394	0.09333	-0.01854	0.09333	0.39888	0.09333	-0.00158	0.09333	-0.01077
0.09667	-0.01436	0.09667	-0.01906	0.09667	0.40909	0.09667	-0.000783	0.09667	-0.01138
0.1	-0.01408	0.1	-0.01883	0.1	0.42169	0.1	-0.00102	0.1	-0.01122
0.10333	-0.01344	0.10333	-0.01837	0.10333	0.4355	0.10333	-0.00232	0.10333	-0.01022
0.10667	-0.01321	0.10667	-0.01865	0.10667	0.44989	0.10667	-0.00411	0.10667	-0.00863
0.11	-0.01357	0.11	-0.02024	0.11	0.46504	0.11	-0.0058	0.11	-0.00683
0.11333	-0.01409	0.11333	-0.0227	0.11333	0.48139	0.11333	-0.00713	0.11333	-0.00501
0.11667	-0.01465	0.11667	-0.02501	0.11667	0.49921	0.11667	-0.00814	0.11667	-0.00329
0.12	-0.01541	0.12	-0.0262	0.12	0.51833	0.12	-0.00887	0.12	-0.00225
0.12333	-0.01638	0.12333	-0.0255	0.12333	0.53839	0.12333	-0.00942	0.12333	-0.00276
0.12667	-0.01708	0.12667	-0.02313	0.12667	0.55955	0.12667	-0.00971	0.12667	-0.00477
0.13	-0.01699	0.13	-0.02066	0.13	0.58245	0.13	-0.00964	0.13	-0.00736
0.13333	-0.01649	0.13333	-0.01977	0.13333	0.60745	0.13333	-0.00925	0.13333	-0.00982
0.13667	-0.01672	0.13667	-0.02079	0.13667	0.63449	0.13667	-0.00885	0.13667	-0.01194
0.14	-0.01824	0.14	-0.02301	0.14	0.66342	0.14	-0.00865	0.14	-0.01377
0.14333	-0.02042	0.14333	-0.02557	0.14333	0.69378	0.14333	-0.00857	0.14333	-0.01547
0.14667	-0.02192	0.14667	-0.02766	0.14667	0.72487	0.14667	-0.00845	0.14667	-0.01719
0.15	-0.02153	0.15	-0.02873	0.15	0.75628	0.15	-0.00837	0.15	-0.01876
0.15333	-0.01911	0.15333	-0.02898	0.15333	0.78787	0.15333	-0.00857	0.15333	-0.01992
0.15667	-0.01596	0.15667	-0.02915	0.15667	0.81959	0.15667	-0.00919	0.15667	-0.02077
0.16	-0.01375	0.16	-0.02954	0.16	0.85131	0.16	-0.0103	0.16	-0.02124
0.16333	-0.01318	0.16333	-0.02979	0.16333	0.88257	0.16333	-0.01212	0.16333	-0.02088
0.16667	-0.0139	0.16667	-0.02956	0.16667	0.91238	0.16667	-0.01473	0.16667	-0.01952
0.17	-0.01534	0.17	-0.0292	0.17	0.93962	0.17	-0.01754	0.17	-0.01786
0.17333	-0.01688	0.17333	-0.02909	0.17333	0.96366	0.17333	-0.01963	0.17333	-0.01702
0.17667	-0.01794	0.17667	-0.0291	0.17667	0.98452	0.17667	-0.02051	0.17667	-0.01772
0.18	-0.01875	0.18	-0.02912	0.18	100229	0.18	-0.02012	0.18	-0.01971
0.18333	-0.02035	0.18333	-0.02937	0.18333	101674	0.18333	-0.01848	0.18333	-0.02232
0.18667	-0.02333	0.18667	-0.02991	0.18667	102748	0.18667	-0.01588	0.18667	-0.02492
0.19	-0.02713	0.19	-0.03036	0.19	103409	0.19	-0.01313	0.19	-0.02693
0.19333	-0.03069	0.19333	-0.03059	0.19333	103591	0.19333	-0.01115	0.19333	-0.02747
0.19667	-0.03302	0.19667	-0.03081	0.19667	103197	0.19667	-0.01033	0.19667	-0.0259
0.2	-0.03361	0.2	-0.03119	0.2	102156	0.2	-0.01061	0.2	-0.02308
0.20333	-0.03278	0.20333	-0.03163	0.20333	100489	0.20333	-0.01174	0.20333	-0.02102
0.20667	-0.03144	0.20667	-0.03186	0.20667	0.98281	0.20667	-0.01335	0.20667	-0.02105
0.21	-0.03028	0.21	-0.03161	0.21	0.95611	0.21	-0.01491	0.21	-0.02314
0.21333	-0.0294	0.21333	-0.03081	0.21333	0.92521	0.21333	-0.01587	0.21333	-0.02649
0.21667	-0.02851	0.21667	-0.02993	0.21667	0.89052	0.21667	-0.0158	0.21667	-0.03013
0.22	-0.02731	0.22	-0.02963	0.22	0.85295	0.22	-0.01485	0.22	-0.03331
0.22333	-0.02579	0.22333	-0.03032	0.22333	0.81364	0.22333	-0.01384	0.22333	-0.03564
0.22667	-0.02409	0.22667	-0.03191	0.22667	0.77338	0.22667	-0.01362	0.22667	-0.03667
0.23	-0.02233	0.23	-0.03405	0.23	0.73228	0.23	-0.01429	0.23	-0.03587
0.23333	-0.02104	0.23333	-0.03619	0.23333	0.69034	0.23333	-0.01533	0.23333	-0.03308
0.23667	-0.02111	0.23667	-0.03761	0.23667	0.64838	0.23667	-0.0162	0.23667	-0.02913
0.24	-0.02284	0.24	-0.0375	0.24	0.60785	0.24	-0.01681	0.24	-0.02573
0.24333	-0.02557	0.24333	-0.0356	0.24333	0.56988	0.24333	-0.01739	0.24333	-0.02388
0.24667	-0.02835	0.24667	-0.03282	0.24667	0.53511	0.24667	-0.01815	0.24667	-0.02275
0.25	-0.03052	0.25	-0.03088	0.25	0.50418	0.25	-0.01914	0.25	-0.02103
0.25333	-0.03189	0.25333	-0.03089	0.25333	0.47767	0.25333	-0.02023	0.25333	-0.01872
0.25667	-0.03252	0.25667	-0.03238	0.25667	0.45579	0.25667	-0.02102	0.25667	-0.01675
0.26	-0.0324	0.26	-0.03369	0.26	0.43859	0.26	-0.02103	0.26	-0.01565
0.26333	-0.03127	0.26333	-0.03352	0.26333	0.42586	0.26333	-0.02016	0.26333	-0.01551
0.26667	-0.02902	0.26667	-0.03225	0.26667	0.41698	0.26667	-0.01898	0.26667	-0.01652
0.27	-0.02657	0.27	-0.03148	0.27	0.4116	0.27	-0.01843	0.27	-0.01871
0.27333	-0.02511	0.27333	-0.0323	0.27333	0.41008	0.27333	-0.01882	0.27333	-0.02148
0.27667	-0.02472	0.27667	-0.03406	0.27667	0.41319	0.27667	-0.01965	0.27667	-0.02364
0.28	-0.02478	0.28	-0.03519	0.28	0.42175	0.28	-0.02042	0.28	-0.02423
0.28333	-0.02496	0.28333	-0.0351	0.28333	0.43677	0.28333	-0.02113	0.28333	-0.02317
0.28667	-0.02529	0.28667	-0.03438	0.28667	0.45946	0.28667	-0.0219	0.28667	-0.02121
0.29	-0.02619	0.29	-0.03369	0.29	0.49048	0.29	-0.02229	0.29	-0.01958
0.29333	-0.0281	0.29333	-0.03332	0.29333	0.5289	0.29333	-0.02165	0.29333	-0.0191
0.29667	-0.03077	0.29667	-0.03359	0.29667	0.5723	0.29667	-0.01986	0.29667	-0.01963
0.3	-0.03309	0.3	-0.03458	0.3	0.61791	0.3	-0.01743	0.3	-0.02057
0.30333	-0.03397	0.30333	-0.03588	0.30333	0.66291	0.30333	-0.01516	0.30333	-0.02153
0.30667	-0.03336	0.30667	-0.03687	0.30667	0.70422	0.30667	-0.01383	0.30667	-0.02236
0.31	-0.03197	0.31	-0.03701	0.31	0.73898	0.31	-0.01374	0.31	-0.02317
0.31333	-0.0304	0.31333	-0.03596	0.31333	0.76483	0.31333	-0.01435	0.31333	-0.0243
0.31667	-0.02901	0.31667	-0.03392	0.31667	0.77983	0.31667	-0.01496	0.31667	-0.02625
0.32	-0.02836	0.32	-0.03185	0.32	0.78276	0.32	-0.01501	0.32	-0.02917
0.32333	-0.02839	0.32333	-0.03063	0.32333	0.77362	0.32333	-0.01423	0.32333	-0.03244
0.32667	-0.02784	0.32667	-0.03025	0.32667	0.75352	0.32667	-0.01314	0.32667	-0.03506
0.33	-0.02546	0.33	-0.03041	0.33	0.7243	0.33	-0.01328	0.33	-0.03639
0.33333	-0.02145	0.33333	-0.03086	0.33333	0.68834	0.33333	-0.01593	0.33333	-0.03632
0.33667	-0.01704	0.33667	-0.03109	0.33667	0.64825	0.33667	-0.02019	0.33667	-0.03507
0.34	-0.01336	0.34	-0.03041	0.34	0.60624	0.34	-0.02349	0.34	-0.03335
0.34333	-0.01114	0.34333	-0.02871	0.34333	0.56426	0.34333	-0.02414	0.34333	-0.03163
0.34667	-0.01081	0.34667	-0.02694	0.34667	0.52427	0.34667	-0.02275	0.34667	-0.02942
0.35	-0.01246	0.35	-0.02635	0.35	0.48798	0.35	-0.02093	0.35	-0.02629
0.35333	-0.01539	0.35333	-0.02739	0.35333	0.45604	0.35333	-0.01962	0.35333	-0.02308
0.35667	-0.01813	0.35667	-0.02941	0.35667	0.42784	0.35667	-0.01902	0.35667	-0.02149
0.36	-0.01964	0.36	-0.03122	0.36	0.40218	0.36	-0.01902	0.36	-0.0226
0.36333	-0.02006	0.36333	-0.03191	0.36333	0.37803	0.36333	-0.01932	0.36333	-0.02582
0.36667	-0.02042	0.36667	-0.03168	0.36667	0.3547	0.36667	-0.01969	0.36667	-0.02926
0.37	-0.02172	0.37	-0.03159	0.37	0.33169	0.37	-0.02022	0.37	-0.03125
0.37333	-0.02432	0.37333	-0.03269	0.37333	0.30878	0.37333	-0.02101	0.37333	-0.03155
0.37667	-0.02822	0.37667	-0.0351	0.37667	0.2864	0.37667	-0.02179	0.37667	-0.03085
0.38	-0.03295	0.38	-0.03811	0.38	0.26553	0.38	-0.02208	0.38	-0.02996
0.38333	-0.03706	0.38333	-0.04095	0.38333	0.24684	0.38333	-0.02183	0.38333	-0.02915
0.38667	-0.03875	0.38667	-0.04303	0.38667	0.23051	0.38667	-0.02173	0.38667	-0.02811
0.39	-0.03746	0.39	-0.0438	0.39	0.21642	0.39	-0.02271	0.39	-0.02645
0.39333	-0.03431	0.39333	-0.04329	0.39333	0.20388	0.39333	-0.02508	0.39333	-0.02451
0.39667	-0.03085	0.39667	-0.04225	0.39667	0.19159	0.39667	-0.02827	0.39667	-0.02327
0.4	-0.02794	0.4	-0.04148	0.4	0.1785	0.4	-0.03112	0.4	-0.02361
0.40333	-0.02592	0.40333	-0.04118	0.40333	0.16422	0.40333	-0.0327	0.40333	-0.02584
0.40667	-0.02515	0.40667	-0.04117	0.40667	0.14881	0.40667	-0.03291	0.40667	-0.02949
0.41	-0.02554	0.41	-0.04124	0.41	0.133	0.41	-0.03213	0.41	-0.0332
0.41333	-0.02647	0.41333	-0.04161	0.41333	0.11839	0.41333	-0.03079	0.41333	-0.03549
0.41667	-0.02732	0.41667	-0.04299	0.41667	0.10678	0.41667	-0.02932	0.41667	-0.03598
0.42	-0.02791	0.42	-0.04568	0.42	0.09915	0.42	-0.02812	0.42	-0.03539
0.42333	-0.02838	0.42333	-0.04883	0.42333	0.09506	0.42333	-0.02758	0.42333	-0.03435
0.42667	-0.02876	0.42667	-0.0509	0.42667	0.09325	0.42667	-0.02819	0.42667	-0.03309
0.43	-0.0289	0.43	-0.05075	0.43	0.09259	0.43	-0.03002	0.43	-0.03204
0.43333	-0.02874	0.43333	-0.04865	0.43333	0.09228	0.43333	-0.03221	0.43333	-0.03173
0.43667	-0.0286	0.43667	-0.04617	0.43667	0.09187	0.43667	-0.03351	0.43667	-0.03202
0.44	-0.02882	0.44	-0.04485	0.44	0.09148	0.44	-0.03325	0.44	-0.03227
0.44333	-0.02974	0.44333	-0.04484	0.44333	0.09166	0.44333	-0.0315	0.44333	-0.03214
0.44667	-0.0317	0.44667	-0.04505	0.44667	0.09294	0.44667	-0.02899	0.44667	-0.03171
0.45	-0.03452	0.45	-0.04431	0.45	0.09566	0.45	-0.02696	0.45	-0.03093
0.45333	-0.03725	0.45333	-0.04286	0.45333	0.09986	0.45333	-0.02626	0.45333	-0.02977
0.45667	-0.03877	0.45667	-0.04209	0.45667	0.10523	0.45667	-0.02666	0.45667	-0.02859
0.46	-0.03876	0.46	-0.04294	0.46	0.11139	0.46	-0.02719	0.46	-0.02846
0.46333	-0.03751	0.46333	-0.0449	0.46333	0.1182	0.46333	-0.02737	0.46333	-0.03037
0.46667	-0.03495	0.46667	-0.04673	0.46667	0.12628	0.46667	-0.02745	0.46667	-0.03382
0.47	-0.03085	0.47	-0.04763	0.47	0.13706	0.47	-0.0277	0.47	-0.03704
0.47333	-0.02574	0.47333	-0.04778	0.47333	0.15162	0.47333	-0.02791	0.47333	-0.03871
0.47667	-0.02077	0.47667	-0.04794	0.47667	0.16981	0.47667	-0.02785	0.47667	-0.03882
0.48	-0.01685	0.48	-0.04869	0.48	0.19102	0.48	-0.02799	0.48	-0.0383
0.48333	-0.01443	0.48333	-0.0501	0.48333	0.21519	0.48333	-0.02899	0.48333	-0.03807
0.48667	-0.01363	0.48667	-0.05203	0.48667	0.24282	0.48667	-0.03054	0.48667	-0.03818
0.49	-0.01406	0.49	-0.0541	0.49	0.27423	0.49	-0.03163	0.49	-0.03791
0.49333	-0.01519	0.49333	-0.0555	0.49333	0.30933	0.49333	-0.03172	0.49333	-0.03687
0.49667	-0.01664	0.49667	-0.05556	0.49667	0.34803	0.49667	-0.03108	0.49667	-0.03536
0.5	-0.01786	0.5	-0.0543	0.5	0.39047	0.5	-0.03029	0.5	-0.03401
0.50333	-0.01809	0.50333	-0.0522	0.50333	0.43695	0.50333	-0.0299	0.50333	-0.03327
0.50667	-0.01702	0.50667	-0.04998	0.50667	0.48797	0.50667	-0.03004	0.50667	-0.03324
0.51	-0.01502	0.51	-0.0483	0.51	0.54425	0.51	-0.03059	0.51	-0.03359
0.51333	-0.01277	0.51333	-0.04749	0.51333	0.6065	0.51333	-0.03167	0.51333	-0.03396
0.51667	-0.01105	0.51667	-0.0472	0.51667	0.67461	0.51667	-0.03364	0.51667	-0.0344
0.52	-0.01026	0.52	-0.04676	0.52	0.74728	0.52	-0.03664	0.52	-0.03515
0.52333	-0.01016	0.52333	-0.04582	0.52333	0.82256	0.52333	-0.0402	0.52333	-0.03596
0.52667	-0.01032	0.52667	-0.04465	0.52667	0.89805	0.52667	-0.04343	0.52667	-0.03622
0.53	-0.01077	0.53	-0.04397	0.53	0.97133	0.53	-0.04587	0.53	-0.03573
0.53333	-0.01188	0.53333	-0.0444	0.53333	104052	0.53333	-0.04744	0.53333	-0.03507
0.53667	-0.01363	0.53667	-0.04582	0.53667	110425	0.53667	-0.04765	0.53667	-0.03526
0.54	-0.01537	0.54	-0.04761	0.54	116068	0.54	-0.04606	0.54	-0.03675
0.54333	-0.01645	0.54333	-0.04955	0.54333	120686	0.54333	-0.04326	0.54333	-0.03892
0.54667	-0.01669	0.54667	-0.05168	0.54667	123924	0.54667	-0.04031	0.54667	-0.04061
0.55	-0.0161	0.55	-0.05388	0.55	125503	0.55	-0.03793	0.55	-0.04111
0.55333	-0.0143	0.55333	-0.05564	0.55333	125279	0.55333	-0.03637	0.55333	-0.04045
0.55667	-0.01094	0.55667	-0.05615	0.55667	123237	0.55667	-0.03582	0.55667	-0.03883
0.56	-0.00673	0.56	-0.05487	0.56	119484	0.56	-0.03638	0.56	-0.0364
0.56333	-0.00341	0.56333	-0.05209	0.56333	114215	0.56333	-0.03773	0.56333	-0.03323
0.56667	-0.00231	0.56667	-0.04871	0.56667	107624	0.56667	-0.03906	0.56667	-0.02963
0.57	-0.00334	0.57	-0.0457	0.57	0.99883	0.57	-0.03972	0.57	-0.02628
0.57333	-0.0054	0.57333	-0.04396	0.57333	0.91175	0.57333	-0.0396	0.57333	-0.02419
0.57667	-0.0071	0.57667	-0.04439	0.57667	0.81751	0.57667	-0.03893	0.57667	-0.02386
0.58	-0.00728	0.58	-0.04695	0.58	0.71931	0.58	-0.03797	0.58	-0.0247
0.58333	-0.00583	0.58333	-0.04989	0.58333	0.62027	0.58333	-0.03694	0.58333	-0.0256
0.58667	-0.00355	0.58667	-0.05088	0.58667	0.52296	0.58667	-0.03604	0.58667	-0.02578
0.59	-0.00142	0.59	-0.0491	0.59	0.42975	0.59	-0.03535	0.59	-0.02508
0.59333	-6e-05	0.59333	-0.04577	0.59333	0.34288	0.59333	-0.03484	0.59333	-0.02366
0.59667	0.000365	0.59667	-0.04266	0.59667	0.26378	0.59667	-0.0341	0.59667	-0.02191
0.6	0.000264	0.6	-0.04048	0.6	0.19288	0.6	-0.03256	0.6	-0.02031
0.60333	0.000442	0.60333	-0.03882	0.60333	0.12989	0.60333	-0.03038	0.60333	-0.01895
0.60667	0.00142	0.60667	-0.03724	0.60667	0.07376	0.60667	-0.02819	0.60667	-0.01755
0.61	0.00288	0.61	-0.03553	0.61	0.02309	0.61	-0.02624	0.61	-0.01612
0.61333	0.00414	0.61333	-0.03351	0.61333	-0.02317	0.61333	-0.02443	0.61333	-0.01527
0.61667	0.00516	0.61667	-0.03117	0.61667	-0.06536	0.61667	-0.02284	0.61667	-0.0157
0.62	0.0066	0.62	-0.02914	0.62	-0.10329	0.62	-0.02184	0.62	-0.01773
0.62333	0.00893	0.62333	-0.02811	0.62333	-0.1365	0.62333	-0.02195	0.62333	-0.02094
0.62667	0.01181	0.62667	-0.02786	0.62667	-0.16494	0.62667	-0.02332	0.62667	-0.0241
0.63	0.01452	0.63	-0.02753	0.63	-0.18917	0.63	-0.02536	0.63	-0.02593
0.63333	0.01648	0.63333	-0.02644	0.63333	-0.2101	0.63333	-0.02715	0.63333	-0.02608
0.63667	0.01755	0.63667	-0.02434	0.63667	-0.2286	0.63667	-0.02807	0.63667	-0.02502
0.64	0.01847	0.64	-0.02149	0.64	-0.24498	0.64	-0.02788	0.64	-0.02325
0.64333	0.02037	0.64333	-0.0186	0.64333	-0.25883	0.64333	-0.02672	0.64333	-0.02108
0.64667	0.0237	0.64667	-0.01639	0.64667	-0.26951	0.64667	-0.02522	0.64667	-0.01873
0.65	0.02805	0.65	-0.01524	0.65	-0.27697	0.65	-0.02422	0.65	-0.01609
0.65333	0.03241	0.65333	-0.01494	0.65333	-0.28202	0.65333	-0.02433	0.65333	-0.01296
0.65667	0.03551	0.65667	-0.01468	0.65667	-0.28586	0.65667	-0.02597	0.65667	-0.00956
0.66	0.03653	0.66	-0.01385	0.66	-0.2896	0.66	-0.02908	0.66	-0.00656
0.66333	0.03559	0.66333	-0.01262	0.66333	-0.29352	0.66333	-0.03282	0.66333	-0.00481
0.66667	0.03372	0.66667	-0.01169	0.66667	-0.29694	0.66667	-0.03596	0.66667	-0.00443
0.67	0.03209	0.67	-0.01154	0.67	-0.29903	0.67	-0.03761	0.67	-0.00437
0.67333	0.03122	0.67333	-0.01223	0.67333	-0.29951	0.67333	-0.03748	0.67333	-0.00321
0.67667	0.03094	0.67667	-0.01329	0.67667	-0.29859	0.67667	-0.03571	0.67667	-0.000686
0.68	0.03106	0.68	-0.01386	0.68	-0.29665	0.68	-0.03268	0.68	0.00209
0.68333	0.03163	0.68333	-0.0131	0.68333	-0.29423	0.68333	-0.02897	0.68333	0.00384
0.68667	0.03263	0.68667	-0.01091	0.68667	-0.292	0.68667	-0.02541	0.68667	0.00429
0.69	0.03394	0.69	-0.00824	0.69	-0.29058	0.69	-0.02273	0.69	0.00413
0.69333	0.03541	0.69333	-0.00618	0.69333	-0.28999	0.69333	-0.02088	0.69333	0.00428
0.69667	0.03684	0.69667	-0.00488	0.69667	-0.28996	0.69667	-0.01945	0.69667	0.0053
0.7	0.03809	0.7	-0.00378	0.7	-0.29048	0.7	-0.01858	0.7	0.00707
0.70333	0.03922	0.70333	-0.00261	0.70333	-0.29163	0.70333	-0.01879	0.70333	0.00892
0.70667	0.04045	0.70667	-0.00158	0.70667	-0.29336	0.70667	-0.02014	0.70667	0.00992
0.71	0.04173	0.71	-0.000714	0.71	-0.29569	0.71	-0.02212	0.71	0.00941
0.71333	0.04279	0.71333	0.000424	0.71333	-0.29876	0.71333	-0.02417	0.71333	0.00764
0.71667	0.04372	0.71667	0.0022	0.71667	-0.30235	0.71667	-0.02578	0.71667	0.00582
0.72	0.04489	0.72	0.00463	0.72	-0.30597	0.72	-0.02649	0.72	0.00509
0.72333	0.04621	0.72333	0.00732	0.72333	-0.30947	0.72333	-0.02616	0.72333	0.0055
0.72667	0.04744	0.72667	0.00935	0.72667	-0.31339	0.72667	-0.02482	0.72667	0.00626
0.73	0.049	0.73	0.01009	0.73	-0.31846	0.73	-0.02275	0.73	0.00675
0.73333	0.05173	0.73333	0.00981	0.73333	-0.32488	0.73333	-0.02072	0.73333	0.00674
0.73667	0.05567	0.73667	0.00937	0.73667	-0.33189	0.73667	-0.01973	0.73667	0.00621
0.74	0.05961	0.74	0.00968	0.74	-0.33819	0.74	-0.02008	0.74	0.00523
0.74333	0.06236	0.74333	0.0111	0.74333	-0.34283	0.74333	-0.02124	0.74333	0.00425
0.74667	0.06424	0.74667	0.01324	0.74667	-0.3459	0.74667	-0.02257	0.74667	0.00398
0.75	0.06637	0.75	0.01567	0.75	-0.34796	0.75	-0.02376	0.75	0.00477
0.75333	0.06899	0.75333	0.01844	0.75333	-0.34917	0.75333	-0.02457	0.75333	0.00661
0.75667	0.07131	0.75667	0.02147	0.75667	-0.34934	0.75667	-0.02453	0.75667	0.00924
0.76	0.07233	0.76	0.0244	0.76	-0.34875	0.76	-0.02321	0.76	0.01222
0.76333	0.07161	0.76333	0.02735	0.76333	-0.34809	0.76333	-0.02089	0.76333	0.01502
0.76667	0.07005	0.76667	0.03085	0.76667	-0.34764	0.76667	-0.01862	0.76667	0.01723
0.77	0.06943	0.77	0.03496	0.77	-0.34705	0.77	-0.01744	0.77	0.0188
0.77333	0.07089	0.77333	0.03913	0.77333	-0.34599	0.77333	-0.01753	0.77333	0.01994
0.77667	0.07423	0.77667	0.04272	0.77667	-0.34478	0.77667	-0.01837	0.77667	0.021
0.78	0.07853	0.78	0.04528	0.78	-0.34377	0.78	-0.01924	0.78	0.02237
0.78333	0.08278	0.78333	0.04684	0.78333	-0.34274	0.78333	-0.01955	0.78333	0.02412
0.78667	0.08625	0.78667	0.04788	0.78667	-0.34178	0.78667	-0.0192	0.78667	0.02564
0.79	0.0886	0.79	0.04896	0.79	-0.34171	0.79	-0.01875	0.79	0.02624
0.79333	0.09017	0.79333	0.05041	0.79333	-0.34314	0.79333	-0.0187	0.79333	0.02578
0.79667	0.09218	0.79667	0.05238	0.79667	-0.34606	0.79667	-0.01904	0.79667	0.02464
0.8	0.09581	0.8	0.05461	0.8	-0.35026	0.8	-0.01931	0.8	0.02314
0.80333	0.10068	0.80333	0.05663	0.80333	-0.35545	0.80333	-0.01905	0.80333	0.02151
0.80667	0.10479	0.80667	0.05847	0.80667	-0.3613	0.80667	-0.01815	0.80667	0.0201
0.81	0.10677	0.81	0.06062	0.81	-0.36774	0.81	-0.01689	0.81	0.01938
0.81333	0.10704	0.81333	0.0634	0.81333	-0.3747	0.81333	-0.01575	0.81333	0.01981
0.81667	0.10674	0.81667	0.06665	0.81667	-0.38161	0.81667	-0.01514	0.81667	0.02184
0.82	0.10651	0.82	0.06992	0.82	-0.3874	0.82	-0.01532	0.82	0.02519
0.82333	0.10672	0.82333	0.07281	0.82333	-0.39114	0.82333	-0.01624	0.82333	0.02869
0.82667	0.10775	0.82667	0.07533	0.82667	-0.3927	0.82667	-0.01732	0.82667	0.0312
0.83	0.10968	0.83	0.07801	0.83	-0.39283	0.83	-0.01762	0.83	0.03265
0.83333	0.11197	0.83333	0.08138	0.83333	-0.39276	0.83333	-0.0166	0.83333	0.03369
0.83667	0.11383	0.83667	0.08515	0.83667	-0.39332	0.83667	-0.01458	0.83667	0.03474
0.84	0.11475	0.84	0.08831	0.84	-0.39436	0.84	-0.01204	0.84	0.03605
0.84333	0.11463	0.84333	0.09025	0.84333	-0.3956	0.84333	-0.00926	0.84333	0.03764
0.84667	0.11368	0.84667	0.09097	0.84667	-0.39711	0.84667	-0.00715	0.84667	0.03888
0.85	0.11267	0.85	0.09076	0.85	-0.39897	0.85	-0.00686	0.85	0.03906
0.85333	0.11254	0.85333	0.09052	0.85333	-0.40125	0.85333	-0.00829	0.85333	0.03853
0.85667	0.11339	0.85667	0.09155	0.85667	-0.40403	0.85667	-0.00985	0.85667	0.03826
0.86	0.11434	0.86	0.09446	0.86	-0.40694	0.86	-0.00982	0.86	0.03872
0.86333	0.11462	0.86333	0.09854	0.86333	-0.4094	0.86333	-0.008	0.86333	0.03977
0.86667	0.11427	0.86667	0.10262	0.86667	-0.4112	0.86667	-0.0059	0.86667	0.04084
0.87	0.11375	0.87	0.10595	0.87	-0.41246	0.87	-0.0051	0.87	0.04103
0.87333	0.11331	0.87333	0.10861	0.87333	-0.4132	0.87333	-0.00584	0.87333	0.04
0.87667	0.11289	0.87667	0.11126	0.87667	-0.41347	0.87667	-0.00737	0.87667	0.03841
0.88	0.11267	0.88	0.11412	0.88	-0.4133	0.88	-0.00859	0.88	0.03726
0.88333	0.11299	0.88333	0.11655	0.88333	-0.41238	0.88333	-0.00872	0.88333	0.03711
0.88667	0.1135	0.88667	0.11821	0.88667	-0.41049	0.88667	-0.00788	0.88667	0.03778
0.89	0.11331	0.89	0.11981	0.89	-0.40802	0.89	-0.00688	0.89	0.03825
0.89333	0.11232	0.89333	0.12171	0.89333	-0.40568	0.89333	-0.00663	0.89333	0.03757
0.89667	0.11153	0.89667	0.12304	0.89667	-0.40382	0.89667	-0.00767	0.89667	0.03571
0.9	0.11185	0.9	0.1225	0.9	-0.40255	0.9	-0.00975	0.9	0.03332
0.90333	0.11308	0.90333	0.11984	0.90333	-0.40205	0.90333	-0.01207	0.90333	0.03104
0.90667	0.11436	0.90667	0.11601	0.90667	-0.40243	0.90667	-0.0143	0.90667	0.02952
0.91	0.11506	0.91	0.11245	0.91	-0.40368	0.91	-0.01661	0.91	0.02921
0.91333	0.11487	0.91333	0.11052	0.91333	-0.40544	0.91333	-0.01878	0.91333	0.02979
0.91667	0.11399	0.91667	0.11103	0.91667	-0.40693	0.91667	-0.02009	0.91667	0.03047
0.92	0.11302	0.92	0.11332	0.92	-0.40735	0.92	-0.02024	0.92	0.03097
0.92333	0.11248	0.92333	0.1156	0.92333	-0.40644	0.92333	-0.01946	0.92333	0.03136
0.92667	0.11265	0.92667	0.11624	0.92667	-0.40457	0.92667	-0.01832	0.92667	0.0315
0.93	0.11343	0.93	0.11475	0.93	-0.40239	0.93	-0.01766	0.93	0.03089
0.93333	0.11439	0.93333	0.11189	0.93333	-0.40043	0.93333	-0.01797	0.93333	0.02955
0.93667	0.1151	0.93667	0.10877	0.93667	-0.39902	0.93667	-0.01903	0.93667	0.02827
0.94	0.11552	0.94	0.10599	0.94	-0.39829	0.94	-0.02041	0.94	0.02769
0.94333	0.1156	0.94333	0.10362	0.94333	-0.39815	0.94333	-0.0218	0.94333	0.02765
0.94667	0.11512	0.94667	0.10166	0.94667	-0.39819	0.94667	-0.02315	0.94667	0.0277
0.95	0.11424	0.95	0.10024	0.95	-0.39788	0.95	-0.02446	0.95	0.02736
0.95333	0.1137	0.95333	0.09956	0.95333	-0.39715	0.95333	-0.02558	0.95333	0.02621
0.95667	0.11409	0.95667	0.09961	0.95667	-0.39624	0.95667	-0.02637	0.95667	0.02414
0.96	0.11519	0.96	0.10002	0.96	-0.39522	0.96	-0.02691	0.96	0.02145
0.96333	0.11609	0.96333	0.10011	0.96333	-0.39444	0.96333	-0.0275	0.96333	0.01819
0.96667	0.11596	0.96667	0.09951	0.96667	-0.39466	0.96667	-0.02834	0.96667	0.01404
0.97	0.1149	0.97	0.09843	0.97	-0.39596	0.97	-0.02934	0.97	0.00908
0.97333	0.1138	0.97333	0.09731	0.97333	-0.39735	0.97333	-0.02975	0.97333	0.00433
0.97667	0.11356	0.97667	0.09632	0.97667	-0.39769	0.97667	-0.02871	0.97667	0.000976
0.98	0.11473	0.98	0.09507	0.98	-0.39646	0.98	-0.02646	0.98	-0.000364
0.98333	0.11739	0.98333	0.09275	0.98333	-0.39369	0.98333	-0.02417	0.98333	0.000352
0.98667	0.12092	0.98667	0.08926	0.98667	-0.38966	0.98667	-0.0227	0.98667	0.00253
0.99	0.12426	0.99	0.08582	0.99	-0.3852	0.99	-0.02222	0.99	0.0051
0.99333	0.12651	0.99333	0.0838	0.99333	-0.3816	0.99333	-0.0228	0.99333	0.00714
0.99667	0.1276	0.99667	0.0833	0.99667	-0.37982	0.99667	-0.02475	0.99667	0.0085
1	0.12789	1	0.08349	1	-0.37982	1	-0.02826	1	0.00943
100333	0.12743	100333	0.08371	100333	-0.38077	100333	-0.03299	100333	0.00983
100667	0.12615	100667	0.08352	100667	-0.38179	100667	-0.03808	100667	0.00915
1.01	0.12427	1.01	0.0825	1.01	-0.38274	1.01	-0.04279	1.01	0.00693
101333	0.12207	101333	0.08045	101333	-0.38407	101333	-0.04669	101333	0.00326
101667	0.11996	101667	0.07754	101667	-0.38567	101667	-0.04931	101667	-0.00123
1.02	0.11863	1.02	0.07382	1.02	-0.38662	1.02	-0.05008	1.02	-0.00561
102333	0.11854	102333	0.0694	102333	-0.38606	102333	-0.04879	102333	-0.00906
102667	0.11943	102667	0.06513	102667	-0.38408	102667	-0.04575	102667	-0.01089
1.03	0.1206	1.03	0.06216	1.03	-0.38168	1.03	-0.04173	1.03	-0.01082
103333	0.12155	103333	0.06103	103333	-0.38007	103333	-0.03819	103333	-0.0091
103667	0.12218	103667	0.06128	103667	-0.3799	103667	-0.03649	103667	-0.00625
1.04	0.12258	1.04	0.06215	1.04	-0.38067	1.04	-0.03678	1.04	-0.00299
104333	0.12286	104333	0.06312	104333	-0.38126	104333	-0.03809	104333	-0.000504
104667	0.12311	104667	0.06378	104667	-0.38098	104667	-0.03937	104667	-9.4e-05
1.05	0.12325	1.05	0.06355	1.05	-0.37989	1.05	-0.04035	1.05	-0.00205
105333	0.12333	105333	0.06173	105333	-0.37899	105333	-0.04112	105333	-0.00502
105667	0.12366	105667	0.05802	105667	-0.3795	105667	-0.04152	105667	-0.00716
1.06	0.12446	1.06	0.05316	1.06	-0.38158	1.06	-0.04147	1.06	-0.00762
106333	0.1259	106333	0.04868	106333	-0.38438	106333	-0.04142	106333	-0.00661
106667	0.1282	106667	0.04594	106667	-0.38694	106667	-0.04184	106667	-0.00466
1.07	0.13121	1.07	0.04543	1.07	-0.38849	1.07	-0.04276	1.07	-0.00242
107333	0.13439	107333	0.04635	107333	-0.38864	107333	-0.04417	107333	-0.000784
107667	0.13729	107667	0.04696	107667	-0.38773	107667	-0.04644	107667	-0.000534
1.08	0.1397	1.08	0.0458	1.08	-0.38648	1.08	-0.04958	1.08	-0.00164
108333	0.14151	108333	0.04263	108333	-0.38531	108333	-0.05254	108333	-0.00357
108667	0.14254	108667	0.03833	108667	-0.38444	108667	-0.0538	108667	-0.00614
1.09	0.1426	1.09	0.03447	1.09	-0.38417	1.09	-0.0528	1.09	-0.00932
109333	0.142	109333	0.03253	109333	-0.38471	109333	-0.05041	109333	-0.01245
109667	0.14174	109667	0.03306	109667	-0.38603	109667	-0.048	109667	-0.01451
1.1	0.14264	1.1	0.03556	1.1	-0.38837	1.1	-0.04638	1.1	-0.01506
110333	0.14443	110333	0.03887	110333	-0.39206	110333	-0.04568	110333	-0.01451
110667	0.14641	110667	0.04194	110667	-0.39647	110667	-0.04571	110667	-0.01341
1.11	0.14853	1.11	0.04405	1.11	-0.40016	1.11	-0.04602	1.11	-0.01221
111333	0.15096	111333	0.04492	111333	-0.4021	111333	-0.04622	111333	-0.01113
111667	0.15329	111667	0.04481	111667	-0.40238	111667	-0.04627	111667	-0.0101
1.12	0.15501	1.12	0.0445	1.12	-0.40174	1.12	-0.04621	1.12	-0.00893
112333	0.15619	112333	0.04464	112333	-0.40084	112333	-0.0459	112333	-0.00761
112667	0.15754	112667	0.04513	112667	-0.40022	112667	-0.04535	112667	-0.00631
1.13	0.15987	1.13	0.04516	1.13	-0.4002	1.13	-0.04478	1.13	-0.00548
113333	0.16372	113333	0.04414	113333	-0.40055	113333	-0.04437	113333	-0.00537
113667	0.169	113667	0.04252	113667	-0.40067	113667	-0.04395	113667	-0.00554
1.14	0.175	1.14	0.04137	1.14	-0.40052	1.14	-0.04317	1.14	-0.00535
114333	0.18113	114333	0.04118	114333	-0.40071	114333	-0.04192	114333	-0.00461
114667	0.18722	114667	0.0416	114667	-0.40157	114667	-0.04065	114667	-0.00342
1.15	0.19326	1.15	0.04215	1.15	-0.40281	1.15	-0.04017	1.15	-0.00194
115333	0.19939	115333	0.04256	115333	-0.40421	115333	-0.04092	115333	-0.000598
115667	0.20566	115667	0.04257	115667	-0.4058	115667	-0.04244	115667	0.000114
1.16	0.2117	1.16	0.04182	1.16	-0.4075	1.16	-0.04372	1.16	0.000159
116333	0.21703	116333	0.03996	116333	-0.40916	116333	-0.04381	116333	-0.000608
116667	0.22154	116667	0.03714	116667	-0.41072	116667	-0.04262	116667	-0.00271
1.17	0.22522	1.17	0.03432	1.17	-0.41203	1.17	-0.04114	1.17	-0.00589
117333	0.22833	117333	0.03241	117333	-0.41278	117333	-0.04045	117333	-0.00884
117667	0.23155	117667	0.03147	117667	-0.41263	117667	-0.04068	117667	-0.01036
1.18	0.2353	1.18	0.03136	1.18	-0.41145	1.18	-0.04116	1.18	-0.00998
118333	0.23957	118333	0.03239	118333	-0.40947	118333	-0.04119	118333	-0.00774
118667	0.24526	118667	0.03479	118667	-0.40733	118667	-0.04042	118667	-0.00442
1.19	0.25408	1.19	0.03816	1.19	-0.40579	1.19	-0.03885	1.19	-0.00146
119333	0.26637	119333	0.04185	119333	-0.40514	119333	-0.03702	119333	5.5e-05
119667	0.28016	119667	0.04515	119667	-0.40511	119667	-0.03601	119667	0.000608
1.2	0.29247	1.2	0.04751	1.2	-0.40531	1.2	-0.03676	1.2	0.00163
120333	0.30124	120333	0.04879	120333	-0.40572	120333	-0.0391	120333	0.00357
120667	0.30657	120667	0.04911	120667	-0.40647	120667	-0.04171	120667	0.00522
1.21	0.31015	1.21	0.04868	1.21	-0.40773	1.21	-0.04343	1.21	0.00543
121333	0.31397	121333	0.04779	121333	-0.40948	121333	-0.04428	121333	0.00464
121667	0.31944	121667	0.04688	121667	-0.4113	121667	-0.04483	121667	0.00404
1.22	0.32671	1.22	0.04657	1.22	-0.41268	1.22	-0.04491	1.22	0.00386
122333	0.33457	122333	0.04768	122333	-0.41361	122333	-0.04371	122333	0.0035
122667	0.34154	122667	0.05046	122667	-0.41445	122667	-0.04093	122667	0.00273
1.23	0.3471	1.23	0.05401	1.23	-0.4156	1.23	-0.03749	1.23	0.00203
123333	0.35177	123333	0.05702	123333	-0.41708	123333	-0.03489	123333	0.00201
123667	0.35621	123667	0.05894	123667	-0.41866	123667	-0.03385	123667	0.00287
1.24	0.36057	1.24	0.06023	1.24	-0.42011	1.24	-0.03369	1.24	0.00433
124333	0.36467	124333	0.06148	124333	-0.42108	124333	-0.03334	124333	0.00606
124667	0.36826	124667	0.06285	124667	-0.42121	124667	-0.03235	124667	0.00819
1.25	0.37132	1.25	0.06414	1.25	-0.4208	1.25	-0.03075	1.25	0.01115
125333	0.37396	125333	0.06515	125333	-0.42105	125333	-0.02894	125333	0.01469
125667	0.37617	125667	0.06619	125667	-0.42318	125667	-0.02753	125667	0.01764
1.26	0.37793	1.26	0.06782	1.26	-0.42741	1.26	-0.02682	1.26	0.01898
126333	0.37979	126333	0.07028	126333	-0.43278	126333	-0.02648	126333	0.01897
126667	0.38256	126667	0.07333	126667	-0.43807	126667	-0.02608	126667	0.019
1.27	0.38673	1.27	0.07656	1.27	-0.44268	1.27	-0.02524	1.27	0.02041
127333	0.39239	127333	0.07959	127333	-0.44664	127333	-0.02354	127333	0.02372
127667	0.3994	127667	0.08217	127667	-0.45003	127667	-0.02095	127667	0.02832
1.28	0.40747	1.28	0.08427	1.28	-0.4529	1.28	-0.01799	1.28	0.03293
128333	0.41643	128333	0.08616	128333	-0.45544	128333	-0.015	128333	0.03688
128667	0.42628	128667	0.08826	128667	-0.45773	128667	-0.01186	128667	0.04078
1.29	0.43712	1.29	0.09115	1.29	-0.45948	1.29	-0.00842	1.29	0.04581
129333	0.44904	129333	0.09567	129333	-0.46041	129333	-0.00484	129333	0.05247
129667	0.46217	129667	0.1026	129667	-0.46052	129667	-0.00121	129667	0.06027
1.3	0.47667	1.3	0.11205	1.3	-0.4602	1.3	0.00282	1.3	0.0686
130333	0.49245	130333	0.1232	130333	-0.46047	130333	0.00763	130333	0.07735
130667	0.50904	130667	0.13463	130667	-0.46224	130667	0.01308	130667	0.08655
1.31	0.52588	1.31	0.14511	1.31	-0.46529	1.31	0.019	1.31	0.0962
131333	0.54295	131333	0.15422	131333	-0.46823	131333	0.02558	131333	0.10587
131667	0.56123	131667	0.16211	131667	-0.46973	131667	0.03273	131667	0.11429
1.32	0.58243	1.32	0.1692	1.32	-0.46961	1.32	0.03981	1.32	0.1201
132333	0.60781	132333	0.1758	132333	-0.46885	132333	0.04645	132333	0.12292
132667	0.63743	132667	0.18184	132667	-0.46817	132667	0.05284	132667	0.12348
1.33	0.67045	1.33	0.18692	1.33	-0.46733	1.33	0.05927	1.33	0.12304
133333	0.70608	133333	0.1905	133333	-0.46588	133333	0.06582	133333	0.12268
133667	0.74419	133667	0.19243	133667	-0.46428	133667	0.07205	133667	0.12291
1.34	0.78507	1.34	0.19337	1.34	-0.46361	1.34	0.07714	1.34	0.12336
134333	0.82848	134333	0.19451	134333	-0.4648	134333	0.08042	134333	0.12306
134667	0.87376	134667	0.19677	134667	-0.46801	134667	0.0821	134667	0.12177
1.35	0.92088	1.35	0.20042	1.35	-0.47248	1.35	0.08299	1.35	0.12069
135333	0.9704	135333	0.20519	135333	-0.47727	135333	0.08367	135333	0.1213
135667	10226	135667	0.21057	135667	-0.48183	135667	0.08399	135667	0.12411
1.36	107712	1.36	0.21617	1.36	-0.48563	1.36	0.08363	1.36	0.1287
136333	113282	136333	0.22171	136333	-0.48788	136333	0.08268	136333	0.13428
136667	118809	136667	0.22696	136667	-0.48814	136667	0.08143	136667	0.14003
1.37	124121	1.37	0.23226	1.37	-0.48678	1.37	0.07998	1.37	0.14561
137333	12906	137333	0.23876	137333	-0.48464	137333	0.07858	137333	0.15147
137667	133499	137667	0.24764	137667	-0.4825	137667	0.07802	137667	0.1585
1.38	137367	1.38	0.25906	1.38	-0.48106	1.38	0.0795	1.38	0.16769
138333	140634	138333	0.27219	138333	-0.48088	138333	0.08395	138333	0.17978
138667	143225	138667	0.28619	138667	-0.48198	138667	0.09149	138667	0.19499
1.39	144976	1.39	0.30073	1.39	-0.48388	1.39	0.10134	1.39	0.21315
139333	145705	139333	0.31581	139333	-0.48589	139333	0.11237	139333	0.23407
139667	145308	139667	0.33154	139667	-0.48745	139667	0.12366	139667	0.25782
1.4	143801	1.4	0.34801	1.4	-0.48823	1.4	0.13481	1.4	0.28518
140333	14131	140333	0.36541	140333	-0.48811	140333	0.14573	140333	0.31741
140667	1.38	140667	0.38458	140667	-0.48738	140667	0.15646	140667	0.35532
1.41	133973	1.41	0.40671	1.41	-0.4865	1.41	0.16738	1.41	0.39869
141333	129236	141333	0.43212	141333	-0.48574	141333	0.17924	141333	0.44658
141667	123792	141667	0.45958	141667	-0.48521	141667	0.1933	141667	0.49838
1.42	117725	1.42	0.48765	1.42	-0.48497	1.42	0.21135	1.42	0.55442
142333	111219	142333	0.51588	142333	-0.48493	142333	0.23488	142333	0.61537
142667	104518	142667	0.54451	142667	-0.48489	142667	0.26407	142667	0.68123
1.43	0.97849	1.43	0.57387	1.43	-0.48516	1.43	0.29777	1.43	0.75084
143333	0.91357	143333	0.60435	143333	-0.48638	143333	0.33414	143333	0.82272
143667	0.85147	143667	0.63612	143667	-0.48849	143667	0.37172	143667	0.89571
1.44	0.79334	1.44	0.66877	1.44	-0.4905	1.44	0.41024	1.44	0.9688
144333	0.73995	144333	0.7013	144333	-0.49115	144333	0.45046	144333	104053
144667	0.69124	144667	0.73254	144667	-0.48987	144667	0.49314	144667	110861
1.45	0.64696	1.45	0.76167	1.45	-0.4874	1.45	0.53843	1.45	117006
145333	0.60737	145333	0.7885	145333	-0.48529	145333	0.58603	145333	122212
145667	0.5734	145667	0.81286	145667	-0.48444	145667	0.63498	145667	126294
1.46	0.54626	1.46	0.83406	1.46	-0.48441	1.46	0.68349	1.46	129113
146333	0.5269	146333	0.85101	146333	-0.48429	146333	0.72965	146333	130515
146667	0.51584	146667	0.8626	146667	-0.48373	146667	0.7717	146667	1304
1.47	0.51274	1.47	0.86836	1.47	-0.48272	1.47	0.80774	1.47	128827
147333	0.51588	147333	0.86887	147333	-0.48099	147333	0.83599	147333	125977
147667	0.5227	147667	0.86541	147667	-0.47824	147667	0.85551	147667	122003
1.48	0.53088	1.48	0.85859	1.48	-0.47448	1.48	0.86629	1.48	116957
148333	0.53865	148333	0.8477	148333	-0.47011	148333	0.86861	148333	110901
148667	0.54456	148667	0.83181	148667	-0.46575	148667	0.86255	148667	104044
1.49	0.54713	1.49	0.81097	1.49	-0.46197	1.49	0.84849	1.49	0.96703
149333	0.54504	149333	0.78602	149333	-0.45896	149333	0.82717	149333	0.89206
149667	0.53753	149667	0.75799	149667	-0.45622	149667	0.79909	149667	0.81826
1.5	0.52462	1.5	0.72741	1.5	-0.45301	1.5	0.7647	1.5	0.74732
150333	0.50694	150333	0.69433	150333	-0.44907	150333	0.72508	150333	0.68003
150667	0.48548	150667	0.65903	150667	-0.44466	150667	0.68154	150667	0.61691
1.51	0.46169	1.51	0.62268	1.51	-0.44022	1.51	0.63518	1.51	0.55828
151333	0.43726	151333	0.58747	151333	-0.43576	151333	0.58734	151333	0.50418
151667	0.41333	151667	0.55563	151667	-0.43086	151667	0.54011	151667	0.45482
1.52	0.39025	1.52	0.52786	1.52	-0.42528	1.52	0.49556	1.52	0.41108
152333	0.36828	152333	0.50327	152333	-0.41938	152333	0.45476	152333	0.37403
152667	0.34786	152667	0.4806	152667	-0.41375	152667	0.41748	152667	0.34435
1.53	0.32915	1.53	0.45904	1.53	-0.40877	1.53	0.38272	1.53	0.32223
153333	0.31209	153333	0.43875	153333	-0.40474	153333	0.34996	153333	0.30717
153667	0.29671	153667	0.42101	153667	-0.40175	153667	0.31976	153667	0.29816
1.54	0.28308	1.54	0.40767	1.54	-0.39945	1.54	0.2934	1.54	0.29414
154333	0.27142	154333	0.40021	154333	-0.39702	154333	0.27189	154333	0.29471
154667	0.26199	154667	0.39889	154667	-0.39386	154667	0.25553	154667	0.30035
1.55	0.25487	1.55	0.40297	1.55	-0.38969	1.55	0.2442	1.55	0.31155
155333	0.24958	155333	0.41184	155333	-0.38439	155333	0.23766	155333	0.32749
155667	0.2453	155667	0.4256	155667	-0.37826	155667	0.2359	155667	0.34601
1.56	0.24127	1.56	0.4443	1.56	-0.37211	1.56	0.23914	1.56	0.36513
156333	0.23726	156333	0.46711	156333	-0.3663	156333	0.24727	156333	0.38391
156667	0.23345	156667	0.49187	156667	-0.36056	156667	0.25957	156667	0.40138
1.57	0.22986	1.57	0.51541	1.57	-0.35502	1.57	0.27497	1.57	0.41569
157333	0.22629	157333	0.53443	157333	-0.35047	157333	0.29207	157333	0.42448
157667	0.22257	157667	0.54647	157667	-0.34759	157667	0.30915	157667	0.42573
1.58	0.21827	1.58	0.55007	1.58	-0.34629	1.58	0.32458	1.58	0.41841
158333	0.21288	158333	0.54489	158333	-0.34548	158333	0.33698	158333	0.40292
158667	0.20643	158667	0.53161	158667	-0.34402	158667	0.34505	158667	0.38114
1.59	0.19971	1.59	0.51152	1.59	-0.34186	1.59	0.34783	1.59	0.35602
159333	0.19385	159333	0.48644	159333	-0.33981	159333	0.34476	159333	0.331
159667	0.18977	159667	0.45857	159667	-0.33826	159667	0.33553	159667	0.30879
1.6	0.18778	1.6	0.42984	1.6	-0.33688	1.6	0.32038	1.6	0.29017
160333	0.18717	160333	0.40162	160333	-0.33488	160333	0.3006	160333	0.27411
160667	0.18662	160667	0.37492	160667	-0.33161	160667	0.27829	160667	0.25907
1.61	0.18545	1.61	0.3505	1.61	-0.3271	1.61	0.25522	1.61	0.24427
161333	0.18421	161333	0.32853	161333	-0.32202	161333	0.23244	161333	0.23016
161667	0.18358	161667	0.30848	161667	-0.31725	161667	0.21093	161667	0.21776
1.62	0.18343	1.62	0.29005	1.62	-0.31319	1.62	0.19185	1.62	0.20753
162333	0.18332	162333	0.27382	162333	-0.30971	162333	0.17597	162333	0.19922
162667	0.1835	162667	0.26046	162667	-0.30687	162667	0.16332	162667	0.19242
1.63	0.18493	1.63	0.24974	1.63	-0.30516	1.63	0.15331	1.63	0.18633
163333	0.18868	163333	0.24059	163333	-0.30473	163333	0.14499	163333	0.17975
163667	0.19535	163667	0.23203	163667	-0.30482	163667	0.1375	163667	0.17189
1.64	0.20475	1.64	0.22378	1.64	-0.30451	1.64	0.13036	1.64	0.16292
164333	0.21586	164333	0.21625	164333	-0.30337	164333	0.1233	164333	0.15371
164667	0.22746	164667	0.20991	164667	-0.30134	164667	0.11596	164667	0.14554
1.65	0.23888	1.65	0.20502	1.65	-0.29876	1.65	0.10805	1.65	0.13947
165333	0.25029	165333	0.20154	165333	-0.29623	165333	0.09973	165333	0.13577
165667	0.2623	165667	0.19906	165667	-0.2944	165667	0.09172	165667	0.13368
1.66	0.27564	1.66	0.19682	1.66	-0.2939	1.66	0.08478	1.66	0.13196
166333	0.29095	166333	0.19408	166333	-0.29518	166333	0.07937	166333	0.12973
166667	0.30841	166667	0.19045	166667	-0.29829	166667	0.07575	166667	0.12706
1.67	0.32769	1.67	0.18597	1.67	-0.30274	1.67	0.07388	1.67	0.12441
167333	0.34819	167333	0.18109	167333	-0.30747	167333	0.07315	167333	0.12185
167667	0.36957	167667	0.17643	167667	-0.3114	167667	0.07232	167667	0.11902
1.68	0.39235	1.68	0.1725	1.68	-0.31377	1.68	0.07015	1.68	0.1157
168333	0.41761	168333	0.16971	168333	-0.31452	168333	0.06631	168333	0.11229
168667	0.44626	168667	0.16804	168667	-0.31445	168667	0.0616	168667	0.10975
1.69	0.47858	1.69	0.16663	1.69	-0.31459	1.69	0.05751	1.69	0.10868
169333	0.51404	169333	0.16447	169333	-0.31531	169333	0.05512	169333	0.10883
169667	0.55153	169667	0.16136	169667	-0.31638	169667	0.05416	169667	0.10976
1.7	0.59014	1.7	0.15798	1.7	-0.31753	1.7	0.05362	1.7	0.11122
170333	0.62957	170333	0.15503	170333	-0.3185	170333	0.05327	170333	0.11248
170667	0.66978	170667	0.15245	170667	-0.31889	170667	0.05345	170667	0.11229
1.71	0.71075	1.71	0.1499	1.71	-0.31825	1.71	0.05407	1.71	0.11015
171333	0.75211	171333	0.1478	171333	-0.31683	171333	0.05454	171333	0.10699
171667	0.79266	171667	0.14719	171667	-0.3158	171667	0.0545	171667	0.10428
1.72	0.83054	1.72	0.14847	1.72	-0.31624	1.72	0.05381	1.72	0.1032
172333	0.86434	172333	0.15097	172333	-0.31834	172333	0.05252	172333	0.1044
172667	0.89378	172667	0.15401	172667	-0.32187	172667	0.05089	172667	0.10765
1.73	0.9185	1.73	0.15781	1.73	-0.32662	1.73	0.04944	1.73	0.11188
173333	0.93663	173333	0.16289	173333	-0.33219	173333	0.04874	173333	0.11588
173667	0.94536	173667	0.16924	173667	-0.33758	173667	0.04931	173667	0.11922
1.74	0.94246	1.74	0.17628	1.74	-0.34143	1.74	0.05153	1.74	0.12225
174333	0.92729	174333	0.18338	174333	-0.34296	174333	0.05518	174333	0.12507
174667	0.90056	174667	0.19017	174667	-0.34266	174667	0.05935	174667	0.12739
1.75	0.86357	1.75	0.19636	1.75	-0.34179	1.75	0.06304	1.75	0.12966
175333	0.81724	175333	0.20186	175333	-0.3415	175333	0.06577	175333	0.13336
175667	0.76205	175667	0.20721	175667	-0.34226	175667	0.06776	175667	0.13986
1.76	0.69897	1.76	0.2132	1.76	-0.34385	1.76	0.06951	1.76	0.14932
176333	0.63017	176333	0.22021	176333	-0.34583	176333	0.07161	176333	0.1609
176667	0.55891	176667	0.22862	176667	-0.34803	176667	0.07471	176667	0.17357
1.77	0.48886	1.77	0.23935	1.77	-0.35034	1.77	0.07916	1.77	0.18676
177333	0.42341	177333	0.25335	177333	-0.35244	177333	0.08478	177333	0.20055
177667	0.36444	177667	0.27083	177667	-0.35392	177667	0.09119	177667	0.21566
1.78	0.31176	1.78	0.29146	1.78	-0.35488	1.78	0.0981	1.78	0.23299
178333	0.26412	178333	0.31474	178333	-0.35584	178333	0.10579	178333	0.25289
178667	0.22055	178667	0.33989	178667	-0.35705	178667	0.11504	178667	0.27492
1.79	0.18078	1.79	0.36594	1.79	-0.35874	1.79	0.1265	1.79	0.29849
179333	0.14508	179333	0.39239	179333	-0.36126	179333	0.14025	179333	0.32367
179667	0.11361	179667	0.41959	179667	-0.36463	179667	0.15606	179667	0.35109
1.8	0.08588	1.8	0.44828	1.8	-0.36816	1.8	0.17355	1.8	0.38095
180333	0.06141	180333	0.47904	180333	-0.3711	180333	0.19243	180333	0.41242
180667	0.0403	180667	0.51212	180667	-0.37311	180667	0.21267	180667	0.44383
1.81	0.02307	1.81	0.54727	1.81	-0.3745	1.81	0.23464	1.81	0.47332
181333	0.00989	181333	0.58342	181333	-0.37589	181333	0.25855	181333	0.49907
181667	-5.1e-05	181667	0.61824	181667	-0.37774	181667	0.28372	181667	0.5195
1.82	-0.00815	1.82	0.64834	1.82	-0.38015	1.82	0.30827	1.82	0.53383
182333	-0.01535	182333	0.67079	182333	-0.38327	182333	0.32954	182333	0.54183
182667	-0.02166	182667	0.68418	182667	-0.38727	182667	0.34528	182667	0.54251
1.83	-0.02694	1.83	0.6877	1.83	-0.39216	1.83	0.35441	1.83	0.53428
183333	-0.03159	183333	0.68019	183333	-0.3975	183333	0.35694	183333	0.51635
183667	-0.03617	183667	0.66083	183667	-0.40211	183667	0.35344	183667	0.48952
1.84	-0.04098	1.84	0.63006	1.84	-0.40499	1.84	0.34451	1.84	0.45558
184333	-0.04607	184333	0.58986	184333	-0.40647	184333	0.33042	184333	0.41648
184667	-0.05107	184667	0.54292	184667	-0.40731	184667	0.3111	184667	0.3739
1.85	-0.05509	1.85	0.49134	1.85	-0.40747	1.85	0.28653	1.85	0.32919
185333	-0.05718	185333	0.43666	185333	-0.40649	185333	0.25719	185333	0.28352
185667	-0.05685	185667	0.38094	185667	-0.40475	185667	0.22429	185667	0.23835
1.86	-0.05443	1.86	0.32672	1.86	-0.40342	1.86	0.18971	1.86	0.19556
186333	-0.05086	186333	0.27587	186333	-0.40316	186333	0.15547	186333	0.1568
186667	-0.04681	186667	0.22933	186667	-0.40389	186667	0.12289	186667	0.1226
1.87	-0.04264	1.87	0.18765	1.87	-0.40548	1.87	0.09244	1.87	0.09251
187333	-0.03891	187333	0.15093	187333	-0.40804	187333	0.06439	187333	0.066
187667	-0.03647	187667	0.11854	187667	-0.41155	187667	0.03915	187667	0.04264
1.88	-0.03591	1.88	0.08945	1.88	-0.41554	1.88	0.01685	1.88	0.02179
188333	-0.03713	188333	0.06286	188333	-0.41906	188333	-0.00289	188333	0.00302
188667	-0.03949	188667	0.03873	188667	-0.4212	188667	-0.02067	188667	-0.01341
1.89	-0.04216	1.89	0.01763	1.89	-0.42212	1.89	-0.03692	1.89	-0.02723
189333	-0.04441	189333	-0.000361	189333	-0.42275	189333	-0.05176	189333	-0.03907
189667	-0.04597	189667	-0.01598	189667	-0.42364	189667	-0.06502	189667	-0.04983
1.9	-0.047	1.9	-0.02975	1.9	-0.42492	1.9	-0.07644	1.9	-0.05967
190333	-0.04774	190333	-0.04139	190333	-0.42674	190333	-0.08644	190333	-0.06847
190667	-0.04845	190667	-0.05044	190667	-0.42916	190667	-0.09578	190667	-0.07624
1.91	-0.0494	1.91	-0.05684	1.91	-0.43203	1.91	-0.10445	1.91	-0.0828
191333	-0.05082	191333	-0.06098	191333	-0.43516	191333	-0.11134	191333	-0.08776
191667	-0.05293	191667	-0.06367	191667	-0.43816	191667	-0.11519	191667	-0.09097
1.92	-0.05565	1.92	-0.06606	1.92	-0.44054	1.92	-0.11593	1.92	-0.09296
192333	-0.05854	192333	-0.06889	192333	-0.44201	192333	-0.11478	192333	-0.09451
192667	-0.06104	192667	-0.07193	192667	-0.44276	192667	-0.1132	192667	-0.09603
1.93	-0.06288	1.93	-0.07438	1.93	-0.4432	1.93	-0.11212	1.93	-0.09753
193333	-0.06436	193333	-0.0759	193333	-0.44346	193333	-0.11231	193333	-0.09886
193667	-0.06602	193667	-0.0768	193667	-0.44337	193667	-0.11438	193667	-0.09955
1.94	-0.06798	1.94	-0.07729	1.94	-0.44305	1.94	-0.11803	1.94	-0.09885
194333	-0.06943	194333	-0.07735	194333	-0.44303	194333	-0.12171	194333	-0.09637
194667	-0.0695	194667	-0.07707	194667	-0.44387	194667	-0.12376	194667	-0.09261
1.95	-0.06832	1.95	-0.07644	1.95	-0.44537	1.95	-0.12367	1.95	-0.0889
195333	-0.06676	195333	-0.07501	195333	-0.44671	195333	-0.12213	195333	-0.08629
195667	-0.06543	195667	-0.07235	195667	-0.44719	195667	-0.12016	195667	-0.085
1.96	-0.06448	1.96	-0.06867	1.96	-0.44669	1.96	-0.11865	1.96	-0.08482
196333	-0.064	196333	-0.06474	196333	-0.4457	196333	-0.11796	196333	-0.08526
196667	-0.06418	196667	-0.06113	196667	-0.44502	196667	-0.11782	196667	-0.08539
1.97	-0.06516	1.97	-0.05798	1.97	-0.44527	1.97	-0.11737	1.97	-0.0842
197333	-0.06677	197333	-0.05529	197333	-0.44679	197333	-0.11579	197333	-0.08142
197667	-0.06859	197667	-0.0533	197667	-0.44969	197667	-0.11294	197667	-0.078
1.98	-0.07049	1.98	-0.05215	1.98	-0.45354	1.98	-0.10931	1.98	-0.0753
198333	-0.07295	198333	-0.05172	198333	-0.45737	198333	-0.10545	198333	-0.07369
198667	-0.07635	198667	-0.05233	198667	-0.46026	198667	-0.10182	198667	-0.07271
1.99	-0.08045	1.99	-0.05435	1.99	-0.46216	1.99	-0.09878	1.99	-0.07226
199333	-0.08499	199333	-0.05747	199333	-0.46369	199333	-0.09681	199333	-0.07265
199667	-0.08982	199667	-0.06105	199667	-0.4652	199667	-0.09635	199667	-0.07401
2	-0.09446	2	-0.06474	2	-0.46649	2	-0.09728	2	-0.07622
200333	-0.09865	200333	-0.06806	200333	-0.46726	200333	-0.09891	200333	-0.07892
200667	-0.1025	200667	-0.07011	200667	-0.46761	200667	-0.1004	200667	-0.0817
2.01	-0.10598	2.01	-0.07047	2.01	-0.46777	2.01	-0.10113	2.01	-0.0846
201333	-0.10909	201333	-0.06985	201333	-0.46765	201333	-0.10098	201333	-0.08818
201667	-0.112	201667	-0.06968	201667	-0.46725	201667	-0.10059	201667	-0.09268
2.02	-0.11441	2.02	-0.07113	2.02	-0.46723	2.02	-0.10089	2.02	-0.09748
202333	-0.11566	202333	-0.07445	202333	-0.46848	202333	-0.10231	202333	-0.10164
202667	-0.11579	202667	-0.07878	202667	-0.47132	202667	-0.10452	202667	-0.1047
2.03	-0.1156	2.03	-0.08282	2.03	-0.47535	2.03	-0.1068	2.03	-0.10659
203333	-0.11598	203333	-0.08568	203333	-0.47951	203333	-0.10886	203333	-0.10723
203667	-0.11738	203667	-0.0869	203667	-0.48232	203667	-0.11112	203667	-0.10678
2.04	-0.11976	2.04	-0.08653	2.04	-0.48284	2.04	-0.11415	2.04	-0.10597
204333	-0.12276	204333	-0.0852	204333	-0.48141	204333	-0.11814	204333	-0.10537
204667	-0.1261	204667	-0.08368	204667	-0.47933	204667	-0.12286	204667	-0.10497
2.05	-0.12982	2.05	-0.0824	2.05	-0.47808	2.05	-0.12781	2.05	-0.10491
205333	-0.13395	205333	-0.0817	205333	-0.47842	205333	-0.13224	205333	-0.10591
205667	-0.13803	205667	-0.08192	205667	-0.48019	205667	-0.13523	205667	-0.10838
2.06	-0.14103	2.06	-0.08283	2.06	-0.48273	2.06	-0.13623	2.06	-0.11193
206333	-0.14226	206333	-0.0839	206333	-0.48514	206333	-0.13559	206333	-0.1157
206667	-0.14207	206667	-0.08531	206667	-0.48657	206667	-0.13429	206667	-0.11897
2.07	-0.14121	2.07	-0.08797	2.07	-0.48658	2.07	-0.13301	2.07	-0.12146
207333	-0.14016	207333	-0.09242	207333	-0.48565	207333	-0.13198	207333	-0.12356
207667	-0.13894	207667	-0.09791	207667	-0.48497	207667	-0.13169	207667	-0.12616
2.08	-0.13752	2.08	-0.10317	2.08	-0.48572	2.08	-0.13295	2.08	-0.12998
208333	-0.13646	208333	-0.10788	208333	-0.48797	208333	-0.13626	208333	-0.13492
208667	-0.13645	208667	-0.1126	208667	-0.49053	208667	-0.1414	208667	-0.13983
2.09	-0.13725	2.09	-0.11765	2.09	-0.49184	2.09	-0.14746	2.09	-0.14318
209333	-0.13797	209333	-0.12262	209333	-0.49149	209333	-0.15289	209333	-0.14449
209667	-0.13821	209667	-0.12686	209667	-0.49045	209667	-0.1562	209667	-0.1446
2.1	-0.13833	2.1	-0.12984	2.1	-0.48992	2.1	-0.15702	2.1	-0.14469
210333	-0.13896	210333	-0.13139	210333	-0.49032	210333	-0.15626	210333	-0.14543
210667	-0.14018	210667	-0.13198	210667	-0.49148	210667	-0.15518	210667	-0.14683
2.11	-0.14145	2.11	-0.13264	2.11	-0.49323	2.11	-0.15473	2.11	-0.14848
211333	-0.14248	211333	-0.13403	211333	-0.49558	211333	-0.15549	211333	-0.14975
211667	-0.14364	211667	-0.13582	211667	-0.49853	211667	-0.15768	211667	-0.15039
2.12	-0.14531	2.12	-0.13746	2.12	-0.50154	2.12	-0.16076	2.12	-0.15101
212333	-0.14725	212333	-0.13897	212333	-0.50347	212333	-0.16355	212333	-0.1523
212667	-0.14911	212667	-0.14082	212667	-0.50349	212667	-0.1649	212667	-0.15399
2.13	-0.15065	2.13	-0.14314	2.13	-0.50218	2.13	-0.16436	2.13	-0.15509
213333	-0.15187	213333	-0.14564	213333	-0.50102	213333	-0.16245	213333	-0.15511
213667	-0.1534	213667	-0.14812	213667	-0.50093	213667	-0.16056	213667	-0.15477
2.14	-0.15562	2.14	-0.1506	2.14	-0.50186	2.14	-0.15997	2.14	-0.15495
214333	-0.15752	214333	-0.15258	214333	-0.50324	214333	-0.16072	214333	-0.15565
214667	-0.15788	214667	-0.15306	214667	-0.50442	214667	-0.16188	214667	-0.15631
2.15	-0.15725	2.15	-0.15193	2.15	-0.50513	2.15	-0.16294	2.15	-0.15699
215333	-0.15735	215333	-0.15039	215333	-0.50537	215333	-0.16394	215333	-0.15841
215667	-0.15865	215667	-0.14932	215667	-0.50478	215667	-0.16489	215667	-0.16107
2.16	-0.16015	2.16	-0.14855	2.16	-0.50318	2.16	-0.1658	2.16	-0.1645
216333	-0.16108	216333	-0.14786	216333	-0.50139	216333	-0.16698	216333	-0.16748
216667	-0.16161	216667	-0.14761	216667	-0.50042	216667	-0.16845	216667	-0.16865
2.17	-0.16213	2.17	-0.14842	2.17	-0.50036	2.17	-0.16964	2.17	-0.16742
217333	-0.16254	217333	-0.15059	217333	-0.50055	217333	-0.17004	217333	-0.1644
217667	-0.16258	217667	-0.15376	217667	-0.50044	217667	-0.16989	217667	-0.16079
2.18	-0.16257	2.18	-0.15714	2.18	-0.49991	2.18	-0.16984	2.18	-0.15781
218333	-0.16317	218333	-0.16005	218333	-0.49935	218333	-0.17006	218333	-0.15623
218667	-0.16471	218667	-0.16205	218667	-0.49956	218667	-0.17029	218667	-0.15606
2.19	-0.16707	2.19	-0.16314	2.19	-0.5014	2.19	-0.17056	2.19	-0.15687
219333	-0.16964	219333	-0.16395	219333	-0.505	219333	-0.17136	219333	-0.15816
219667	-0.17142	219667	-0.16525	219667	-0.50931	219667	-0.17292	219667	-0.1597
2.2	-0.17174	2.2	-0.167	2.2	-0.51267	2.2	-0.17474	2.2	-0.16159
220333	-0.171	220333	-0.16802	220333	-0.5141	220333	-0.17581	220333	-0.16391
220667	-0.17022	220667	-0.16708	220667	-0.51386	220667	-0.17522	220667	-0.16641
2.21	-0.17025	2.21	-0.16445	2.21	-0.51277	2.21	-0.17288	2.21	-0.16879
221333	-0.17179	221333	-0.16155	221333	-0.51139	221333	-0.16981	221333	-0.17098
221667	-0.17513	221667	-0.15939	221667	-0.51009	221667	-0.16785	221667	-0.17285
2.22	-0.1797	2.22	-0.15814	2.22	-0.50935	2.22	-0.16852	2.22	-0.17421
222333	-0.18456	222333	-0.15787	222333	-0.50945	222333	-0.17177	222333	-0.17541
222667	-0.18893	222667	-0.15892	222667	-0.51049	222667	-0.17592	222667	-0.17709
2.23	-0.19206	2.23	-0.16154	2.23	-0.51229	2.23	-0.17885	2.23	-0.1794
223333	-0.19345	223333	-0.16539	223333	-0.51432	223333	-0.17951	223333	-0.18168
223667	-0.19347	223667	-0.16933	223667	-0.51596	223667	-0.17852	223667	-0.18304
2.24	-0.1932	2.24	-0.172	2.24	-0.51699	2.24	-0.17722	2.24	-0.18299
224333	-0.19363	224333	-0.17307	224333	-0.51778	224333	-0.17635	224333	-0.18178
224667	-0.19515	224667	-0.17335	224667	-0.51865	224667	-0.17604	224667	-0.18023
2.25	-0.1972	2.25	-0.17387	2.25	-0.51957	2.25	-0.17657	2.25	-0.17927
225333	-0.19902	225333	-0.17528	225333	-0.52059	225333	-0.17816	225333	-0.17927
225667	-0.20064	225667	-0.17782	225667	-0.522	225667	-0.18023	225667	-0.17991
2.26	-0.20279	2.26	-0.18104	2.26	-0.5239	2.26	-0.18183	2.26	-0.18038
226333	-0.20563	226333	-0.18398	226333	-0.52608	226333	-0.1825	226333	-0.18014
226667	-0.20841	226667	-0.1859	226667	-0.52817	226667	-0.18279	226667	-0.17929
2.27	-0.21047	2.27	-0.18687	2.27	-0.52977	2.27	-0.1838	2.27	-0.17861
227333	-0.21177	227333	-0.1876	227333	-0.53073	227333	-0.18596	227333	-0.17892
227667	-0.2126	227667	-0.1887	227667	-0.53112	227667	-0.18837	227667	-0.18041
2.28	-0.21316	2.28	-0.19017	2.28	-0.53065	2.28	-0.18976	2.28	-0.18268
228333	-0.21373	228333	-0.19173	228333	-0.52884	228333	-0.18957	228333	-0.18533
228667	-0.21489	228667	-0.1934	228667	-0.52573	228667	-0.18819	228667	-0.18792
2.29	-0.21718	2.29	-0.19543	2.29	-0.52212	2.29	-0.18633	2.29	-0.19013
229333	-0.22028	229333	-0.19784	229333	-0.5192	229333	-0.18472	229333	-0.19223
229667	-0.22306	229667	-0.20026	229667	-0.51816	229667	-0.18421	229667	-0.19469
2.3	-0.22455	2.3	-0.20222	2.3	-0.51922	2.3	-0.18556	2.3	-0.19728
230333	-0.22471	230333	-0.20366	230333	-0.52139	230333	-0.18876	230333	-0.19932
230667	-0.22413	230667	-0.20474	230667	-0.52343	230667	-0.19315	230667	-0.20056
2.31	-0.22342	2.31	-0.20557	2.31	-0.52479	2.31	-0.19831	2.31	-0.20175
231333	-0.22326	231333	-0.20615	231333	-0.52551	231333	-0.20407	231333	-0.20376
231667	-0.22432	231667	-0.20646	231667	-0.52583	231667	-0.21009	231667	-0.20636
2.32	-0.22693	2.32	-0.20682	2.32	-0.52609	2.32	-0.21575	2.32	-0.2087
232333	-0.23077	232333	-0.20785	232333	-0.52668	232333	-0.22025	232333	-0.2107
232667	-0.23482	232667	-0.20983	232667	-0.5276	232667	-0.22291	232667	-0.21296
2.33	-0.23758	2.33	-0.21244	2.33	-0.52848	2.33	-0.22356	2.33	-0.21571
233333	-0.23766	233333	-0.21504	233333	-0.52934	233333	-0.22266	233333	-0.21833
233667	-0.23508	233667	-0.21729	233667	-0.5302	233667	-0.22114	233667	-0.21992
2.34	-0.23161	2.34	-0.21934	2.34	-0.53049	2.34	-0.22032	2.34	-0.22
234333	-0.22945	234333	-0.22138	234333	-0.52976	234333	-0.22099	234333	-0.2189
234667	-0.22973	234667	-0.2234	234667	-0.52842	234667	-0.22247	234667	-0.21753
2.35	-0.23217	2.35	-0.22572	2.35	-0.52712	2.35	-0.22343	2.35	-0.21691
235333	-0.23537	235333	-0.2289	235333	-0.52627	235333	-0.22359	235333	-0.2178
235667	-0.23778	235667	-0.23266	235667	-0.52634	235667	-0.22373	235667	-0.22024
2.36	-0.23871	2.36	-0.23602	2.36	-0.52765	2.36	-0.22451	2.36	-0.22324
236333	-0.23851	236333	-0.23835	236333	-0.5296	236333	-0.22616	236333	-0.22527
236667	-0.23789	236667	-0.23955	236667	-0.53089	236667	-0.22867	236667	-0.22569
2.37	-0.23739	2.37	-0.23964	2.37	-0.53078	2.37	-0.23161	2.37	-0.22528
237333	-0.23728	237333	-0.2388	237333	-0.52951	237333	-0.23439	237333	-0.22526
237667	-0.23748	237667	-0.23725	237667	-0.52795	237667	-0.23648	237667	-0.22603
2.38	-0.23766	2.38	-0.23511	2.38	-0.52708	2.38	-0.23733	2.38	-0.22736
238333	-0.23758	238333	-0.23245	238333	-0.52769	238333	-0.23656	238333	-0.22884
238667	-0.23718	238667	-0.22949	238667	-0.53	238667	-0.2344	238667	-0.23013
2.39	-0.23646	2.39	-0.22679	2.39	-0.53364	2.39	-0.23175	2.39	-0.23109
239333	-0.23552	239333	-0.22509	239333	-0.5379	239333	-0.22964	239333	-0.2317
239667	-0.23436	239667	-0.22479	239667	-0.5418	239667	-0.22837	239667	-0.23192
2.4	-0.23328	2.4	-0.22601	2.4	-0.54428	2.4	-0.22751	2.4	-0.23175
240333	-0.23285	240333	-0.22855	240333	-0.54496	240333	-0.22701	240333	-0.23129
240667	-0.23351	240667	-0.23167	240667	-0.54456	240667	-0.22732	240667	-0.23076
2.41	-0.23563	2.41	-0.23483	2.41	-0.54387	2.41	-0.22844	2.41	-0.23044
241333	-0.23947	241333	-0.23805	241333	-0.54319	241333	-0.22989	241333	-0.23075
241667	-0.2446	241667	-0.24092	241667	-0.54295	241667	-0.23139	241667	-0.23215
2.42	-0.24978	2.42	-0.24255	2.42	-0.54383	2.42	-0.23263	2.42	-0.23458
242333	-0.25371	242333	-0.24273	242333	-0.54576	242333	-0.23326	242333	-0.23741
242667	-0.25579	242667	-0.24224	242667	-0.54778	242667	-0.23367	242667	-0.24002
2.43	-0.25627	2.43	-0.24203	2.43	-0.54905	2.43	-0.23493	2.43	-0.24225
243333	-0.25611	243333	-0.2424	243333	-0.54955	243333	-0.23761	243333	-0.24424
243667	-0.25628	243667	-0.24299	243667	-0.54991	243667	-0.24082	243667	-0.24619
2.44	-0.25703	2.44	-0.2432	2.44	-0.55031	2.44	-0.24296	2.44	-0.24828
244333	-0.25782	244333	-0.24274	244333	-0.54989	244333	-0.24357	244333	-0.25033
244667	-0.25808	244667	-0.24199	244667	-0.54791	244667	-0.24368	244667	-0.25162
2.45	-0.25787	2.45	-0.24189	2.45	-0.54478	2.45	-0.24454	2.45	-0.25159
245333	-0.25747	245333	-0.24317	245333	-0.54196	245333	-0.24644	245333	-0.25046
245667	-0.25666	245667	-0.24539	245667	-0.54086	245667	-0.24862	245667	-0.24893
2.46	-0.2553	2.46	-0.24747	2.46	-0.54184	2.46	-0.24971	2.46	-0.24784
246333	-0.25376	246333	-0.24885	246333	-0.54413	246333	-0.24885	246333	-0.24784
246667	-0.25235	246667	-0.24957	246667	-0.54671	246667	-0.24662	246667	-0.24902
2.47	-0.25117	2.47	-0.24968	2.47	-0.549	2.47	-0.24447	2.47	-0.25082
247333	-0.2505	247333	-0.24924	247333	-0.55095	247333	-0.24339	247333	-0.25233
247667	-0.25066	247667	-0.24837	247667	-0.55257	247667	-0.24373	247667	-0.25291
2.48	-0.25155	2.48	-0.24742	2.48	-0.55342	2.48	-0.24544	2.48	-0.25254
248333	-0.25269	248333	-0.24709	248333	-0.55285	248333	-0.24787	248333	-0.25166
248667	-0.25361	248667	-0.24815	248667	-0.55089	248667	-0.24988	248667	-0.25081
2.49	-0.25403	2.49	-0.25045	2.49	-0.54827	2.49	-0.25085	2.49	-0.2503
249333	-0.25404	249333	-0.25298	249333	-0.54592	249333	-0.25123	249333	-0.25003
249667	-0.25369	249667	-0.25476	249667	-0.54466	249667	-0.2518	249667	-0.2499
2.5	-0.2528	2.5	-0.25543	2.5	-0.54459	2.5	-0.25284	2.5	-0.25001
250333	-0.25147	250333	-0.25536	250333	-0.54494	250333	-0.2542	250333	-0.25036
250667	-0.25004	250667	-0.25502	250667	-0.54509	250667	-0.25548	250667	-0.25116
2.51	-0.24841	2.51	-0.25437	2.51	-0.54529	2.51	-0.25614	2.51	-0.25292
251333	-0.24631	251333	-0.25337	251333	-0.54594	251333	-0.25606	251333	-0.25563
251667	-0.24411	251667	-0.25274	251667	-0.54692	251667	-0.25582	251667	-0.25842
2.52	-0.24301	2.52	-0.2532	2.52	-0.54754	2.52	-0.25594	2.52	-0.26032
252333	-0.24392	252333	-0.25431	252333	-0.54735	252333	-0.25638	252333	-0.26084
252667	-0.24645	252667	-0.25534	252667	-0.54683	252667	-0.25713	252667	-0.26017
2.53	-0.24951	2.53	-0.25644	2.53	-0.54691	2.53	-0.25825	2.53	-0.25897
253333	-0.2524	253333	-0.25818	253333	-0.5479	253333	-0.25967	253333	-0.25784
253667	-0.25484	253667	-0.26052	253667	-0.54946	253667	-0.26121	253667	-0.25728
2.54	-0.25662	2.54	-0.26283	2.54	-0.55127	2.54	-0.26253	2.54	-0.25747
254333	-0.2577	254333	-0.26437	254333	-0.55299	254333	-0.26333	254333	-0.25791
254667	-0.25844	254667	-0.26459	254667	-0.55407	254667	-0.26382	254667	-0.25807
2.55	-0.25942	2.55	-0.26358	2.55	-0.55422	2.55	-0.2641	2.55	-0.25815
255333	-0.26109	255333	-0.26173	255333	-0.55379	255333	-0.26419	255333	-0.25884
255667	-0.26365	255667	-0.25955	255667	-0.55316	255667	-0.26447	255667	-0.26064
2.56	-0.26692	2.56	-0.25786	2.56	-0.55212	2.56	-0.26559	2.56	-0.26321
256333	-0.27043	256333	-0.25774	256333	-0.5505	256333	-0.26779	256333	-0.26559
256667	-0.2739	256667	-0.2596	256667	-0.54896	256667	-0.2703	256667	-0.26711
2.57	-0.27739	2.57	-0.26248	2.57	-0.54818	2.57	-0.27174	2.57	-0.26772
257333	-0.28082	257333	-0.26485	257333	-0.54811	257333	-0.27139	257333	-0.26754
257667	-0.28365	257667	-0.2659	257667	-0.5483	257667	-0.26971	257667	-0.26665
2.58	-0.28535	2.58	-0.26597	2.58	-0.54842	2.58	-0.26778	2.58	-0.26528
258333	-0.28609	258333	-0.26601	258333	-0.54818	258333	-0.26664	258333	-0.26399
258667	-0.28637	258667	-0.26684	258667	-0.54745	258667	-0.2666	258667	-0.26333
2.59	-0.28617	2.59	-0.26838	2.59	-0.54657	2.59	-0.26739	2.59	-0.26364
259333	-0.28505	259333	-0.2698	259333	-0.54619	259333	-0.26903	259333	-0.26475
259667	-0.28328	259667	-0.27029	259667	-0.5468	259667	-0.27183	259667	-0.26622
2.6	-0.28167	2.6	-0.26972	2.6	-0.54855	2.6	-0.27546	2.6	-0.26782
260333	-0.28049	260333	-0.26847	260333	-0.55117	260333	-0.27911	260333	-0.26929
260667	-0.27944	260667	-0.2673	260667	-0.55404	260667	-0.28218	260667	-0.26994
2.61	-0.27879	2.61	-0.26706	2.61	-0.55646	2.61	-0.28417	2.61	-0.26936
261333	-0.27929	261333	-0.26837	261333	-0.55785	261333	-0.28441	261333	-0.26808
261667	-0.28092	261667	-0.27144	261667	-0.55776	261667	-0.28269	261667	-0.26692
2.62	-0.28252	2.62	-0.27581	2.62	-0.55616	2.62	-0.27962	2.62	-0.26603
262333	-0.28301	262333	-0.28026	262333	-0.55374	262333	-0.2762	262333	-0.26487
262667	-0.28229	262667	-0.28345	262667	-0.5511	262667	-0.2732	262667	-0.26303
2.63	-0.28128	2.63	-0.2847	2.63	-0.54813	2.63	-0.27108	2.63	-0.26038
263333	-0.28129	263333	-0.28405	263333	-0.54499	263333	-0.27044	263333	-0.25685
263667	-0.28308	263667	-0.28183	263667	-0.54251	263667	-0.27151	263667	-0.25276
2.64	-0.28598	2.64	-0.27867	2.64	-0.54128	2.64	-0.27335	2.64	-0.24915
264333	-0.28818	264333	-0.27554	264333	-0.54101	264333	-0.27438	264333	-0.24715
264667	-0.28809	264667	-0.27372	264667	-0.54138	264667	-0.27369	264667	-0.24686
2.65	-0.28542	2.65	-0.27424	2.65	-0.54268	2.65	-0.27163	2.65	-0.24691
265333	-0.28122	265333	-0.27692	265333	-0.54501	265333	-0.26922	265333	-0.24552
265667	-0.27706	265667	-0.2805	265667	-0.54776	265667	-0.26721	265667	-0.24225
2.66	-0.27413	2.66	-0.28383	2.66	-0.55041	2.66	-0.26599	2.66	-0.23794
266333	-0.27287	266333	-0.28653	266333	-0.55302	266333	-0.26542	266333	-0.23349
266667	-0.27309	266667	-0.28863	266667	-0.55577	266667	-0.26466	266667	-0.22938
2.67	-0.2743	2.67	-0.28992	2.67	-0.55821	2.67	-0.26291	2.67	-0.22623
267333	-0.27565	267333	-0.29008	267333	-0.55935	267333	-0.26029	267333	-0.22456
267667	-0.27617	267667	-0.28931	267667	-0.55837	267667	-0.25742	267667	-0.22401
2.68	-0.27526	2.68	-0.28821	2.68	-0.55538	2.68	-0.25489	2.68	-0.2232
268333	-0.27293	268333	-0.2873	268333	-0.55128	268333	-0.25348	268333	-0.22076
268667	-0.26975	268667	-0.28672	268667	-0.54745	268667	-0.25378	268667	-0.21623
2.69	-0.26672	2.69	-0.28636	2.69	-0.54514	2.69	-0.25519	2.69	-0.21032
269333	-0.26472	269333	-0.28609	269333	-0.54486	269333	-0.25622	269333	-0.20444
269667	-0.26415	269667	-0.28566	269667	-0.54654	269667	-0.25601	269667	-0.1999
2.7	-0.2649	2.7	-0.28479	2.7	-0.54952	2.7	-0.25477	2.7	-0.19684
270333	-0.26635	270333	-0.28378	270333	-0.55224	270333	-0.25275	270333	-0.19425
270667	-0.26781	270667	-0.28336	270667	-0.55296	270667	-0.24968	270667	-0.1911
2.71	-0.2691	2.71	-0.28352	2.71	-0.55113	2.71	-0.24552	2.71	-0.18725
271333	-0.27014	271333	-0.28326	271333	-0.5477	271333	-0.24083	271333	-0.18323
271667	-0.2703	271667	-0.28176	271667	-0.54416	271667	-0.23632	271667	-0.17918
2.72	-0.2688	2.72	-0.27913	2.72	-0.5418	2.72	-0.23258	2.72	-0.17464
272333	-0.26586	272333	-0.27609	272333	-0.54145	272333	-0.23016	272333	-0.16952
272667	-0.26284	272667	-0.27302	272667	-0.54331	272667	-0.22888	272667	-0.16468
2.73	-0.26081	2.73	-0.26984	2.73	-0.54676	2.73	-0.22743	2.73	-0.16117
273333	-0.25992	273333	-0.2666	273333	-0.55061	273333	-0.22434	273333	-0.15895
273667	-0.26006	273667	-0.26359	273667	-0.55356	273667	-0.21949	273667	-0.15697
2.74	-0.26105	2.74	-0.26097	2.74	-0.55456	2.74	-0.21391	2.74	-0.15431
274333	-0.2624	274333	-0.25856	274333	-0.55348	274333	-0.2086	274333	-0.1508
274667	-0.26316	274667	-0.25635	274667	-0.55117	274667	-0.204	274667	-0.14659
2.75	-0.26202	2.75	-0.25449	2.75	-0.54893	2.75	-0.20021	2.75	-0.14183
275333	-0.25853	275333	-0.25311	275333	-0.54777	275333	-0.19734	275333	-0.1369
275667	-0.25393	275667	-0.25232	275667	-0.54805	275667	-0.19536	275667	-0.13226
2.76	-0.25023	2.76	-0.25203	2.76	-0.54936	2.76	-0.1941	2.76	-0.12812
276333	-0.24871	276333	-0.25167	276333	-0.55078	276333	-0.19369	276333	-0.12431
276667	-0.24926	276667	-0.25064	276667	-0.55187	276667	-0.19402	276667	-0.12054
2.77	-0.25102	2.77	-0.24905	2.77	-0.55304	2.77	-0.19409	2.77	-0.11695
277333	-0.25289	277333	-0.24754	277333	-0.55492	277333	-0.19289	277333	-0.11419
277667	-0.25386	277667	-0.24658	277667	-0.55754	277667	-0.19014	277667	-0.11277
2.78	-0.25346	2.78	-0.24619	2.78	-0.56007	2.78	-0.18599	2.78	-0.11259
278333	-0.25205	278333	-0.24623	278333	-0.56123	278333	-0.18108	278333	-0.11296
278667	-0.25062	278667	-0.24651	278667	-0.56	278667	-0.17667	278667	-0.11285
2.79	-0.25004	2.79	-0.24647	2.79	-0.55636	2.79	-0.17414	2.79	-0.11165
279333	-0.25011	279333	-0.24549	279333	-0.55146	279333	-0.17399	279333	-0.1097
279667	-0.25008	279667	-0.24343	279667	-0.54661	279667	-0.17576	279667	-0.10791
2.8	-0.24973	2.8	-0.2405	2.8	-0.54292	2.8	-0.1786	2.8	-0.10722
280333	-0.24906	280333	-0.23689	280333	-0.54121	280333	-0.18142	280333	-0.10814
280667	-0.24783	280667	-0.23296	280667	-0.54127	280667	-0.1829	280667	-0.10999
2.81	-0.24593	2.81	-0.22969	2.81	-0.54212	2.81	-0.18224	2.81	-0.11117
281333	-0.24374	281333	-0.22848	281333	-0.54329	281333	-0.17975	281333	-0.1108
281667	-0.24205	281667	-0.23006	281667	-0.54507	281667	-0.17629	281667	-0.10978
2.82	-0.24145	2.82	-0.23352	2.82	-0.54745	2.82	-0.17251	2.82	-0.10966
282333	-0.24184	282333	-0.23699	282333	-0.54987	282333	-0.16875	282333	-0.11109
282667	-0.24243	282667	-0.23889	282667	-0.55184	282667	-0.16542	282667	-0.11374
2.83	-0.24236	2.83	-0.23844	2.83	-0.5532	2.83	-0.16325	2.83	-0.11708
283333	-0.24124	283333	-0.23578	283333	-0.55406	283333	-0.16266	283333	-0.12074
283667	-0.23967	283667	-0.23176	283667	-0.55468	283667	-0.16321	283667	-0.12427
2.84	-0.23871	2.84	-0.22748	2.84	-0.55513	2.84	-0.1641	2.84	-0.12721
284333	-0.23895	284333	-0.2238	284333	-0.55523	284333	-0.16496	284333	-0.1294
284667	-0.24017	284667	-0.22081	284667	-0.55491	284667	-0.16562	284667	-0.13101
2.85	-0.24178	2.85	-0.21788	2.85	-0.55455	2.85	-0.16568	2.85	-0.13237
285333	-0.24308	285333	-0.2147	285333	-0.55459	285333	-0.16495	285333	-0.13385
285667	-0.2435	285667	-0.2118	285667	-0.55501	285667	-0.16401	285667	-0.13571
2.86	-0.24264	2.86	-0.20962	2.86	-0.55552	2.86	-0.16399	2.86	-0.13826
286333	-0.2403	286333	-0.2083	286333	-0.55593	286333	-0.16556	286333	-0.14174
286667	-0.2369	286667	-0.20811	286667	-0.55618	286667	-0.16813	286667	-0.14595
2.87	-0.23358	2.87	-0.20895	2.87	-0.55648	2.87	-0.17011	2.87	-0.15033
287333	-0.23162	287333	-0.21008	287333	-0.55684	287333	-0.17029	287333	-0.15413
287667	-0.23142	287667	-0.21078	287667	-0.55674	287667	-0.16892	287667	-0.15648
2.88	-0.23212	2.88	-0.21073	2.88	-0.55567	2.88	-0.16729	2.88	-0.15646
288333	-0.2327	288333	-0.20995	288333	-0.55399	288333	-0.1665	288333	-0.15378
288667	-0.2329	288667	-0.20851	288667	-0.55266	288667	-0.1667	288667	-0.14903
2.89	-0.23288	2.89	-0.20644	2.89	-0.55213	2.89	-0.16704	2.89	-0.14366
289333	-0.23264	289333	-0.2037	289333	-0.55204	289333	-0.16634	289333	-0.13957
289667	-0.232	289667	-0.20027	289667	-0.55186	289667	-0.16382	289667	-0.13835
2.9	-0.23102	2.9	-0.19642	2.9	-0.55137	2.9	-0.15962	2.9	-0.14038
290333	-0.23025	290333	-0.19287	290333	-0.55075	290333	-0.15429	290333	-0.14456
290667	-0.23038	290667	-0.19032	290667	-0.55023	290667	-0.14837	290667	-0.1488
2.91	-0.23174	2.91	-0.18872	2.91	-0.54973	2.91	-0.14257	2.91	-0.15106
291333	-0.23363	291333	-0.18727	291333	-0.54919	291333	-0.13759	291333	-0.15047
291667	-0.23474	291667	-0.18494	291667	-0.54881	291667	-0.13329	291667	-0.14744
2.92	-0.23438	2.92	-0.18115	2.92	-0.54859	2.92	-0.12883	2.92	-0.14299
292333	-0.23279	292333	-0.17618	292333	-0.54818	292333	-0.12363	292333	-0.13837
292667	-0.23026	292667	-0.17087	292667	-0.5472	292667	-0.11787	292667	-0.1347
2.93	-0.22677	2.93	-0.1659	2.93	-0.54571	2.93	-0.11188	2.93	-0.13218
293333	-0.22232	293333	-0.16126	293333	-0.54436	293333	-0.10558	293333	-0.13009
293667	-0.21706	293667	-0.15625	293667	-0.54398	293667	-0.09888	293667	-0.12757
2.94	-0.2113	2.94	-0.15012	2.94	-0.54488	2.94	-0.09185	2.94	-0.12421
294333	-0.20522	294333	-0.14302	294333	-0.54665	294333	-0.08407	294333	-0.11977
294667	-0.19858	294667	-0.13618	294667	-0.54849	294667	-0.07486	294667	-0.11421
2.95	-0.19108	2.95	-0.13062	2.95	-0.54936	2.95	-0.06439	2.95	-0.10826
295333	-0.18295	295333	-0.12578	295333	-0.54875	295333	-0.0539	295333	-0.10297
295667	-0.1748	295667	-0.12006	295667	-0.54745	295667	-0.04449	295667	-0.09871
2.96	-0.16681	2.96	-0.11226	2.96	-0.54668	2.96	-0.03642	2.96	-0.09515
296333	-0.15877	296333	-0.10254	296333	-0.54671	296333	-0.02954	296333	-0.09167
296667	-0.15047	296667	-0.09244	296667	-0.54676	296667	-0.0236	296667	-0.08765
2.97	-0.14159	2.97	-0.08353	2.97	-0.54633	2.97	-0.01804	2.97	-0.08267
297333	-0.13162	297333	-0.07603	297333	-0.54582	297333	-0.01224	297333	-0.07712
297667	-0.12028	297667	-0.06886	297667	-0.54579	297667	-0.00587	297667	-0.07198
2.98	-0.10773	2.98	-0.06101	2.98	-0.54626	2.98	0.00122	2.98	-0.06797
298333	-0.09451	298333	-0.05219	298333	-0.54689	298333	0.00914	298333	-0.06462
298667	-0.08155	298667	-0.04242	298667	-0.54749	298667	0.01756	298667	-0.0606
2.99	-0.06974	2.99	-0.03227	2.99	-0.54794	2.99	0.02552	2.99	-0.05514
299333	-0.05926	299333	-0.0232	299333	-0.54793	299333	0.03186	299333	-0.04904
299667	-0.04961	299667	-0.01635	299667	-0.54745	299667	0.03643	299667	-0.04356
3	-0.04004	3	-0.01124	3	-0.54729	3	0.04038	3	-0.03898
300333	-0.02996	300333	-0.00627	300333	-0.54816	300333	0.04517	300333	-0.03494
300667	-0.01886	300667	-0.000301	300667	-0.54975	300667	0.05142	300667	-0.03116
3.01	-0.00617	3.01	0.00685	3.01	-0.55145	3.01	0.05842	3.01	-0.02732
301333	0.00809	301333	0.01491	301333	-0.55309	301333	0.06494	301333	-0.02282
301667	0.02286	301667	0.02358	301667	-0.55441	301667	0.07052	301667	-0.01721
3.02	0.03697	3.02	0.03275	3.02	-0.5549	3.02	0.07596	3.02	-0.01086
302333	0.05029	302333	0.04219	302333	-0.55421	302333	0.08222	302333	-0.00459
302667	0.06356	302667	0.05146	302667	-0.55256	302667	0.08937	302667	0.00122
3.03	0.07731	3.03	0.06019	3.03	-0.55078	3.03	0.09694	3.03	0.00681
303333	0.09177	303333	0.06833	303333	-0.54974	303333	0.10466	303333	0.01252
303667	0.10692	303667	0.07616	303667	-0.54969	303667	0.11255	303667	0.01866
3.04	0.12228	3.04	0.08383	3.04	-0.55044	3.04	0.12091	3.04	0.02558
304333	0.13707	304333	0.09144	304333	-0.55182	304333	0.13043	304333	0.03358
304667	0.15089	304667	0.09968	304667	-0.55366	304667	0.1418	304667	0.04269
3.05	0.16392	3.05	0.10969	3.05	-0.55549	3.05	0.15476	3.05	0.05266
305333	0.17677	305333	0.12177	305333	-0.55649	305333	0.16822	305333	0.06292
305667	0.18995	305667	0.13518	305667	-0.55618	305667	0.18116	305667	0.07278
3.06	0.20361	3.06	0.14949	3.06	-0.55504	3.06	0.19331	3.06	0.08195
306333	0.21756	306333	0.16505	306333	-0.55379	306333	0.20525	306333	0.09097
306667	0.23174	306667	0.18178	306667	-0.55266	306667	0.21804	306667	0.10086
3.07	0.24635	3.07	0.199	3.07	-0.55199	3.07	0.23248	3.07	0.11213
307333	0.26183	307333	0.21624	307333	-0.55244	307333	0.24841	307333	0.12459
307667	0.2786	307667	0.23348	307667	-0.55434	307667	0.26519	307667	0.1378
3.08	0.29685	3.08	0.25091	3.08	-0.55694	3.08	0.2822	3.08	0.15106
308333	0.31624	308333	0.26848	308333	-0.55878	308333	0.29893	308333	0.16364
308667	0.3361	308667	0.28573	308667	-0.55849	308667	0.31516	308667	0.17574
3.09	0.35614	3.09	0.30234	3.09	-0.55557	3.09	0.33145	3.09	0.18872
309333	0.37692	309333	0.31855	309333	-0.55098	309333	0.3488	309333	0.20347
309667	0.39911	309667	0.33495	309667	-0.54669	309667	0.36774	309667	0.21932
3.1	0.42233	3.1	0.35182	3.1	-0.54419	3.1	0.3879	3.1	0.23477
310333	0.44535	310333	0.36882	310333	-0.54364	310333	0.40861	310333	0.24865
310667	0.46725	310667	0.38536	310667	-0.54433	310667	0.42961	310667	0.26089
3.11	0.48794	3.11	0.40128	3.11	-0.54549	3.11	0.4509	3.11	0.27292
311333	0.50778	311333	0.41666	311333	-0.54659	311333	0.47232	311333	0.28652
311667	0.52709	311667	0.4315	311667	-0.54758	311667	0.49361	311667	0.30206
3.12	0.54622	3.12	0.44594	3.12	-0.54882	3.12	0.51454	3.12	0.31816
312333	0.56552	312333	0.46048	312333	-0.55039	312333	0.53512	312333	0.3332
312667	0.58481	312667	0.4754	312667	-0.55183	312667	0.55579	312667	0.34674
3.13	0.60338	3.13	0.48998	3.13	-0.5532	3.13	0.57686	3.13	0.35907
313333	0.62071	313333	0.50305	313333	-0.55526	313333	0.59787	313333	0.37031
313667	0.63668	313667	0.51431	313667	-0.55807	313667	0.61754	313667	0.38048
3.14	0.65142	3.14	0.52434	3.14	-0.5603	3.14	0.63475	3.14	0.38995
314333	0.66526	314333	0.53363	314333	-0.56034	314333	0.64953	314333	0.39908
314667	0.67837	314667	0.54223	314667	-0.5581	314667	0.66273	314667	0.40782
3.15	0.69077	3.15	0.55029	3.15	-0.55486	3.15	0.67481	3.15	0.41586
315333	0.70251	315333	0.55836	315333	-0.55189	315333	0.68581	315333	0.42303
315667	0.71367	315667	0.56646	315667	-0.54997	315667	0.69602	315667	0.42973
3.16	0.72401	3.16	0.57308	3.16	-0.54932	3.16	0.70583	3.16	0.43674
316333	0.73316	316333	0.57662	316333	-0.54936	316333	0.71533	316333	0.44422
316667	0.74083	316667	0.57734	316667	-0.54905	316667	0.72433	316667	0.45116
3.17	0.74657	3.17	0.57732	3.17	-0.54787	3.17	0.73243	3.17	0.45635
317333	0.7499	317333	0.57883	317333	-0.54614	317333	0.73891	317333	0.4594
317667	0.75108	317667	0.58305	317667	-0.54436	317667	0.74342	317667	0.46067
3.18	0.75123	3.18	0.58959	3.18	-0.54303	3.18	0.7464	3.18	0.46074
318333	0.75169	318333	0.59641	318333	-0.54258	318333	0.74835	318333	0.45992
318667	0.75329	318667	0.60096	318667	-0.54321	318667	0.74921	318667	0.45834
3.19	0.7557	3.19	0.60185	3.19	-0.54481	3.19	0.74861	3.19	0.45631
319333	0.75759	319333	0.59927	319333	-0.54705	319333	0.74662	319333	0.4543
319667	0.75799	319667	0.59401	319667	-0.54927	319667	0.74424	319667	0.45283
3.2	0.75692	3.2	0.58665	3.2	-0.55088	3.2	0.74267	3.2	0.45232
320333	0.7549	320333	0.57814	320333	-0.55197	320333	0.742	320333	0.45264
320667	0.75263	320667	0.57037	320667	-0.55311	320667	0.74099	320667	0.4527
3.21	0.75085	3.21	0.56508	3.21	-0.55449	3.21	0.7383	3.21	0.45116
321333	0.74979	321333	0.56248	321333	-0.55565	321333	0.73323	321333	0.44755
321667	0.74935	321667	0.56123	321667	-0.55578	321667	0.72584	321667	0.44235
3.22	0.74946	3.22	0.55953	3.22	-0.55436	3.22	0.71671	3.22	0.43624
322333	0.7497	322333	0.556	322333	-0.55172	322333	0.70655	322333	0.42991
322667	0.74913	322667	0.54994	322667	-0.54902	322667	0.69587	322667	0.42416
3.23	0.74722	3.23	0.54124	3.23	-0.54706	3.23	0.68487	3.23	0.4193
323333	0.74448	323333	0.53042	323333	-0.54602	323333	0.67399	323333	0.41467
323667	0.74182	323667	0.51887	323667	-0.54614	323667	0.6642	323667	0.40922
3.24	0.73977	3.24	0.5083	3.24	-0.54794	3.24	0.65637	3.24	0.40262
324333	0.7383	324333	0.49959	324333	-0.55137	324333	0.65044	324333	0.39532
324667	0.73699	324667	0.49233	324667	-0.5552	324667	0.64547	324667	0.38794
3.25	0.73527	3.25	0.48541	3.25	-0.55787	3.25	0.63992	3.25	0.38097
325333	0.73284	325333	0.47779	325333	-0.55875	325333	0.6325	325333	0.37463
325667	0.73016	325667	0.46913	325667	-0.5583	325667	0.62303	325667	0.36845
3.26	0.7281	3.26	0.45977	3.26	-0.55729	3.26	0.61233	3.26	0.36152
326333	0.72692	326333	0.45038	326333	-0.55606	326333	0.60133	326333	0.35355
326667	0.7258	326667	0.44154	326667	-0.55466	326667	0.59057	326667	0.34546
3.27	0.72378	3.27	0.43348	3.27	-0.55339	3.27	0.5803	3.27	0.33857
327333	0.72057	327333	0.4262	327333	-0.55261	327333	0.57059	327333	0.3334
327667	0.71648	327667	0.41948	327667	-0.55228	327667	0.56137	327667	0.32938
3.28	0.71235	3.28	0.41292	3.28	-0.55207	3.28	0.55234	3.28	0.32552
328333	0.70903	328333	0.4063	328333	-0.55176	328333	0.54292	328333	0.32112
328667	0.70628	328667	0.39981	328667	-0.55134	328667	0.53263	328667	0.31618
3.29	0.70289	3.29	0.39361	3.29	-0.55083	3.29	0.5218	3.29	0.3111
329333	0.69799	329333	0.38752	329333	-0.55009	329333	0.51139	329333	0.30595
329667	0.69151	329667	0.38105	329667	-0.5491	329667	0.50207	329667	0.30047
3.3	0.68389	3.3	0.37391	3.3	-0.54824	3.3	0.49363	3.3	0.29493
330333	0.67603	330333	0.36633	330333	-0.54805	330333	0.48535	330333	0.29015
330667	0.66886	330667	0.35879	330667	-0.54884	330667	0.47688	330667	0.2865
3.31	0.66253	3.31	0.35141	3.31	-0.55065	3.31	0.46841	3.31	0.2833
331333	0.65606	331333	0.34371	331333	-0.55306	331333	0.46011	331333	0.27928
331667	0.64809	331667	0.33538	331667	-0.5551	331667	0.4515	331667	0.27354
3.32	0.63778	3.32	0.32699	3.32	-0.55595	3.32	0.44169	3.32	0.26625
332333	0.62514	332333	0.32001	332333	-0.55562	332333	0.43006	332333	0.25827
332667	0.61099	332667	0.31538	332667	-0.55472	332667	0.41687	332667	0.2502
3.33	0.59647	3.33	0.31218	3.33	-0.55416	3.33	0.40344	3.33	0.24222
333333	0.58219	333333	0.30842	333333	-0.55455	333333	0.39159	333333	0.23453
333667	0.56757	333667	0.30309	333667	-0.55559	333667	0.38244	333667	0.22731
3.34	0.55139	3.34	0.29653	3.34	-0.55605	3.34	0.37577	3.34	0.22045
334333	0.53359	334333	0.28932	334333	-0.5547	334333	0.37059	334333	0.21383
334667	0.5157	334667	0.28195	334667	-0.55136	334667	0.36593	334667	0.20723
3.35	0.49936	3.35	0.27483	3.35	-0.54716	3.35	0.36125	3.35	0.20025
335333	0.48523	335333	0.26816	335333	-0.54342	335333	0.35618	335333	0.19262
335667	0.47284	335667	0.2618	335667	-0.54086	335667	0.35035	335667	0.18432
3.36	0.46124	3.36	0.25557	3.36	-0.53962	3.36	0.34363	3.36	0.17579
336333	0.44974	336333	0.2493	336333	-0.53956	336333	0.33651	336333	0.16804
336667	0.43815	336667	0.24283	336667	-0.54046	336667	0.32989	336667	0.16181
3.37	0.4267	3.37	0.23624	3.37	-0.54221	3.37	0.32424	3.37	0.15705
337333	0.41569	337333	0.22993	337333	-0.54449	337333	0.31938	337333	0.15347
337667	0.40472	337667	0.2242	337667	-0.54667	337667	0.31519	337667	0.15097
3.38	0.39281	3.38	0.21879	3.38	-0.54844	3.38	0.31178	3.38	0.14923
338333	0.37995	338333	0.21343	338333	-0.5498	338333	0.30851	338333	0.14778
338667	0.36723	338667	0.20869	338667	-0.55029	338667	0.30414	338667	0.14661
3.39	0.35513	3.39	0.20526	3.39	-0.54932	3.39	0.29798	3.39	0.14577
339333	0.34301	339333	0.20264	339333	-0.54732	339333	0.29023	339333	0.14462
339667	0.33005	339667	0.19969	339667	-0.54551	339667	0.28156	339667	0.14217
3.4	0.31614	3.4	0.19598	3.4	-0.54471	3.4	0.27284	3.4	0.13786
340333	0.30199	340333	0.19193	340333	-0.54484	340333	0.26497	340333	0.13164
340667	0.28873	340667	0.18815	340667	-0.5455	340667	0.25845	340667	0.1241
3.41	0.27711	3.41	0.18484	3.41	-0.54626	3.41	0.25305	3.41	0.11643
341333	0.26696	341333	0.18173	341333	-0.54666	341333	0.24813	341333	0.10959
341667	0.25783	341667	0.17833	341667	-0.54646	341667	0.24325	341667	0.10365
3.42	0.24945	3.42	0.17413	3.42	-0.54592	3.42	0.23853	3.42	0.09838
342333	0.24144	342333	0.16893	342333	-0.54563	342333	0.2345	342333	0.09385
342667	0.23324	342667	0.16303	342667	-0.54595	342667	0.23156	342667	0.09003
3.43	0.22475	3.43	0.15711	3.43	-0.54654	3.43	0.22936	3.43	0.08683
343333	0.21656	343333	0.15179	343333	-0.54693	343333	0.22685	343333	0.0843
343667	0.20911	343667	0.14738	343667	-0.54714	343667	0.22319	343667	0.08229
3.44	0.20209	3.44	0.14382	3.44	-0.54744	3.44	0.21806	3.44	0.08019
344333	0.19483	344333	0.14086	344333	-0.54776	344333	0.21175	344333	0.07725
344667	0.18684	344667	0.13833	344667	-0.54785	344667	0.205	344667	0.07311
3.45	0.17816	3.45	0.13625	3.45	-0.54768	3.45	0.19834	3.45	0.068
345333	0.16899	345333	0.13451	345333	-0.5472	345333	0.19152	345333	0.06227
345667	0.15947	345667	0.13272	345667	-0.54622	345667	0.18395	345667	0.05615
3.46	0.14981	3.46	0.13028	3.46	-0.54491	3.46	0.17561	3.46	0.05002
346333	0.14047	346333	0.12702	346333	-0.54378	346333	0.1672	346333	0.0443
346667	0.13216	346667	0.1236	346667	-0.54336	346667	0.15966	346667	0.039
3.47	0.12531	3.47	0.1209	3.47	-0.54393	3.47	0.15372	3.47	0.03419
347333	0.11975	347333	0.11886	347333	-0.54536	347333	0.14967	347333	0.0305
347667	0.11493	347667	0.11636	347667	-0.54719	347667	0.14702	347667	0.02839
3.48	0.11033	3.48	0.11236	3.48	-0.54879	3.48	0.14451	3.48	0.02723
348333	0.10525	348333	0.10689	348333	-0.54945	348333	0.1411	348333	0.02581
348667	0.09902	348667	0.10078	348667	-0.54875	348667	0.13642	348667	0.02331
3.49	0.09194	3.49	0.09501	3.49	-0.54708	3.49	0.1305	3.49	0.01967
349333	0.08511	349333	0.09012	349333	-0.54502	349333	0.12376	349333	0.01527
349667	0.07903	349667	0.08586	349667	-0.54289	349667	0.11697	349667	0.01073
3.5	0.07322	3.5	0.08177	3.5	-0.54117	3.5	0.11071	3.5	0.00686
350333	0.06709	350333	0.07787	350333	-0.54047	350333	0.10507	350333	0.00379
350667	0.06102	350667	0.07414	350667	-0.54122	350667	0.09969	350667	0.000701
3.51	0.05575	3.51	0.07001	3.51	-0.54331	3.51	0.09403	3.51	-0.00305
351333	0.05123	351333	0.0649	351333	-0.54595	351333	0.08793	351333	-0.00712
351667	0.04666	351667	0.0589	351667	-0.54827	351667	0.08141	351667	-0.01109
3.52	0.04138	3.52	0.0523	3.52	-0.55004	3.52	0.0745	3.52	-0.01525
352333	0.03542	352333	0.04517	352333	-0.55103	352333	0.06744	352333	-0.01978
352667	0.02956	352667	0.03814	352667	-0.55055	352667	0.06036	352667	-0.02419
3.53	0.02483	3.53	0.03236	3.53	-0.54811	3.53	0.05335	3.53	-0.02791
353333	0.02144	353333	0.02825	353333	-0.54424	353333	0.04671	353333	-0.031
353667	0.01869	353667	0.02507	353667	-0.5405	353667	0.04031	353667	-0.03421
3.54	0.01581	3.54	0.02186	3.54	-0.53845	3.54	0.03319	3.54	-0.03833
354333	0.01239	354333	0.01783	354333	-0.53864	354333	0.02479	354333	-0.04349
354667	0.00835	354667	0.01247	354667	-0.54048	354667	0.01607	354667	-0.04901
3.55	0.00383	3.55	0.006	3.55	-0.54255	3.55	0.00846	3.55	-0.05395
355333	-0.000869	355333	-0.000698	355333	-0.5434	355333	0.00213	355333	-0.05791
355667	-0.0052	355667	-0.00677	355667	-0.54274	355667	-0.00381	355667	-0.06107
3.56	-0.00848	3.56	-0.01196	3.56	-0.54164	3.56	-0.00998	3.56	-0.06348
356333	-0.01022	356333	-0.01642	356333	-0.54114	356333	-0.0164	356333	-0.06476
356667	-0.0103	356667	-0.02024	356667	-0.54148	356667	-0.02282	356667	-0.06483
3.57	-0.00933	3.57	-0.02322	3.57	-0.54242	3.57	-0.02904	3.57	-0.06413
357333	-0.00889	357333	-0.02543	357333	-0.54361	357333	-0.0349	357333	-0.06344
357667	-0.01061	357667	-0.02738	357667	-0.54471	357667	-0.04011	357667	-0.06366
3.58	-0.01492	3.58	-0.02951	3.58	-0.54547	3.58	-0.04453	3.58	-0.06537
358333	-0.0209	358333	-0.03189	358333	-0.54562	358333	-0.04851	358333	-0.06833
358667	-0.0273	358667	-0.03453	358667	-0.54494	358667	-0.05256	358667	-0.07181
3.59	-0.03301	3.59	-0.0376	3.59	-0.54353	3.59	-0.05707	3.59	-0.07533
359333	-0.0369	359333	-0.04118	359333	-0.54188	359333	-0.06189	359333	-0.07873
359667	-0.03832	359667	-0.04503	359667	-0.54044	359667	-0.06624	359667	-0.0818
3.6	-0.03777	3.6	-0.04876	3.6	-0.53913	3.6	-0.06957	3.6	-0.08434
360333	-0.03684	360333	-0.05205	360333	-0.53776	360333	-0.07223	360333	-0.08588
360667	-0.03719	360667	-0.05488	360667	-0.5367	360667	-0.075	360667	-0.08554
3.61	-0.03934	3.61	-0.05785	3.61	-0.53648	3.61	-0.07824	3.61	-0.08314
361333	-0.04248	361333	-0.06154	361333	-0.5368	361333	-0.08188	361333	-0.07992
361667	-0.04579	361667	-0.06552	361667	-0.53685	361667	-0.0858	361667	-0.07762
3.62	-0.04935	3.62	-0.06859	3.62	-0.53646	3.62	-0.08979	3.62	-0.0771
362333	-0.05355	362333	-0.0699	362333	-0.53615	362333	-0.09349	362333	-0.07836
362667	-0.05824	362667	-0.06932	362667	-0.53652	362667	-0.09661	362667	-0.08095
3.63	-0.06273	3.63	-0.06735	3.63	-0.53752	3.63	-0.0993	3.63	-0.08439
363333	-0.0662	363333	-0.06494	363333	-0.53845	363333	-0.10229	363333	-0.08836
363667	-0.06857	363667	-0.06321	363667	-0.5383	363667	-0.10619	363667	-0.09213
3.64	-0.07051	3.64	-0.06313	3.64	-0.53655	3.64	-0.11077	3.64	-0.09406
364333	-0.07262	364333	-0.06507	364333	-0.53378	364333	-0.11517	364333	-0.09287
364667	-0.07494	364667	-0.06852	364667	-0.53119	364667	-0.11891	364667	-0.08896
3.65	-0.07725	3.65	-0.07225	3.65	-0.52968	3.65	-0.1218	3.65	-0.08411
365333	-0.07917	365333	-0.07483	365333	-0.52944	365333	-0.1235	365333	-0.08012
365667	-0.08023	365667	-0.07541	365667	-0.53023	365667	-0.1238	365667	-0.07748
3.66	-0.08019	3.66	-0.0744	3.66	-0.5317	3.66	-0.12341	3.66	-0.07503
366333	-0.07951	366333	-0.07326	366333	-0.53329	366333	-0.1236	366333	-0.07147
366667	-0.07935	366667	-0.07323	366667	-0.53424	366667	-0.12488	366667	-0.06673
3.67	-0.0808	3.67	-0.07441	3.67	-0.53418	3.67	-0.12679	3.67	-0.06148
367333	-0.08397	367333	-0.07617	367333	-0.53357	367333	-0.1285	367333	-0.05587
367667	-0.08794	367667	-0.0778	367667	-0.53308	367667	-0.12947	367667	-0.04964
3.68	-0.0917	3.68	-0.07849	3.68	-0.53287	3.68	-0.12948	3.68	-0.04292
368333	-0.09483	368333	-0.07743	368333	-0.53294	368333	-0.12846	368333	-0.03617
368667	-0.09754	368667	-0.07445	368667	-0.53329	368667	-0.12674	368667	-0.0293
3.69	-0.10025	3.69	-0.07049	3.69	-0.53376	3.69	-0.1246	3.69	-0.02196
369333	-0.10316	369333	-0.06684	369333	-0.53403	369333	-0.12167	369333	-0.01407
369667	-0.10622	369667	-0.06409	369667	-0.53369	369667	-0.11748	369667	-0.00548
3.7	-0.1095	3.7	-0.06213	3.7	-0.53275	3.7	-0.11227	3.7	0.00411
370333	-0.1133	370333	-0.06074	370333	-0.53192	370333	-0.10643	370333	0.01433
370667	-0.11754	370667	-0.05955	370667	-0.53193	370667	-0.09978	370667	0.0243
3.71	-0.12136	3.71	-0.05789	3.71	-0.5327	3.71	-0.09171	3.71	0.03364
371333	-0.12363	371333	-0.05507	371333	-0.53327	371333	-0.08199	371333	0.0427
371667	-0.12389	371667	-0.05076	371667	-0.53295	371667	-0.07101	371667	0.05221
3.72	-0.12253	3.72	-0.04527	3.72	-0.53187	3.72	-0.05946	3.72	0.06277
372333	-0.12055	372333	-0.03928	372333	-0.5306	372333	-0.04805	372333	0.07417
372667	-0.11922	372667	-0.03348	372667	-0.52956	372667	-0.03698	372667	0.08553
3.73	-0.11938	3.73	-0.02793	3.73	-0.52899	3.73	-0.02577	3.73	0.09635
373333	-0.12117	373333	-0.02195	373333	-0.52929	373333	-0.01322	373333	0.10683
373667	-0.12412	373667	-0.01468	373667	-0.53079	373667	0.00228	373667	0.11756
3.74	-0.12727	3.74	-0.00568	3.74	-0.53323	3.74	0.02195	3.74	0.12899
374333	-0.12984	374333	0.0049	374333	-0.53555	374333	0.04581	374333	0.14103
374667	-0.13193	374667	0.01644	374667	-0.53677	374667	0.07296	374667	0.15312
3.75	-0.13404	3.75	0.02825	3.75	-0.5366	3.75	0.10234	3.75	0.16473
375333	-0.13633	375333	0.0399	375333	-0.53521	375333	0.1331	375333	0.1754
375667	-0.13847	375667	0.05117	375667	-0.53296	375667	0.16452	375667	0.18433
3.76	-0.14005	3.76	0.06219	3.76	-0.53077	3.76	0.19586	3.76	0.19063
376333	-0.14086	376333	0.07338	376333	-0.52973	376333	0.22637	376333	0.19416
376667	-0.14087	376667	0.08519	376667	-0.53017	376667	0.25526	376667	0.19556
3.77	-0.14034	3.77	0.09792	3.77	-0.53155	3.77	0.28162	3.77	0.19582
377333	-0.13998	377333	0.11143	377333	-0.53305	377333	0.30423	377333	0.19564
377667	-0.14066	377667	0.12502	377667	-0.53406	377667	0.32204	377667	0.19527
3.78	-0.14293	3.78	0.13778	3.78	-0.53441	3.78	0.33498	3.78	0.19484
378333	-0.14652	378333	0.1492	378333	-0.53414	378333	0.34398	378333	0.19456
378667	-0.15056	378667	0.15951	378667	-0.53298	378667	0.34998	378667	0.1942
3.79	-0.15441	3.79	0.16928	3.79	-0.53075	3.79	0.35357	3.79	0.19301
379333	-0.15779	379333	0.17876	379333	-0.52797	379333	0.35507	379333	0.19023
379667	-0.16044	379667	0.18766	379667	-0.52578	379667	0.35473	379667	0.18546
3.8	-0.16242	3.8	0.19549	3.8	-0.525	3.8	0.35251	3.8	0.17884
380333	-0.1641	380333	0.20179	380333	-0.52562	380333	0.34782	380333	0.17114
380667	-0.16542	380667	0.20611	380667	-0.52713	380667	0.34019	380667	0.16329
3.81	-0.16628	3.81	0.20797	3.81	-0.5288	3.81	0.32995	3.81	0.15579
381333	-0.16729	381333	0.20741	381333	-0.52982	381333	0.31799	381333	0.14879
381667	-0.16911	381667	0.20507	381667	-0.52953	381667	0.30531	381667	0.14218
3.82	-0.17164	3.82	0.20166	3.82	-0.52777	3.82	0.2927	3.82	0.13562
382333	-0.17396	382333	0.19748	382333	-0.52533	382333	0.28054	382333	0.12888
382667	-0.1748	382667	0.19256	382667	-0.52341	382667	0.26879	382667	0.12189
3.83	-0.17383	3.83	0.18661	3.83	-0.52237	3.83	0.25725	3.83	0.11461
383333	-0.17213	383333	0.17892	383333	-0.52162	383333	0.24575	383333	0.10688
383667	-0.17097	383667	0.16921	383667	-0.52043	383667	0.23408	383667	0.09864
3.84	-0.17071	3.84	0.15831	3.84	-0.51882	3.84	0.22202	3.84	0.09016
384333	-0.17117	384333	0.14771	384333	-0.51754	384333	0.20974	384333	0.08192
384667	-0.17226	384667	0.13873	384667	-0.51753	384667	0.19752	384667	0.07447
3.85	-0.17391	3.85	0.1319	3.85	-0.51904	3.85	0.18504	3.85	0.06808
385333	-0.17597	385333	0.12652	385333	-0.5212	385333	0.1719	385333	0.06266
385667	-0.17837	385667	0.12126	385667	-0.52274	385667	0.1588	385667	0.05777
3.86	-0.18102	3.86	0.115	3.86	-0.52311	3.86	0.14692	3.86	0.0529
386333	-0.1838	386333	0.107	386333	-0.5228	386333	0.13653	386333	0.04775
386667	-0.18616	386667	0.09714	386667	-0.52262	386667	0.12733	386667	0.04237
3.87	-0.18724	3.87	0.08636	3.87	-0.52268	3.87	0.11915	3.87	0.03695
387333	-0.1867	387333	0.07617	387333	-0.52237	387333	0.11164	387333	0.03141
387667	-0.18529	387667	0.06738	387667	-0.52149	387667	0.10425	387667	0.02519
3.88	-0.18433	3.88	0.05949	3.88	-0.52066	3.88	0.09691	3.88	0.01799
388333	-0.18483	388333	0.05176	388333	-0.52072	388333	0.08988	388333	0.01032
388667	-0.187	388667	0.04418	388667	-0.52217	388667	0.08287	388667	0.00303
3.89	-0.19048	3.89	0.03714	3.89	-0.52498	3.89	0.07519	3.89	-0.0033
389333	-0.1945	389333	0.03052	389333	-0.52829	389333	0.06646	389333	-0.00846
389667	-0.198	389667	0.02373	389667	-0.53045	389667	0.057	389667	-0.0127
3.9	-0.2003	3.9	0.01637	3.9	-0.53012	3.9	0.04784	3.9	-0.01665
390333	-0.20143	390333	0.00882	390333	-0.5274	390333	0.03996	390333	-0.02079
390667	-0.20157	390667	0.00199	390667	-0.52384	390667	0.03334	390667	-0.02543
3.91	-0.20065	3.91	-0.0035	3.91	-0.5212	3.91	0.0271	3.91	-0.0305
391333	-0.19868	391333	-0.00792	391333	-0.52024	391333	0.02056	391333	-0.0355
391667	-0.19596	391667	-0.01225	391667	-0.52051	391667	0.0137	391667	-0.04017
3.92	-0.193	3.92	-0.01737	3.92	-0.52089	3.92	0.00693	3.92	-0.0448
392333	-0.19045	392333	-0.02358	392333	-0.5204	392333	0.000598	392333	-0.04942
392667	-0.18897	392667	-0.03071	392667	-0.51869	392667	-0.00551	392667	-0.05363
3.93	-0.18883	3.93	-0.03822	3.93	-0.51605	3.93	-0.01204	3.93	-0.05722
393333	-0.18985	393333	-0.04535	393333	-0.51316	393333	-0.01905	393333	-0.06057
393667	-0.19162	393667	-0.05129	393667	-0.51078	393667	-0.02585	393667	-0.06419
3.94	-0.19379	3.94	-0.05559	3.94	-0.50933	3.94	-0.03165	3.94	-0.06821
394333	-0.19612	394333	-0.05862	394333	-0.50868	394333	-0.03607	394333	-0.07251
394667	-0.19838	394667	-0.06139	394667	-0.5085	394667	-0.03918	394667	-0.07736
3.95	-0.2002	3.95	-0.06513	3.95	-0.50872	3.95	-0.04154	3.95	-0.08328
395333	-0.20123	395333	-0.0706	395333	-0.5093	395333	-0.044	395333	-0.09014
395667	-0.2013	395667	-0.07737	395667	-0.50995	395667	-0.04746	395667	-0.09692
3.96	-0.20026	3.96	-0.0841	3.96	-0.51015	3.96	-0.05213	3.96	-0.10237
396333	-0.198	396333	-0.08973	396333	-0.50954	396333	-0.05739	396333	-0.10588
396667	-0.19509	396667	-0.0939	396667	-0.50836	396667	-0.06234	396667	-0.10802
3.97	-0.19294	3.97	-0.09692	3.97	-0.50711	3.97	-0.06676	3.97	-0.11011
397333	-0.19264	397333	-0.09955	397333	-0.50608	397333	-0.0712	397333	-0.11301
397667	-0.19435	397667	-0.10241	397667	-0.50551	397667	-0.07609	397667	-0.11653
3.98	-0.19739	3.98	-0.10556	3.98	-0.50583	3.98	-0.08131	3.98	-0.12008
398333	-0.20079	398333	-0.10887	398333	-0.50733	398333	-0.08645	398333	-0.12324
398667	-0.20348	398667	-0.11241	398667	-0.50963	398667	-0.09081	398667	-0.12608
3.99	-0.2045	3.99	-0.11632	3.99	-0.51161	3.99	-0.09361	3.99	-0.12903
399333	-0.20351	399333	-0.12064	399333	-0.51213	399333	-0.09478	399333	-0.13232
399667	-0.2009	399667	-0.12529	399667	-0.51094	399667	-0.0953	399667	-0.1358
4	-0.19742	4	-0.12982	4	-0.50877	4	-0.09626	4	-0.13921
400333	-0.19431	400333	-0.13351	400333	-0.50658	400333	-0.09804	400333	-0.14271
400667	-0.19329	400667	-0.13595	400667	-0.50486	400667	-0.10047	400667	-0.14684
4.01	-0.19538	4.01	-0.13727	4.01	-0.50354	4.01	-0.10355	4.01	-0.15167
401333	-0.19979	401333	-0.13817	401333	-0.50228	401333	-0.10761	401333	-0.15642
401667	-0.20442	401667	-0.13983	401667	-0.50101	401667	-0.11269	401667	-0.15984
4.02	-0.20768	4.02	-0.14321	4.02	-0.50013	4.02	-0.11804	4.02	-0.16104
402333	-0.20938	402333	-0.14826	402333	-0.49998	402333	-0.12257	402333	-0.16012
402667	-0.21016	402667	-0.15385	402667	-0.50027	402667	-0.12562	402667	-0.15821
4.03	-0.21033	4.03	-0.15853	4.03	-0.50044	4.03	-0.12713	4.03	-0.15689
403333	-0.20965	403333	-0.16129	403333	-0.50037	403333	-0.12754	403333	-0.15731
403667	-0.20828	403667	-0.16206	403667	-0.50026	403667	-0.12777	403667	-0.15959
4.04	-0.20718	4.04	-0.16183	4.04	-0.49989	4.04	-0.12873	4.04	-0.163
404333	-0.20715	404333	-0.16228	404333	-0.49914	404333	-0.13068	404333	-0.16682
404667	-0.20792	404667	-0.1645	404667	-0.49877	404667	-0.13333	404667	-0.17074
4.05	-0.20858	4.05	-0.16839	4.05	-0.49951	4.05	-0.13644	4.05	-0.17472
405333	-0.2086	405333	-0.17307	405333	-0.50085	405333	-0.13972	405333	-0.17848
405667	-0.2078	405667	-0.17761	405667	-0.5016	405667	-0.14239	405667	-0.18147
4.06	-0.20614	4.06	-0.18128	4.06	-0.50112	4.06	-0.14378	4.06	-0.18347
406333	-0.20411	406333	-0.18356	406333	-0.49959	406333	-0.14407	406333	-0.18471
406667	-0.20256	406667	-0.1843	406667	-0.49756	406667	-0.14416	406667	-0.18556
4.07	-0.20177	4.07	-0.18411	4.07	-0.49583	4.07	-0.14486	4.07	-0.18649
407333	-0.20142	407333	-0.18433	407333	-0.49511	407333	-0.14652	407333	-0.18803
407667	-0.20143	407667	-0.1861	407667	-0.49535	407667	-0.14904	407667	-0.19045
4.08	-0.20214	4.08	-0.18951	4.08	-0.4956	4.08	-0.15209	4.08	-0.19352
408333	-0.20403	408333	-0.19382	408333	-0.49505	408333	-0.15538	408333	-0.19665
408667	-0.20729	408667	-0.19806	408667	-0.49356	408667	-0.15869	408667	-0.19915
4.09	-0.21141	4.09	-0.20149	4.09	-0.49165	4.09	-0.16134	4.09	-0.20049
409333	-0.21516	409333	-0.20395	409333	-0.49012	409333	-0.16262	409333	-0.2007
409667	-0.2173	409667	-0.2061	409667	-0.48937	409667	-0.16288	409667	-0.20056
4.1	-0.21743	4.1	-0.20857	4.1	-0.48889	4.1	-0.16296	4.1	-0.20102
410333	-0.2162	410333	-0.21116	410333	-0.48787	410333	-0.16311	410333	-0.20244
410667	-0.21484	410667	-0.21325	410667	-0.48613	410667	-0.16333	410667	-0.20429
4.11	-0.21431	4.11	-0.21457	4.11	-0.48411	4.11	-0.16401	4.11	-0.20587
411333	-0.215	411333	-0.21523	411333	-0.48241	411333	-0.1654	411333	-0.20688
411667	-0.2167	411667	-0.21546	411667	-0.48157	411667	-0.16702	411667	-0.20778
4.12	-0.21867	4.12	-0.21566	4.12	-0.48175	4.12	-0.16824	4.12	-0.2094
412333	-0.22016	412333	-0.21585	412333	-0.48282	412333	-0.16873	412333	-0.21197
412667	-0.22105	412667	-0.21568	412667	-0.48452	412667	-0.16854	412667	-0.21488
4.13	-0.2215	4.13	-0.21539	4.13	-0.48636	4.13	-0.16859	4.13	-0.21757
413333	-0.2214	413333	-0.21586	413333	-0.48781	413333	-0.17004	413333	-0.21994
413667	-0.22071	413667	-0.21733	413667	-0.48881	413667	-0.17247	413667	-0.22173
4.14	-0.21962	4.14	-0.21921	4.14	-0.48981	4.14	-0.17412	4.14	-0.22255
414333	-0.21857	414333	-0.22107	414333	-0.49117	414333	-0.17414	414333	-0.22263
414667	-0.21808	414667	-0.22321	414667	-0.49256	414667	-0.17345	414667	-0.22285
4.15	-0.21852	4.15	-0.22619	4.15	-0.49337	4.15	-0.17328	4.15	-0.22387
415333	-0.2198	415333	-0.23019	415333	-0.49356	415333	-0.17405	415333	-0.22571
415667	-0.22135	415667	-0.23476	415667	-0.49365	415667	-0.17545	415667	-0.22817
4.16	-0.22266	4.16	-0.2391	4.16	-0.49371	4.16	-0.17705	4.16	-0.23124
416333	-0.22397	416333	-0.24216	416333	-0.49315	416333	-0.17859	416333	-0.23462
416667	-0.22563	416667	-0.24302	416667	-0.49167	416667	-0.17973	416667	-0.23727
4.17	-0.22685	4.17	-0.2418	4.17	-0.48978	4.17	-0.18009	4.17	-0.23813
417333	-0.22642	417333	-0.23972	417333	-0.48854	417333	-0.17969	417333	-0.23723
417667	-0.22427	417667	-0.23804	417667	-0.48863	417667	-0.17924	417667	-0.23577
4.18	-0.22138	4.18	-0.23749	4.18	-0.48957	4.18	-0.17956	4.18	-0.235
418333	-0.21868	418333	-0.23812	418333	-0.49001	418333	-0.18083	418333	-0.23529
418667	-0.2164	418667	-0.23933	418667	-0.48908	418667	-0.18279	418667	-0.23596
4.19	-0.21442	4.19	-0.24033	4.19	-0.48719	4.19	-0.18545	4.19	-0.23613
419333	-0.21304	419333	-0.24082	419333	-0.48512	419333	-0.18875	419333	-0.23569
419667	-0.213	419667	-0.2409	419667	-0.48339	419667	-0.19212	419667	-0.23539
4.2	-0.21474	4.2	-0.24092	4.2	-0.48244	4.2	-0.19478	4.2	-0.23593
420333	-0.21807	420333	-0.24145	420333	-0.48244	420333	-0.1965	420333	-0.23706
420667	-0.2221	420667	-0.24298	420667	-0.48279	420667	-0.19793	420667	-0.23793
4.21	-0.22557	4.21	-0.2453	4.21	-0.48281	4.21	-0.19982	4.21	-0.2381
421333	-0.22764	421333	-0.24756	421333	-0.48248	421333	-0.20212	421333	-0.2381
421667	-0.228	421667	-0.24935	421667	-0.48227	421667	-0.20407	421667	-0.23879
4.22	-0.22689	4.22	-0.25108	4.22	-0.48223	4.22	-0.20487	4.22	-0.24074
422333	-0.22517	422333	-0.25304	422333	-0.48158	422333	-0.20449	422333	-0.24377
422667	-0.22401	422667	-0.25486	422667	-0.47955	422667	-0.20378	422667	-0.24706
4.23	-0.22398	4.23	-0.25604	4.23	-0.47621	4.23	-0.20376	4.23	-0.24973
423333	-0.22479	423333	-0.25644	423333	-0.47261	423333	-0.20497	423333	-0.25116
423667	-0.2254	423667	-0.25635	423667	-0.47023	423667	-0.20732	423667	-0.25117
4.24	-0.22503	4.24	-0.25651	4.24	-0.46995	4.24	-0.21032	4.24	-0.25011
424333	-0.22405	424333	-0.25742	424333	-0.47159	424333	-0.21348	424333	-0.24879
424667	-0.22342	424667	-0.25882	424667	-0.47403	424667	-0.21645	424667	-0.24818
4.25	-0.22352	4.25	-0.2601	4.25	-0.47575	4.25	-0.21892	4.25	-0.249
425333	-0.22393	425333	-0.261	425333	-0.47569	425333	-0.2206	425333	-0.25123
425667	-0.22409	425667	-0.26177	425667	-0.47385	425667	-0.22131	425667	-0.25433
4.26	-0.22372	4.26	-0.26268	4.26	-0.47136	4.26	-0.22093	4.26	-0.25773
426333	-0.2228	426333	-0.26356	426333	-0.46989	426333	-0.21981	426333	-0.2608
426667	-0.22161	426667	-0.2639	426667	-0.47068	426667	-0.21906	426667	-0.26262
4.27	-0.22038	4.27	-0.2636	4.27	-0.47379	4.27	-0.21975	4.27	-0.26238
427333	-0.21913	427333	-0.26311	427333	-0.47806	427333	-0.22196	427333	-0.26001
427667	-0.21824	427667	-0.26285	427667	-0.482	427667	-0.22482	427667	-0.25608
4.28	-0.21829	4.28	-0.26292	4.28	-0.48446	4.28	-0.22739	4.28	-0.2516
428333	-0.2192	428333	-0.26328	428333	-0.48471	428333	-0.22903	428333	-0.24802
428667	-0.22025	428667	-0.26392	428667	-0.48269	428667	-0.22966	428667	-0.24689
4.29	-0.22086	4.29	-0.26473	4.29	-0.47916	4.29	-0.22974	4.29	-0.24914
429333	-0.22103	429333	-0.26523	429333	-0.47508	429333	-0.2298	429333	-0.25428
429667	-0.22135	429667	-0.26498	429667	-0.47132	429667	-0.22961	429667	-0.26027
4.3	-0.22252	4.3	-0.26421	4.3	-0.46845	4.3	-0.22876	4.3	-0.2648
430333	-0.22473	430333	-0.26372	430333	-0.46631	430333	-0.22737	430333	-0.2668
430667	-0.22765	430667	-0.26391	430667	-0.46409	430667	-0.22593	430667	-0.26654
4.31	-0.2306	4.31	-0.26413	4.31	-0.4613	4.31	-0.2249	4.31	-0.26483
431333	-0.23233	431333	-0.26367	431333	-0.45849	431333	-0.22471	431333	-0.26263
431667	-0.23164	431667	-0.26299	431667	-0.45651	431667	-0.22547	431667	-0.26098
4.32	-0.22865	4.32	-0.26339	4.32	-0.45561	4.32	-0.22687	4.32	-0.26068
432333	-0.22481	432333	-0.26551	432333	-0.45562	432333	-0.22844	432333	-0.26185
432667	-0.22165	432667	-0.26866	432667	-0.45641	432667	-0.23001	432667	-0.26417
4.33	-0.22013	4.33	-0.27162	4.33	-0.45769	4.33	-0.23181	4.33	-0.26712
433333	-0.22062	433333	-0.27371	433333	-0.4589	433333	-0.23415	433333	-0.27009
433667	-0.22274	433667	-0.27502	433667	-0.4597	433667	-0.23688	433667	-0.27275
4.34	-0.2254	4.34	-0.27592	4.34	-0.46045	4.34	-0.23945	4.34	-0.27514
434333	-0.22751	434333	-0.27671	434333	-0.46184	434333	-0.2411	434333	-0.2771
434667	-0.22891	434667	-0.27765	434667	-0.46402	434667	-0.2411	434667	-0.27803
4.35	-0.23021	4.35	-0.27876	4.35	-0.46637	4.35	-0.23929	4.35	-0.27734
435333	-0.23171	435333	-0.27952	435333	-0.46794	435333	-0.23666	435333	-0.27498
435667	-0.23294	435667	-0.27935	435667	-0.46791	435667	-0.23483	435667	-0.27174
4.36	-0.23361	4.36	-0.27838	4.36	-0.46596	4.36	-0.23489	4.36	-0.26907
436333	-0.23395	436333	-0.27782	436333	-0.46284	436333	-0.23676	436333	-0.26832
436667	-0.23405	436667	-0.27934	436667	-0.46013	436667	-0.23962	436667	-0.26999
4.37	-0.23373	4.37	-0.28374	4.37	-0.45909	4.37	-0.24264	4.37	-0.27361
437333	-0.23272	437333	-0.29009	437333	-0.45999	437333	-0.24521	437333	-0.27788
437667	-0.23083	437667	-0.29605	437667	-0.4623	437667	-0.24706	437667	-0.28137
4.38	-0.22868	4.38	-0.2993	4.38	-0.46497	4.38	-0.24832	4.38	-0.28334
438333	-0.22785	438333	-0.29915	438333	-0.46687	438333	-0.24912	438333	-0.28371
438667	-0.22932	438667	-0.29673	438667	-0.46724	438667	-0.24928	438667	-0.28274
4.39	-0.23212	4.39	-0.29348	4.39	-0.46599	4.39	-0.24893	4.39	-0.28086
439333	-0.23423	439333	-0.2901	439333	-0.46359	439333	-0.24855	439333	-0.27888
439667	-0.2345	439667	-0.28692	439667	-0.46097	439667	-0.24833	439667	-0.27748
4.4	-0.23325	4.4	-0.28451	4.4	-0.45905	4.4	-0.24778	4.4	-0.27681
440333	-0.23134	440333	-0.28329	440333	-0.45846	440333	-0.24662	440333	-0.2768
440667	-0.22943	440667	-0.28314	440667	-0.45925	440667	-0.24554	440667	-0.27742
4.41	-0.2281	4.41	-0.28362	4.41	-0.46044	4.41	-0.24565	4.41	-0.27823
441333	-0.22754	441333	-0.28421	441333	-0.46039	441333	-0.24721	441333	-0.27842
441667	-0.22699	441667	-0.28443	441667	-0.45818	441667	-0.24953	441667	-0.27769
4.42	-0.22558	4.42	-0.28428	4.42	-0.45437	4.42	-0.25174	4.42	-0.27667
442333	-0.2235	442333	-0.28414	442333	-0.45038	442333	-0.25342	442333	-0.27621
442667	-0.22157	442667	-0.28403	442667	-0.44729	442667	-0.25454	442667	-0.27655
4.43	-0.22011	4.43	-0.28351	4.43	-0.44519	4.43	-0.25517	4.43	-0.27738
443333	-0.219	443333	-0.2823	443333	-0.44375	443333	-0.25553	443333	-0.27843
443667	-0.21808	443667	-0.28078	443667	-0.4432	443667	-0.25618	443667	-0.27972
4.44	-0.21719	4.44	-0.27975	4.44	-0.4438	4.44	-0.25742	4.44	-0.28137
444333	-0.21643	444333	-0.27979	444333	-0.44508	444333	-0.25861	444333	-0.28328
444667	-0.21647	444667	-0.2809	444667	-0.44632	444667	-0.25877	444667	-0.28493
4.45	-0.21796	4.45	-0.28262	4.45	-0.44716	4.45	-0.25767	4.45	-0.28584
445333	-0.22051	445333	-0.28439	445333	-0.44746	445333	-0.25608	445333	-0.28564
445667	-0.22287	445667	-0.28576	445667	-0.44705	445667	-0.25501	445667	-0.28426
4.46	-0.22386	4.46	-0.28678	4.46	-0.44597	4.46	-0.25498	4.46	-0.28224
446333	-0.22289	446333	-0.28784	446333	-0.44492	446333	-0.25581	446333	-0.28055
446667	-0.21991	446667	-0.28938	446667	-0.44464	446667	-0.25683	446667	-0.27985
4.47	-0.21563	4.47	-0.2915	4.47	-0.4449	4.47	-0.2572	4.47	-0.28009
447333	-0.21145	447333	-0.29374	447333	-0.44471	447333	-0.25653	447333	-0.28103
447667	-0.20871	447667	-0.29519	447667	-0.44322	447667	-0.25537	447667	-0.28267
4.48	-0.2078	4.48	-0.295	4.48	-0.44034	4.48	-0.25479	4.48	-0.28484
448333	-0.20818	448333	-0.29312	448333	-0.437	448333	-0.2554	448333	-0.28693
448667	-0.20908	448667	-0.29036	448667	-0.43463	448667	-0.25707	448667	-0.28851
4.49	-0.20975	4.49	-0.28794	4.49	-0.43395	4.49	-0.25942	4.49	-0.28959
449333	-0.20957	449333	-0.28701	449333	-0.4343	449333	-0.26218	449333	-0.28997
449667	-0.20836	449667	-0.28796	449667	-0.43441	449667	-0.26497	449667	-0.28933
4.5	-0.20673	4.5	-0.29008	4.5	-0.43341	4.5	-0.26714	4.5	-0.28784
450333	-0.20598	450333	-0.29225	450333	-0.43124	450333	-0.26812	450333	-0.2863
450667	-0.20673	450667	-0.29369	450667	-0.42844	450667	-0.26766	450667	-0.28564
4.51	-0.20809	4.51	-0.29441	4.51	-0.42567	4.51	-0.26585	4.51	-0.28592
451333	-0.20883	451333	-0.29479	451333	-0.42333	451333	-0.26314	451333	-0.2862
451667	-0.20868	451667	-0.29507	451667	-0.42169	451667	-0.26031	451667	-0.28584
4.52	-0.2083	4.52	-0.29494	4.52	-0.42089	4.52	-0.25825	4.52	-0.28507
452333	-0.20831	452333	-0.29391	452333	-0.42079	452333	-0.25789	452333	-0.28436
452667	-0.20858	452667	-0.2919	452667	-0.42095	452667	-0.25944	452667	-0.28412
4.53	-0.20832	4.53	-0.28938	4.53	-0.42102	4.53	-0.26187	4.53	-0.28494
453333	-0.20677	453333	-0.28724	453333	-0.42085	453333	-0.26357	453333	-0.28715
453667	-0.20386	453667	-0.2861	453667	-0.42011	453667	-0.26369	453667	-0.29038
4.54	-0.20061	4.54	-0.28593	4.54	-0.41829	4.54	-0.26273	4.54	-0.29383
454333	-0.19857	454333	-0.28642	454333	-0.41546	454333	-0.2621	454333	-0.29655
454667	-0.19833	454667	-0.28739	454667	-0.41234	454667	-0.26293	454667	-0.29794
4.55	-0.19903	4.55	-0.28879	4.55	-0.40973	4.55	-0.26516	4.55	-0.29792
455333	-0.1997	455333	-0.29072	455333	-0.40832	455333	-0.26752	455333	-0.2968
455667	-0.20025	455667	-0.29286	455667	-0.40892	455667	-0.26862	455667	-0.29523
4.56	-0.201	4.56	-0.2945	4.56	-0.41186	4.56	-0.2679	4.56	-0.29385
456333	-0.20214	456333	-0.29546	456333	-0.41621	456333	-0.26599	456333	-0.29287
456667	-0.20362	456667	-0.29607	456667	-0.42024	456667	-0.26423	456667	-0.29237
4.57	-0.20506	4.57	-0.29649	4.57	-0.42283	4.57	-0.26356	4.57	-0.2923
457333	-0.20606	457333	-0.29679	457333	-0.42372	457333	-0.26391	457333	-0.29255
457667	-0.20647	457667	-0.29687	457667	-0.42314	457667	-0.26476	457667	-0.29329
4.58	-0.20625	4.58	-0.2966	4.58	-0.4217	4.58	-0.26581	4.58	-0.29464
458333	-0.20534	458333	-0.29617	458333	-0.42035	458333	-0.26717	458333	-0.296
458667	-0.2035	458667	-0.29583	458667	-0.41993	458667	-0.26894	458667	-0.29654
4.59	-0.20052	4.59	-0.29533	4.59	-0.42081	4.59	-0.27061	4.59	-0.29588
459333	-0.19686	459333	-0.29444	459333	-0.42251	459333	-0.27142	459333	-0.29416
459667	-0.19354	459667	-0.2934	459667	-0.42383	459667	-0.27134	459667	-0.2922
4.6	-0.19154	4.6	-0.29263	4.6	-0.42363	4.6	-0.27106	4.6	-0.29123
460333	-0.19122	460333	-0.29258	460333	-0.4213	460333	-0.27124	460333	-0.29158
460667	-0.1919	460667	-0.29344	460667	-0.41704	460667	-0.27218	460667	-0.29233
4.61	-0.19252	4.61	-0.29477	4.61	-0.41202	4.61	-0.27384	4.61	-0.29246
461333	-0.19248	461333	-0.29591	461333	-0.40785	461333	-0.27558	461333	-0.29179
461667	-0.19173	461667	-0.29678	461667	-0.40549	461667	-0.27638	461667	-0.29084
4.62	-0.19066	4.62	-0.29777	4.62	-0.40497	4.62	-0.27554	4.62	-0.29034
462333	-0.18968	462333	-0.29893	462333	-0.40547	462333	-0.27373	462333	-0.29063
462667	-0.18903	462667	-0.29949	462667	-0.40619	462667	-0.27275	462667	-0.29157
4.63	-0.18872	4.63	-0.29833	4.63	-0.40692	4.63	-0.27347	4.63	-0.29265
463333	-0.18832	463333	-0.29508	463333	-0.40761	463333	-0.27473	463333	-0.29336
463667	-0.18727	463667	-0.29053	463667	-0.40774	463667	-0.2748	463667	-0.29368
4.64	-0.18567	4.64	-0.28597	4.64	-0.40666	4.64	-0.27319	4.64	-0.29394
464333	-0.18429	464333	-0.28232	464333	-0.40442	464333	-0.27065	464333	-0.29425
464667	-0.18387	464667	-0.27963	464667	-0.402	464667	-0.26836	464667	-0.29449
4.65	-0.18424	4.65	-0.2772	4.65	-0.40058	4.65	-0.26722	4.65	-0.29477
465333	-0.18487	465333	-0.27451	465333	-0.40051	465333	-0.26735	465333	-0.29546
465667	-0.18574	465667	-0.27186	465667	-0.4014	465667	-0.26808	465667	-0.29671
4.66	-0.18695	4.66	-0.26988	4.66	-0.40236	4.66	-0.26877	4.66	-0.29827
466333	-0.18793	466333	-0.26903	466333	-0.40238	466333	-0.26974	466333	-0.2995
466667	-0.18792	466667	-0.26952	466667	-0.4008	466667	-0.27153	466667	-0.29927
4.67	-0.18681	4.67	-0.27158	4.67	-0.39776	4.67	-0.27371	4.67	-0.29692
467333	-0.18526	467333	-0.27555	467333	-0.39412	467333	-0.27531	467333	-0.29333
467667	-0.18396	467667	-0.28109	467667	-0.39102	467667	-0.27599	467667	-0.29013
4.68	-0.18293	4.68	-0.28687	4.68	-0.38925	4.68	-0.27607	4.68	-0.2884
468333	-0.1818	468333	-0.2915	468333	-0.38891	468333	-0.27591	468333	-0.2882
468667	-0.1805	468667	-0.29445	468667	-0.3893	468667	-0.27551	468667	-0.28891
4.69	-0.17931	4.69	-0.29591	4.69	-0.38903	4.69	-0.27422	4.69	-0.29015
469333	-0.17865	469333	-0.29631	469333	-0.38698	469333	-0.2717	469333	-0.29178
469667	-0.1788	469667	-0.296	469667	-0.38321	469667	-0.26859	469667	-0.29359
4.7	-0.17941	4.7	-0.29527	4.7	-0.37877	4.7	-0.2659	4.7	-0.29525
470333	-0.1798	470333	-0.29453	470333	-0.37496	470333	-0.2641	470333	-0.29648
470667	-0.17975	470667	-0.29403	470667	-0.3727	470667	-0.26285	470667	-0.29714
4.71	-0.1795	4.71	-0.2935	4.71	-0.37211	4.71	-0.26139	4.71	-0.29733
471333	-0.17952	471333	-0.29233	471333	-0.37266	471333	-0.25963	471333	-0.29737
471667	-0.18014	471667	-0.29054	471667	-0.3734	471667	-0.25843	471667	-0.29733
4.72	-0.18132	4.72	-0.28876	4.72	-0.37346	4.72	-0.25854	4.72	-0.29686
472333	-0.18278	472333	-0.28761	472333	-0.37268	472333	-0.2597	472333	-0.29592
472667	-0.18424	472667	-0.28695	472667	-0.37178	472667	-0.26127	472667	-0.29517
4.73	-0.18523	4.73	-0.28608	4.73	-0.37167	4.73	-0.26306	4.73	-0.29519
473333	-0.18537	473333	-0.28447	473333	-0.37256	473333	-0.2651	473333	-0.29594
473667	-0.18488	473667	-0.28238	473667	-0.37379	473667	-0.26707	473667	-0.29695
4.74	-0.18391	4.74	-0.28097	4.74	-0.37448	4.74	-0.26871	4.74	-0.2979
474333	-0.18221	474333	-0.28126	474333	-0.37411	474333	-0.27009	474333	-0.29897
474667	-0.17957	474667	-0.2829	474667	-0.37267	474667	-0.27132	474667	-0.30048
4.75	-0.17627	4.75	-0.28449	4.75	-0.3706	4.75	-0.27249	4.75	-0.30205
475333	-0.17296	475333	-0.28529	475333	-0.36857	475333	-0.27358	475333	-0.30277
475667	-0.17035	475667	-0.28565	475667	-0.36716	475667	-0.274	475667	-0.3023
4.76	-0.16884	4.76	-0.28587	4.76	-0.36672	4.76	-0.27304	4.76	-0.30112
476333	-0.16818	476333	-0.28556	476333	-0.36717	476333	-0.27084	476333	-0.29955
476667	-0.16764	476667	-0.28427	476667	-0.36774	476667	-0.26854	476667	-0.29746
4.77	-0.16692	4.77	-0.28212	4.77	-0.36754	4.77	-0.26752	4.77	-0.29473
477333	-0.16673	477333	-0.2798	477333	-0.36622	477333	-0.26836	477333	-0.29163
477667	-0.16799	477667	-0.27818	477667	-0.36397	477667	-0.27059	477667	-0.2888
4.78	-0.17042	4.78	-0.27767	4.78	-0.36093	4.78	-0.27322	4.78	-0.28678
478333	-0.17246	478333	-0.27786	478333	-0.35713	478333	-0.27547	478333	-0.28562
478667	-0.17278	478667	-0.27823	478667	-0.35272	478667	-0.27682	478667	-0.2852
4.79	-0.17143	4.79	-0.27883	4.79	-0.34819	4.79	-0.27673	4.79	-0.28557
479333	-0.16936	479333	-0.27986	479333	-0.34441	479333	-0.27516	479333	-0.28676
479667	-0.16769	479667	-0.28116	479667	-0.34218	479667	-0.27311	479667	-0.28855
4.8	-0.16744	4.8	-0.28262	4.8	-0.3414	4.8	-0.27186	4.8	-0.29042
480333	-0.16887	480333	-0.2844	480333	-0.34097	480333	-0.27181	480333	-0.29193
480667	-0.17119	480667	-0.28654	480667	-0.33984	480667	-0.27227	480667	-0.29266
4.81	-0.1732	4.81	-0.28875	4.81	-0.33824	4.81	-0.27205	4.81	-0.29236
481333	-0.17383	481333	-0.29028	481333	-0.33728	481333	-0.27041	481333	-0.29125
481667	-0.17275	481667	-0.29003	481667	-0.33782	481667	-0.26776	481667	-0.28971
4.82	-0.17099	4.82	-0.28739	4.82	-0.33989	4.82	-0.26526	4.82	-0.28768
482333	-0.17017	482333	-0.28307	482333	-0.34316	482333	-0.26383	482333	-0.28512
482667	-0.17093	482667	-0.27869	482667	-0.34716	482667	-0.26358	482667	-0.28282
4.83	-0.17257	4.83	-0.27565	4.83	-0.35099	4.83	-0.26413	4.83	-0.28208
483333	-0.17376	483333	-0.27447	483333	-0.35342	483333	-0.26507	483333	-0.28357
483667	-0.17368	483667	-0.27475	483667	-0.35375	483667	-0.26629	483667	-0.287
4.84	-0.17252	4.84	-0.27578	4.84	-0.35219	4.84	-0.2678	4.84	-0.29165
484333	-0.17088	484333	-0.27723	484333	-0.3496	484333	-0.26957	484333	-0.29678
484667	-0.16885	484667	-0.27908	484667	-0.34675	484667	-0.27124	484667	-0.3012
4.85	-0.16637	4.85	-0.2813	4.85	-0.34389	4.85	-0.27227	4.85	-0.30323
485333	-0.16383	485333	-0.28394	485333	-0.34094	485333	-0.2724	485333	-0.30183
485667	-0.16183	485667	-0.28671	485667	-0.33808	485667	-0.27176	485667	-0.29758
4.86	-0.16063	4.86	-0.28861	4.86	-0.3356	4.86	-0.27067	4.86	-0.29257
486333	-0.16019	486333	-0.28836	486333	-0.33355	486333	-0.26977	486333	-0.28901
486667	-0.16021	486667	-0.28559	486667	-0.33182	486667	-0.26961	486667	-0.28775
4.87	-0.16036	4.87	-0.28153	4.87	-0.33028	4.87	-0.2698	4.87	-0.28809
487333	-0.1604	487333	-0.2779	487333	-0.3288	487333	-0.26946	487333	-0.2888
487667	-0.16043	487667	-0.27523	487667	-0.32737	487667	-0.26843	487667	-0.28909
4.88	-0.16072	4.88	-0.27337	4.88	-0.32628	4.88	-0.26727	4.88	-0.2887
488333	-0.16139	488333	-0.27255	488333	-0.32605	488333	-0.2665	488333	-0.28778
488667	-0.1623	488667	-0.27295	488667	-0.32679	488667	-0.26614	488667	-0.2869
4.89	-0.16292	4.89	-0.27371	4.89	-0.32765	4.89	-0.26565	4.89	-0.28664
489333	-0.16268	489333	-0.27352	489333	-0.32789	489333	-0.26457	489333	-0.28707
489667	-0.16172	489667	-0.27193	489667	-0.32778	489667	-0.2631	489667	-0.28771
4.9	-0.16096	4.9	-0.26954	4.9	-0.32749	4.9	-0.26174	4.9	-0.28831
490333	-0.16109	490333	-0.2674	490333	-0.32632	490333	-0.26063	490333	-0.2892
490667	-0.16184	490667	-0.26636	490667	-0.32386	490667	-0.25948	490667	-0.29056
4.91	-0.16238	4.91	-0.26661	4.91	-0.32087	4.91	-0.25812	4.91	-0.29175
491333	-0.16192	491333	-0.26769	491333	-0.31847	491333	-0.25683	491333	-0.29208
491667	-0.16027	491667	-0.26868	491667	-0.31727	491667	-0.25586	491667	-0.29147
4.92	-0.15802	4.92	-0.26858	4.92	-0.31761	4.92	-0.25516	4.92	-0.29015
492333	-0.15575	492333	-0.26694	492333	-0.31934	492333	-0.25476	492333	-0.28847
492667	-0.15335	492667	-0.26436	492667	-0.32136	492667	-0.25488	492667	-0.2867
4.93	-0.15065	4.93	-0.2618	4.93	-0.32203	4.93	-0.25555	4.93	-0.28485
493333	-0.14802	493333	-0.25986	493333	-0.32058	493333	-0.25653	493333	-0.28306
493667	-0.14608	493667	-0.25882	493667	-0.31762	493667	-0.25746	493667	-0.282
4.94	-0.14502	4.94	-0.25895	4.94	-0.31464	4.94	-0.25789	4.94	-0.28225
494333	-0.14455	494333	-0.26024	494333	-0.3131	494333	-0.25763	494333	-0.28353
494667	-0.14415	494667	-0.26233	494667	-0.31354	494667	-0.25705	494667	-0.28483
4.95	-0.14336	4.95	-0.26494	4.95	-0.31516	4.95	-0.25653	4.95	-0.28528
495333	-0.14221	495333	-0.26787	495333	-0.31633	495333	-0.25599	495333	-0.2848
495667	-0.1413	495667	-0.27066	495667	-0.31599	495667	-0.25556	495667	-0.28383
4.96	-0.14108	4.96	-0.27255	4.96	-0.31447	4.96	-0.25585	4.96	-0.28294
496333	-0.1414	496333	-0.27286	496333	-0.31278	496333	-0.25712	496333	-0.28269
496667	-0.14183	496667	-0.27132	496667	-0.31161	496667	-0.25874	496667	-0.28337
4.97	-0.14193	4.97	-0.26827	4.97	-0.31138	4.97	-0.25972	4.97	-0.28447
497333	-0.14154	497333	-0.26459	497333	-0.31231	497333	-0.25916	497333	-0.28519
497667	-0.141	497667	-0.2613	497667	-0.31418	497667	-0.25664	497667	-0.28533
4.98	-0.141	4.98	-0.25931	4.98	-0.31622	4.98	-0.2525	4.98	-0.28515
498333	-0.14223	498333	-0.259	498333	-0.31773	498333	-0.24785	498333	-0.2846
498667	-0.14464	498667	-0.26009	498667	-0.31852	498667	-0.2441	498667	-0.28342
4.99	-0.14732	4.99	-0.26191	4.99	-0.31879	4.99	-0.24209	4.99	-0.28165
499333	-0.1492	499333	-0.26377	499333	-0.31883	499333	-0.24157	499333	-0.27937
499667	-0.14984	499667	-0.26517	499667	-0.31878	499667	-0.24202	499667	-0.27647
5	-0.14967	5	-0.26534	5	-0.31846	5	-0.24345	5	-0.2734
500333	-0.14933	500333	-0.26365	500333	-0.31745	500333	-0.24586	500333	-0.27096
500667	-0.14882	500667	-0.26069	500667	-0.31572	500667	-0.24867	500667	-0.26941
5.01	-0.14803	5.01	-0.25789	5.01	-0.31388	5.01	-0.25115	5.01	-0.26835
501333	-0.14711	501333	-0.25639	501333	-0.31271	501333	-0.25282	501333	-0.26735
501667	-0.14607	501667	-0.25655	501667	-0.31249	501667	-0.25333	501667	-0.26614
5.02	-0.14483	5.02	-0.25781	5.02	-0.313	5.02	-0.2527	5.02	-0.26481
502333	-0.14355	502333	-0.25912	502333	-0.31379	502333	-0.25153	502333	-0.26401
502667	-0.14258	502667	-0.25967	502667	-0.3145	502667	-0.25076	502667	-0.26447
5.03	-0.14207	5.03	-0.25931	5.03	-0.31471	5.03	-0.25107	5.03	-0.26604
503333	-0.1418	503333	-0.25845	503333	-0.31405	503333	-0.25223	503333	-0.26789
503667	-0.14162	503667	-0.25738	503667	-0.31246	503667	-0.25302	503667	-0.26957
5.04	-0.14158	5.04	-0.25594	5.04	-0.31031	5.04	-0.25201	5.04	-0.27085
504333	-0.1418	504333	-0.25405	504333	-0.308	504333	-0.24841	504333	-0.27123
504667	-0.14213	504667	-0.25206	504667	-0.30582	504667	-0.24268	504667	-0.2703
5.05	-0.1423	5.05	-0.25041	5.05	-0.30397	5.05	-0.23633	5.05	-0.26814
505333	-0.14245	505333	-0.24941	505333	-0.30241	505333	-0.23117	505333	-0.2654
505667	-0.14288	505667	-0.24929	505667	-0.30077	505667	-0.22859	505667	-0.2631
5.06	-0.14336	5.06	-0.24998	5.06	-0.29853	5.06	-0.22886	5.06	-0.26199
506333	-0.14353	506333	-0.25078	506333	-0.29521	506333	-0.23094	506333	-0.26199
506667	-0.14346	506667	-0.25061	506667	-0.29057	506667	-0.23357	506667	-0.2624
5.07	-0.14342	5.07	-0.24891	5.07	-0.28488	5.07	-0.23613	5.07	-0.26253
507333	-0.14336	507333	-0.24607	507333	-0.27887	507333	-0.23822	507333	-0.26217
507667	-0.14289	507667	-0.24321	507667	-0.27329	507667	-0.23937	507667	-0.26121
5.08	-0.14156	5.08	-0.24122	5.08	-0.26821	5.08	-0.23944	5.08	-0.25945
508333	-0.13932	508333	-0.24021	508333	-0.26281	508333	-0.23859	508333	-0.257
508667	-0.13657	508667	-0.23976	508667	-0.25568	508667	-0.23709	508667	-0.25476
5.09	-0.13373	5.09	-0.23952	5.09	-0.24551	5.09	-0.2354	5.09	-0.25374
509333	-0.13106	509333	-0.23947	509333	-0.23157	509333	-0.2341	509333	-0.25419
509667	-0.12854	509667	-0.23977	509667	-0.21376	509667	-0.23352	509667	-0.25568
5.1	-0.12605	5.1	-0.24013	5.1	-0.19216	5.1	-0.23312	5.1	-0.25745
510333	-0.12372	510333	-0.24002	510333	-0.16621	510333	-0.23201	510333	-0.25856
510667	-0.12186	510667	-0.23934	510667	-0.13431	510667	-0.22984	510667	-0.25844
5.11	-0.12059	5.11	-0.23845	5.11	-0.09458	5.11	-0.22713	5.11	-0.2574
511333	-0.12002	511333	-0.23776	511333	-0.04605	511333	-0.22498	511333	-0.25599
511667	-0.12029	511667	-0.2374	511667	0.01083	511667	-0.22439	511667	-0.25436
5.12	-0.12095	5.12	-0.23708	5.12	0.07484	5.12	-0.22536	5.12	-0.25257
512333	-0.12091	512333	-0.2363	512333	0.14477	512333	-0.22684	512333	-0.25105
512667	-0.11948	512667	-0.23483	512667	0.21976	512667	-0.22761	512667	-0.2502
5.13	-0.11724	5.13	-0.23296	5.13	0.29919	5.13	-0.22719	5.13	-0.25009
513333	-0.11518	513333	-0.23135	513333	0.38203	513333	-0.22604	513333	-0.25071
513667	-0.11379	513667	-0.23039	513667	0.46663	513667	-0.22525	513667	-0.25194
5.14	-0.11314	5.14	-0.22971	5.14	0.55148	5.14	-0.22559	5.14	-0.25349
514333	-0.11322	514333	-0.22885	514333	0.63575	514333	-0.22677	514333	-0.25494
514667	-0.11385	514667	-0.22791	514667	0.7191	514667	-0.22767	514667	-0.25552
5.15	-0.11469	5.15	-0.22734	5.15	0.80094	5.15	-0.22714	5.15	-0.25412
515333	-0.1154	515333	-0.22723	515333	0.88008	515333	-0.22469	515333	-0.25062
515667	-0.11574	515667	-0.22713	515667	0.95494	515667	-0.22084	515667	-0.24644
5.16	-0.11539	5.16	-0.22641	5.16	102343	5.16	-0.21692	5.16	-0.24331
516333	-0.11414	516333	-0.22472	516333	108302	516333	-0.21436	516333	-0.2419
516667	-0.11203	516667	-0.22229	516667	113177	516667	-0.21385	516667	-0.24189
5.17	-0.10958	5.17	-0.21985	5.17	116925	5.17	-0.21484	5.17	-0.24263
517333	-0.10759	517333	-0.2184	517333	119641	517333	-0.21603	517333	-0.24338
517667	-0.10655	517667	-0.21833	517667	121471	517667	-0.21662	517667	-0.24324
5.18	-0.10656	5.18	-0.21875	5.18	122542	5.18	-0.21668	5.18	-0.24136
518333	-0.1076	518333	-0.21821	518333	122907	518333	-0.21678	518333	-0.23781
518667	-0.10919	518667	-0.21604	518667	122544	518667	-0.21734	518667	-0.23362
5.19	-0.11055	5.19	-0.2127	5.19	121385	5.19	-0.21784	5.19	-0.22975
519333	-0.11091	519333	-0.20939	519333	119373	519333	-0.21738	519333	-0.22665
519667	-0.10986	519667	-0.20735	519667	116522	519667	-0.21601	519667	-0.22476
5.2	-0.10739	5.2	-0.20698	5.2	112962	5.2	-0.21464	5.2	-0.22461
520333	-0.10395	520333	-0.20753	520333	108906	520333	-0.21377	520333	-0.22607
520667	-0.10056	520667	-0.20797	520667	104588	520667	-0.21323	520667	-0.22822
5.21	-0.09838	5.21	-0.20759	5.21	100214	5.21	-0.21271	5.21	-0.22987
521333	-0.09762	521333	-0.20613	521333	0.95905	521333	-0.2119	521333	-0.23018
521667	-0.09751	521667	-0.20409	521667	0.91665	521667	-0.21057	521667	-0.22881
5.22	-0.0975	5.22	-0.2024	5.22	0.87411	5.22	-0.2087	5.22	-0.2258
522333	-0.09779	522333	-0.20141	522333	0.8304	522333	-0.20658	522333	-0.2217
522667	-0.09843	522667	-0.20064	522667	0.78527	522667	-0.20462	522667	-0.21767
5.23	-0.09897	5.23	-0.19952	5.23	0.74006	5.23	-0.20295	5.23	-0.21474
523333	-0.09888	523333	-0.19785	523333	0.69729	523333	-0.20132	523333	-0.21311
523667	-0.09801	523667	-0.19598	523667	0.65896	523667	-0.19973	523667	-0.21234
5.24	-0.09668	5.24	-0.19492	5.24	0.62535	5.24	-0.19843	5.24	-0.21192
524333	-0.09541	524333	-0.19531	524333	0.59534	524333	-0.19739	524333	-0.21169
524667	-0.0944	524667	-0.19666	524667	0.56778	524667	-0.19642	524667	-0.21138
5.25	-0.09337	5.25	-0.19793	5.25	0.54245	5.25	-0.19554	5.25	-0.21039
525333	-0.09177	525333	-0.19845	525333	0.51976	525333	-0.1947	525333	-0.20836
525667	-0.0893	525667	-0.19801	525667	0.4998	525667	-0.19348	525667	-0.20548
5.26	-0.08598	5.26	-0.19659	5.26	0.48211	5.26	-0.1915	5.26	-0.20215
526333	-0.08212	526333	-0.19439	526333	0.46643	526333	-0.18896	526333	-0.19874
526667	-0.0786	526667	-0.19196	526667	0.453	526667	-0.18667	526667	-0.19553
5.27	-0.07632	5.27	-0.18999	5.27	0.44202	5.27	-0.18546	5.27	-0.19279
527333	-0.07525	527333	-0.18912	527333	0.4335	527333	-0.18534	527333	-0.19092
527667	-0.07454	527667	-0.18955	527667	0.42738	527667	-0.18527	527667	-0.19009
5.28	-0.0734	5.28	-0.19062	5.28	0.42324	5.28	-0.18432	5.28	-0.18963
528333	-0.0718	528333	-0.1911	528333	0.41966	528333	-0.18276	528333	-0.1886
528667	-0.07039	528667	-0.19019	528667	0.41482	528667	-0.18154	528667	-0.18702
5.29	-0.06953	5.29	-0.18808	5.29	0.40785	5.29	-0.18101	5.29	-0.18576
529333	-0.06882	529333	-0.18574	529333	0.39944	529333	-0.1807	529333	-0.18558
529667	-0.06758	529667	-0.18398	529667	0.39125	529667	-0.18002	529667	-0.18677
5.3	-0.0655	5.3	-0.18289	5.3	0.38483	5.3	-0.17867	5.3	-0.18901
530333	-0.06255	530333	-0.18192	530333	0.38092	530333	-0.17668	530333	-0.19127
530667	-0.05884	530667	-0.18055	530667	0.37931	530667	-0.17456	530667	-0.19233
5.31	-0.05477	5.31	-0.17882	5.31	0.37909	5.31	-0.17302	5.31	-0.19183
531333	-0.05122	531333	-0.17679	531333	0.37897	531333	-0.17243	531333	-0.19049
531667	-0.04912	531667	-0.17414	531667	0.3778	531667	-0.17259	531667	-0.1892
5.32	-0.04842	5.32	-0.17089	5.32	0.37528	5.32	-0.17301	5.32	-0.18803
532333	-0.0479	532333	-0.16775	532333	0.37212	532333	-0.17315	532333	-0.18655
532667	-0.04637	532667	-0.16546	532667	0.36923	532667	-0.17256	532667	-0.1846
5.33	-0.04391	5.33	-0.16433	5.33	0.36695	5.33	-0.17085	5.33	-0.18192
533333	-0.04148	533333	-0.16408	533333	0.36496	533333	-0.16767	533333	-0.1781
533667	-0.0397	533667	-0.16393	533667	0.36253	533667	-0.16304	533667	-0.17349
5.34	-0.03832	5.34	-0.16339	5.34	0.35901	5.34	-0.15768	5.34	-0.16911
534333	-0.03661	534333	-0.1625	534333	0.35471	534333	-0.15255	534333	-0.16554
534667	-0.03411	534667	-0.16107	534667	0.35035	534667	-0.14816	534667	-0.16255
5.35	-0.03096	5.35	-0.15869	5.35	0.34587	5.35	-0.14465	5.35	-0.15984
535333	-0.02779	535333	-0.15531	535333	0.34062	535333	-0.14226	535333	-0.15737
535667	-0.02508	535667	-0.1512	535667	0.33436	535667	-0.14106	535667	-0.15522
5.36	-0.02273	5.36	-0.14657	5.36	0.32759	5.36	-0.14043	5.36	-0.15357
536333	-0.0203	536333	-0.14168	536333	0.32088	536333	-0.13959	536333	-0.15262
536667	-0.01764	536667	-0.13746	536667	0.31418	536667	-0.13813	536667	-0.15225
5.37	-0.01479	5.37	-0.13506	5.37	0.30682	5.37	-0.13595	5.37	-0.15198
537333	-0.01175	537333	-0.13473	537333	0.29811	537333	-0.13329	537333	-0.15117
537667	-0.00842	537667	-0.13551	537667	0.28776	537667	-0.13068	537667	-0.1496
5.38	-0.00444	5.38	-0.13608	5.38	0.27584	5.38	-0.12844	5.38	-0.14764
538333	0.000627	538333	-0.13536	538333	0.26273	538333	-0.12655	538333	-0.14541
538667	0.00637	538667	-0.13306	538667	0.24899	538667	-0.12494	538667	-0.14264
5.39	0.01122	5.39	-0.1298	5.39	0.2353	5.39	-0.12352	5.39	-0.13925
539333	0.01421	539333	-0.12623	539333	0.2221	539333	-0.12204	539333	-0.13539
539667	0.01603	539667	-0.12212	539667	0.20951	539667	-0.12012	539667	-0.13124
5.4	0.0178	5.4	-0.11702	5.4	0.19771	5.4	-0.11749	5.4	-0.12704
540333	0.01988	540333	-0.11135	540333	0.18669	540333	-0.11445	540333	-0.12311
540667	0.02264	540667	-0.10619	540667	0.17577	540667	-0.11166	540667	-0.11977
5.41	0.02704	5.41	-0.10215	5.41	0.16422	5.41	-0.10923	5.41	-0.11737
541333	0.03342	541333	-0.09901	541333	0.15171	541333	-0.10697	541333	-0.11606
541667	0.04074	541667	-0.0964	541667	0.13805	541667	-0.10484	541667	-0.11529
5.42	0.04735	5.42	-0.09378	5.42	0.12367	5.42	-0.10264	5.42	-0.11402
542333	0.0518	542333	-0.09011	542333	0.10998	542333	-0.09982	542333	-0.11167
542667	0.05353	542667	-0.0847	542667	0.09803	542667	-0.09641	542667	-0.10849
5.43	0.05377	5.43	-0.07822	5.43	0.08776	5.43	-0.09308	5.43	-0.1051
543333	0.05514	543333	-0.07226	543333	0.07873	543333	-0.0902	543333	-0.10184
543667	0.05996	543667	-0.06806	543667	0.07061	543667	-0.08748	543667	-0.09852
5.44	0.06896	5.44	-0.06544	5.44	0.06331	5.44	-0.08455	5.44	-0.09468
544333	0.08112	544333	-0.06299	544333	0.05674	544333	-0.0813	544333	-0.0904
544667	0.09388	544667	-0.05907	544667	0.05026	544667	-0.0777	544667	-0.08605
5.45	0.1046	5.45	-0.05277	5.45	0.04321	5.45	-0.07376	5.45	-0.08164
545333	0.11227	545333	-0.04432	545333	0.03589	545333	-0.06975	545333	-0.07692
545667	0.118	545667	-0.03489	545667	0.0291	545667	-0.06593	545667	-0.07185
5.46	0.12375	5.46	-0.02576	5.46	0.02334	5.46	-0.06196	5.46	-0.06666
546333	0.13091	546333	-0.01762	546333	0.01915	546333	-0.05707	546333	-0.06141
546667	0.13987	546667	-0.01046	546667	0.01687	546667	-0.051	546667	-0.05578
5.47	0.15021	5.47	-0.00367	5.47	0.01601	5.47	-0.04436	5.47	-0.04929
547333	0.16148	547333	0.00363	547333	0.01569	547333	-0.0378	547333	-0.04191
547667	0.17348	547667	0.01192	547667	0.01529	547667	-0.03099	547667	-0.03431
5.48	0.18595	5.48	0.02105	5.48	0.01428	5.48	-0.02301	5.48	-0.0271
548333	0.19883	548333	0.03042	548333	0.01231	548333	-0.01363	548333	-0.0201
548667	0.21271	548667	0.03931	548667	0.00964	548667	-0.00334	548667	-0.01266
5.49	0.22816	5.49	0.04766	5.49	0.00722	5.49	0.00716	5.49	-0.00436
549333	0.24469	549333	0.05638	549333	0.00611	549333	0.01691	549333	0.00482
549667	0.26089	549667	0.06625	549667	0.00701	549667	0.02531	549667	0.01486
5.5	0.27594	5.5	0.07699	5.5	0.00992	5.5	0.03324	5.5	0.02578
550333	0.29026	550333	0.08757	550333	0.01422	550333	0.04276	550333	0.03743
550667	0.30496	550667	0.09746	550667	0.01914	550667	0.0554	550667	0.04951
5.51	0.32107	5.51	0.10754	5.51	0.02421	5.51	0.07141	5.51	0.06203
551333	0.33925	551333	0.11927	551333	0.02926	551333	0.0902	551333	0.0754
551667	0.35935	551667	0.13314	551667	0.03425	551667	0.11105	551667	0.08985
5.52	0.38033	5.52	0.14831	5.52	0.0396	5.52	0.13366	5.52	0.10475
552333	0.40086	552333	0.1637	552333	0.04604	552333	0.15805	552333	0.11906
552667	0.42048	552667	0.17893	552667	0.054	552667	0.18381	552667	0.13262
5.53	0.43983	5.53	0.19433	5.53	0.06341	5.53	0.21018	5.53	0.14626
553333	0.4598	553333	0.20995	553333	0.07393	553333	0.23685	553333	0.16068
553667	0.48079	553667	0.2255	553667	0.0853	553667	0.26431	553667	0.17609
5.54	0.50276	5.54	0.24126	5.54	0.09772	5.54	0.29353	5.54	0.19265
554333	0.52555	554333	0.25823	554333	0.11179	554333	0.32551	554333	0.21058
554667	0.5491	554667	0.27714	554667	0.12797	554667	0.36098	554667	0.22987
5.55	0.57369	5.55	0.29793	5.55	0.14659	5.55	0.39987	5.55	0.25052
555333	0.60019	555333	0.32024	555333	0.16831	555333	0.44131	555333	0.273
555667	0.62954	555667	0.34402	555667	0.19395	555667	0.48446	555667	0.2981
5.56	0.66245	5.56	0.36967	5.56	0.2244	5.56	0.52921	5.56	0.32638
556333	0.69969	556333	0.39791	556333	0.26105	556333	0.57606	556333	0.35764
556667	0.74225	556667	0.42978	556667	0.30573	556667	0.62568	556667	0.39118
5.57	0.79126	5.57	0.4665	5.57	0.36061	5.57	0.67844	5.57	0.42664
557333	0.84817	557333	0.50925	557333	0.4288	557333	0.73409	557333	0.46412
557667	0.91491	557667	0.55929	557667	0.51421	557667	0.79202	557667	0.50407
5.58	0.99329	5.58	0.61812	5.58	0.62046	5.58	0.85244	5.58	0.54761
558333	108416	558333	0.68751	558333	0.75018	558333	0.91722	558333	0.59691
558667	118711	558667	0.77004	558667	0.90494	558667	0.98951	558667	0.65417
5.59	130057	5.59	0.86877	5.59	108561	5.59	107252	5.59	0.72102
559333	142198	559333	0.98613	559333	129235	559333	116869	559333	0.79922
559667	154798	559667	112318	559667	15233	559667	127941	559667	0.89201
5.6	167467	5.6	127979	5.6	177345	5.6	140488	5.6	100405
560333	179794	560333	14544	560333	203462	560333	154452	560333	114006
560667	19133	560667	164296	560667	229636	560667	1697	560667	130331
5.61	201629	5.61	183873	5.61	25473	5.61	185939	5.61	149494
561333	210356	561333	203339	561333	277631	561333	202714	561333	171408
561667	217346	561667	221858	561667	29732	561667	219518	561667	19578
5.62	222555	5.62	238666	5.62	313001	5.62	235804	5.62	222073
562333	226033	562333	253124	562333	324246	562333	250943	562333	249486
562667	227938	562667	264783	562667	331015	562667	264286	562667	277022
5.63	228532	5.63	273465	5.63	333563	5.63	275336	5.63	303653
563333	228115	563333	27924	563333	332374	563333	283842	563333	328424
563667	22697	563667	282317	563667	328129	563667	289792	563667	350473
5.64	225389	5.64	282987	5.64	32168	5.64	293331	5.64	369054
564333	223652	564333	28165	564333	313922	564333	29471	564333	383657
564667	221987	564667	278802	564667	3056	564667	294276	564667	394096
5.65	220578	5.65	274937	5.65	29725	5.65	292466	5.65	400479
565333	219571	565333	270474	565333	289282	565333	289798	565333	403152
565667	219014	565667	265832	565667	281991	565667	286815	565667	402691
5.66	218849	5.66	261514	5.66	275546	5.66	283982	5.66	399867
566333	218985	566333	258006	566333	270045	566333	281605	566333	395481
566667	219339	566667	255591	566667	265509	566667	27984	566667	390239
5.67	219841	5.67	254263	5.67	261854	5.67	278776	5.67	384752
567333	220466	567333	2538	567333	259006	567333	278474	567333	379573
567667	221226	567667	253933	567667	256976	567667	278949	567667	375185
5.68	22212	5.68	25446	5.68	255743	5.68	280175	5.68	371918
568333	223154	568333	255256	568333	255174	568333	282122	568333	369888
568667	224338	568667	256239	568667	255121	568667	284753	568667	369074
5.69	225606	5.69	257363	5.69	255481	5.69	287986	5.69	369394
569333	226789	569333	258614	569333	256145	569333	291678	569333	370713
569667	227698	569667	25998	569667	256997	569667	295657	569667	372801
5.7	228199	5.7	261486	5.7	25803	5.7	299816	5.7	3753
570333	228246	570333	263195	570333	259401	570333	304175	570333	377759
570667	227895	570667	265106	570667	261301	570667	30882	570667	379762
5.71	227295	5.71	267081	5.71	263797	5.71	313795	5.71	381048
571333	226605	571333	268939	571333	266818	571333	319092	571333	381546
571667	225939	571667	270628	571667	270248	571667	324705	571667	381412
5.72	225347	5.72	27226	5.72	273987	5.72	330628	5.72	381092
572333	224839	572333	273959	572333	277963	572333	336802	572333	381266
572667	2244	572667	27576	572667	282082	572667	343073	572667	382654
5.73	223968	5.73	277642	5.73	286199	5.73	349281	5.73	385849
573333	223441	573333	279576	573333	290203	573333	355364	573333	391262
573667	222733	573667	281513	573667	294068	573667	361359	573667	399093
5.74	221827	5.74	283354	5.74	297821	5.74	367279	5.74	409293
574333	220749	574333	284962	574333	301507	574333	373038	574333	421558
574667	21953	574667	286228	574667	305151	574667	378491	574667	435375
5.75	218204	5.75	287168	5.75	308696	5.75	383561	5.75	45013
575333	216771	575333	287918	575333	312034	575333	388286	575333	465279
575667	215188	575667	288609	575667	315078	575667	392756	575667	480487
5.76	21343	5.76	289253	5.76	317779	5.76	397042	5.76	495634
576333	211549	576333	289734	576333	320135	576333	401218	576333	51076
576667	209614	576667	289923	576667	322193	576667	405364	576667	525972
5.77	207626	5.77	289764	5.77	324023	5.77	409523	5.77	541308
577333	205556	577333	289296	577333	325727	577333	413724	577333	556641
577667	203448	577667	288594	577667	327477	577667	418046	577667	571732
5.78	201387	5.78	287679	5.78	329521	5.78	422591	5.78	586329
578333	199413	578333	286513	578333	332135	578333	42739	578333	600218
578667	197522	578667	28508	578667	335556	578667	432427	578667	613198
5.79	195748	5.79	283451	5.79	339936	5.79	437748	5.79	62508
579333	194192	579333	281745	579333	345322	579333	443482	579333	635706
579667	19296	579667	280078	579667	351709	579667	449794	579667	644822
5.8	192077	5.8	278591	5.8	359165	5.8	456872	5.8	651962
580333	191517	580333	277446	580333	367912	580333	46489	580333	656562
580667	191298	580667	276737	580667	378279	580667	473897	580667	658132
5.81	191546	5.81	276477	5.81	390599	5.81	483689	5.81	656323
581333	192473	581333	276698	581333	405073	581333	493717	581333	650981
581667	194307	581667	277522	581667	421604	581667	503091	581667	642169
5.82	197238	5.82	279137	5.82	439693	5.82	510758	5.82	630166
582333	201385	582333	281759	582333	458527	582333	515759	582333	615436
582667	206806	582667	285598	582667	477142	582667	51742	582667	598555
5.83	213427	5.83	290845	5.83	49459	5.83	515505	5.83	580123
583333	220961	583333	297552	583333	510163	583333	510239	583333	560669
583667	228882	583667	305434	583667	52398	583667	502187	583667	540645
5.84	236473	5.84	313826	5.84	53861	5.84	492056	5.84	52048
584333	242977	584333	321853	584333	563191	584333	480554	584333	500565
584667	24777	584667	328646	584667	622957	584667	46834	584667	481168
5.85	250473	5.85	33352	5.85	778447	5.85	456011	5.85	462424
585333	250994	585333	336114	585333	1156876	585333	444019	585333	444381
585667	249499	585667	336405	585667	1991158	585667	43259	585667	427065
5.86	246319	5.86	334574	5.86	3652539	5.86	421792	5.86	410504
586333	241858	586333	330933	586333	6657275	586333	411708	586333	39477
586667	236544	586667	325939	586667	11632031	586667	402524	586667	380035
5.87	230755	5.87	320201	5.87	19236338	5.87	394526	5.87	366562
587333	224774	587333	314371	587333	30056565	587333	388047	587333	35462
587667	218822	587667	309005	587667	44495057	587667	383392	587667	344457
5.88	213097	5.88	304519	5.88	62676815	5.88	380842	5.88	336324
588333	207744	588333	301293	588333	84387712	588333	380698	588333	330441
588667	202895	588667	299703	588667	109051742	588667	383214	588667	327032
5.89	198694	5.89	300023	5.89	135754083	5.89	388497	5.89	32647
589333	195227	589333	302359	589333	163315446	589333	396517	589333	329277
589667	192515	589667	306656	589667	190425235	589667	407151	589667	335941
5.9	190628	5.9	312753	5.9	215838464	5.9	420179	5.9	346768
590333	189747	590333	320431	590333	238588562	590333	435259	590333	361895
590667	190097	590667	329451	590667	258108128	590667	451973	590667	38135
5.91	191847	5.91	339539	5.91	27421648	5.91	469904	5.91	405041
591333	195091	591333	350354	591333	287054275	591333	488657	591333	432667
591667	199846	591667	361491	591667	297015562	591667	507851	591667	463652
5.92	206037	5.92	372487	5.92	304647156	5.92	527084	5.92	497119
592333	213538	592333	382863	592333	310527388	592333	545926	592333	531851
592667	22225	592667	39221	592667	315163351	592667	563913	592667	566246
5.93	232095	5.93	400181	5.93	318921897	5.93	580559	5.93	598337
593333	243036	593333	406457	593333	322024801	593333	595418	593333	626003
593667	255184	593667	410776	593667	324596537	593667	608134	593667	647238
5.94	26885	5.94	412942	5.94	32670685	5.94	618403	5.94	660294
594333	28446	594333	412809	594333	328401485	594333	625978	594333	663835
594667	302372	594667	410321	594667	329726067	594667	630733	594667	657192
5.95	322665	5.95	405569	5.95	330729528	5.95	632644	5.95	640511
595333	344988	595333	398813	595333	331474556	595333	631715	595333	614637
595667	36855	595667	390448	595667	332048935	595667	62803	595667	580982
5.96	392089	5.96	381006	5.96	332520253	5.96	621882	5.96	541441
596333	413875	596333	371149	596333	332895673	596333	613847	596333	498218
596667	431947	596667	361592	596667	333173173	596667	604739	596667	453521
5.97	444517	5.97	352957	5.97	333388938	5.97	59553	5.97	409283
597333	450243	597333	345677	597333	333586374	597333	587313	597333	367033
597667	448381	597667	339997	597667	333796999	597667	581271	597667	327877
5.98	438905	5.98	336051	5.98	334060582	5.98	578584	5.98	292533
598333	422524	598333	333866	598333	334415433	598333	580335	598333	261345
598667	400551	598667	333311	598667	334874811	598667	587469	598667	234301
5.99	374611	5.99	334141	5.99	335433194	5.99	600725	5.99	211139
599333	346333	599333	336111	599333	336061962	599333	620542	599333	191498
599667	317178	599667	339016	599667	336692426	599667	647015	599667	174996
6	288397	6	342648	6	337252081	6	679961	6	161251
600333	260994	600333	346786	600333	337719735	600333	718994	600333	149915
600667	235667	600667	351168	600667	338107679	600667	763527	600667	140687
6.01	212782	6.01	355449	6.01	338395043	6.01	812752	6.01	133261
601333	192458	601333	359255	601333	338511025	601333	865692	601333	12731
601667	174681	601667	362313	601667	338401485	601667	921247	601667	122506
6.02	159349	6.02	364525	6.02	338103366	6.02	978158	6.02	118529
602333	14627	602333	365917	602333	337720576	602333	1035012	602333	115143
602667	135135	602667	366525	602667	337300632	602667	1090342	602667	112276
6.03	125573	6.03	366368	6.03	336764594	6.03	1142704	6.03	109964
603333	117255	603333	365479	603333	33598276	603333	1190782	603333	108253
603667	109992	603667	36388	603667	334858373	603667	1233501	603667	107163
6.04	103713	6.04	361564	6.04	333336988	6.04	1270078	6.04	106646
604333	0.98371	604333	358512	604333	331423025	604333	1299986	604333	106586
604667	0.93879	604667	354758	604667	329172426	604667	132292	604667	106835
6.05	0.90095	6.05	350408	6.05	3266096	6.05	1338794	6.05	107234
605333	0.86861	605333	345587	605333	323676503	605333	1347773	605333	107664
605667	0.84025	605667	340411	605667	320293527	605667	1350245	605667	108113
6.06	0.81457	6.06	33502	6.06	316451973	6.06	1346776	6.06	108661
606333	0.79072	606333	329543	606333	312224926	606333	133812	606333	109391
606667	0.76856	606667	324055	606667	307710414	606667	1325194	606667	110332
6.07	0.74816	6.07	318582	6.07	302998855	6.07	1308931	6.07	111462
607333	0.72923	607333	313138	607333	298184801	607333	1290164	607333	112727
607667	0.71139	607667	30773	607667	29338505	607667	1269664	607667	114079
6.08	0.69467	6.08	302333	6.08	288737883	6.08	124819	6.08	115525
608333	0.67911	608333	29693	608333	284381813	608333	1226481	608333	117108
608667	0.66432	608667	291576	608667	280432403	608667	120521	608667	118832
6.09	0.64966	6.09	286398	6.09	276968276	6.09	1184923	6.09	12068
609333	0.63525	609333	281514	609333	274024374	609333	1165995	609333	12267
609667	0.62249	609667	276975	609667	27159857	609667	1148583	609667	124821
6.1	0.61291	6.1	272762	6.1	269662917	6.1	1132637	6.1	127091
610333	0.60651	610333	26883	610333	268165258	610333	1118042	610333	129385
610667	0.60183	610667	265129	610667	267037519	610667	1104719	610667	131646
6.11	0.5973	6.11	261594	6.11	266212919	6.11	1092565	6.11	133899
611333	0.59223	611333	25815	611333	265631715	611333	1081446	611333	136223
611667	0.58706	611667	254752	611667	265241251	611667	1071242	611667	138717
6.12	0.58276	6.12	251429	6.12	265000308	6.12	1061835	6.12	141458
612333	0.58023	612333	248296	612333	264879357	612333	1053078	612333	14442
612667	0.57971	612667	245459	612667	264852971	612667	1044845	612667	147448
6.13	0.58031	6.13	24293	6.13	264896954	6.13	1037104	6.13	150379
613333	0.58055	613333	240632	613333	264996061	613333	102998	613333	153181
613667	0.57986	613667	238477	613667	265144034	613667	1023722	613667	155906
6.14	0.57874	6.14	236412	6.14	265334173	6.14	1018605	6.14	158571
614333	0.57757	614333	234436	614333	265559502	614333	1014868	614333	161171
614667	0.57617	614667	232551	614667	265816734	614667	101272	614667	163725
6.15	0.5746	6.15	230728	6.15	266100319	6.15	1012317	6.15	166219
615333	0.57328	615333	228904	615333	266395985	615333	10137	615333	16859
615667	0.57214	615667	227001	615667	266686355	615667	1016782	615667	170767
6.16	0.57047	6.16	224947	6.16	266961324	6.16	1021343	6.16	172687
616333	0.5677	616333	222704	616333	267220541	616333	1026951	616333	174288
616667	0.56392	616667	220279	616667	26747008	616667	1032853	616667	175486
6.17	0.55961	6.17	217654	6.17	267721301	6.17	1037983	6.17	176141
617333	0.55533	617333	214748	617333	267987549	617333	1041127	617333	176061
617667	0.55166	617667	211454	617667	268270956	617667	1041103	617667	17511
6.18	0.54909	6.18	207737	6.18	268553022	6.18	1036798	6.18	173291
618333	0.5479	618333	203665	618333	268802744	618333	1027157	618333	170701
618667	0.548	618667	199387	618667	268991432	618667	1011284	618667	167456
6.19	0.54907	6.19	195055	6.19	269100889	6.19	98865	6.19	163641
619333	0.55087	619333	190734	619333	269116184	619333	959223	619333	159338
619667	0.55289	619667	18641	619667	269009096	619667	923451	619667	154659
6.2	0.55441	6.2	182077	6.2	268741538	6.2	882093	6.2	149745
620333	0.5552	620333	177766	620333	268285833	620333	836087	620333	144709
620667	0.55522	620667	173525	620667	267625465	620667	786479	620667	139613
6.21	0.55447	6.21	169441	6.21	266739189	6.21	734433	6.21	134522
621333	0.55344	621333	165653	621333	265596396	621333	681225	621333	129538
621667	0.5531	621667	162301	621667	2641.7	621667	628158	621667	124762
6.22	0.55421	6.22	159427	6.22	262454705	6.22	576393	6.22	120275
622333	0.55667	622333	156921	622333	260473334	622333	526902	622333	116111
622667	0.5594	622667	154613	622667	258269046	622667	480492	622667	112275
6.23	0.56111	6.23	152397	6.23	255895198	6.23	437777	6.23	108798
623333	0.56152	623333	150237	623333	253408542	623333	399177	623333	10573
623667	0.56132	623667	148134	623667	250865878	623667	364927	623667	103106
6.24	0.56105	6.24	146141	6.24	24832208	6.24	335016	6.24	100928
624333	0.56054	624333	144329	624333	245826676	624333	30921	624333	0.99149
624667	0.55971	624667	142736	624667	243420082	624667	287154	624667	0.97657
6.25	0.55916	6.25	14133	6.25	241131859	6.25	268458	6.25	0.96355
625333	0.55974	625333	140035	625333	238980894	625333	252726	625333	0.95225
625667	0.5616	625667	138802	625667	236977714	625667	239575	625667	0.94261
6.26	0.56434	6.26	137611	6.26	235128509	6.26	228648	6.26	0.93423
626333	0.56761	626333	13642	626333	233436417	626333	21959	626333	0.92663
626667	0.57121	626667	135179	626667	231898709	626667	212017	626667	0.91946
6.27	0.57482	6.27	133878	6.27	230504563	6.27	205563	6.27	0.91234
627333	0.57822	627333	132534	627333	22923699	627333	199957	627333	0.9047
627667	0.58154	627667	1312	627667	228077996	627667	195056	627667	0.8963
6.28	0.58484	6.28	129966	6.28	227012476	6.28	190777	6.28	0.88764
628333	0.58793	628333	128916	628333	226027156	628333	18701	628333	0.87948
628667	0.59055	628667	128078	628667	225108506	628667	183614	628667	0.87235
6.29	0.5923	6.29	127398	6.29	224245149	6.29	180468	6.29	0.86645
629333	0.59292	629333	126766	629333	22342999	629333	177516	629333	0.86169
629667	0.59287	629667	1261	629667	222658039	629667	174752	629667	0.85789
6.3	0.5934	6.3	125391	6.3	221924192	6.3	172188	6.3	0.85516
630333	0.59578	630333	124658	630333	221220956	630333	169818	630333	0.85373
630667	0.60019	630667	123916	630667	220537185	630667	167605	630667	0.85311
6.31	0.60538	6.31	123214	6.31	219862816	6.31	165477	6.31	0.85244
631333	0.60987	631333	122602	631333	219194601	631333	163364	631333	0.85138
631667	0.61344	631667	122078	631667	218534123	631667	161281	631667	0.84974
6.32	0.61672	6.32	121608	6.32	217880726	6.32	159328	6.32	0.84729
632333	0.62001	632333	121148	632333	217228514	632333	157551	632333	0.8446
632667	0.62315	632667	120632	632667	216570683	632667	155883	632667	0.84289
6.33	0.62621	6.33	120016	6.33	215906152	6.33	154258	6.33	0.84271
633333	0.62926	633333	11932	633333	215242122	633333	152711	633333	0.84374
633667	0.63188	633667	11863	633667	214591839	633667	151307	633667	0.8454
6.34	0.63371	6.34	118044	6.34	213971468	6.34	150027	6.34	0.84718
634333	0.63506	634333	117581	634333	213398991	634333	148775	634333	0.84866
634667	0.63681	634667	117197	634667	212894173	634667	147509	634667	0.84985
6.35	0.6399	6.35	116842	6.35	212476953	6.35	146282	6.35	0.85109
635333	0.64502	635333	116451	635333	212165021	635333	145186	635333	0.85263
635667	0.6521	635667	115954	635667	211972557	635667	14427	635667	0.85441
6.36	0.66011	6.36	115358	6.36	211908853	6.36	143488	6.36	0.85622
636333	0.66801	636333	114771	636333	211976163	636333	142728	636333	0.85796
636667	0.67545	636667	114281	636667	212170361	636667	141924	636667	0.85986
6.37	0.68233	6.37	113871	6.37	212486148	6.37	141089	6.37	0.86225
637333	0.68884	637333	113495	637333	212919323	637333	140277	637333	0.86517
637667	0.69619	637667	113172	637667	213460767	637667	139541	637667	0.86816
6.38	0.70588	6.38	112944	6.38	214092092	6.38	138916	6.38	0.87059
638333	0.71948	638333	112802	638333	214791923	638333	138417	638333	0.87236
638667	0.7478	638667	112678	638667	215543922	638667	138049	638667	0.87438
6.39	0.85057	6.39	112506	6.39	216337022	6.39	137763	6.39	0.87788
639333	124757	639333	112269	639333	217162744	639333	13745	639333	0.88325
639667	254852	639667	1.12	639667	218015393	639667	137049	639667	0.88995
6.4	610717	6.4	11175	6.4	218891892	6.4	136634	6.4	0.89724
640333	1441954	640333	111568	640333	219788195	640333	136339	640333	0.90439
640667	3140692	640667	11149	640667	220696589	640667	136228	640667	0.91049
6.41	6240942	6.41	111526	6.41	221607322	6.41	136262	6.41	0.91517
641333	11378214	641333	111646	641333	222512383	641333	136337	641333	0.91916
641667	19210164	641667	111758	641667	223409536	641667	136348	641667	0.92347
6.42	30310702	6.42	111746	6.42	224302942	6.42	136247	6.42	0.92793
642333	45057317	642333	111579	642333	2251976	642333	136076	642333	0.93127
642667	63533137	642667	111322	642667	226095587	642667	135931	642667	0.93266
6.43	85461799	6.43	111039	6.43	226999302	6.43	13589	6.43	0.93241
643333	110189441	643333	110764	643333	227912396	643333	135996	643333	0.93141
643667	136727667	643667	110521	643667	228835278	643667	136285	643667	0.93019
6.44	163865066	6.44	110318	6.44	229764121	6.44	136739	6.44	0.92904
644333	190334287	644333	11012	644333	230694398	644333	137213	644333	0.92846
644667	214994111	644667	10987	644667	231624078	644667	137517	644667	0.9287
6.45	236982548	6.45	109543	6.45	232553359	6.45	13758	6.45	0.9294
645333	255810535	645333	109208	645333	233481605	645333	13748	645333	0.92991
645667	271371677	645667	108965	645667	234406865	645667	137333	645667	0.92981
6.46	283870154	6.46	108833	6.46	235327888	6.46	137202	6.46	0.92915
646333	293697656	646333	108762	646333	236245765	646333	137088	646333	0.92822
646667	301312041	646667	108706	646667	237164777	646667	137016	646667	0.92698
6.47	307163067	6.47	108627	6.47	238088888	6.47	137065	6.47	0.92467
647333	311653916	647333	108478	647333	23901596	647333	137264	647333	0.92013
647667	315116371	647667	108202	647667	239939943	647667	137532	647667	0.91319
6.48	317792085	6.48	107754	6.48	240860235	6.48	137735	6.48	0.90537
648333	319816741	648333	107168	648333	24178509	648333	137805	648333	0.8988
648667	321227184	648667	106577	648667	242725106	648667	137837	648667	0.89447
6.49	322000385	6.49	106102	6.49	243685893	6.49	138002	6.49	0.8918
649333	322104072	649333	105777	649333	244666696	649333	138345	649333	0.88934
649667	321528449	649667	105569	649667	245662536	649667	138762	649667	0.88553
6.5	320280835	6.5	105421	6.5	246665591	6.5	13913	6.5	0.87962
650333	318371724	650333	105289	650333	247668257	650333	139383	650333	0.8724
650667	315829843	650667	105134	650667	248668194	650667	139506	650667	0.86567
6.51	312732972	6.51	104914	6.51	249667151	6.51	139566	6.51	0.86062
651333	309218717	651333	104613	651333	250664799	651333	139734	651333	0.85718
651667	305464873	651667	104268	651667	251660832	651667	140272	651667	0.85458
6.52	301652912	6.52	103945	6.52	252661787	6.52	141796	6.52	0.85219
652333	297935669	652333	10368	652333	253676356	652333	146644	652333	0.84959
652667	29442373	652667	103436	652667	254707167	652667	163289	652667	0.84655
6.53	291187769	6.53	103141	6.53	25575267	6.53	217449	6.53	0.84327
653333	288271914	653333	102788	653333	256809755	653333	374431	653333	0.84025
653667	285709704	653667	102469	653667	257872609	653667	774993	653667	0.83779
6.54	283523331	6.54	102274	6.54	25893704	6.54	1680896	6.54	0.83603
654333	281708699	654333	102223	654333	2600084	654333	3518133	654333	0.83542
654667	280229632	654667	102295	654667	261096438	654667	6899091	654667	0.83609
6.55	279032497	6.55	102458	6.55	262200499	6.55	12603755	6.55	0.837
655333	278062861	655333	102677	655333	263310805	655333	2150684	655333	0.83697
655667	277260631	655667	102917	655667	264420457	655667	34449488	655667	0.83615
6.56	276551487	6.56	103147	6.56	265526877	6.56	5206575	6.56	0.83584
656333	275856887	656333	103349	656333	266629669	656333	74585142	656333	0.83692
656667	275111824	656667	103552	656667	267733462	656667	101650676	656667	0.83915
6.57	274278699	6.57	103823	6.57	268848227	6.57	132219923	6.57	0.84183
657333	273349754	657333	104264	657333	2699828	657333	164626788	657333	0.84454
657667	272335483	657667	104991	657667	271138638	657667	196843087	657667	0.84738
6.58	271245801	6.58	106064	6.58	272311201	6.58	226894917	6.58	0.85074
658333	270076544	658333	107477	658333	273494783	658333	253284388	658333	0.85489
658667	268821507	658667	109352	658667	274686739	658667	275233364	658667	0.8599
6.59	267498003	6.59	112643	6.59	275889119	6.59	292673302	6.59	0.86582
659333	26614699	659333	121585	659333	277102362	659333	306047777	659333	0.87289
659667	264814221	659667	151465	659667	278320026	659667	316049064	659667	0.8813
6.6	26354139	6.6	248532	6.6	279532815	6.6	323404366	6.6	0.89071
660333	262360331	660333	529179	660333	280734997	660333	328767371	660333	0.90027
660667	261285493	660667	1238084	660667	281929411	660667	332686109	660667	0.90948
6.61	260317615	6.61	2810644	6.61	283122385	6.61	335595943	6.61	0.91881
661333	25945252	661333	5912127	661333	284310386	661333	337795088	661333	0.92919
661667	258684754	661667	11424351	661667	285481113	661667	339423984	661667	0.94131
6.62	258009211	6.62	203633	6.62	286628196	6.62	340525934	6.62	0.95565
662333	257422405	662333	33730852	662333	287761429	662333	341161489	662333	0.97247
662667	256923799	662667	52317027	662667	288900782	662667	3414488	662667	0.9919
6.63	256516155	6.63	76470675	6.63	290058459	6.63	341506937	6.63	101467
663333	2561994	663333	105863699	663333	291234435	663333	341428564	663333	104384
663667	255965924	663667	139325357	663667	292421351	663667	341305931	663667	108957
6.64	255807676	6.64	174877513	6.64	293603208	6.64	34119568	6.64	118197
664333	255721534	664333	210052665	664333	294766701	664333	341070347	664333	139795
664667	255703602	664667	242438423	664667	295921607	664667	340883124	664667	191093
6.65	255745741	6.65	270236036	6.65	297100004	6.65	340650547	6.65	308302
665333	255836615	665333	29258698	665333	298329735	665333	340431141	665333	563273
[truncated: 10,004 more rows]
