# Supplementary material for: Photoactivated Enzymatic Reaction Network Enables Spatiotemporal Programming of Thiol/Disulfide Redox Systems
Source: Angew Chem Int Ed Engl. 2025 May 5;64(25):e202503822. doi: 10.1002/anie.202503822 (PMC12171324; doi:10.1002/anie.202503822)
Supplement: Supplementary file 5 — Supplementary Information [file ANIE-64-e202503822-s001.zip › Research Data/Supporting Information/Figure S3/Figure S3b.xlsx]

## Sheet: Sheet1
Figure S3b
	0 hour		2 hour		14 hour		24 hour
X	Y	X	Y	X	Y	X	Y
0	0	0	0	0	0	0	0
0.00333	-2.2e-05	0.00333	1e-05	0.00333	-5e-06	0.00333	1.5e-05
0.00667	-0.00018	0.00667	3e-05	0.00667	-7.8e-05	0.00667	0.000139
0.01	-0.000602	0.01	4.6e-05	0.01	-0.000341	0.01	0.000563
0.01333	-0.00108	0.01333	0.000189	0.01333	-0.000798	0.01333	0.0014
0.01667	-0.00103	0.01667	0.000772	0.01667	-0.0013	0.01667	0.0026
0.02	0.000101	0.02	0.00195	0.02	-0.0018	0.02	0.00421
0.02333	0.00236	0.02333	0.00361	0.02333	-0.00245	0.02333	0.00657
0.02667	0.00514	0.02667	0.00551	0.02667	-0.0035	0.02667	0.01001
0.03	0.00723	0.03	0.00712	0.03	-0.00502	0.03	0.01422
0.03333	0.00758	0.03333	0.00776	0.03333	-0.00673	0.03333	0.01813
0.03667	0.00609	0.03667	0.00717	0.03667	-0.00821	0.03667	0.02037
0.04	0.00366	0.04	0.00569	0.04	-0.00908	0.04	0.02
0.04333	0.00143	0.04333	0.0038	0.04333	-0.00901	0.04333	0.01695
0.04667	-6e-05	0.04667	0.00218	0.04667	-0.00797	0.04667	0.01193
0.05	-0.000905	0.05	0.00136	0.05	-0.0065	0.05	0.00639
0.05333	-0.0013	0.05333	0.0012	0.05333	-0.00547	0.05333	0.00188
0.05667	-0.00136	0.05667	0.000921	0.05667	-0.00551	0.05667	-0.000782
0.06	-0.00106	0.06	-5.9e-05	0.06	-0.00668	0.06	-0.00198
0.06333	-0.000142	0.06333	-0.00145	0.06333	-0.00872	0.06333	-0.00265
0.06667	0.00149	0.06667	-0.00242	0.06667	-0.01111	0.06667	-0.00347
0.07	0.00341	0.07	-0.00237	0.07	-0.01307	0.07	-0.00427
0.07333	0.00483	0.07333	-0.00136	0.07333	-0.01402	0.07333	-0.0041
0.07667	0.00515	0.07667	0.00012	0.07667	-0.01405	0.07667	-0.00216
0.08	0.00442	0.08	0.00132	0.08	-0.01379	0.08	0.00101
0.08333	0.00344	0.08333	0.00138	0.08333	-0.01376	0.08333	0.00377
0.08667	0.00324	0.08667	-4.7e-05	0.08667	-0.01389	0.08667	0.00496
0.09	0.00429	0.09	-0.0026	0.09	-0.01365	0.09	0.00483
0.09333	0.00628	0.09333	-0.00568	0.09333	-0.01258	0.09333	0.00429
0.09667	0.00858	0.09667	-0.00866	0.09667	-0.01085	0.09667	0.00379
0.1	0.0109	0.1	-0.01065	0.1	-0.00919	0.1	0.00308
0.10333	0.01333	0.10333	-0.01102	0.10333	-0.00845	0.10333	0.00188
0.10667	0.01584	0.10667	-0.00999	0.10667	-0.00904	0.10667	0.000174
0.11	0.01801	0.11	-0.00859	0.11	-0.01056	0.11	-0.00148
0.11333	0.01922	0.11333	-0.00812	0.11333	-0.01227	0.11333	-0.00224
0.11667	0.01928	0.11667	-0.0094	0.11667	-0.01394	0.11667	-0.0016
0.12	0.01834	0.12	-0.01203	0.12	-0.01578	0.12	0.000304
0.12333	0.01645	0.12333	-0.0145	0.12333	-0.0177	0.12333	0.00263
0.12667	0.01351	0.12667	-0.01555	0.12667	-0.01955	0.12667	0.00432
0.13	0.00961	0.13	-0.01501	0.13	-0.02139	0.13	0.00489
0.13333	0.00533	0.13333	-0.01355	0.13333	-0.0232	0.13333	0.00478
0.13667	0.0018	0.13667	-0.01191	0.13667	-0.0249	0.13667	0.00475
0.14	7.1e-05	0.14	-0.01057	0.14	-0.02669	0.14	0.0049
0.14333	0.000353	0.14333	-0.00948	0.14333	-0.02856	0.14333	0.00469
0.14667	0.00191	0.14667	-0.00834	0.14667	-0.02989	0.14667	0.00378
0.15	0.00356	0.15	-0.00718	0.15	-0.02981	0.15	0.00255
0.15333	0.00451	0.15333	-0.00656	0.15333	-0.02814	0.15333	0.0016
0.15667	0.00479	0.15667	-0.00688	0.15667	-0.02596	0.15667	0.00101
0.16	0.0049	0.16	-0.00813	0.16	-0.02486	0.16	0.000384
0.16333	0.00513	0.16333	-0.00998	0.16333	-0.02567	0.16333	-0.000444
0.16667	0.00559	0.16667	-0.01179	0.16667	-0.0281	0.16667	-0.00137
0.17	0.00627	0.17	-0.01287	0.17	-0.03161	0.17	-0.00226
0.17333	0.00673	0.17333	-0.01312	0.17333	-0.03576	0.17333	-0.00312
0.17667	0.00641	0.17667	-0.01286	0.17667	-0.03967	0.17667	-0.0042
0.18	0.00518	0.18	-0.01244	0.18	-0.04225	0.18	-0.00564
0.18333	0.00346	0.18333	-0.01212	0.18333	-0.0433	0.18333	-0.00682
0.18667	0.00206	0.18667	-0.01189	0.18667	-0.04359	0.18667	-0.00696
0.19	0.00148	0.19	-0.01158	0.19	-0.04382	0.19	-0.00621
0.19333	0.00149	0.19333	-0.01128	0.19333	-0.04407	0.19333	-0.00562
0.19667	0.00155	0.19667	-0.01114	0.19667	-0.04404	0.19667	-0.00605
0.2	0.00127	0.2	-0.01108	0.2	-0.04374	0.2	-0.00732
0.20333	0.000449	0.20333	-0.01107	0.20333	-0.04348	0.20333	-0.00862
0.20667	-0.00083	0.20667	-0.01153	0.20667	-0.0435	0.20667	-0.00932
0.21	-0.00215	0.21	-0.01266	0.21	-0.04385	0.21	-0.00942
0.21333	-0.00318	0.21333	-0.01385	0.21333	-0.04449	0.21333	-0.00912
0.21667	-0.00401	0.21667	-0.01447	0.21667	-0.04543	0.21667	-0.00832
0.22	-0.00494	0.22	-0.01468	0.22	-0.04696	0.22	-0.00672
0.22333	-0.00583	0.22333	-0.01499	0.22333	-0.04934	0.22333	-0.00455
0.22667	-0.0059	0.22667	-0.01558	0.22667	-0.05216	0.22667	-0.00273
0.23	-0.00446	0.23	-0.01613	0.23	-0.05449	0.23	-0.0021
0.23333	-0.00173	0.23333	-0.01621	0.23333	-0.05587	0.23333	-0.00269
0.23667	0.00135	0.23667	-0.01588	0.23667	-0.05674	0.23667	-0.00397
0.24	0.0039	0.24	-0.01562	0.24	-0.05738	0.24	-0.00547
0.24333	0.00554	0.24333	-0.01579	0.24333	-0.05725	0.24333	-0.00682
0.24667	0.00639	0.24667	-0.01622	0.24667	-0.05602	0.24667	-0.00758
0.25	0.00673	0.25	-0.01642	0.25	-0.05455	0.25	-0.00766
0.25333	0.00673	0.25333	-0.01588	0.25333	-0.05406	0.25333	-0.00754
0.25667	0.00619	0.25667	-0.01448	0.25667	-0.05478	0.25667	-0.00748
0.26	0.0047	0.26	-0.01266	0.26	-0.05573	0.26	-0.00718
0.26333	0.00223	0.26333	-0.01098	0.26333	-0.05573	0.26333	-0.00639
0.26667	-0.0006	0.26667	-0.0097	0.26667	-0.05451	0.26667	-0.00538
0.27	-0.00295	0.27	-0.00906	0.27	-0.05277	0.27	-0.00448
0.27333	-0.00418	0.27333	-0.00935	0.27333	-0.05148	0.27333	-0.00376
0.27667	-0.00421	0.27667	-0.01051	0.27667	-0.0511	0.27667	-0.0036
0.28	-0.00368	0.28	-0.01202	0.28	-0.05146	0.28	-0.00475
0.28333	-0.00368	0.28333	-0.01327	0.28333	-0.05205	0.28333	-0.00738
0.28667	-0.00481	0.28667	-0.01385	0.28667	-0.05258	0.28667	-0.01054
0.29	-0.00674	0.29	-0.01369	0.29	-0.05324	0.29	-0.01308
0.29333	-0.00866	0.29333	-0.01322	0.29333	-0.05427	0.29333	-0.01452
0.29667	-0.00979	0.29667	-0.01308	0.29667	-0.05561	0.29667	-0.01478
0.3	-0.00986	0.3	-0.01356	0.3	-0.05693	0.3	-0.01379
0.30333	-0.00932	0.30333	-0.01442	0.30333	-0.05804	0.30333	-0.01191
0.30667	-0.0089	0.30667	-0.01522	0.30667	-0.0592	0.30667	-0.0102
0.31	-0.00871	0.31	-0.01572	0.31	-0.06077	0.31	-0.00949
0.31333	-0.00813	0.31333	-0.01573	0.31333	-0.06276	0.31333	-0.00966
0.31667	-0.00683	0.31667	-0.01512	0.31667	-0.06496	0.31667	-0.00998
0.32	-0.00532	0.32	-0.01414	0.32	-0.06724	0.32	-0.00975
0.32333	-0.00426	0.32333	-0.01343	0.32333	-0.06939	0.32333	-0.00861
0.32667	-0.00373	0.32667	-0.01355	0.32667	-0.07117	0.32667	-0.00668
0.33	-0.00328	0.33	-0.0146	0.33	-0.07231	0.33	-0.00441
0.33333	-0.00258	0.33333	-0.01642	0.33333	-0.07279	0.33333	-0.00244
0.33667	-0.0015	0.33667	-0.01891	0.33667	-0.07301	0.33667	-0.00144
0.34	2.6e-05	0.34	-0.02174	0.34	-0.07351	0.34	-0.00163
0.34333	0.00153	0.34333	-0.02403	0.34333	-0.07451	0.34333	-0.00244
0.34667	0.00219	0.34667	-0.02484	0.34667	-0.07567	0.34667	-0.00305
0.35	0.00176	0.35	-0.02406	0.35	-0.07624	0.35	-0.00348
0.35333	0.00115	0.35333	-0.02237	0.35333	-0.07571	0.35333	-0.00447
0.35667	0.00144	0.35667	-0.02042	0.35667	-0.07423	0.35667	-0.00653
0.36	0.00277	0.36	-0.01828	0.36	-0.07251	0.36	-0.00958
0.36333	0.0044	0.36333	-0.01584	0.36333	-0.07125	0.36333	-0.01307
0.36667	0.00549	0.36667	-0.0134	0.36667	-0.07066	0.36667	-0.01615
0.37	0.00567	0.37	-0.01171	0.37	-0.07083	0.37	-0.018
0.37333	0.00484	0.37333	-0.01155	0.37333	-0.072	0.37333	-0.01808
0.37667	0.00287	0.37667	-0.01308	0.37667	-0.07428	0.37667	-0.01628
0.38	-8.8e-05	0.38	-0.01562	0.38	-0.07723	0.38	-0.01314
0.38333	-0.00314	0.38333	-0.01816	0.38333	-0.0802	0.38333	-0.00971
0.38667	-0.00519	0.38667	-0.02	0.38667	-0.0829	0.38667	-0.00705
0.39	-0.0055	0.39	-0.02091	0.39	-0.08526	0.39	-0.00563
0.39333	-0.00386	0.39333	-0.02072	0.39333	-0.08699	0.39333	-0.00521
0.39667	-0.000812	0.39667	-0.01938	0.39667	-0.08761	0.39667	-0.00522
0.4	0.00231	0.4	-0.01734	0.4	-0.08694	0.4	-0.00532
0.40333	0.00428	0.40333	-0.01537	0.40333	-0.08536	0.40333	-0.00551
0.40667	0.00489	0.40667	-0.01395	0.40667	-0.08381	0.40667	-0.00605
0.41	0.00475	0.41	-0.01305	0.41	-0.0832	0.41	-0.0073
0.41333	0.00453	0.41333	-0.01265	0.41333	-0.08386	0.41333	-0.00941
0.41667	0.00459	0.41667	-0.01285	0.41667	-0.08535	0.41667	-0.012
0.42	0.00502	0.42	-0.0136	0.42	-0.08693	0.42	-0.0144
0.42333	0.0056	0.42333	-0.01475	0.42333	-0.08807	0.42333	-0.01634
0.42667	0.00569	0.42667	-0.01634	0.42667	-0.08861	0.42667	-0.01814
0.43	0.00478	0.43	-0.01853	0.43	-0.08876	0.43	-0.01988
0.43333	0.00309	0.43333	-0.0209	0.43333	-0.08895	0.43333	-0.02082
0.43667	0.00144	0.43667	-0.02248	0.43667	-0.08937	0.43667	-0.02008
0.44	0.000495	0.44	-0.02291	0.44	-0.08975	0.44	-0.01771
0.44333	0.000213	0.44333	-0.02281	0.44333	-0.08971	0.44333	-0.01456
0.44667	-0.000162	0.44667	-0.02283	0.44667	-0.08944	0.44667	-0.01167
0.45	-0.00111	0.45	-0.02306	0.45	-0.0896	0.45	-0.00979
0.45333	-0.00223	0.45333	-0.02324	0.45333	-0.09053	0.45333	-0.00906
0.45667	-0.00285	0.45667	-0.02297	0.45667	-0.09198	0.45667	-0.00908
0.46	-0.00283	0.46	-0.0221	0.46	-0.09349	0.46	-0.00954
0.46333	-0.00245	0.46333	-0.02089	0.46333	-0.09456	0.46333	-0.01065
0.46667	-0.00216	0.46667	-0.01972	0.46667	-0.09476	0.46667	-0.01251
0.47	-0.00222	0.47	-0.01873	0.47	-0.09421	0.47	-0.01441
0.47333	-0.00255	0.47333	-0.01794	0.47333	-0.09391	0.47333	-0.01537
0.47667	-0.00286	0.47667	-0.01738	0.47667	-0.09493	0.47667	-0.01508
0.48	-0.00298	0.48	-0.0174	0.48	-0.09729	0.48	-0.01405
0.48333	-0.00308	0.48333	-0.01835	0.48333	-0.10008	0.48333	-0.01306
0.48667	-0.00347	0.48667	-0.0201	0.48667	-0.10226	0.48667	-0.01274
0.49	-0.00432	0.49	-0.02196	0.49	-0.10335	0.49	-0.01332
0.49333	-0.0055	0.49333	-0.02303	0.49333	-0.10352	0.49333	-0.01447
0.49667	-0.00639	0.49667	-0.02248	0.49667	-0.10314	0.49667	-0.01535
0.5	-0.00617	0.5	-0.02033	0.5	-0.10249	0.5	-0.01518
0.50333	-0.00468	0.50333	-0.01772	0.50333	-0.1019	0.50333	-0.01411
0.50667	-0.00259	0.50667	-0.01577	0.50667	-0.10161	0.50667	-0.01306
0.51	-0.000635	0.51	-0.01443	0.51	-0.10151	0.51	-0.01258
0.51333	0.000746	0.51333	-0.01296	0.51333	-0.10118	0.51333	-0.01238
0.51667	0.00107	0.51667	-0.01104	0.51667	-0.10038	0.51667	-0.01216
0.52	0.000149	0.52	-0.00896	0.52	-0.09919	0.52	-0.01205
0.52333	-0.00157	0.52333	-0.00713	0.52333	-0.09789	0.52333	-0.01223
0.52667	-0.00351	0.52667	-0.00569	0.52667	-0.09697	0.52667	-0.01274
0.53	-0.00528	0.53	-0.00449	0.53	-0.09704	0.53	-0.01353
0.53333	-0.00641	0.53333	-0.00336	0.53333	-0.09835	0.53333	-0.01443
0.53667	-0.00664	0.53667	-0.00253	0.53667	-0.10064	0.53667	-0.01525
0.54	-0.00613	0.54	-0.00267	0.54	-0.10317	0.54	-0.01592
0.54333	-0.00511	0.54333	-0.00415	0.54333	-0.10493	0.54333	-0.0165
0.54667	-0.00349	0.54667	-0.00648	0.54667	-0.10539	0.54667	-0.01707
0.55	-0.00136	0.55	-0.00853	0.55	-0.10494	0.55	-0.01775
0.55333	0.000823	0.55333	-0.00948	0.55333	-0.10426	0.55333	-0.0187
0.55667	0.0025	0.55667	-0.00954	0.55667	-0.10362	0.55667	-0.02003
0.56	0.0034	0.56	-0.00968	0.56	-0.10306	0.56	-0.02169
0.56333	0.00347	0.56333	-0.01067	0.56333	-0.10258	0.56333	-0.02325
0.56667	0.00273	0.56667	-0.01231	0.56667	-0.10212	0.56667	-0.02393
0.57	0.00138	0.57	-0.01387	0.57	-0.10199	0.57	-0.02347
0.57333	9.2e-05	0.57333	-0.01508	0.57333	-0.10297	0.57333	-0.02243
0.57667	-0.0003	0.57667	-0.01625	0.57667	-0.10556	0.57667	-0.02172
0.58	0.000493	0.58	-0.01754	0.58	-0.10939	0.58	-0.02183
0.58333	0.00208	0.58333	-0.01887	0.58333	-0.11349	0.58333	-0.02258
0.58667	0.00349	0.58667	-0.02021	0.58667	-0.11697	0.58667	-0.02331
0.59	0.0036	0.59	-0.0216	0.59	-0.11954	0.59	-0.02338
0.59333	0.00203	0.59333	-0.02269	0.59333	-0.1213	0.59333	-0.02251
0.59667	-0.000662	0.59667	-0.02296	0.59667	-0.12206	0.59667	-0.02079
0.6	-0.00344	0.6	-0.02247	0.6	-0.12154	0.6	-0.01864
0.60333	-0.00523	0.60333	-0.02208	0.60333	-0.12002	0.60333	-0.01651
0.60667	-0.0053	0.60667	-0.02251	0.60667	-0.11831	0.60667	-0.01475
0.61	-0.00386	0.61	-0.02364	0.61	-0.11708	0.61	-0.0138
0.61333	-0.00183	0.61333	-0.02457	0.61333	-0.11656	0.61333	-0.01416
0.61667	9.1e-05	0.61667	-0.02444	0.61667	-0.11676	0.61667	-0.01578
0.62	0.00156	0.62	-0.0231	0.62	-0.11762	0.62	-0.01775
0.62333	0.00219	0.62333	-0.02098	0.62333	-0.11908	0.62333	-0.01907
0.62667	0.00162	0.62667	-0.0186	0.62667	-0.12139	0.62667	-0.01963
0.63	-0.000141	0.63	-0.01651	0.63	-0.12471	0.63	-0.01987
0.63333	-0.00259	0.63333	-0.01531	0.63333	-0.12828	0.63333	-0.0196
0.63667	-0.00489	0.63667	-0.01533	0.63667	-0.13081	0.63667	-0.01838
0.64	-0.00644	0.64	-0.0163	0.64	-0.13151	0.64	-0.01653
0.64333	-0.00711	0.64333	-0.01763	0.64333	-0.13056	0.64333	-0.015
0.64667	-0.00697	0.64667	-0.01887	0.64667	-0.12887	0.64667	-0.01446
0.65	-0.00608	0.65	-0.02	0.65	-0.12749	0.65	-0.01489
0.65333	-0.00476	0.65333	-0.02118	0.65333	-0.12692	0.65333	-0.01583
0.65667	-0.00362	0.65667	-0.02235	0.65667	-0.12707	0.65667	-0.01669
0.66	-0.00306	0.66	-0.02315	0.66	-0.1276	0.66	-0.01724
0.66333	-0.00323	0.66333	-0.02339	0.66333	-0.12818	0.66333	-0.01746
0.66667	-0.00415	0.66667	-0.02328	0.66667	-0.12899	0.66667	-0.01713
0.67	-0.00564	0.67	-0.02324	0.67	-0.13068	0.67	-0.0161
0.67333	-0.00696	0.67333	-0.02361	0.67333	-0.13336	0.67333	-0.01497
0.67667	-0.00723	0.67667	-0.02431	0.67667	-0.1362	0.67667	-0.01475
0.68	-0.00636	0.68	-0.025	0.68	-0.13818	0.68	-0.01571
0.68333	-0.00518	0.68333	-0.0253	0.68333	-0.13889	0.68333	-0.01715
0.68667	-0.00438	0.68667	-0.02497	0.68667	-0.13845	0.68667	-0.0182
0.69	-0.00395	0.69	-0.0242	0.69	-0.13735	0.69	-0.01859
0.69333	-0.00364	0.69333	-0.02351	0.69333	-0.13625	0.69333	-0.01856
0.69667	-0.00327	0.69667	-0.02337	0.69667	-0.13536	0.69667	-0.01844
0.7	-0.00289	0.7	-0.02406	0.7	-0.13453	0.7	-0.01837
0.70333	-0.00261	0.70333	-0.0254	0.70333	-0.13381	0.70333	-0.01839
0.70667	-0.00232	0.70667	-0.02687	0.70667	-0.13356	0.70667	-0.01855
0.71	-0.00195	0.71	-0.02817	0.71	-0.13394	0.71	-0.01891
0.71333	-0.00168	0.71333	-0.02915	0.71333	-0.13464	0.71333	-0.01941
0.71667	-0.00154	0.71667	-0.02984	0.71667	-0.13541	0.71667	-0.01988
0.72	-0.00135	0.72	-0.03045	0.72	-0.13647	0.72	-0.02009
0.72333	-0.00112	0.72333	-0.03097	0.72333	-0.138	0.72333	-0.01992
0.72667	-0.00101	0.72667	-0.03095	0.72667	-0.13951	0.72667	-0.01953
0.73	-0.0009	0.73	-0.03002	0.73	-0.14032	0.73	-0.01909
0.73333	-0.000617	0.73333	-0.0284	0.73333	-0.14015	0.73333	-0.01856
0.73667	-0.000332	0.73667	-0.02654	0.73667	-0.13913	0.73667	-0.01808
0.74	-0.000262	0.74	-0.02478	0.74	-0.13768	0.74	-0.01806
0.74333	-0.000222	0.74333	-0.02371	0.74333	-0.13608	0.74333	-0.01879
0.74667	-0.000135	0.74667	-0.02369	0.74667	-0.13446	0.74667	-0.02009
0.75	-0.000349	0.75	-0.02435	0.75	-0.13325	0.75	-0.02154
0.75333	-0.000959	0.75333	-0.02535	0.75333	-0.13318	0.75333	-0.0228
0.75667	-0.00158	0.75667	-0.02701	0.75667	-0.13495	0.75667	-0.02362
0.76	-0.00193	0.76	-0.02933	0.76	-0.13865	0.76	-0.02375
0.76333	-0.00204	0.76333	-0.03161	0.76333	-0.14315	0.76333	-0.02312
0.76667	-0.00202	0.76667	-0.03318	0.76667	-0.14691	0.76667	-0.02196
0.77	-0.00209	0.77	-0.0337	0.77	-0.14912	0.77	-0.02064
0.77333	-0.00244	0.77333	-0.03302	0.77333	-0.14957	0.77333	-0.0196
0.77667	-0.00301	0.77667	-0.03134	0.77667	-0.14829	0.77667	-0.01911
0.78	-0.00331	0.78	-0.02924	0.78	-0.14576	0.78	-0.01902
0.78333	-0.00305	0.78333	-0.02732	0.78333	-0.14302	0.78333	-0.01925
0.78667	-0.00255	0.78667	-0.02603	0.78667	-0.1412	0.78667	-0.01987
0.79	-0.00204	0.79	-0.02559	0.79	-0.14114	0.79	-0.02052
0.79333	-0.00145	0.79333	-0.02589	0.79333	-0.14276	0.79333	-0.02042
0.79667	-0.000948	0.79667	-0.02661	0.79667	-0.14468	0.79667	-0.01906
0.8	-0.000851	0.8	-0.0275	0.8	-0.14538	0.8	-0.01686
0.80333	-0.00106	0.80333	-0.02856	0.80333	-0.14468	0.80333	-0.01485
0.80667	-0.00122	0.80667	-0.03	0.80667	-0.14338	0.80667	-0.01391
0.81	-0.00112	0.81	-0.03193	0.81	-0.1421	0.81	-0.01405
0.81333	-0.00066	0.81333	-0.03401	0.81333	-0.1411	0.81333	-0.01457
0.81667	0.000135	0.81667	-0.03563	0.81667	-0.14057	0.81667	-0.01493
0.82	0.000891	0.82	-0.03619	0.82	-0.14063	0.82	-0.01516
0.82333	0.00123	0.82333	-0.03554	0.82333	-0.14097	0.82333	-0.01562
0.82667	0.00115	0.82667	-0.03392	0.82667	-0.14098	0.82667	-0.0165
0.83	0.000593	0.83	-0.0318	0.83	-0.14034	0.83	-0.01769
0.83333	-0.00076	0.83333	-0.02962	0.83333	-0.13928	0.83333	-0.01873
0.83667	-0.00288	0.83667	-0.02786	0.83667	-0.13819	0.83667	-0.01908
0.84	-0.00499	0.84	-0.02704	0.84	-0.13747	0.84	-0.01847
0.84333	-0.00605	0.84333	-0.02742	0.84333	-0.13745	0.84333	-0.01729
0.84667	-0.00559	0.84667	-0.02888	0.84667	-0.13805	0.84667	-0.01614
0.85	-0.00401	0.85	-0.03099	0.85	-0.1388	0.85	-0.01521
0.85333	-0.00211	0.85333	-0.03314	0.85333	-0.13919	0.85333	-0.01454
0.85667	-0.000508	0.85667	-0.03456	0.85667	-0.13891	0.85667	-0.0146
0.86	0.000473	0.86	-0.03477	0.86	-0.13765	0.86	-0.01557
0.86333	0.000811	0.86333	-0.03393	0.86333	-0.13534	0.86333	-0.01688
0.86667	0.000724	0.86667	-0.03267	0.86667	-0.13247	0.86667	-0.01782
0.87	0.000535	0.87	-0.03143	0.87	-0.12997	0.87	-0.01819
0.87333	0.000461	0.87333	-0.03015	0.87333	-0.12864	0.87333	-0.01825
0.87667	0.000549	0.87667	-0.02863	0.87667	-0.12854	0.87667	-0.01835
0.88	0.000779	0.88	-0.027	0.88	-0.12888	0.88	-0.01886
0.88333	0.0011	0.88333	-0.02592	0.88333	-0.12859	0.88333	-0.02017
0.88667	0.0015	0.88667	-0.02624	0.88667	-0.12719	0.88667	-0.0225
0.89	0.00211	0.89	-0.02808	0.89	-0.12496	0.89	-0.02535
0.89333	0.00286	0.89333	-0.03055	0.89333	-0.12229	0.89333	-0.0275
0.89667	0.0034	0.89667	-0.03258	0.89667	-0.11921	0.89667	-0.02787
0.9	0.00328	0.9	-0.03368	0.9	-0.11592	0.9	-0.02643
0.90333	0.00238	0.90333	-0.03404	0.90333	-0.11308	0.90333	-0.02391
0.90667	0.00102	0.90667	-0.03398	0.90667	-0.11133	0.90667	-0.021
0.91	-0.000319	0.91	-0.03343	0.91	-0.11081	0.91	-0.01826
0.91333	-0.00124	0.91333	-0.03225	0.91333	-0.11158	0.91333	-0.01636
0.91667	-0.00154	0.91667	-0.03074	0.91667	-0.11394	0.91667	-0.01577
0.92	-0.00125	0.92	-0.02949	0.92	-0.11785	0.92	-0.01641
0.92333	-0.000782	0.92333	-0.02889	0.92333	-0.12229	0.92333	-0.01814
0.92667	-0.000602	0.92667	-0.02879	0.92667	-0.12571	0.92667	-0.02094
0.93	-0.000646	0.93	-0.02871	0.93	-0.12696	0.93	-0.02422
0.93333	-0.00033	0.93333	-0.02831	0.93333	-0.12606	0.93333	-0.02665
0.93667	0.000554	0.93667	-0.0278	0.93667	-0.12404	0.93667	-0.02721
0.94	0.00125	0.94	-0.02767	0.94	-0.12197	0.94	-0.02609
0.94333	0.000907	0.94333	-0.02819	0.94333	-0.12039	0.94333	-0.02439
0.94667	-0.000374	0.94667	-0.02931	0.94667	-0.11941	0.94667	-0.02305
0.95	-0.00205	0.95	-0.03081	0.95	-0.11901	0.95	-0.02224
0.95333	-0.00403	0.95333	-0.03227	0.95333	-0.11918	0.95333	-0.02189
0.95667	-0.00649	0.95667	-0.03332	0.95667	-0.11969	0.95667	-0.02211
0.96	-0.00918	0.96	-0.03373	0.96	-0.11994	0.96	-0.02302
0.96333	-0.01138	0.96333	-0.03316	0.96333	-0.1192	0.96333	-0.02438
0.96667	-0.01249	0.96667	-0.03141	0.96667	-0.11735	0.96667	-0.02562
0.97	-0.01251	0.97	-0.02892	0.97	-0.1152	0.97	-0.02618
0.97333	-0.0118	0.97333	-0.02648	0.97333	-0.11366	0.97333	-0.02586
0.97667	-0.01054	0.97667	-0.02473	0.97667	-0.11294	0.97667	-0.02483
0.98	-0.00861	0.98	-0.0241	0.98	-0.11302	0.98	-0.0236
0.98333	-0.00597	0.98333	-0.02473	0.98333	-0.11402	0.98333	-0.0227
0.98667	-0.00299	0.98667	-0.02638	0.98667	-0.11551	0.98667	-0.0224
0.99	-0.000242	0.99	-0.02855	0.99	-0.11655	0.99	-0.02254
0.99333	0.00178	0.99333	-0.03058	0.99333	-0.11688	0.99333	-0.02285
0.99667	0.00278	0.99667	-0.03175	0.99667	-0.11711	0.99667	-0.0232
1	0.00284	1	-0.03169	1	-0.11783	1	-0.0237
100333	0.0023	100333	-0.0306	100333	-0.11881	100333	-0.02429
100667	0.00147	100667	-0.02905	100667	-0.11954	100667	-0.02466
1.01	0.000372	1.01	-0.02768	1.01	-0.12003	1.01	-0.02442
101333	-0.00108	101333	-0.02698	101333	-0.12065	101333	-0.02351
101667	-0.00266	101667	-0.02712	101667	-0.12161	101667	-0.02229
1.02	-0.00368	1.02	-0.02791	1.02	-0.12287	1.02	-0.02096
102333	-0.00328	102333	-0.02873	102333	-0.12436	102333	-0.01945
102667	-0.00119	102667	-0.02884	102667	-0.1261	102667	-0.01775
1.03	0.00189	1.03	-0.02785	1.03	-0.12787	1.03	-0.01624
103333	0.00462	103333	-0.02602	103333	-0.1291	103333	-0.01551
103667	0.00589	103667	-0.02377	103667	-0.12944	103667	-0.01573
1.04	0.00553	1.04	-0.02129	1.04	-0.12929	1.04	-0.01657
104333	0.00427	104333	-0.01865	104333	-0.12923	104333	-0.01769
104667	0.00282	104667	-0.01625	104667	-0.12932	104667	-0.01915
1.05	0.0012	1.05	-0.01484	1.05	-0.12907	1.05	-0.02099
105333	-0.000882	105333	-0.01495	105333	-0.12827	105333	-0.02292
105667	-0.00321	105667	-0.01635	105667	-0.12735	105667	-0.02454
1.06	-0.00505	1.06	-0.01828	1.06	-0.12685	1.06	-0.02554
106333	-0.00591	106333	-0.01996	106333	-0.12696	106333	-0.02578
106667	-0.00595	106667	-0.02079	106667	-0.12767	106667	-0.02533
1.07	-0.00549	1.07	-0.02052	1.07	-0.12887	1.07	-0.02453
107333	-0.00502	107333	-0.01966	107333	-0.13026	107333	-0.02359
107667	-0.00525	107667	-0.01911	107667	-0.13136	107667	-0.02245
1.08	-0.0062	1.08	-0.01911	1.08	-0.1317	1.08	-0.02109
108333	-0.00692	108333	-0.01908	108333	-0.13128	108333	-0.0198
108667	-0.00677	108667	-0.01861	108667	-0.1306	108667	-0.01908
1.09	-0.00604	1.09	-0.01807	1.09	-0.13035	1.09	-0.0193
109333	-0.00554	109333	-0.01787	109333	-0.13082	109333	-0.02039
109667	-0.00595	109667	-0.01777	109667	-0.13153	109667	-0.0219
1.1	-0.00705	1.1	-0.01725	1.1	-0.13166	1.1	-0.0234
110333	-0.00791	110333	-0.01657	110333	-0.13104	110333	-0.02471
110667	-0.00785	110667	-0.01682	110667	-0.13042	110667	-0.02593
1.11	-0.00706	1.11	-0.0188	1.11	-0.13057	1.11	-0.02736
111333	-0.00602	111333	-0.02207	111333	-0.13133	111333	-0.02901
111667	-0.00485	111667	-0.02498	111667	-0.13201	111667	-0.0306
1.12	-0.00333	1.12	-0.02579	1.12	-0.13228	1.12	-0.03171
112333	-0.00147	112333	-0.02408	112333	-0.13239	112333	-0.03186
112667	0.000395	112667	-0.02094	112667	-0.13258	112667	-0.03091
1.13	0.00194	1.13	-0.01782	1.13	-0.13261	1.13	-0.02939
113333	0.00297	113333	-0.01541	113333	-0.13202	113333	-0.02813
113667	0.00329	113667	-0.01361	113667	-0.13063	113667	-0.02739
1.14	0.00267	1.14	-0.01201	1.14	-0.12881	1.14	-0.02688
114333	0.000947	114333	-0.01035	114333	-0.1272	114333	-0.0265
114667	-0.00176	114667	-0.00859	114667	-0.12661	114667	-0.0266
1.15	-0.0049	1.15	-0.0069	1.15	-0.12776	1.15	-0.02751
115333	-0.00745	115333	-0.00551	115333	-0.13073	115333	-0.02911
115667	-0.00853	115667	-0.00439	115667	-0.1345	115667	-0.03075
1.16	-0.00809	1.16	-0.00315	1.16	-0.13742	1.16	-0.03156
116333	-0.00687	116333	-0.00145	116333	-0.13833	116333	-0.03122
116667	-0.00557	116667	0.000666	116667	-0.13734	116667	-0.03018
1.17	-0.00463	1.17	0.00284	1.17	-0.13532	1.17	-0.02917
117333	-0.0044	117333	0.00468	117333	-0.13297	117333	-0.02867
117667	-0.0052	117667	0.00592	117667	-0.13074	117667	-0.02858
1.18	-0.00686	1.18	0.00649	1.18	-0.12899	1.18	-0.02842
118333	-0.00849	118333	0.00657	118333	-0.12777	118333	-0.02779
118667	-0.0092	118667	0.00648	118667	-0.12706	118667	-0.02682
1.19	-0.00879	1.19	0.00639	1.19	-0.12729	1.19	-0.02619
119333	-0.00773	119333	0.00679	119333	-0.12869	119333	-0.02666
119667	-0.00669	119667	0.00873	119667	-0.13056	119667	-0.02832
1.2	-0.00585	1.2	0.01289	1.2	-0.13189	1.2	-0.03066
120333	-0.00476	120333	0.0186	120333	-0.1324	120333	-0.03334
120667	-0.00326	120667	0.02425	120667	-0.13233	120667	-0.03637
1.21	-0.00192	1.21	0.02869	1.21	-0.13182	1.21	-0.03938
121333	-0.00142	121333	0.03184	121333	-0.13066	121333	-0.04139
121667	-0.00194	121667	0.03438	121667	-0.12888	121667	-0.04158
1.22	-0.00298	1.22	0.03718	1.22	-0.12735	1.22	-0.03976
122333	-0.00382	122333	0.04074	122333	-0.1271	122333	-0.03619
122667	-0.00411	122667	0.04475	122667	-0.12825	122667	-0.03157
1.23	-0.00404	1.23	0.04832	1.23	-0.13032	1.23	-0.02719
123333	-0.00388	123333	0.05104	123333	-0.13278	123333	-0.02425
123667	-0.0038	123667	0.05334	123667	-0.13474	123667	-0.02288
1.24	-0.00403	1.24	0.05564	1.24	-0.13537	1.24	-0.02227
124333	-0.00453	124333	0.05777	124333	-0.13487	124333	-0.0218
124667	-0.00475	124667	0.05946	124667	-0.1343	124667	-0.02155
1.25	-0.00418	1.25	0.06071	1.25	-0.13446	1.25	-0.02217
125333	-0.00295	125333	0.06169	125333	-0.13537	125333	-0.02403
125667	-0.00198	125667	0.06268	125667	-0.1364	125667	-0.02671
1.26	-0.0021	1.26	0.0638	1.26	-0.13683	1.26	-0.0293
126333	-0.00314	126333	0.06487	126333	-0.13657	126333	-0.03116
126667	-0.0043	126667	0.0656	126667	-0.13626	126667	-0.03209
1.27	-0.00524	1.27	0.06595	1.27	-0.13632	1.27	-0.03221
127333	-0.00622	127333	0.06611	127333	-0.13664	127333	-0.03187
127667	-0.00717	127667	0.06621	127667	-0.13705	127667	-0.03119
1.28	-0.00766	1.28	0.06614	1.28	-0.13763	1.28	-0.03007
128333	-0.00742	128333	0.0656	128333	-0.13849	128333	-0.0287
128667	-0.00653	128667	0.06437	128667	-0.13926	128667	-0.02765
1.29	-0.00523	1.29	0.06249	1.29	-0.13939	1.29	-0.02728
129333	-0.00406	129333	0.06027	129333	-0.13885	129333	-0.02761
129667	-0.00375	129667	0.05858	129667	-0.13799	129667	-0.02827
1.3	-0.00461	1.3	0.05821	1.3	-0.1369	1.3	-0.02882
130333	-0.00626	130333	0.05901	130333	-0.13544	130333	-0.02935
130667	-0.00801	130667	0.05997	130667	-0.13354	130667	-0.03046
1.31	-0.00914	1.31	0.06014	1.31	-0.13154	1.31	-0.03221
131333	-0.00928	131333	0.05946	131333	-0.13051	131333	-0.03379
131667	-0.00897	131667	0.0584	131667	-0.13147	131667	-0.03445
1.32	-0.00925	1.32	0.05724	1.32	-0.13423	1.32	-0.0342
132333	-0.0106	132333	0.05605	132333	-0.13753	132333	-0.03345
132667	-0.01209	132667	0.05494	132667	-0.14008	132667	-0.03233
1.33	-0.01223	1.33	0.05394	1.33	-0.14148	1.33	-0.03076
133333	-0.01037	133333	0.05277	133333	-0.14237	133333	-0.02899
133667	-0.00698	133667	0.05108	133667	-0.14336	133667	-0.02751
1.34	-0.00316	1.34	0.04881	1.34	-0.14404	1.34	-0.02655
134333	-0.00019	134333	0.04618	134333	-0.14383	134333	-0.02604
134667	0.000894	134667	0.04354	134667	-0.14294	134667	-0.02595
1.35	-7.5e-05	1.35	0.04141	1.35	-0.14218	1.35	-0.0264
135333	-0.00244	135333	0.0404	135333	-0.14207	135333	-0.02727
135667	-0.0054	135667	0.04059	135667	-0.14256	135667	-0.02817
1.36	-0.00816	1.36	0.04137	1.36	-0.14314	1.36	-0.0288
136333	-0.00987	136333	0.04189	136333	-0.14304	136333	-0.02902
136667	-0.01005	136667	0.04174	136667	-0.14156	136667	-0.02887
1.37	-0.009	1.37	0.04118	1.37	-0.1388	1.37	-0.02868
137333	-0.00758	137333	0.04077	137333	-0.13581	137333	-0.02864
137667	-0.0064	137667	0.04098	137667	-0.13383	137667	-0.02836
1.38	-0.00553	1.38	0.04185	1.38	-0.13362	1.38	-0.02734
138333	-0.00483	138333	0.04303	138333	-0.13527	138333	-0.02579
138667	-0.00416	138667	0.04402	138667	-0.13814	138667	-0.02449
1.39	-0.00365	1.39	0.04442	1.39	-0.14107	1.39	-0.02389
139333	-0.00388	139333	0.04394	139333	-0.14303	139333	-0.02392
139667	-0.00535	139667	0.04254	139667	-0.14393	139667	-0.02451
1.4	-0.00772	1.4	0.04075	1.4	-0.14429	1.4	-0.02589
140333	-0.01004	140333	0.03952	140333	-0.1443	140333	-0.02803
140667	-0.01148	140667	0.03965	140667	-0.14363	140667	-0.03036
1.41	-0.01157	1.41	0.04137	1.41	-0.14208	1.41	-0.03247
141333	-0.01028	141333	0.04441	141333	-0.14011	141333	-0.03431
141667	-0.00801	141667	0.04827	141667	-0.13896	141667	-0.03577
1.42	-0.00536	1.42	0.05261	1.42	-0.13974	1.42	-0.03671
142333	-0.00299	142333	0.05719	142333	-0.14239	142333	-0.03699
142667	-0.00135	142667	0.06159	142667	-0.14589	142667	-0.03625
1.43	-0.0005	1.43	0.06542	1.43	-0.14922	1.43	-0.03448
143333	-0.000387	143333	0.06827	143333	-0.1516	143333	-0.03253
143667	-0.0012	143667	0.06972	143667	-0.1524	143667	-0.03164
1.44	-0.00314	1.44	0.06996	1.44	-0.1515	1.44	-0.03239
144333	-0.00572	144333	0.06997	144333	-0.14954	144333	-0.03412
144667	-0.00789	144667	0.0707	144667	-0.14757	144667	-0.03513
1.45	-0.00897	1.45	0.07252	1.45	-0.14631	1.45	-0.03411
145333	-0.00927	145333	0.07518	145333	-0.1458	145333	-0.03126
145667	-0.00946	145667	0.07833	145667	-0.14549	145667	-0.02777
1.46	-0.0097	1.46	0.08185	1.46	-0.14477	1.46	-0.02472
146333	-0.00962	146333	0.08568	146333	-0.14349	146333	-0.02283
146667	-0.00901	146667	0.08957	146667	-0.14187	146667	-0.02257
1.47	-0.00824	1.47	0.09327	1.47	-0.14031	1.47	-0.02386
147333	-0.00787	147333	0.09656	147333	-0.13921	147333	-0.02604
147667	-0.00805	147667	0.09892	147667	-0.13893	147667	-0.02847
1.48	-0.00852	1.48	0.0997	1.48	-0.13961	1.48	-0.03083
148333	-0.00875	148333	0.09888	148333	-0.14092	148333	-0.0331
148667	-0.00851	148667	0.0972	148667	-0.14221	148667	-0.03522
1.49	-0.00826	1.49	0.09542	1.49	-0.1429	1.49	-0.03663
149333	-0.00834	149333	0.09366	149333	-0.14303	149333	-0.03662
149667	-0.00822	149667	0.09197	149667	-0.14297	149667	-0.03507
1.5	-0.00723	1.5	0.0909	1.5	-0.14293	1.5	-0.03273
150333	-0.00554	150333	0.09107	150333	-0.14291	150333	-0.03073
150667	-0.00387	150667	0.09249	150667	-0.14293	150667	-0.02985
1.51	-0.00277	1.51	0.0947	1.51	-0.14307	1.51	-0.03001
151333	-0.00242	151333	0.09702	151333	-0.1433	151333	-0.03053
151667	-0.00284	151667	0.09862	151667	-0.14338	151667	-0.03107
1.52	-0.00399	1.52	0.09882	1.52	-0.14315	1.52	-0.03188
152333	-0.00557	152333	0.09721	152333	-0.14276	152333	-0.03317
152667	-0.00697	152667	0.09384	152667	-0.1426	152667	-0.03479
1.53	-0.00744	1.53	0.08948	1.53	-0.14297	1.53	-0.03639
153333	-0.00684	153333	0.08525	153333	-0.14384	153333	-0.03755
153667	-0.00569	153667	0.08199	153667	-0.14481	153667	-0.03781
1.54	-0.00453	1.54	0.07986	1.54	-0.14543	1.54	-0.03711
154333	-0.00363	154333	0.07853	154333	-0.14559	154333	-0.03573
154667	-0.00328	154667	0.07767	154667	-0.14542	154667	-0.03414
1.55	-0.00365	1.55	0.0772	1.55	-0.14517	1.55	-0.03275
155333	-0.00434	155333	0.07688	155333	-0.14505	155333	-0.03152
155667	-0.00451	155667	0.07609	155667	-0.14533	155667	-0.03021
1.56	-0.00359	1.56	0.07418	1.56	-0.14623	1.56	-0.02886
156333	-0.00169	156333	0.07117	156333	-0.14781	156333	-0.02776
156667	0.000456	156667	0.06774	156667	-0.15001	156667	-0.02734
1.57	0.00178	1.57	0.06469	1.57	-0.15259	1.57	-0.02799
157333	0.00153	157333	0.06234	157333	-0.155	157333	-0.02958
157667	5.5e-05	157667	0.0604	157667	-0.15677	157667	-0.03133
1.58	-0.00129	1.58	0.05833	1.58	-0.15759	1.58	-0.03256
158333	-0.00162	158333	0.05607	158333	-0.15753	158333	-0.03318
158667	-0.0012	158667	0.05391	158667	-0.15707	158667	-0.03357
1.59	-0.000756	1.59	0.05215	1.59	-0.15646	1.59	-0.03427
159333	-0.000788	159333	0.05085	159333	-0.15557	159333	-0.03537
159667	-0.00125	159667	0.04966	159667	-0.1544	159667	-0.03617
1.6	-0.00189	1.6	0.04802	1.6	-0.15289	1.6	-0.03587
160333	-0.00278	160333	0.04559	160333	-0.15088	160333	-0.0344
160667	-0.00422	160667	0.04243	160667	-0.14852	160667	-0.03243
1.61	-0.0061	1.61	0.03896	1.61	-0.14644	1.61	-0.03084
161333	-0.00774	161333	0.03591	161333	-0.14493	161333	-0.03031
161667	-0.00859	161667	0.03394	161667	-0.14378	161667	-0.03104
1.62	-0.00865	1.62	0.03311	1.62	-0.14283	1.62	-0.03251
162333	-0.00822	162333	0.03281	162333	-0.14208	162333	-0.03356
162667	-0.00787	162667	0.03207	162667	-0.14166	162667	-0.03324
1.63	-0.00805	1.63	0.03032	1.63	-0.14184	1.63	-0.03175
163333	-0.0086	163333	0.02792	163333	-0.14284	163333	-0.03037
163667	-0.00881	163667	0.026	163667	-0.14472	163667	-0.03017
1.64	-0.00825	1.64	0.02552	1.64	-0.14725	1.64	-0.03082
164333	-0.00715	164333	0.02656	164333	-0.14974	164333	-0.03111
164667	-0.00609	164667	0.02825	164667	-0.15137	164667	-0.03041
1.65	-0.00549	1.65	0.02927	1.65	-0.15179	1.65	-0.02919
165333	-0.00544	165333	0.02878	165333	-0.15114	165333	-0.02833
165667	-0.00567	165667	0.02695	165667	-0.14988	165667	-0.02835
1.66	-0.00576	1.66	0.02479	1.66	-0.14885	1.66	-0.0292
166333	-0.00552	166333	0.02326	166333	-0.14874	166333	-0.0305
166667	-0.00509	166667	0.02273	166667	-0.14942	166667	-0.03178
1.67	-0.00463	1.67	0.02311	1.67	-0.15006	1.67	-0.03265
167333	-0.00428	167333	0.02426	167333	-0.14983	167333	-0.03296
167667	-0.00418	167667	0.02559	167667	-0.14841	167667	-0.03293
1.68	-0.00423	1.68	0.02596	1.68	-0.14653	1.68	-0.03291
168333	-0.00404	168333	0.02488	168333	-0.14548	168333	-0.03285
168667	-0.00344	168667	0.02298	168667	-0.14602	168667	-0.03244
1.69	-0.0026	1.69	0.02101	1.69	-0.14768	1.69	-0.03176
169333	-0.00202	169333	0.01918	169333	-0.14931	169333	-0.03132
169667	-0.00237	169667	0.01774	169667	-0.15026	169667	-0.03149
1.7	-0.00388	1.7	0.01714	1.7	-0.15081	1.7	-0.03215
170333	-0.00594	170333	0.01765	170333	-0.15152	170333	-0.03273
170667	-0.00762	170667	0.0192	170667	-0.15265	170667	-0.03284
1.71	-0.00845	1.71	0.02157	1.71	-0.15391	1.71	-0.03256
171333	-0.00881	171333	0.0243	171333	-0.15478	171333	-0.03215
171667	-0.00932	171667	0.02651	171667	-0.1549	171667	-0.032
1.72	-0.01006	1.72	0.02741	1.72	-0.15431	1.72	-0.03258
172333	-0.01058	172333	0.02727	172333	-0.15338	172333	-0.03397
172667	-0.0105	172667	0.02695	172667	-0.15256	172667	-0.03582
1.73	-0.00976	1.73	0.02682	1.73	-0.15215	1.73	-0.03789
173333	-0.00865	173333	0.02673	173333	-0.15211	173333	-0.04009
173667	-0.00763	173667	0.02662	173667	-0.15217	173667	-0.04201
1.74	-0.00689	1.74	0.02645	1.74	-0.15221	1.74	-0.043
174333	-0.00637	174333	0.02594	174333	-0.15225	174333	-0.0426
174667	-0.00596	174667	0.025	174667	-0.15218	174667	-0.04097
1.75	-0.00576	1.75	0.02424	1.75	-0.15181	1.75	-0.03898
175333	-0.00607	175333	0.02452	175333	-0.15129	175333	-0.03763
175667	-0.00693	175667	0.02578	175667	-0.15117	175667	-0.03729
1.76	-0.00792	1.76	0.02697	1.76	-0.15201	1.76	-0.03772
176333	-0.00841	176333	0.02731	176333	-0.15379	176333	-0.03858
176667	-0.00788	176667	0.02679	176667	-0.15568	176667	-0.03947
1.77	-0.00632	1.77	0.02557	1.77	-0.15672	1.77	-0.03986
177333	-0.00432	177333	0.02354	177333	-0.15637	177333	-0.03931
177667	-0.0028	177667	0.02037	177667	-0.15486	177667	-0.03799
1.78	-0.00276	1.78	0.01602	1.78	-0.15334	1.78	-0.03654
178333	-0.00463	178333	0.01124	178333	-0.15298	178333	-0.03566
178667	-0.00772	178667	0.00726	178667	-0.15372	178667	-0.03556
1.79	-0.01071	1.79	0.00493	1.79	-0.15459	1.79	-0.0359
179333	-0.01245	179333	0.00429	179333	-0.15482	179333	-0.03641
179667	-0.01262	179667	0.00478	179667	-0.15418	179667	-0.03709
1.8	-0.01165	1.8	0.00577	1.8	-0.15274	1.8	-0.03781
180333	-0.01016	180333	0.00688	180333	-0.15065	180333	-0.03838
180667	-0.00862	180667	0.00789	180667	-0.14835	180667	-0.03898
1.81	-0.0075	1.81	0.00858	1.81	-0.14654	1.81	-0.04005
181333	-0.00718	181333	0.00906	181333	-0.14581	181333	-0.04165
181667	-0.00777	181667	0.00961	181667	-0.14608	181667	-0.0433
1.82	-0.00881	1.82	0.00997	1.82	-0.14677	1.82	-0.04433
182333	-0.00925	182333	0.00931	182333	-0.14717	182333	-0.04427
182667	-0.0082	182667	0.00691	182667	-0.14692	182667	-0.04316
1.83	-0.00594	1.83	0.0029	1.83	-0.14626	1.83	-0.04157
183333	-0.0038	183333	-0.00176	183333	-0.14587	183333	-0.04007
183667	-0.00282	183667	-0.00602	183667	-0.14621	183667	-0.03875
1.84	-0.00308	1.84	-0.00938	1.84	-0.14719	1.84	-0.0373
184333	-0.00414	184333	-0.01193	184333	-0.14839	184333	-0.03574
184667	-0.00539	184667	-0.01395	184667	-0.1491	184667	-0.03475
1.85	-0.00631	1.85	-0.01551	1.85	-0.14881	1.85	-0.03487
185333	-0.00667	185333	-0.01653	185333	-0.148	185333	-0.03592
185667	-0.00672	185667	-0.01689	185667	-0.14799	185667	-0.03727
1.86	-0.00715	1.86	-0.01664	1.86	-0.14957	1.86	-0.0383
186333	-0.00851	186333	-0.01617	186333	-0.15212	186333	-0.03871
186667	-0.01044	186667	-0.01614	186667	-0.15445	186667	-0.03887
1.87	-0.01165	1.87	-0.01677	1.87	-0.15599	1.87	-0.03937
187333	-0.01111	187333	-0.01744	187333	-0.15687	187333	-0.04028
187667	-0.00927	187667	-0.01709	187667	-0.15739	187667	-0.0412
1.88	-0.00773	1.88	-0.01518	1.88	-0.15769	1.88	-0.04187
188333	-0.00764	188333	-0.01199	188333	-0.15769	188333	-0.04193
188667	-0.00869	188667	-0.00815	188667	-0.15752	188667	-0.04076
1.89	-0.0098	1.89	-0.00438	1.89	-0.15748	1.89	-0.03834
189333	-0.01024	189333	-0.00136	189333	-0.15764	189333	-0.03568
189667	-0.01022	189667	0.000873	189667	-0.15767	189667	-0.03412
1.9	-0.01045	1.9	0.0026	1.9	-0.15731	1.9	-0.03427
190333	-0.01124	190333	0.0036	190333	-0.15661	190333	-0.03563
190667	-0.01216	190667	0.00326	190667	-0.1558	190667	-0.03699
1.91	-0.01273	1.91	0.00125	1.91	-0.15494	1.91	-0.03727
191333	-0.01328	191333	-0.00224	191333	-0.15396	191333	-0.03641
191667	-0.01433	191667	-0.00674	191667	-0.15284	191667	-0.03556
1.92	-0.01563	1.92	-0.01174	1.92	-0.15159	1.92	-0.03598
192333	-0.01638	192333	-0.01684	192333	-0.15023	192333	-0.03777
192667	-0.01598	192667	-0.02179	192667	-0.14894	192667	-0.03993
1.93	-0.01432	1.93	-0.02638	1.93	-0.14819	1.93	-0.04138
193333	-0.01205	193333	-0.03024	193333	-0.14841	193333	-0.04167
193667	-0.0103	193667	-0.03317	193667	-0.14948	193667	-0.0408
1.94	-0.00961	1.94	-0.03568	1.94	-0.15083	1.94	-0.03897
194333	-0.00938	194333	-0.03875	194333	-0.15201	194333	-0.0367
194667	-0.0089	194667	-0.04271	194667	-0.1529	194667	-0.03481
1.95	-0.00827	1.95	-0.04695	1.95	-0.15353	1.95	-0.0342
195333	-0.00806	195333	-0.05062	195333	-0.15403	195333	-0.03511
195667	-0.00835	195667	-0.05337	195667	-0.1545	195667	-0.03681
1.96	-0.00871	1.96	-0.05516	1.96	-0.15496	1.96	-0.03828
196333	-0.00897	196333	-0.05597	196333	-0.15563	196333	-0.0389
196667	-0.0095	196667	-0.05597	196667	-0.15649	196667	-0.03839
1.97	-0.01067	1.97	-0.05581	1.97	-0.15706	1.97	-0.03693
197333	-0.01216	197333	-0.05622	197333	-0.15684	197333	-0.03539
197667	-0.01294	197667	-0.05775	197667	-0.15568	197667	-0.03462
1.98	-0.01197	1.98	-0.06033	1.98	-0.15349	1.98	-0.03496
198333	-0.00889	198333	-0.06322	198333	-0.15023	198333	-0.03644
198667	-0.00462	198667	-0.06556	198667	-0.14628	198667	-0.03861
1.99	-0.00105	1.99	-0.06696	1.99	-0.14246	1.99	-0.04043
199333	0.000505	199333	-0.06752	199333	-0.1394	199333	-0.04108
199667	0.000252	199667	-0.06765	199667	-0.1374	199667	-0.04061
2	-0.000858	2	-0.06793	2	-0.1366	2	-0.03971
200333	-0.00215	200333	-0.06871	200333	-0.1367	200333	-0.03909
200667	-0.00348	200667	-0.06971	200667	-0.13705	200667	-0.03911
2.01	-0.0049	2.01	-0.07	2.01	-0.13707	2.01	-0.03967
201333	-0.00636	201333	-0.06891	201333	-0.13666	201333	-0.04026
201667	-0.00769	201667	-0.06694	201667	-0.13595	201667	-0.0403
2.02	-0.00874	2.02	-0.06528	2.02	-0.13509	2.02	-0.0396
202333	-0.00938	202333	-0.06466	202333	-0.13438	202333	-0.03838
202667	-0.00979	202667	-0.06501	202667	-0.13432	202667	-0.03711
2.03	-0.01056	2.03	-0.06599	2.03	-0.13509	2.03	-0.03651
203333	-0.01215	203333	-0.06736	203333	-0.13608	203333	-0.03711
203667	-0.01436	203667	-0.06899	203667	-0.13657	203667	-0.0388
2.04	-0.01636	2.04	-0.07014	2.04	-0.13678	2.04	-0.04105
204333	-0.01703	204333	-0.06965	204333	-0.13777	204333	-0.043
204667	-0.0158	204667	-0.06725	204667	-0.14051	204667	-0.04388
2.05	-0.01324	2.05	-0.06411	2.05	-0.14484	2.05	-0.04346
205333	-0.01059	205333	-0.06198	205333	-0.14949	205333	-0.04206
205667	-0.00887	205667	-0.062	205667	-0.15302	205667	-0.04039
2.06	-0.00855	2.06	-0.06393	2.06	-0.15475	2.06	-0.03898
206333	-0.00949	206333	-0.06656	206333	-0.15484	206333	-0.03786
206667	-0.01117	206667	-0.06865	206667	-0.15386	206667	-0.03687
2.07	-0.01282	2.07	-0.06951	2.07	-0.15246	2.07	-0.03615
207333	-0.01357	207333	-0.06917	207333	-0.15099	207333	-0.03599
207667	-0.01294	207667	-0.06826	207667	-0.14927	207667	-0.03644
2.08	-0.01157	2.08	-0.06759	2.08	-0.14695	2.08	-0.03718
208333	-0.01095	208333	-0.06764	208333	-0.14433	208333	-0.03764
208667	-0.01202	208667	-0.06827	208667	-0.1425	208667	-0.03763
2.09	-0.01421	2.09	-0.0692	2.09	-0.14197	2.09	-0.0376
209333	-0.01615	209333	-0.07044	209333	-0.14199	209333	-0.03802
209667	-0.01706	209667	-0.07178	209667	-0.14157	209667	-0.03886
2.1	-0.01705	2.1	-0.07238	2.1	-0.14081	2.1	-0.03982
210333	-0.01636	210333	-0.07159	210333	-0.14046	210333	-0.04062
210667	-0.01495	210667	-0.06989	210667	-0.14109	210667	-0.04111
2.11	-0.01278	2.11	-0.06831	2.11	-0.1427	2.11	-0.04136
211333	-0.01006	211333	-0.06751	211333	-0.14452	211333	-0.04168
211667	-0.00735	211667	-0.06772	211667	-0.1453	211667	-0.04227
2.12	-0.00522	2.12	-0.06866	2.12	-0.14432	2.12	-0.04299
212333	-0.00397	212333	-0.06978	212333	-0.14219	212333	-0.04325
212667	-0.0036	212667	-0.07079	212667	-0.14035	212667	-0.0426
2.13	-0.00388	2.13	-0.07168	2.13	-0.13981	2.13	-0.04129
213333	-0.00419	213333	-0.07223	213333	-0.14037	213333	-0.03985
213667	-0.00411	213667	-0.07239	213667	-0.14114	213667	-0.03846
2.14	-0.00373	2.14	-0.07272	2.14	-0.14163	2.14	-0.03727
214333	-0.00341	214333	-0.07373	214333	-0.14197	214333	-0.03683
214667	-0.00357	214667	-0.07526	214667	-0.14235	214667	-0.03763
2.15	-0.00465	2.15	-0.07694	2.15	-0.14274	2.15	-0.03925
215333	-0.00671	215333	-0.07851	215333	-0.14297	215333	-0.04069
215667	-0.00919	215667	-0.07961	215667	-0.14289	215667	-0.04133
2.16	-0.01115	2.16	-0.08012	2.16	-0.14244	2.16	-0.04141
216333	-0.01198	216333	-0.08033	216333	-0.14178	216333	-0.04133
216667	-0.01171	216667	-0.08056	216667	-0.14117	216667	-0.04142
2.17	-0.01073	2.17	-0.08086	2.17	-0.14085	2.17	-0.042
217333	-0.00936	217333	-0.08131	217333	-0.14084	217333	-0.04326
217667	-0.00784	217667	-0.0819	217667	-0.14072	217667	-0.04482
2.18	-0.00662	2.18	-0.08249	2.18	-0.1401	2.18	-0.04596
218333	-0.00604	218333	-0.08276	218333	-0.13906	218333	-0.04606
218667	-0.00595	218667	-0.08217	218667	-0.13824	218667	-0.04502
2.19	-0.00597	2.19	-0.08037	2.19	-0.13832	2.19	-0.04342
219333	-0.00572	219333	-0.07757	219333	-0.13946	219333	-0.04221
219667	-0.00501	219667	-0.07446	219667	-0.14094	219667	-0.04183
2.2	-0.00403	2.2	-0.07179	2.2	-0.14166	2.2	-0.04194
220333	-0.00316	220333	-0.07019	220333	-0.14097	220333	-0.04204
220667	-0.0026	220667	-0.06988	220667	-0.13897	220667	-0.04207
2.21	-0.00235	2.21	-0.07041	2.21	-0.13633	2.21	-0.04234
221333	-0.0023	221333	-0.07107	221333	-0.13389	221333	-0.04292
221667	-0.00232	221667	-0.07158	221667	-0.13214	221667	-0.04358
2.22	-0.00242	2.22	-0.07222	2.22	-0.1312	2.22	-0.04398
222333	-0.00262	222333	-0.07335	222333	-0.13103	222333	-0.04363
222667	-0.00283	222667	-0.07465	222667	-0.13167	222667	-0.0422
2.23	-0.00279	2.23	-0.07546	2.23	-0.13315	2.23	-0.03998
223333	-0.00235	223333	-0.0754	223333	-0.13529	223333	-0.03773
223667	-0.00154	223667	-0.07462	223667	-0.13764	223667	-0.03624
2.24	-0.000669	2.24	-0.07353	2.24	-0.13948	2.24	-0.03588
224333	-0.000242	224333	-0.07241	224333	-0.14039	224333	-0.03645
224667	-0.000742	224667	-0.07151	224667	-0.14057	224667	-0.03752
2.25	-0.00202	2.25	-0.07108	2.25	-0.14044	2.25	-0.03899
225333	-0.00329	225333	-0.07112	225333	-0.14024	225333	-0.04068
225667	-0.00408	225667	-0.07152	225667	-0.14011	225667	-0.04196
2.26	-0.00467	2.26	-0.07226	2.26	-0.14007	2.26	-0.04221
226333	-0.00554	226333	-0.07318	226333	-0.1398	226333	-0.04145
226667	-0.00656	226667	-0.0739	226667	-0.13903	226667	-0.04017
2.27	-0.00694	2.27	-0.07422	2.27	-0.13777	2.27	-0.03871
227333	-0.00612	227333	-0.07398	227333	-0.13613	227333	-0.03713
227667	-0.00467	227667	-0.07305	227667	-0.13429	227667	-0.03567
2.28	-0.00366	2.28	-0.07182	2.28	-0.13275	2.28	-0.03483
228333	-0.00351	228333	-0.07104	228333	-0.13193	228333	-0.03512
228667	-0.0038	228667	-0.07118	228667	-0.13186	228667	-0.03684
2.29	-0.00419	2.29	-0.07228	2.29	-0.13221	2.29	-0.03969
229333	-0.00473	229333	-0.07397	229333	-0.13278	229333	-0.04302
229667	-0.00572	229667	-0.07558	229667	-0.13354	229667	-0.04631
2.3	-0.00729	2.3	-0.07649	2.3	-0.13472	2.3	-0.04902
230333	-0.00926	230333	-0.07643	230333	-0.13666	230333	-0.05043
230667	-0.01117	230667	-0.07565	230667	-0.13938	230667	-0.05026
2.31	-0.01232	2.31	-0.07463	2.31	-0.14214	2.31	-0.04909
231333	-0.01219	231333	-0.07354	231333	-0.14398	231333	-0.04751
231667	-0.01082	231667	-0.07227	231667	-0.14437	231667	-0.04552
2.32	-0.00892	2.32	-0.071	2.32	-0.14364	2.32	-0.04288
232333	-0.00727	232333	-0.07013	232333	-0.14256	232333	-0.04004
232667	-0.00629	232667	-0.06959	232667	-0.14163	232667	-0.03799
2.33	-0.00621	2.33	-0.06895	2.33	-0.14067	2.33	-0.03735
233333	-0.00689	233333	-0.06811	233333	-0.13934	233333	-0.03792
233667	-0.00766	233667	-0.06718	233667	-0.13752	233667	-0.03914
2.34	-0.00796	2.34	-0.06592	2.34	-0.13532	2.34	-0.0406
234333	-0.00772	234333	-0.06386	234333	-0.1332	234333	-0.04198
234667	-0.00694	234667	-0.06091	234667	-0.13187	234667	-0.04303
2.35	-0.00571	2.35	-0.05733	2.35	-0.13169	2.35	-0.04349
235333	-0.00431	235333	-0.05355	235333	-0.13227	235333	-0.04325
235667	-0.00315	235667	-0.04989	235667	-0.13276	235667	-0.04261
2.36	-0.00269	2.36	-0.0462	2.36	-0.13241	2.36	-0.04219
236333	-0.00319	236333	-0.04182	236333	-0.13125	236333	-0.04217
236667	-0.00443	236667	-0.03599	236667	-0.13028	236667	-0.04206
2.37	-0.00596	2.37	-0.02826	2.37	-0.13055	2.37	-0.04144
237333	-0.0076	237333	-0.01878	237333	-0.13206	237333	-0.04047
237667	-0.0094	237667	-0.00829	237667	-0.13382	237667	-0.03949
2.38	-0.01122	2.38	0.00224	2.38	-0.13477	2.38	-0.03861
238333	-0.01267	238333	0.01249	238333	-0.1346	238333	-0.03782
238667	-0.01353	238667	0.02325	238667	-0.13367	238667	-0.03707
2.39	-0.01379	2.39	0.03596	2.39	-0.13237	2.39	-0.03655
239333	-0.01351	239333	0.05144	239333	-0.13123	239333	-0.03679
239667	-0.01275	239667	0.06911	239667	-0.13088	239667	-0.03824
2.4	-0.0118	2.4	0.08776	2.4	-0.1315	2.4	-0.04065
240333	-0.01124	240333	0.10685	240333	-0.13248	240333	-0.04322
240667	-0.01141	240667	0.12674	240667	-0.13314	240667	-0.04513
2.41	-0.01206	2.41	0.1481	2.41	-0.13342	2.41	-0.04574
241333	-0.0126	241333	0.17131	241333	-0.13365	241333	-0.04483
241667	-0.0125	241667	0.19613	241667	-0.13394	241667	-0.04295
2.42	-0.01154	2.42	0.22236	2.42	-0.13408	2.42	-0.04083
242333	-0.01011	242333	0.25038	242333	-0.13395	242333	-0.03899
242667	-0.009	242667	0.28067	242667	-0.1339	242667	-0.03788
2.43	-0.00872	2.43	0.31297	2.43	-0.1343	2.43	-0.03765
243333	-0.00907	243333	0.34638	243333	-0.13474	243333	-0.03796
243667	-0.00965	243667	0.38017	243667	-0.13446	243667	-0.03845
2.44	-0.01012	2.44	0.41428	2.44	-0.13329	2.44	-0.03915
244333	-0.01014	244333	0.44904	244333	-0.13172	244333	-0.04029
244667	-0.00969	244667	0.48478	244667	-0.13023	244667	-0.04183
2.45	-0.00928	2.45	0.52195	2.45	-0.12896	2.45	-0.04329
245333	-0.00936	245333	0.56097	245333	-0.12776	245333	-0.0441
245667	-0.00968	245667	0.60188	245667	-0.12638	245667	-0.04426
2.46	-0.00945	2.46	0.64439	2.46	-0.12492	2.46	-0.04425
246333	-0.00824	246333	0.68819	246333	-0.12402	246333	-0.04428
246667	-0.00649	246667	0.73297	246667	-0.12403	246667	-0.0441
2.47	-0.00512	2.47	0.77834	2.47	-0.12446	2.47	-0.04327
247333	-0.00468	247333	0.8242	247333	-0.12453	247333	-0.04183
247667	-0.00507	247667	0.87104	247667	-0.12398	247667	-0.0405
2.48	-0.00578	2.48	0.91969	2.48	-0.12295	2.48	-0.03979
248333	-0.00655	248333	0.9704	248333	-0.12158	248333	-0.0395
248667	-0.00742	248667	102265	248667	-0.12039	248667	-0.03918
2.49	-0.00825	2.49	107594	2.49	-0.12035	2.49	-0.0388
249333	-0.00859	249333	11303	249333	-0.12209	249333	-0.03855
249667	-0.00829	249667	118609	249667	-0.12513	249667	-0.0383
2.5	-0.00773	2.5	124336	2.5	-0.12838	2.5	-0.03771
250333	-0.00747	250333	130126	250333	-0.13092	250333	-0.03661
250667	-0.0077	250667	135871	250667	-0.13238	250667	-0.03514
2.51	-0.00804	2.51	14154	2.51	-0.13286	2.51	-0.03364
251333	-0.00804	251333	147175	251333	-0.13251	251333	-0.03244
251667	-0.00757	251667	152817	251667	-0.13151	251667	-0.03152
2.52	-0.00675	2.52	158508	2.52	-0.13012	2.52	-0.03062
252333	-0.0057	252333	164293	252333	-0.12841	252333	-0.02967
252667	-0.00461	252667	170181	252667	-0.1263	252667	-0.02879
2.53	-0.00352	2.53	176118	2.53	-0.12387	2.53	-0.02812
253333	-0.00246	253333	182018	253333	-0.12143	253333	-0.02782
253667	-0.00163	253667	187818	253667	-0.11942	253667	-0.02809
2.54	-0.0014	2.54	193525	2.54	-0.11837	2.54	-0.02903
254333	-0.00196	254333	199192	254333	-0.11878	254333	-0.03042
254667	-0.00319	254667	204854	254667	-0.12067	254667	-0.03161
2.55	-0.00484	2.55	210503	2.55	-0.12331	2.55	-0.03176
255333	-0.00681	255333	216142	255333	-0.12566	255333	-0.03052
255667	-0.00908	255667	22181	255667	-0.12695	255667	-0.02852
2.56	-0.01135	2.56	227549	2.56	-0.12688	2.56	-0.027
256333	-0.01285	256333	233335	256333	-0.12577	256333	-0.02688
256667	-0.01278	256667	239083	256667	-0.12446	256667	-0.02827
2.57	-0.01096	2.57	244712	2.57	-0.12366	2.57	-0.03057
257333	-0.00808	257333	250203	257333	-0.12371	257333	-0.03269
257667	-0.00518	257667	255586	257667	-0.12485	257667	-0.03385
2.58	-0.00308	2.58	260895	2.58	-0.12705	2.58	-0.03422
258333	-0.00228	258333	266134	258333	-0.12972	258333	-0.03441
258667	-0.00286	258667	271275	258667	-0.13186	258667	-0.03468
2.59	-0.0045	2.59	27631	2.59	-0.13264	2.59	-0.03509
259333	-0.00663	259333	2813	259333	-0.13196	259333	-0.03579
259667	-0.00843	259667	286334	259667	-0.13029	259667	-0.03667
2.6	-0.00912	2.6	291472	2.6	-0.12832	2.6	-0.0372
260333	-0.00847	260333	296714	260333	-0.12677	260333	-0.03705
260667	-0.007	260667	301968	260667	-0.12569	260667	-0.03624
2.61	-0.00574	2.61	307117	2.61	-0.12423	2.61	-0.0352
261333	-0.00556	261333	312119	261333	-0.12153	261333	-0.03448
261667	-0.00658	261667	316966	261667	-0.11773	261667	-0.03421
2.62	-0.00837	2.62	32165	2.62	-0.11399	2.62	-0.03411
262333	-0.01039	262333	326205	262333	-0.11163	262333	-0.03404
262667	-0.01205	262667	330733	262667	-0.11112	262667	-0.03422
2.63	-0.01284	2.63	335325	2.63	-0.112	2.63	-0.03499
263333	-0.01273	263333	339991	263333	-0.11342	263333	-0.0365
263667	-0.01223	263667	344672	263667	-0.11448	263667	-0.03857
2.64	-0.01181	2.64	349297	2.64	-0.11445	2.64	-0.04087
264333	-0.01153	264333	353853	264333	-0.11306	264333	-0.04313
264667	-0.01126	264667	358395	264667	-0.11062	264667	-0.04485
2.65	-0.01109	2.65	362967	2.65	-0.10797	2.65	-0.04538
265333	-0.01125	265333	367544	265333	-0.10603	265333	-0.04455
265667	-0.01173	265667	372087	265667	-0.10537	265667	-0.0427
2.66	-0.01231	2.66	376597	2.66	-0.10613	2.66	-0.04024
266333	-0.01297	266333	381106	266333	-0.1079	266333	-0.03763
266667	-0.01414	266667	385603	266667	-0.10993	266667	-0.03563
2.67	-0.01615	2.67	390018	2.67	-0.11153	2.67	-0.03478
267333	-0.01895	267333	394308	267333	-0.1123	267333	-0.03472
267667	-0.0222	267667	398535	267667	-0.11236	267667	-0.03465
2.68	-0.0256	2.68	402822	2.68	-0.11251	2.68	-0.0343
268333	-0.02897	268333	407251	268333	-0.11341	268333	-0.03386
268667	-0.0321	268667	411812	268667	-0.11456	268667	-0.03339
2.69	-0.03455	2.69	41646	2.69	-0.11492	2.69	-0.03282
269333	-0.03595	269333	421198	269333	-0.11416	269333	-0.03243
269667	-0.03642	269667	426056	269667	-0.11279	269667	-0.03252
2.7	-0.03652	2.7	430974	2.7	-0.11153	2.7	-0.03277
270333	-0.03685	270333	435813	270333	-0.11085	270333	-0.03249
270667	-0.03789	270667	440487	270667	-0.11072	270667	-0.0317
2.71	-0.03972	2.71	445043	2.71	-0.11067	2.71	-0.03116
271333	-0.04173	271333	449587	271333	-0.11025	271333	-0.03126
271667	-0.04279	271667	454185	271667	-0.10947	271667	-0.03178
2.72	-0.04223	2.72	458838	2.72	-0.10837	2.72	-0.03247
272333	-0.04022	272333	463535	272333	-0.10678	272333	-0.03337
272667	-0.03744	272667	468285	272667	-0.10501	272667	-0.03446
2.73	-0.03463	2.73	473132	2.73	-0.10394	2.73	-0.03536
273333	-0.03242	273333	478122	273333	-0.10414	273333	-0.03557
273667	-0.03119	273667	483258	273667	-0.10546	273667	-0.03479
2.74	-0.03104	2.74	488514	2.74	-0.1074	2.74	-0.03327
274333	-0.0318	274333	493832	274333	-0.10932	274333	-0.03173
274667	-0.0329	274667	499146	274667	-0.11043	274667	-0.03057
2.75	-0.03368	2.75	504421	2.75	-0.10999	2.75	-0.02954
275333	-0.03395	275333	509677	275333	-0.10796	275333	-0.02829
275667	-0.03416	275667	514954	275667	-0.10529	275667	-0.02694
2.76	-0.03478	2.76	520312	2.76	-0.10327	2.76	-0.02597
276333	-0.03569	276333	525816	276333	-0.1024	276333	-0.02564
276667	-0.03625	276667	531474	276667	-0.10234	276667	-0.02578
2.77	-0.03581	2.77	53721	2.77	-0.10267	2.77	-0.02591
277333	-0.03412	277333	542946	277333	-0.10297	277333	-0.02562
277667	-0.03144	277667	548653	277667	-0.10274	277667	-0.02478
2.78	-0.02871	2.78	554323	2.78	-0.10175	2.78	-0.02339
278333	-0.02683	278333	559947	278333	-0.1004	278333	-0.02143
278667	-0.02599	278667	565494	278667	-0.09953	278667	-0.01922
2.79	-0.02598	2.79	570912	2.79	-0.09978	2.79	-0.01757
279333	-0.02653	279333	576167	279333	-0.10109	279333	-0.01734
279667	-0.02717	279667	581288	279667	-0.10269	279667	-0.01866
2.8	-0.02747	2.8	586355	2.8	-0.1037	2.8	-0.02063
280333	-0.02738	280333	59144	280333	-0.10378	280333	-0.0222
280667	-0.02702	280667	596551	280667	-0.10327	280667	-0.0231
2.81	-0.02621	2.81	601617	2.81	-0.10254	2.81	-0.02342
281333	-0.02457	281333	606518	281333	-0.10154	281333	-0.0231
281667	-0.02181	281667	611165	281667	-0.10037	281667	-0.02211
2.82	-0.018	2.82	615542	2.82	-0.09951	2.82	-0.02098
282333	-0.01367	282333	619703	282333	-0.09929	282333	-0.02046
282667	-0.00959	282667	623737	282667	-0.09959	282667	-0.02068
2.83	-0.00626	2.83	627718	2.83	-0.1001	2.83	-0.02099
283333	-0.00367	283333	631658	283333	-0.10057	283333	-0.0208
283667	-0.00135	283667	635501	283667	-0.10098	283667	-0.0199
2.84	0.00141	2.84	639158	2.84	-0.10142	2.84	-0.01817
284333	0.00483	284333	642535	284333	-0.10167	284333	-0.01592
284667	0.00826	284667	64557	284667	-0.10144	284667	-0.01414
2.85	0.01105	2.85	648261	2.85	-0.10107	2.85	-0.01352
285333	0.01337	285333	650672	285333	-0.1011	285333	-0.01387
285667	0.01572	285667	652919	285667	-0.10163	285667	-0.0146
2.86	0.01788	2.86	655112	2.86	-0.10217	2.86	-0.01526
286333	0.01939	286333	657277	286333	-0.10222	286333	-0.01534
286667	0.02014	286667	65932	286667	-0.1017	286667	-0.01428
2.87	0.02018	2.87	66106	2.87	-0.10085	2.87	-0.01244
287333	0.01975	287333	662332	287333	-0.09983	287333	-0.01131
287667	0.0193	287667	663081	287667	-0.09852	287667	-0.01193
2.88	0.01914	2.88	663427	2.88	-0.09691	2.88	-0.0137
288333	0.01943	288333	663596	288333	-0.09562	288333	-0.01515
288667	0.02032	288667	663713	288667	-0.0955	288667	-0.01538
2.89	0.0215	2.89	663741	2.89	-0.09679	2.89	-0.01463
289333	0.02239	289333	663586	289333	-0.09885	289333	-0.01373
289667	0.02291	289667	66315	289667	-0.10048	289667	-0.01319
2.9	0.02328	2.9	662369	2.9	-0.10074	2.9	-0.01282
290333	0.02338	290333	661266	290333	-0.09991	290333	-0.01179
290667	0.02289	290667	659953	290667	-0.09923	290667	-0.00944
2.91	0.02185	2.91	658549	2.91	-0.09958	2.91	-0.0062
291333	0.02074	291333	657107	291333	-0.10069	291333	-0.00322
291667	0.01995	291667	655585	291667	-0.10147	291667	-0.00125
2.92	0.01913	2.92	653896	2.92	-0.10097	2.92	-0.000198
292333	0.01749	292333	651986	292333	-0.09918	292333	0.000349
292667	0.01478	292667	649881	292667	-0.09697	292667	0.00069
2.93	0.01148	2.93	647669	2.93	-0.09502	2.93	0.00103
293333	0.00814	293333	645403	293333	-0.09327	293333	0.00168
293667	0.00483	293667	643025	293667	-0.09136	293667	0.00294
2.94	0.00163	2.94	640419	2.94	-0.08932	2.94	0.00466
294333	-0.000764	294333	637534	294333	-0.08758	294333	0.00618
294667	-0.00153	294667	634417	294667	-0.08634	294667	0.00678
2.95	-0.000617	2.95	631135	2.95	-0.08541	2.95	0.00645
295333	0.000975	295333	627746	295333	-0.08483	295333	0.00569
295667	0.00185	295667	624294	295667	-0.08505	295667	0.00475
2.96	0.00125	2.96	620797	2.96	-0.08638	2.96	0.0039
296333	-0.000517	296333	617285	296333	-0.08843	296333	0.00374
296667	-0.00244	296667	61383	296667	-0.09041	296667	0.00458
2.97	-0.00346	2.97	610459	2.97	-0.09187	2.97	0.0062
297333	-0.00314	297333	607109	297333	-0.09287	297333	0.00838
297667	-0.0019	297667	603686	297667	-0.09375	297667	0.01128
2.98	-0.000652	2.98	600151	2.98	-0.09469	2.98	0.01527
298333	-9.3e-05	298333	596544	298333	-0.09531	298333	0.02012
298667	-0.000352	298667	592957	298667	-0.095	298667	0.02478
2.99	-0.00117	2.99	589424	2.99	-0.09371	2.99	0.02814
299333	-0.00238	299333	585898	299333	-0.09184	299333	0.02978
299667	-0.00385	299667	582314	299667	-0.08966	299667	0.0299
3	-0.00536	3	578664	3	-0.08762	3	0.02888
300333	-0.0067	300333	574989	300333	-0.08654	300333	0.02711
300667	-0.0078	300667	571334	300667	-0.08679	300667	0.02518
3.01	-0.00874	3.01	567742	3.01	-0.08752	3.01	0.02401
301333	-0.00982	301333	564266	301333	-0.08763	301333	0.02437
301667	-0.01155	301667	560939	301667	-0.08681	301667	0.0263
3.02	-0.01427	3.02	55772	3.02	-0.08531	3.02	0.02914
302333	-0.01784	302333	55451	302333	-0.08352	302333	0.032
302667	-0.02148	302667	551249	302667	-0.08199	302667	0.03431
3.03	-0.02371	3.03	54798	3.03	-0.08114	3.03	0.03616
303333	-0.02313	303333	544807	303333	-0.08063	303333	0.03809
303667	-0.01961	303667	541828	303667	-0.07953	303667	0.04031
3.04	-0.01468	3.04	539066	3.04	-0.07741	3.04	0.04268
304333	-0.01041	304333	536442	304333	-0.07508	304333	0.04502
304667	-0.00791	304667	533822	304667	-0.07378	304667	0.04713
3.05	-0.0068	3.05	5311	3.05	-0.07397	3.05	0.04899
305333	-0.00602	305333	52827	305333	-0.07494	305333	0.05073
305667	-0.00514	305667	525436	305667	-0.07551	305667	0.05222
3.06	-0.00483	3.06	522721	3.06	-0.07498	3.06	0.0533
306333	-0.00604	306333	520172	306333	-0.07351	306333	0.05405
306667	-0.00876	306667	517736	306667	-0.07176	306667	0.05448
3.07	-0.01184	3.07	515303	3.07	-0.07044	3.07	0.05466
307333	-0.01378	307333	512786	307333	-0.07005	307333	0.05487
307667	-0.0138	307667	510191	307667	-0.07085	307667	0.05565
3.08	-0.01229	3.08	507631	3.08	-0.07261	3.08	0.05729
308333	-0.01036	308333	505253	308333	-0.07455	308333	0.05935
308667	-0.00888	308667	503168	308667	-0.07563	308667	0.06096
3.09	-0.00823	3.09	50141	3.09	-0.07514	3.09	0.06193
309333	-0.00848	309333	499925	309333	-0.07326	309333	0.06294
309667	-0.00944	309667	498533	309667	-0.07097	309667	0.06469
3.1	-0.01054	3.1	497009	3.1	-0.06944	3.1	0.06747
310333	-0.01101	310333	495209	310333	-0.06901	310333	0.07111
310667	-0.01016	310667	493129	310667	-0.06905	310667	0.07497
3.11	-0.00751	3.11	490876	3.11	-0.06888	3.11	0.07818
311333	-0.00322	311333	4886	311333	-0.06844	311333	0.08019
311667	0.00149	311667	486425	311667	-0.0682	311667	0.08096
3.12	0.00497	3.12	484415	3.12	-0.06873	3.12	0.08076
312333	0.00633	312333	482555	312333	-0.0701	312333	0.07986
312667	0.00585	312667	480732	312667	-0.07155	312667	0.0784
3.13	0.00442	3.13	478827	3.13	-0.07217	3.13	0.07668
313333	0.00272	313333	476815	313333	-0.0719	313333	0.07539
313667	0.000961	313667	474768	313667	-0.0714	313667	0.07513
3.14	-0.000886	3.14	4728	3.14	-0.07122	3.14	0.0759
314333	-0.00277	314333	471024	314333	-0.07151	314333	0.07743
314667	-0.00417	314667	469491	314667	-0.07216	314667	0.07938
3.15	-0.00404	3.15	468189	3.15	-0.07288	3.15	0.08126
315333	-0.00191	315333	467104	315333	-0.07329	315333	0.08299
315667	0.00124	315667	466232	315667	-0.07322	315667	0.08491
3.16	0.00395	3.16	465504	3.16	-0.07283	3.16	0.08689
316333	0.0058	316333	464781	316333	-0.0722	316333	0.08846
316667	0.00751	316667	463973	316667	-0.07137	316667	0.08957
3.17	0.00985	3.17	463097	3.17	-0.07046	3.17	0.09083
317333	0.01267	317333	462241	317333	-0.06942	317333	0.09267
317667	0.01511	317667	461533	317667	-0.06807	317667	0.09486
3.18	0.01675	3.18	461103	3.18	-0.06651	3.18	0.09667
318333	0.01798	318333	461019	318333	-0.06531	318333	0.09751
318667	0.01924	318667	461269	318667	-0.06497	318667	0.09708
3.19	0.02063	3.19	461794	3.19	-0.06543	3.19	0.09543
319333	0.02222	319333	462537	319333	-0.06618	319333	0.09309
319667	0.02422	319667	463429	319667	-0.06653	319667	0.09083
3.2	0.02666	3.2	464387	3.2	-0.0659	3.2	0.08913
320333	0.02949	320333	465387	320333	-0.064	320333	0.08778
320667	0.03301	320667	466494	320667	-0.06121	320667	0.08631
3.21	0.03739	3.21	467814	3.21	-0.0582	3.21	0.08487
321333	0.04199	321333	46942	321333	-0.05566	321333	0.08402
321667	0.04587	321667	471305	321667	-0.05411	321667	0.08378
3.22	0.04877	3.22	473406	3.22	-0.05349	3.22	0.08358
322333	0.05092	322333	47567	322333	-0.05339	322333	0.08296
322667	0.05237	322667	478068	322667	-0.05358	322667	0.08217
3.23	0.05313	3.23	480557	3.23	-0.0541	3.23	0.08186
323333	0.05359	323333	483094	323333	-0.05498	323333	0.0824
323667	0.05423	323667	485694	323667	-0.05592	323667	0.08342
3.24	0.05516	3.24	488451	3.24	-0.05617	3.24	0.08417
324333	0.05602	324333	491489	324333	-0.0552	324333	0.08426
324667	0.05666	324667	494863	324667	-0.05338	324667	0.08395
3.25	0.05779	3.25	498523	3.25	-0.05163	3.25	0.0836
325333	0.06051	325333	502351	325333	-0.05081	325333	0.08311
325667	0.06535	325667	506237	325667	-0.05128	325667	0.08229
3.26	0.07231	3.26	510117	3.26	-0.05285	3.26	0.0812
326333	0.08147	326333	513962	326333	-0.05475	326333	0.08001
326667	0.09249	326667	517787	326667	-0.05613	326667	0.07881
3.27	0.10395	3.27	521633	3.27	-0.05689	3.27	0.07784
327333	0.11389	327333	525524	327333	-0.05749	327333	0.07727
327667	0.12111	327667	529458	327667	-0.05808	327667	0.07682
3.28	0.12568	3.28	533411	3.28	-0.05804	3.28	0.07595
328333	0.12861	328333	537318	328333	-0.05671	328333	0.07473
328667	0.13121	328667	541088	328667	-0.05407	328667	0.07366
3.29	0.13449	3.29	544686	3.29	-0.05099	3.29	0.07313
329333	0.13869	329333	548177	329333	-0.04837	329333	0.0733
329667	0.14316	329667	551675	329667	-0.04634	329667	0.07444
3.3	0.14675	3.3	55524	3.3	-0.04457	3.3	0.07649
330333	0.14905	330333	558834	330333	-0.04319	330333	0.07857
330667	0.15089	330667	562347	330667	-0.04272	330667	0.0795
3.31	0.15343	3.31	565672	3.31	-0.04322	3.31	0.07905
331333	0.15729	331333	568729	331333	-0.0442	331333	0.07802
331667	0.16242	331667	571461	331667	-0.0451	331667	0.07727
3.32	0.16866	3.32	573894	3.32	-0.04565	3.32	0.0769
332333	0.17592	332333	57617	332333	-0.04606	332333	0.07672
332667	0.18358	332667	578432	332667	-0.04665	332667	0.07698
3.33	0.19045	3.33	580697	3.33	-0.0471	3.33	0.07809
333333	0.19551	333333	582869	333333	-0.04663	333333	0.07976
333667	0.19869	333667	584837	333667	-0.04474	333667	0.08117
3.34	0.20071	3.34	586529	3.34	-0.04176	3.34	0.08194
334333	0.2022	334333	587937	334333	-0.03876	334333	0.08216
334667	0.20341	334667	589128	334667	-0.03684	334667	0.08228
3.35	0.20467	3.35	59022	3.35	-0.03635	3.35	0.08284
335333	0.20672	335333	591297	335333	-0.03685	335333	0.08402
335667	0.21023	335667	592366	335667	-0.03743	335667	0.08545
3.36	0.21543	3.36	593377	3.36	-0.03717	3.36	0.08665
336333	0.22205	336333	594264	336333	-0.03575	336333	0.08743
336667	0.22951	336667	594951	336667	-0.03399	336667	0.08792
3.37	0.23738	3.37	595375	3.37	-0.03313	3.37	0.08839
337333	0.24556	337333	595524	337333	-0.0334	337333	0.0894
337667	0.25419	337667	595456	337667	-0.0342	337667	0.09178
3.38	0.26328	3.38	595271	3.38	-0.03509	3.38	0.09594
338333	0.27215	338333	595027	338333	-0.03602	338333	0.10149
338667	0.27957	338667	594694	338667	-0.03691	338667	0.10711
3.39	0.28456	3.39	59418	3.39	-0.03755	3.39	0.11094
339333	0.28672	339333	59343	339333	-0.03816	339333	0.11186
339667	0.28657	339667	592475	339667	-0.03931	339667	0.11053
3.4	0.28573	3.4	591356	3.4	-0.04094	3.4	0.10887
340333	0.28605	340333	590044	340333	-0.04214	340333	0.10842
340667	0.28822	340667	588506	340667	-0.0422	340667	0.10956
3.41	0.29169	3.41	586787	3.41	-0.04105	3.41	0.11177
341333	0.29563	341333	58498	341333	-0.03873	341333	0.11437
341667	0.29928	341667	583171	341667	-0.03531	341667	0.11701
3.42	0.30179	3.42	581398	3.42	-0.03146	3.42	0.12009
342333	0.30219	342333	579635	342333	-0.02846	342333	0.12435
342667	0.2998	342667	57779	342667	-0.02706	342667	0.13003
3.43	0.29474	3.43	575784	3.43	-0.0269	3.43	0.1364
343333	0.28798	343333	573621	343333	-0.02721	343333	0.14241
343667	0.28068	343667	571376	343667	-0.02756	343667	0.14741
3.44	0.27368	3.44	569123	3.44	-0.02806	3.44	0.15131
344333	0.26744	344333	566891	344333	-0.02887	344333	0.15427
344667	0.26193	344667	564648	344667	-0.02969	344667	0.1566
3.45	0.25697	3.45	562294	3.45	-0.03007	3.45	0.15882
345333	0.2529	345333	559721	345333	-0.03005	345333	0.16139
345667	0.25063	345667	556925	345667	-0.02994	345667	0.16411
3.46	0.25081	3.46	553993	3.46	-0.02976	3.46	0.16634
346333	0.25323	346333	550983	346333	-0.0293	346333	0.16789
346667	0.25708	346667	547917	346667	-0.02868	346667	0.16932
3.47	0.26128	3.47	544831	3.47	-0.0284	3.47	0.17126
347333	0.26474	347333	54175	347333	-0.02882	347333	0.17394
347667	0.26662	347667	538672	347667	-0.02965	347667	0.17739
3.48	0.26681	3.48	535554	3.48	-0.03035	3.48	0.18159
348333	0.26586	348333	53234	348333	-0.0308	348333	0.18638
348667	0.26451	348667	529037	348667	-0.03091	348667	0.19149
3.49	0.26303	3.49	525709	3.49	-0.03029	3.49	0.19687
349333	0.26131	349333	522387	349333	-0.02861	349333	0.20248
349667	0.25937	349667	519043	349667	-0.02605	349667	0.20799
3.5	0.25706	3.5	515598	3.5	-0.02317	3.5	0.21278
350333	0.25363	350333	511962	350333	-0.02068	350333	0.2166
350667	0.24851	350667	508136	350667	-0.01929	350667	0.21977
3.51	0.24221	3.51	504214	3.51	-0.01949	3.51	0.22268
351333	0.23581	351333	5003	351333	-0.02115	351333	0.22524
351667	0.23017	351667	496439	351667	-0.02326	351667	0.22706
3.52	0.22549	3.52	49261	3.52	-0.02454	3.52	0.22828
352333	0.22156	352333	48876	352333	-0.02417	352333	0.22977
352667	0.21819	352667	484854	352667	-0.02208	352667	0.23223
3.53	0.21547	3.53	480921	3.53	-0.01892	3.53	0.23538
353333	0.21346	353333	477034	353333	-0.01581	353333	0.23833
353667	0.21181	353667	473254	353667	-0.01376	353667	0.24057
3.54	0.20978	3.54	469568	3.54	-0.01323	3.54	0.24217
354333	0.20668	354333	465894	354333	-0.01424	354333	0.24365
354667	0.20232	354667	462161	354667	-0.01644	354667	0.24566
3.55	0.19719	3.55	458351	3.55	-0.01905	3.55	0.24839
355333	0.19221	355333	45447	355333	-0.02128	355333	0.25127
355667	0.18783	355667	450533	355667	-0.0226	355667	0.25368
3.56	0.1833	3.56	446581	3.56	-0.02266	3.56	0.25558
356333	0.17729	356333	442662	356333	-0.02147	356333	0.25712
356667	0.16916	356667	438774	356667	-0.01965	356667	0.25823
3.57	0.15958	3.57	434864	3.57	-0.01787	3.57	0.25875
357333	0.15018	357333	430874	357333	-0.01641	357333	0.25879
357667	0.1426	357667	426778	357667	-0.01535	357667	0.25853
3.58	0.13759	3.58	422584	3.58	-0.01481	3.58	0.25796
358333	0.13466	358333	418337	358333	-0.01469	358333	0.25707
358667	0.1324	358667	414131	358667	-0.01471	358667	0.25575
3.59	0.1297	3.59	410062	3.59	-0.01472	3.59	0.25372
359333	0.12635	359333	406158	359333	-0.01488	359333	0.25112
359667	0.12274	359667	402392	359667	-0.01519	359667	0.24863
3.6	0.11938	3.6	398744	3.6	-0.0155	3.6	0.2469
360333	0.11665	360333	395196	360333	-0.0159	360333	0.24619
360667	0.11471	360667	391676	360667	-0.01663	360667	0.24639
3.61	0.11347	3.61	388057	3.61	-0.01784	3.61	0.24713
361333	0.11243	361333	384259	361333	-0.01951	361333	0.24794
361667	0.11074	361667	380318	361667	-0.02119	361667	0.24826
3.62	0.10766	3.62	376331	3.62	-0.02215	3.62	0.24747
362333	0.10339	362333	372362	362333	-0.02182	362333	0.24508
362667	0.09925	362667	36844	362667	-0.01999	362667	0.24085
3.63	0.09663	3.63	364581	3.63	-0.01686	3.63	0.2351
363333	0.09598	363333	360798	363333	-0.01332	363333	0.22865
363667	0.09653	363667	357084	363667	-0.01073	363667	0.22241
3.64	0.09673	3.64	353406	3.64	-0.01017	3.64	0.21685
364333	0.09544	364333	349739	364333	-0.01169	364333	0.21224
364667	0.09281	364667	346074	364667	-0.01442	364667	0.20887
3.65	0.08972	3.65	342414	3.65	-0.01712	3.65	0.20658
365333	0.08664	365333	338783	365333	-0.01881	365333	0.20447
365667	0.08352	365667	335242	365667	-0.01893	365667	0.20163
3.66	0.0801	3.66	331839	3.66	-0.01749	3.66	0.19764
366333	0.07612	366333	328534	366333	-0.01503	366333	0.19227
366667	0.0719	366667	325191	366667	-0.01209	366667	0.18565
3.67	0.06811	3.67	321683	3.67	-0.00886	3.67	0.17881
367333	0.06473	367333	318001	367333	-0.00534	367333	0.17328
367667	0.06119	367667	314253	367667	-0.00176	367667	0.16983
3.68	0.05776	3.68	310554	3.68	0.00127	3.68	0.1678
368333	0.05541	368333	30693	368333	0.00277	368333	0.1658
368667	0.0546	368667	303342	368667	0.00224	368667	0.16298
3.69	0.05518	3.69	299771	3.69	0.000369	3.69	0.15974
369333	0.05706	369333	296252	369333	-0.00138	369333	0.15702
369667	0.0601	369667	292814	369667	-0.00204	369667	0.15517
3.7	0.06363	3.7	289443	3.7	-0.00146	3.7	0.15391
370333	0.06634	370333	286111	370333	0.000124	370333	0.15313
370667	0.06668	370667	282836	370667	0.00229	370667	0.15322
3.71	0.06376	3.71	279667	3.71	0.00422	3.71	0.15486
371333	0.05804	371333	276608	371333	0.00477	371333	0.15854
371667	0.05135	371667	273587	371667	0.00315	371667	0.16421
3.72	0.04561	3.72	270514	3.72	4.4e-05	3.72	0.17102
372333	0.04136	372333	267347	372333	-0.00275	372333	0.17774
372667	0.03805	372667	264112	372667	-0.00371	372667	0.18375
3.73	0.03555	3.73	260895	3.73	-0.00258	3.73	0.18929
373333	0.03436	373333	257805	373333	-0.000177	373333	0.19504
373667	0.03478	373667	25491	373667	0.00241	373667	0.20153
3.74	0.03629	3.74	25218	3.74	0.00462	3.74	0.20885
374333	0.03746	374333	24951	374333	0.00643	374333	0.21649
374667	0.03691	374667	246802	374667	0.00774	374667	0.22382
3.75	0.03443	3.75	244007	3.75	0.00818	3.75	0.23096
375333	0.03074	375333	241136	375333	0.00778	375333	0.23878
375667	0.02664	375667	238219	375667	0.00686	375667	0.24807
3.76	0.02281	3.76	235265	3.76	0.00552	3.76	0.25906
376333	0.01972	376333	232268	376333	0.00404	376333	0.27121
376667	0.01725	376667	229231	376667	0.00319	376667	0.28356
3.77	0.01483	3.77	226183	3.77	0.00361	3.77	0.29565
377333	0.0121	377333	223194	377333	0.00537	377333	0.30776
377667	0.00898	377667	220357	377667	0.00805	377667	0.3202
3.78	0.00543	3.78	2177	3.78	0.01095	3.78	0.33285
378333	0.00137	378333	215166	378333	0.01331	378333	0.3455
378667	-0.00312	378667	212708	378667	0.01483	378667	0.35831
3.79	-0.00769	3.79	210303	3.79	0.01547	3.79	0.37193
379333	-0.01165	379333	20793	379333	0.01522	379333	0.38689
379667	-0.01387	379667	205563	379667	0.01442	379667	0.40298
3.8	-0.01326	3.8	203188	3.8	0.01347	3.8	0.41951
380333	-0.00967	380333	200824	380333	0.01241	380333	0.43608
380667	-0.00431	380667	198499	380667	0.01091	380667	0.45291
3.81	0.00071	3.81	196205	3.81	0.0089	3.81	0.47038
381333	0.00319	381333	193906	381333	0.00687	381333	0.4886
381667	0.00187	381667	19159	381667	0.00579	381667	0.50746
3.82	-0.00268	3.82	189263	3.82	0.00642	3.82	0.52687
382333	-0.00821	382333	186921	382333	0.00899	382333	0.54655
382667	-0.0123	382667	184556	382667	0.01289	382667	0.56621
3.83	-0.01376	3.83	182184	3.83	0.0168	3.83	0.58596
383333	-0.01288	383333	179864	383333	0.01966	383333	0.60623
383667	-0.01072	383667	177666	383667	0.0215	383667	0.62745
3.84	-0.00837	3.84	175604	3.84	0.02292	3.84	0.65022
384333	-0.00688	384333	173607	384333	0.02406	384333	0.67511
384667	-0.007	384667	171587	384667	0.02458	384667	0.70191
3.85	-0.00891	3.85	169528	3.85	0.02448	3.85	0.72976
385333	-0.01218	385333	167479	385333	0.02418	385333	0.75783
385667	-0.01606	385667	165485	385667	0.02407	385667	0.78562
3.86	-0.0196	3.86	163561	3.86	0.02431	3.86	0.81282
386333	-0.02234	386333	161695	386333	0.02481	386333	0.83948
386667	-0.0245	386667	159868	386667	0.02537	386667	0.86602
3.87	-0.02598	3.87	158087	3.87	0.02584	3.87	0.89316
387333	-0.0262	387333	156383	387333	0.02604	387333	0.92182
387667	-0.02494	387667	154741	387667	0.02571	387667	0.95269
3.88	-0.02264	3.88	153082	3.88	0.02517	3.88	0.98567
388333	-0.02016	388333	15132	388333	0.02515	388333	101998
388667	-0.0186	388667	149407	388667	0.02557	388667	105487
3.89	-0.01851	3.89	147356	3.89	0.02557	3.89	108969
389333	-0.01959	389333	145272	389333	0.02491	389333	112401
389667	-0.02122	389667	143297	389667	0.02441	389667	115772
3.9	-0.023	3.9	141519	3.9	0.0248	3.9	11907
390333	-0.02463	390333	139938	390333	0.02585	390333	122276
390667	-0.02585	390667	138509	390667	0.02687	390667	125392
3.91	-0.02664	3.91	137193	3.91	0.02733	3.91	128448
391333	-0.02751	391333	135972	391333	0.02701	391333	13149
391667	-0.02933	391667	134815	391667	0.02611	391667	134525
3.92	-0.03264	3.92	133644	3.92	0.02521	3.92	137498
392333	-0.03695	392333	132364	392333	0.02499	392333	140347
392667	-0.04088	392667	130938	392667	0.02564	392667	143028
3.93	-0.04329	3.93	129413	3.93	0.02645	3.93	145505
393333	-0.04396	393333	127859	393333	0.02645	393333	147756
393667	-0.04341	393667	12631	393667	0.02548	393667	149763
3.94	-0.04253	3.94	12478	3.94	0.0243	3.94	151512
394333	-0.04217	394333	123275	394333	0.0237	394333	15302
394667	-0.04263	394667	121801	394667	0.02369	394667	154326
3.95	-0.04358	3.95	120379	3.95	0.02351	3.95	155451
395333	-0.04455	395333	119002	395333	0.02276	395333	156386
395667	-0.04532	395667	117617	395667	0.02209	395667	157136
3.96	-0.04577	3.96	116184	3.96	0.02234	3.96	157743
396333	-0.04616	396333	114717	396333	0.0235	396333	158257
396667	-0.04694	396667	113251	396667	0.02503	396667	158722
3.97	-0.04815	3.97	111828	3.97	0.02669	3.97	15914
397333	-0.04901	397333	110487	397333	0.02847	397333	15948
397667	-0.04866	397667	109238	397667	0.03018	397667	159768
3.98	-0.04722	3.98	108038	3.98	0.03172	3.98	160081
398333	-0.04586	398333	106812	398333	0.03326	398333	160442
398667	-0.0456	398667	105519	398667	0.03493	398667	160821
3.99	-0.0465	3.99	104239	3.99	0.03643	3.99	161233
399333	-0.0477	399333	103108	399333	0.03732	399333	161769
399667	-0.04803	399667	102165	399667	0.03747	399667	162526
4	-0.04671	4	101319	4	0.03698	4	163579
400333	-0.0441	400333	100442	400333	0.03612	400333	164971
400667	-0.04132	400667	0.99457	400667	0.03528	400667	166693
4.01	-0.03918	4.01	0.98361	4.01	0.0346	4.01	168684
401333	-0.03793	401333	0.972	401333	0.03437	401333	170923
401667	-0.03779	401667	0.96041	401667	0.03519	401667	173485
4.02	-0.03909	4.02	0.94907	4.02	0.03737	4.02	176498
402333	-0.04186	402333	0.93766	402333	0.04034	402333	180025
402667	-0.04592	402667	0.92621	402667	0.04301	402667	184037
4.03	-0.05069	4.03	0.91552	4.03	0.04451	4.03	188452
403333	-0.05521	403333	0.90615	403333	0.04474	403333	193176
403667	-0.05896	403667	0.89769	403667	0.04418	403667	198143
4.04	-0.06212	4.04	0.88951	4.04	0.0434	4.04	203327
404333	-0.06473	404333	0.88155	404333	0.04313	404333	208723
404667	-0.06621	404667	0.87405	404667	0.04417	404667	214305
4.05	-0.06586	4.05	0.86681	4.05	0.04651	4.05	220008
405333	-0.06326	405333	0.8591	405333	0.0491	405333	225728
405667	-0.05877	405667	0.85037	405667	0.05081	405667	231367
4.06	-0.0536	4.06	0.84078	4.06	0.05148	4.06	236879
406333	-0.04911	406333	0.83089	406333	0.05168	406333	242233
406667	-0.0463	406667	0.8212	406667	0.05204	406667	247364
4.07	-0.04587	4.07	0.81202	4.07	0.05296	4.07	252178
407333	-0.04801	407333	0.80323	407333	0.05441	407333	256613
407667	-0.05211	407667	0.79456	407667	0.05579	407667	26067
4.08	-0.05697	4.08	0.78629	4.08	0.05633	4.08	264388
408333	-0.06126	408333	0.77903	408333	0.05597	408333	267762
408667	-0.06401	408667	0.77273	408667	0.05541	408667	270739
4.09	-0.06473	4.09	0.7666	4.09	0.05517	4.09	273272
409333	-0.06356	409333	0.75985	409333	0.05531	409333	275339
409667	-0.06124	409667	0.75247	409667	0.05587	409667	276905
4.1	-0.05879	4.1	0.74504	4.1	0.05704	4.1	277943
410333	-0.05669	410333	0.73797	410333	0.05867	410333	278455
410667	-0.0548	410667	0.73101	410667	0.06014	410667	278445
4.11	-0.053	4.11	0.7237	4.11	0.06087	4.11	277935
411333	-0.05161	411333	0.71583	411333	0.06049	411333	27698
411667	-0.05097	411667	0.70743	411667	0.05913	411667	275652
4.12	-0.05078	4.12	0.69891	4.12	0.05741	4.12	274039
412333	-0.05025	412333	0.69101	412333	0.05579	412333	272239
412667	-0.04907	412667	0.68419	412667	0.05442	412667	270333
4.13	-0.04741	4.13	0.67829	4.13	0.05362	4.13	268385
413333	-0.04548	413333	0.67311	413333	0.05375	413333	266496
413667	-0.0437	413667	0.66868	413667	0.05481	413667	264758
4.14	-0.04255	4.14	0.66503	4.14	0.0563	4.14	263168
414333	-0.04218	414333	0.66182	414333	0.05751	414333	261617
414667	-0.0422	414667	0.65833	414667	0.05818	414667	260004
4.15	-0.0419	4.15	0.65358	4.15	0.05875	4.15	258335
415333	-0.04083	415333	0.6473	415333	0.05982	415333	256703
415667	-0.0394	415667	0.64038	415667	0.06152	415667	255162
4.16	-0.03825	4.16	0.63383	4.16	0.06325	4.16	253695
416333	-0.03743	416333	0.62782	416333	0.06414	416333	252331
416667	-0.03658	416667	0.62212	416667	0.06385	416667	251215
4.17	-0.03566	4.17	0.61673	4.17	0.06291	4.17	250495
417333	-0.03485	417333	0.61158	417333	0.06245	417333	250154
417667	-0.03421	417667	0.60654	417667	0.06302	417667	250014
4.18	-0.03328	4.18	0.60186	4.18	0.064	4.18	249865
418333	-0.03139	418333	0.59813	418333	0.06437	418333	249598
418667	-0.0286	418667	0.59556	418667	0.06374	418667	249242
4.19	-0.02591	4.19	0.5937	4.19	0.06237	4.19	248921
419333	-0.02414	419333	0.59157	419333	0.06084	419333	248741
419667	-0.02323	419667	0.58815	419667	0.05987	419667	248702
4.2	-0.02247	4.2	0.58308	4.2	0.05975	4.2	248747
420333	-0.02114	420333	0.57692	420333	0.06022	420333	248854
420667	-0.01878	420667	0.57061	420667	0.061	420667	249035
4.21	-0.01515	4.21	0.5648	4.21	0.06196	4.21	249292
421333	-0.01022	421333	0.55947	421333	0.06334	421333	249589
421667	-0.00455	421667	0.55415	421667	0.06545	421667	249847
4.22	0.000988	4.22	0.54877	4.22	0.06825	4.22	249969
422333	0.00622	422333	0.54377	422333	0.07143	422333	249901
422667	0.01187	422667	0.53965	422667	0.07437	422667	24965
4.23	0.01863	4.23	0.53679	4.23	0.07591	4.23	249236
423333	0.02643	423333	0.53521	423333	0.07513	423333	248661
423667	0.03461	423667	0.53422	423667	0.07244	423667	247919
4.24	0.04245	4.24	0.53297	4.24	0.06942	4.24	247038
424333	0.04943	424333	0.53109	424333	0.06753	424333	246052
424667	0.05553	424667	0.52865	424667	0.06729	424667	244954
4.25	0.0614	4.25	0.52601	4.25	0.06828	4.25	243703
425333	0.06802	425333	0.5235	425333	0.06978	425333	24227
425667	0.0761	425667	0.52109	425667	0.07139	425667	240666
4.26	0.08562	4.26	0.51852	4.26	0.07282	4.26	238922
426333	0.09584	426333	0.51571	426333	0.07372	426333	237034
426667	0.10608	426667	0.51277	426667	0.07399	426667	234949
4.27	0.11631	4.27	0.50968	4.27	0.07384	4.27	23263
427333	0.1268	427333	0.50613	427333	0.07347	427333	230102
427667	0.13736	427667	0.50201	427667	0.07316	427667	227444
4.28	0.14693	4.28	0.49796	4.28	0.07316	4.28	224725
428333	0.15419	428333	0.49451	428333	0.07333	428333	221977
428667	0.15848	428667	0.49148	428667	0.07344	428667	219218
4.29	0.16023	4.29	0.48826	4.29	0.07362	4.29	216476
429333	0.16066	429333	0.48458	429333	0.07404	429333	213762
429667	0.16097	429667	0.4808	429667	0.07472	429667	211069
4.3	0.1618	4.3	0.47758	4.3	0.07556	4.3	208418
430333	0.16314	430333	0.47517	430333	0.07635	430333	205877
430667	0.16485	430667	0.47324	430667	0.0768	430667	203513
4.31	0.16676	4.31	0.47133	4.31	0.07684	4.31	201323
431333	0.16839	431333	0.46945	431333	0.07666	431333	199237
431667	0.16918	431667	0.46758	431667	0.0765	431667	197188
4.32	0.16914	4.32	0.46519	4.32	0.07635	4.32	195153
432333	0.16886	432333	0.4618	432333	0.0763	432333	193145
432667	0.16874	432667	0.45791	432667	0.07659	432667	191208
4.33	0.16846	4.33	0.45453	4.33	0.07715	4.33	189387
433333	0.16747	433333	0.45234	433333	0.07762	433333	187683
433667	0.16547	433667	0.45139	433667	0.07807	433667	186064
4.34	0.16281	4.34	0.4512	4.34	0.07916	4.34	184524
434333	0.16058	434333	0.45105	434333	0.08125	434333	183071
434667	0.15967	434667	0.45045	434667	0.08385	434667	18168
4.35	0.1596	4.35	0.4492	4.35	0.08618	4.35	180304
435333	0.15902	435333	0.44734	435333	0.08773	435333	178928
435667	0.15705	435667	0.44508	435667	0.08823	435667	177587
4.36	0.15361	4.36	0.44273	4.36	0.08774	4.36	176297
436333	0.14913	436333	0.44068	436333	0.08669	436333	175013
436667	0.14425	436667	0.4393	436667	0.08572	436667	173661
4.37	0.13923	4.37	0.43895	4.37	0.08564	4.37	172176
437333	0.13392	437333	0.43959	437333	0.08668	437333	170528
437667	0.12853	437667	0.44044	437667	0.08826	437667	168723
4.38	0.12399	4.38	0.4404	4.38	0.08949	4.38	166779
438333	0.12166	438333	0.43885	438333	0.08975	438333	164701
438667	0.12271	438667	0.43625	438667	0.08887	438667	162469
4.39	0.12744	4.39	0.43378	4.39	0.08728	4.39	160069
439333	0.13501	439333	0.43232	439333	0.08574	439333	15752
439667	0.14399	439667	0.43172	439667	0.08504	439667	154857
4.4	0.15328	4.4	0.43138	4.4	0.08572	4.4	152111
440333	0.16259	440333	0.43103	440333	0.08757	440333	149309
440667	0.17199	440667	0.43071	440667	0.08949	440667	146465
4.41	0.18146	4.41	0.4304	4.41	0.09029	4.41	143563
441333	0.19136	441333	0.42982	441333	0.08965	441333	140596
441667	0.20266	441667	0.42873	441667	0.08822	441667	137578
4.42	0.21633	4.42	0.42735	4.42	0.08683	4.42	134482
442333	0.23285	442333	0.42621	442333	0.086	442333	131227
442667	0.25194	442667	0.42532	442667	0.0861	442667	127754
4.43	0.27263	4.43	0.42399	4.43	0.08736	4.43	124106
443333	0.29389	443333	0.42178	443333	0.08954	443333	12036
443667	0.31568	443667	0.41938	443667	0.09193	443667	11655
4.44	0.33869	4.44	0.41816	4.44	0.09377	4.44	112718
444333	0.36297	444333	0.41886	444333	0.0948	444333	108959
444667	0.38774	444667	0.42098	444667	0.09536	444667	105374
4.45	0.41228	4.45	0.42335	4.45	0.09608	4.45	102015
445333	0.4365	445333	0.42539	445333	0.09705	445333	0.98861
445667	0.46053	445667	0.4275	445667	0.0977	445667	0.95824
4.46	0.48425	4.46	0.43011	4.46	0.09737	4.46	0.9279
446333	0.50738	446333	0.43311	446333	0.096	446333	0.8966
446667	0.52954	446667	0.436	446667	0.09409	446667	0.86409
4.47	0.55042	4.47	0.43846	4.47	0.09243	4.47	0.8309
447333	0.56978	447333	0.4405	447333	0.09167	447333	0.79785
447667	0.58744	447667	0.44205	447667	0.09206	447667	0.76569
4.48	0.60328	4.48	0.44328	4.48	0.09325	4.48	0.73502
448333	0.61672	448333	0.44467	448333	0.09466	448333	0.70618
448667	0.62682	448667	0.44629	448667	0.09569	448667	0.67912
4.49	0.63328	4.49	0.44754	4.49	0.09586	4.49	0.65355
449333	0.63687	449333	0.44796	449333	0.09522	449333	0.62918
449667	0.63876	449667	0.44777	449667	0.09449	449667	0.60582
4.5	0.63981	4.5	0.44749	4.5	0.09437	4.5	0.58329
450333	0.64025	450333	0.44782	450333	0.09481	450333	0.56149
450667	0.6397	450667	0.44936	450667	0.09551	450667	0.54076
4.51	0.63795	4.51	0.45222	4.51	0.0966	4.51	0.52174
451333	0.63551	451333	0.45596	451333	0.09835	451333	0.50459
451667	0.63296	451667	0.46013	451667	0.10028	451667	0.48888
4.52	0.62998	4.52	0.46462	4.52	0.10132	4.52	0.47428
452333	0.62553	452333	0.4694	452333	0.10095	452333	0.4609
452667	0.61846	452667	0.47396	452667	0.09964	452667	0.44887
4.53	0.60815	4.53	0.47754	4.53	0.09815	4.53	0.43802
453333	0.59488	453333	0.47986	453333	0.09676	453333	0.42799
453667	0.58013	453667	0.48119	453667	0.09541	453667	0.41887
4.54	0.56616	4.54	0.4822	4.54	0.09413	4.54	0.4111
454333	0.55472	454333	0.48388	454333	0.09316	454333	0.40464
454667	0.54608	454667	0.4872	454667	0.09275	454667	0.3992
4.55	0.53914	4.55	0.49234	4.55	0.09287	4.55	0.39498
455333	0.53249	455333	0.4986	455333	0.09327	455333	0.39243
455667	0.52533	455667	0.50497	455667	0.0937	455667	0.39158
4.56	0.51792	4.56	0.51036	4.56	0.09409	4.56	0.39202
456333	0.51142	456333	0.5142	456333	0.09432	456333	0.39333
456667	0.50702	456667	0.51708	456667	0.09396	456667	0.39509
4.57	0.50489	4.57	0.52025	4.57	0.09285	4.57	0.39671
457333	0.504	457333	0.52447	457333	0.09147	457333	0.39774
457667	0.50293	457667	0.52957	457667	0.09045	457667	0.39828
4.58	0.50085	4.58	0.53502	4.58	0.0899	4.58	0.39895
458333	0.49807	458333	0.54064	458333	0.0894	458333	0.40032
458667	0.49563	458667	0.54657	458667	0.08844	458667	0.40236
4.59	0.49449	4.59	0.55283	4.59	0.08699	4.59	0.40453
459333	0.49508	459333	0.55937	459333	0.08572	459333	0.40646
459667	0.4973	459667	0.56595	459667	0.08527	459667	0.40831
4.6	0.50099	4.6	0.57225	4.6	0.08557	4.6	0.41057
460333	0.50631	460333	0.57844	460333	0.08606	460333	0.41347
460667	0.51339	460667	0.58527	460667	0.08634	460667	0.41672
4.61	0.52209	4.61	0.59318	4.61	0.08621	4.61	0.41965
461333	0.53247	461333	0.60153	461333	0.08565	461333	0.42194
461667	0.5449	461667	0.60896	461667	0.08499	461667	0.42367
4.62	0.55928	4.62	0.61471	4.62	0.08473	4.62	0.42485
462333	0.57485	462333	0.61921	462333	0.08518	462333	0.4254
462667	0.59088	462667	0.62372	462667	0.08598	462667	0.42541
4.63	0.60712	4.63	0.62963	4.63	0.08631	4.63	0.42519
463333	0.62352	463333	0.63792	463333	0.08567	463333	0.42497
463667	0.64	463667	0.64873	463667	0.08429	463667	0.42485
4.64	0.65651	4.64	0.66122	4.64	0.08298	4.64	0.42493
464333	0.6731	464333	0.67428	464333	0.08281	464333	0.42507
464667	0.68964	464667	0.68718	464667	0.08429	464667	0.42489
4.65	0.70542	4.65	0.69979	4.65	0.08669	4.65	0.42404
465333	0.71954	465333	0.71231	465333	0.08838	465333	0.4223
465667	0.73168	465667	0.72489	465667	0.08808	465667	0.41957
4.66	0.74224	4.66	0.73731	4.66	0.08553	4.66	0.41606
466333	0.75155	466333	0.74891	466333	0.08124	466333	0.4119
466667	0.75911	466667	0.75925	466667	0.07634	466667	0.40677
4.67	0.76405	4.67	0.76884	4.67	0.0724	4.67	0.4006
467333	0.76607	467333	0.77879	467333	0.07061	467333	0.39432
467667	0.76594	467667	0.78991	467667	0.07086	467667	0.38924
4.68	0.76504	4.68	0.80231	4.68	0.07201	4.68	0.38581
468333	0.76442	468333	0.81568	468333	0.07304	468333	0.38344
468667	0.76436	468667	0.82987	468667	0.07362	468667	0.3812
4.69	0.76468	4.69	0.8448	4.69	0.07398	4.69	0.37836
469333	0.76528	469333	0.86011	469333	0.07448	469333	0.37448
469667	0.76617	469667	0.87535	469667	0.07531	469667	0.36933
4.7	0.76697	4.7	0.89036	4.7	0.07639	4.7	0.36305
470333	0.76685	470333	0.90525	470333	0.07735	470333	0.35586
470667	0.76529	470667	0.92032	470667	0.07802	470667	0.34787
4.71	0.76244	4.71	0.93573	4.71	0.07872	4.71	0.33949
471333	0.75875	471333	0.95139	471333	0.07983	471333	0.33163
471667	0.7546	471667	0.96743	471667	0.0814	471667	0.32496
4.72	0.75056	4.72	0.98451	4.72	0.08311	4.72	0.31931
472333	0.74744	472333	100313	472333	0.08459	472333	0.31385
472667	0.74572	472667	102302	472667	0.08546	472667	0.3078
4.73	0.74525	4.73	104373	4.73	0.0855	4.73	0.30106
473333	0.74545	473333	106507	473333	0.08496	473333	0.29429
473667	0.74557	473667	108684	473667	0.08441	473667	0.28823
4.74	0.74471	4.74	110854	4.74	0.08432	4.74	0.2829
474333	0.74194	474333	11297	474333	0.0848	474333	0.27778
474667	0.73684	474667	115008	474667	0.08552	474667	0.27271
4.75	0.72977	4.75	116982	4.75	0.08617	4.75	0.26783
475333	0.72158	475333	118972	475333	0.08679	475333	0.26292
475667	0.71292	475667	12107	475667	0.08717	475667	0.2577
4.76	0.70428	4.76	123278	4.76	0.08664	4.76	0.25243
476333	0.69622	476333	125521	476333	0.08479	476333	0.24763
476667	0.68911	476667	127756	476667	0.0821	476667	0.24356
4.77	0.68278	4.77	130016	4.77	0.07966	4.77	0.24008
477333	0.67656	477333	132346	477333	0.07819	477333	0.23693
477667	0.66961	477667	134754	477667	0.07758	477667	0.23394
4.78	0.66143	4.78	13726	4.78	0.07749	4.78	0.2309
478333	0.65193	478333	139887	478333	0.07785	478333	0.22743
478667	0.64132	478667	142618	478667	0.0787	478667	0.22312
4.79	0.62997	4.79	145418	4.79	0.07985	4.79	0.21799
479333	0.61837	479333	148278	479333	0.08124	479333	0.21265
479667	0.60723	479667	151201	479667	0.08302	479667	0.20786
4.8	0.59715	4.8	154194	4.8	0.0851	4.8	0.20396
480333	0.58834	480333	157258	480333	0.087	480333	0.20059
480667	0.58098	480667	160372	480667	0.08845	480667	0.19734
4.81	0.57547	4.81	163486	4.81	0.08965	4.81	0.19438
481333	0.57181	481333	166547	481333	0.0908	481333	0.19202
481667	0.56904	481667	169552	481667	0.09166	481667	0.18996
4.82	0.56581	4.82	172542	4.82	0.09188	4.82	0.18769
482333	0.56153	482333	175561	482333	0.09153	482333	0.18536
482667	0.5563	482667	178618	482667	0.09109	482667	0.1834
4.83	0.55052	4.83	18172	4.83	0.09089	4.83	0.18178
483333	0.54475	483333	184887	483333	0.09102	483333	0.18007
483667	0.53948	483667	188137	483667	0.09164	483667	0.1781
4.84	0.53478	4.84	191462	4.84	0.09278	4.84	0.17621
484333	0.53063	484333	194837	484333	0.09394	484333	0.17478
484667	0.52718	484667	198249	484667	0.09417	484667	0.17396
4.85	0.52449	4.85	201687	4.85	0.09289	4.85	0.17356
485333	0.52227	485333	205102	485333	0.09057	485333	0.17344
485667	0.52008	485667	208427	485667	0.08823	485667	0.17363
4.86	0.5176	4.86	211652	4.86	0.08675	4.86	0.17402
486333	0.5148	486333	214845	486333	0.08658	486333	0.17408
486667	0.51164	486667	218058	486667	0.08747	486667	0.17328
4.87	0.50779	4.87	221284	4.87	0.08872	4.87	0.17156
487333	0.50319	487333	224529	487333	0.08989	487333	0.16952
487667	0.49827	487667	227847	487667	0.09106	487667	0.1677
4.88	0.49363	4.88	231284	4.88	0.09238	4.88	0.16602
488333	0.48976	488333	234817	488333	0.09376	488333	0.16446
488667	0.48677	488667	238393	488667	0.09496	488667	0.16365
4.89	0.48429	4.89	241972	4.89	0.09559	4.89	0.1642
489333	0.4818	489333	245525	489333	0.09515	489333	0.16589
489667	0.47881	489667	249039	489667	0.09361	489667	0.16764
4.9	0.47495	4.9	252558	4.9	0.09164	4.9	0.16819
490333	0.46983	490333	256161	490333	0.09011	490333	0.16698
490667	0.46333	490667	259871	490667	0.08935	490667	0.16438
4.91	0.45601	4.91	263635	4.91	0.08903	4.91	0.16123
491333	0.44892	491333	267392	491333	0.08878	491333	0.15851
491667	0.44268	491667	271104	491667	0.08863	491667	0.15711
4.92	0.43711	4.92	27474	4.92	0.08868	4.92	0.15722
492333	0.43201	492333	278331	492333	0.08873	492333	0.15823
492667	0.42762	492667	281957	492667	0.08861	492667	0.15933
4.93	0.42408	4.93	285679	4.93	0.08832	4.93	0.16001
493333	0.42102	493333	289502	493333	0.08769	493333	0.16006
493667	0.41755	493667	293384	493667	0.0864	493667	0.15924
4.94	0.41318	4.94	297275	4.94	0.08478	4.94	0.15741
494333	0.40846	494333	301144	494333	0.08371	494333	0.15483
494667	0.40466	494667	304976	494667	0.0838	494667	0.15215
4.95	0.40264	4.95	308765	4.95	0.08468	4.95	0.14999
495333	0.4023	495333	312548	495333	0.08514	495333	0.14884
495667	0.40291	495667	316403	495667	0.08384	495667	0.14887
4.96	0.40366	4.96	320402	4.96	0.08058	4.96	0.14984
496333	0.40381	496333	324557	496333	0.07654	496333	0.15122
496667	0.40289	496667	328831	496667	0.07327	496667	0.15238
4.97	0.40101	4.97	333158	4.97	0.07182	4.97	0.15283
497333	0.39877	497333	337463	497333	0.07199	497333	0.15234
497667	0.39706	497667	341702	497667	0.07233	497667	0.15119
4.98	0.39669	4.98	345897	4.98	0.0715	4.98	0.15014
498333	0.39796	498333	350075	498333	0.06943	498333	0.14985
498667	0.40079	498667	354223	498667	0.06673	498667	0.15038
4.99	0.40497	4.99	358315	4.99	0.06369	4.99	0.15146
499333	0.40976	499333	362371	499333	0.06033	499333	0.15265
499667	0.41397	499667	366458	499667	0.05674	499667	0.15364
5	0.4165	5	37064	5	0.05298	5	0.15433
500333	0.41715	500333	374941	500333	0.0491	500333	0.15466
500667	0.41673	500667	379355	500667	0.04522	500667	0.15459
5.01	0.41649	5.01	383861	5.01	0.04146	5.01	0.15409
501333	0.41727	501333	38842	501333	0.03772	501333	0.15311
501667	0.41941	501667	392989	501667	0.03402	501667	0.15165
5.02	0.42307	5.02	397567	5.02	0.03077	5.02	0.14993
502333	0.42826	502333	402199	502333	0.02846	502333	0.14827
502667	0.43487	502667	406923	502667	0.02715	502667	0.14683
5.03	0.44237	5.03	411709	5.03	0.0263	5.03	0.14568
503333	0.44996	503333	416466	503333	0.02529	503333	0.14475
503667	0.45697	503667	421123	503667	0.02392	503667	0.14384
5.04	0.46326	5.04	425707	5.04	0.02239	5.04	0.14296
504333	0.46893	504333	430307	504333	0.02072	504333	0.14234
504667	0.47375	504667	434994	504667	0.01873	504667	0.14205
5.05	0.47729	5.05	439775	5.05	0.0162	5.05	0.142
505333	0.47963	505333	444598	505333	0.01306	505333	0.14214
505667	0.48152	505667	449422	505667	0.00926	505667	0.14261
5.06	0.4838	5.06	454272	5.06	0.00487	5.06	0.14353
506333	0.48676	506333	459199	506333	0.000474	506333	0.14469
506667	0.4899	506667	464214	506667	-0.00275	506667	0.1459
5.07	0.49259	5.07	469285	5.07	-0.00382	5.07	0.1473
507333	0.49456	507333	474363	507333	-0.00274	507333	0.1491
507667	0.49566	507667	479389	507667	-0.000418	507667	0.15115
5.08	0.4957	5.08	484334	5.08	0.00216	5.08	0.15274
508333	0.49479	508333	489232	508333	0.00422	508333	0.15316
508667	0.49352	508667	494112	508667	0.00531	508667	0.15249
5.09	0.49262	5.09	498958	5.09	0.0056	5.09	0.15143
509333	0.49257	509333	503765	509333	0.00573	509333	0.15064
509667	0.49333	509667	508554	509667	0.006	509667	0.15037
5.1	0.49439	5.1	513343	5.1	0.006	5.1	0.15065
510333	0.49487	510333	518144	510333	0.00531	510333	0.15129
510667	0.49391	510667	52296	510667	0.00415	510667	0.15195
5.11	0.49144	5.11	527789	5.11	0.00316	5.11	0.15226
511333	0.48832	511333	532626	511333	0.00286	511333	0.15208
511667	0.4854	511667	537443	511667	0.00367	511667	0.15158
5.12	0.48283	5.12	542207	5.12	0.00546	5.12	0.15105
512333	0.48039	512333	546914	512333	0.00736	512333	0.15071
512667	0.47819	512667	55158	512667	0.00837	512667	0.15075
5.13	0.4768	5.13	556238	5.13	0.00809	5.13	0.15118
513333	0.47667	513333	560926	513333	0.00684	513333	0.15165
513667	0.47747	513667	565626	513667	0.00536	513667	0.1516
5.14	0.47849	5.14	570255	5.14	0.00446	5.14	0.15083
514333	0.47917	514333	574755	514333	0.0048	514333	0.1494
514667	0.47921	514667	579159	514667	0.00657	514667	0.14733
5.15	0.4788	5.15	583539	5.15	0.00935	5.15	0.14492
515333	0.47868	515333	587941	515333	0.01235	515333	0.14283
515667	0.47952	515667	592355	515667	0.01511	515667	0.14151
5.16	0.48113	5.16	596724	5.16	0.01772	5.16	0.14084
516333	0.4828	516333	60097	516333	0.02045	516333	0.14038
516667	0.48392	516667	605041	516667	0.0236	516667	0.13969
5.17	0.48404	5.17	608936	5.17	0.02778	5.17	0.13863
517333	0.48297	517333	612704	517333	0.03365	517333	0.13756
517667	0.48111	517667	616383	517667	0.04092	517667	0.13696
5.18	0.47966	5.18	619985	5.18	0.04877	5.18	0.13702
518333	0.48006	518333	623511	518333	0.0569	518333	0.13752
518667	0.4831	518667	626948	518667	0.06564	518667	0.13811
5.19	0.48873	5.19	630237	5.19	0.07556	5.19	0.13873
519333	0.4961	519333	633315	519333	0.0879	519333	0.13931
519667	0.50385	519667	636186	519667	0.10433	519667	0.13959
5.2	0.51072	5.2	638945	5.2	0.12599	5.2	0.13968
520333	0.51603	520333	64168	520333	0.15302	520333	0.14008
520667	0.51981	520667	644417	520667	0.18508	520667	0.14102
5.21	0.52262	5.21	647131	5.21	0.22214	5.21	0.14238
521333	0.52509	521333	649738	521333	0.26471	521333	0.14384
521667	0.52802	521667	652098	521667	0.31375	521667	0.14517
5.22	0.53247	5.22	654123	5.22	0.37044	5.22	0.14619
522333	0.53887	522333	655856	522333	0.43588	522333	0.14674
522667	0.54619	522667	657391	522667	0.5112	522667	0.14655
5.23	0.55289	5.23	658776	5.23	0.59755	5.23	0.14536
523333	0.55857	523333	660032	523333	0.69561	523333	0.14314
523667	0.56417	523667	661175	523667	0.80529	523667	0.14047
5.24	0.57071	5.24	662191	5.24	0.92638	5.24	0.13838
524333	0.57818	524333	663047	524333	105878	524333	0.13752
524667	0.58549	524667	663713	524667	120176	524667	0.13762
5.25	0.59184	5.25	664166	5.25	135341	5.25	0.13798
525333	0.59751	525333	664382	525333	151112	525333	0.13809
525667	0.60315	525667	664325	525667	167233	525667	0.13791
5.26	0.6089	5.26	663981	5.26	183475	5.26	0.13788
526333	0.61448	526333	663395	526333	199606	526333	0.13846
526667	0.61948	526667	662631	526667	215366	526667	0.13965
5.27	0.62344	5.27	661704	5.27	230438	5.27	0.14099
527333	0.62588	527333	660594	527333	244467	527333	0.14179
527667	0.6266	527667	659306	527667	257128	527667	0.14141
5.28	0.62588	5.28	65789	5.28	268183	5.28	0.13968
528333	0.62435	528333	656389	528333	27749	528333	0.13686
528667	0.62267	528667	65477	528667	285011	528667	0.13372
5.29	0.62111	5.29	652928	5.29	290806	5.29	0.13145
529333	0.61959	529333	650778	529333	294977	529333	0.13095
529667	0.61798	529667	648311	529667	297601	529667	0.13207
5.3	0.61626	5.3	645588	5.3	298719	5.3	0.1337
530333	0.61421	530333	64269	530333	298388	530333	0.13492
530667	0.61111	530667	639679	530667	296723	530667	0.13534
5.31	0.60615	5.31	636572	5.31	293896	5.31	0.13494
531333	0.59937	531333	633337	531333	290098	531333	0.13421
531667	0.59165	531667	629927	531667	285546	531667	0.13362
5.32	0.58366	5.32	626304	5.32	280497	5.32	0.13303
532333	0.57534	532333	622447	532333	275171	532333	0.13199
532667	0.5663	532667	618356	532667	269684	532667	0.13049
5.33	0.5564	5.33	614059	5.33	264079	5.33	0.12885
533333	0.54617	533333	609583	533333	258376	533333	0.12737
533667	0.53667	533667	604931	533667	252609	533667	0.12633
5.34	0.5287	5.34	600078	5.34	246855	5.34	0.12587
534333	0.52231	534333	595033	534333	241212	534333	0.12579
534667	0.51708	534667	589877	534667	235756	534667	0.12547
5.35	0.5125	5.35	584713	5.35	230519	5.35	0.12411
535333	0.50816	535333	579599	535333	225471	535333	0.12144
535667	0.50375	535667	574531	535667	22054	535667	0.11829
5.36	0.49928	5.36	569458	5.36	215676	5.36	0.11596
536333	0.49495	536333	564298	536333	210901	536333	0.11503
536667	0.49075	536667	558963	536667	206302	536667	0.11528
5.37	0.4865	5.37	553413	5.37	201954	5.37	0.1163
537333	0.48231	537333	547705	537333	197848	537333	0.11766
537667	0.47869	537667	541969	537667	193896	537667	0.11889
5.38	0.47633	5.38	536376	5.38	189993	5.38	0.11986
538333	0.47565	538333	531063	538333	186048	538333	0.12078
538667	0.47612	538667	526031	538667	182007	538667	0.12148
5.39	0.47647	5.39	521193	5.39	177859	5.39	0.12162
539333	0.47554	539333	516534	539333	173649	539333	0.12136
539667	0.47294	539667	512137	539667	169473	539667	0.12113
5.4	0.46913	5.4	508097	5.4	165455	5.4	0.12123
540333	0.4647	540333	504453	540333	161673	540333	0.12193
540667	0.45965	540667	50121	540667	158109	540667	0.12334
5.41	0.45395	5.41	498415	5.41	154662	5.41	0.12498
541333	0.44865	541333	49615	541333	151249	541333	0.1261
541667	0.44528	541667	494512	541667	14787	541667	0.12642
5.42	0.44459	5.42	493606	5.42	144592	5.42	0.12676
542333	0.44622	542333	493565	542333	141451	542333	0.12823
542667	0.4491	542667	494538	542667	138416	542667	0.1309
5.43	0.45194	5.43	496655	5.43	135422	5.43	0.13384
543333	0.454	543333	499983	543333	132441	543333	0.13613
543667	0.45496	543667	504579	543667	129509	543667	0.13719
5.44	0.45472	5.44	510582	5.44	126712	5.44	0.13672
544333	0.45367	544333	51822	544333	124094	544333	0.13525
544667	0.45242	544667	527736	544667	121624	544667	0.13393
5.45	0.4512	5.45	539332	5.45	119245	5.45	0.13352
545333	0.45022	545333	553183	545333	11694	545333	0.13385
545667	0.45004	545667	569466	545667	11471	545667	0.13452
5.46	0.45091	5.46	588352	5.46	112576	5.46	0.13554
546333	0.45221	546333	609949	546333	110604	546333	0.13725
546667	0.45311	546667	634294	546667	108856	546667	0.13982
5.47	0.45339	5.47	661454	5.47	107348	5.47	0.14304
547333	0.45334	547333	691577	547333	106108	547333	0.14642
547667	0.45322	547667	724826	547667	105207	547667	0.14957
5.48	0.45322	5.48	761316	5.48	104705	5.48	0.15237
548333	0.45368	548333	801125	548333	104568	548333	0.15493
548667	0.45497	548667	84431	548667	104685	548667	0.15766
5.49	0.45723	5.49	890871	5.49	105003	5.49	0.16135
549333	0.46008	549333	940669	549333	105615	549333	0.16681
549667	0.46265	549667	993357	549667	1067	549667	0.17426
5.5	0.46439	5.5	1048398	5.5	108409	5.5	0.18309
550333	0.46585	550333	1105166	550333	110824	550333	0.19243
550667	0.46842	550667	1162989	550667	114009	550667	0.20185
5.51	0.473	5.51	122111	5.51	118054	5.51	0.21169
551333	0.47928	551333	1278637	551333	123074	551333	0.22276
551667	0.48631	551667	1334551	551667	129176	551667	0.23582
5.52	0.49336	5.52	1387765	5.52	136448	5.52	0.25078
552333	0.50021	552333	143713	552333	145036	552333	0.26672
552667	0.50716	552667	1481388	552667	155224	552667	0.28304
5.53	0.51483	5.53	1519221	5.53	167387	5.53	0.30028
553333	0.52352	553333	1549386	553333	181859	553333	0.31933
553667	0.53317	553667	1570853	553667	19887	553667	0.34059
5.54	0.54402	5.54	158289	5.54	218488	5.54	0.36407
554333	0.55691	554333	1585115	554333	240589	554333	0.39015
554667	0.57281	554667	1577505	554667	264941	554667	0.41988
5.55	0.59215	5.55	1560461	5.55	291321	5.55	0.45506
555333	0.61499	555333	1534871	555333	319591	555333	0.4985
555667	0.64195	555667	1502047	555667	349765	555667	0.55407
5.56	0.67505	5.56	1463616	5.56	382058	5.56	0.62698
556333	0.717	556333	1421406	556333	416831	556333	0.72521
556667	0.76999	556667	1377215	556667	454395	556667	0.86112
5.57	0.83552	5.57	1332599	5.57	494826	5.57	105216
557333	0.91529	557333	1288736	557333	537906	557333	132135
557667	101226	557667	1246381	557667	583145	557667	169811
5.58	113088	5.58	1205898	5.58	629751	5.58	221812
558333	127602	558333	1167389	558333	676607	558333	29207
558667	14508	558667	1130792	558667	722346	558667	38426
5.59	16553	5.59	1095979	5.59	765444	5.59	500874
559333	188678	559333	1062864	559333	804359	559333	642271
559667	214098	559667	103144	559667	837717	559667	80605
5.6	241327	5.6	1001743	5.6	864456	5.6	987076
560333	269974	560333	973799	560333	883926	560333	11782
560667	299852	560667	947561	560667	895956	560667	1371424
5.61	331082	5.61	922878	5.61	900867	5.61	1559159
561333	36408	561333	899536	561333	899382	561333	1735233
561667	39937	561667	877287	561667	892473	561667	1895429
5.62	437343	5.62	855796	5.62	881181	5.62	2037511
562333	478124	562333	834631	562333	86647	562333	216084
562667	521539	562667	813392	562667	849114	562667	2265798
5.63	567063	5.63	791839	5.63	829603	5.63	235323
563333	613758	563333	769879	563333	808179	563333	242404
563667	660313	563667	747517	563667	784956	563667	2479019
5.64	705201	5.64	724835	5.64	759925	5.64	2518843
564333	746907	564333	701973	564333	732926	564333	2544063
564667	784098	564667	679104	564667	703711	564667	2555117
5.65	815674	5.65	65638	5.65	672154	5.65	255248
565333	840797	565333	633928	565333	638442	565333	2536821
565667	858985	565667	611862	565667	603065	565667	2509053
5.66	870227	5.66	590299	5.66	566694	5.66	2470291
566333	875043	566333	569318	566333	530107	566333	2421749
566667	874459	566667	54894	566667	494195	566667	2364621
5.67	869881	5.67	529172	5.67	459926	5.67	2300045
567333	862935	567333	510098	567333	428218	567333	2229125
567667	855297	567667	491909	567667	399775	567667	2152915
5.68	848514	5.68	474809	5.68	374996	5.68	2072367
568333	843874	568333	458873	568333	35396	568333	1988289
568667	842331	568667	444035	568667	336496	568667	1901367
5.69	844559	5.69	430178	5.69	322252	5.69	1812241
569333	851229	569333	417167	569333	310788	569333	1721592
569667	863928	569667	404838	569667	301642	569667	1630207
5.7	887404	5.7	393042	5.7	294366	5.7	1539136
570333	93363	570333	381671	570333	288532	570333	1450333
570667	1027235	570667	370636	570667	28372	570667	1368508
5.71	121064	5.71	359826	5.71	279489	5.71	1304942
571333	1546705	571333	349096	571333	275394	571333	1283098
571667	211744	571667	338307	571667	271013	571667	1344942
5.72	3018849	5.72	327363	5.72	265918	5.72	1557728
572333	4353167	572333	316208	572333	25969	572333	2023911
572667	6220201	572667	304823	572667	251971	572667	2898511
5.73	8709602	5.73	29318	5.73	242528	5.73	4414286
573333	11895819	573333	281203	573333	231306	573333	6906372
573667	15836948	573667	268809	573667	218427	573667	10820625
5.74	2057673	5.74	256011	5.74	204146	5.74	16689025
574333	26146187	574333	242934	574333	188807	574333	2506259
574667	32560236	574667	229765	574667	172796	574667	36405688
5.75	3980691	5.75	216713	5.75	156484	5.75	50970749
575333	47831898	575333	203972	575333	140227	575333	68684102
575667	56525507	575667	191703	575667	12438	575667	89078423
5.76	65719238	5.76	180023	5.76	109274	5.76	111302065
576333	75195099	576333	169032	576333	0.952	576333	134217425
576667	84705644	576667	158817	576667	0.82389	576667	156572092
5.77	93999523	5.77	149434	5.77	0.70999	5.77	177198577
577333	102846875	577333	140861	577333	0.61101	577333	195186565
577667	111059571	577667	132993	577667	0.52661	577667	209986105
5.78	118502661	5.78	12571	5.78	0.4555	5.78	221427481
578333	125096385	578333	118957	578333	0.39623	578333	229668358
578667	130810836	578667	112752	578667	0.34763	578667	235100186
5.79	135656623	5.79	107155	5.79	0.30846	5.79	238246455
579333	1396744	579333	102245	579333	0.27704	579333	23967093
579667	142924472	579667	0.98067	579667	0.25168	579667	239908723
5.8	145477356	5.8	0.94571	5.8	0.23093	5.8	239424126
580333	147406546	580333	0.91629	580333	0.21348	580333	238589442
580667	148784347	580667	0.89137	580667	0.19787	580667	237681025
5.81	149680605	5.81	0.87093	5.81	0.18267	5.81	236887031
581333	150162663	581333	0.85573	581333	0.16758	581333	236318401
581667	150294911	581667	0.84665	581667	0.15412	581667	236023429
5.82	150138224	5.82	0.84439	5.82	0.14464	5.82	236009705
582333	149749694	582333	0.8492	582333	0.14042	582333	236264052
582667	149182302	582667	0.8609	582667	0.14118	582667	236760305
5.83	14848458	5.83	0.87891	5.83	0.14596	5.83	237462248
583333	147700403	583333	0.90222	583333	0.15415	583333	238330264
583667	146868809	583667	0.92959	583667	0.16519	583667	2393266
5.84	146023579	5.84	0.95976	5.84	0.17748	5.84	240415317
584333	145192832	584333	0.9917	584333	0.18818	584333	241562204
584667	144399289	584667	102474	584667	0.1949	584667	242737072
5.85	143660794	5.85	105813	5.85	0.1972	5.85	24391477
585333	142990517	585333	109052	585333	0.19587	585333	24507496
585667	142397346	585667	112011	585667	0.19152	585667	246203478
5.86	141886577	5.86	114527	5.86	0.18457	5.86	247292005
586333	141460511	586333	116496	586333	0.17574	586333	248334661
586667	141119089	586667	117821	586667	0.16579	586667	249325549
5.87	14086021	5.87	118381	5.87	0.15488	5.87	250258386
587333	140679707	587333	118054	587333	0.14266	587333	251127756
587667	140571917	587667	116769	587667	0.12881	587667	251930187
5.88	140530692	5.88	114505	5.88	0.11374	5.88	252662812
588333	140550072	588333	111281	588333	0.09851	588333	253321972
588667	140624425	588667	10716	588667	0.08408	588667	253904639
5.89	140748188	5.89	102265	5.89	0.07086	5.89	254410796
589333	140915741	589333	0.96765	589333	0.05894	589333	254842395
589667	141121508	589667	0.90872	589667	0.04833	589667	255198799
5.9	141359901	5.9	0.84837	5.9	0.03906	5.9	255475674
590333	14162554	590333	0.78882	590333	0.03098	590333	255668642
590667	141913907	590667	0.73164	590667	0.02394	590667	255773398
5.91	142221427	5.91	0.67812	5.91	0.01796	5.91	255783753
591333	142544722	591333	0.62951	591333	0.01307	591333	255695501
591667	142880276	591667	0.58683	591667	0.00903	591667	255510291
5.92	143224736	5.92	0.55108	5.92	0.0053	5.92	255232883
592333	143575037	592333	0.52343	592333	0.00103	592333	254869889
592667	143928531	592667	0.50465	592667	-0.00434	592667	254431482
5.93	144283295	5.93	0.49447	5.93	-0.01045	5.93	2539284
593333	144638027	593333	0.49199	593333	-0.01645	593333	253368756
593667	14499161	593667	0.49641	593667	-0.022	593667	252759486
5.94	145342778	5.94	0.50663	5.94	-0.02706	5.94	252107311
594333	14569022	594333	0.52095	594333	-0.03136	594333	251416856
594667	146032732	594667	0.53742	594667	-0.03462	594667	250688291
5.95	146368863	5.95	0.55455	5.95	-0.03695	5.95	249918187
595333	146697046	595333	0.5716	595333	-0.03858	595333	249103026
595667	14701676	595667	0.58817	595667	-0.03965	595667	248238775
5.96	147328827	5.96	0.60383	5.96	-0.04067	5.96	247318298
596333	147633999	596333	0.61817	596333	-0.04235	596333	24633345
596667	147931838	596667	0.63084	596667	-0.04486	596667	245278912
5.97	148221139	5.97	0.64146	5.97	-0.04769	5.97	244152584
597333	1485008	597333	0.64991	597333	-0.05015	597333	242952708
597667	14877029	597667	0.65606	597667	-0.05179	597667	241675538
5.98	149029513	5.98	0.6597	5.98	-0.05287	5.98	240315328
598333	149278321	598333	0.6608	598333	-0.05432	598333	238865694
598667	149516527	598667	0.65951	598667	-0.05688	598667	23732312
5.99	149744205	5.99	0.65589	5.99	-0.06019	5.99	235688224
599333	14996176	599333	0.65002	599333	-0.06312	599333	233960336
599667	150169895	599667	0.64207	599667	-0.06468	599667	232131494
6	150369128	6	0.63223	6	-0.06455	6	230186653
600333	150558702	600333	0.62103	600333	-0.06304	600333	228109816
600667	150735985	600667	0.60975	600667	-0.06087	600667	225889982
6.01	150897041	6.01	0.59978	6.01	-0.05889	6.01	223522746
601333	151037226	601333	0.59132	601333	-0.05775	601333	221010675
601667	151150711	601667	0.58348	601667	-0.05769	601667	218363731
6.02	151229513	6.02	0.57555	6.02	-0.05836	6.02	215598319
602333	151263064	602333	0.56742	602333	-0.05881	602333	212735788
602667	151238475	602667	0.55918	602667	-0.05813	602667	209800489
6.03	151140882	6.03	0.55086	6.03	-0.05642	6.03	206817577
603333	15095318	603333	0.5424	603333	-0.05473	603333	203812163
603667	150656143	603667	0.5338	603667	-0.05361	603667	200809065
6.04	150230201	6.04	0.52537	6.04	-0.05248	6.04	197830958
604333	149657489	604333	0.51786	604333	-0.05053	604333	19489617
604667	148922474	604667	0.51197	604667	-0.04785	604667	192018853
6.05	148011888	6.05	0.5078	6.05	-0.04557	6.05	189210307
605333	146914764	605333	0.50475	605333	-0.04489	605333	186479207
605667	145622239	605667	0.50197	605667	-0.04593	605667	183831591
6.06	144127358	6.06	0.49887	6.06	-0.04769	6.06	1812715
606333	14242546	606333	0.49545	606333	-0.04888	606333	178801346
606667	140514929	606667	0.49217	606667	-0.04908	606667	176421843
6.07	13839751	6.07	0.4895	6.07	-0.04875	6.07	174132258
607333	136077686	607333	0.48774	607333	-0.04832	607333	171930779
607667	133561585	607667	0.48701	607667	-0.04784	607667	169814633
6.08	130855914	6.08	0.4873	6.08	-0.04704	6.08	167779971
608333	127966928	608333	0.48866	608333	-0.04541	608333	165821668
608667	12489987	608667	0.4911	608667	-0.04216	608667	163933676
6.09	121659679	6.09	0.49421	6.09	-0.03638	6.09	162109995
609333	118252746	609333	0.49727	609333	-0.02734	609333	160345203
609667	114688879	609667	0.49979	609667	-0.0147	609667	158634075
6.1	110982758	6.1	0.50147	6.1	0.00159	6.1	156971323
610333	107154371	610333	0.50215	610333	0.02143	610333	155352165
610667	103228495	610667	0.50213	610667	0.0447	610667	153772999
6.11	99233875	6.11	0.50215	6.11	0.07123	6.11	152231535
611333	95202572	611333	0.50271	611333	0.10038	611333	150726378
611667	9116968	611667	0.50386	611667	0.13031	611667	14925631
6.12	87173484	6.12	0.50533	6.12	0.15784	6.12	147819914
612333	832557	612333	0.50652	612333	0.17943	612333	146415861
612667	79461034	612667	0.50678	612667	0.19244	612667	145043503
6.13	75835537	6.13	0.50595	6.13	0.19588	6.13	143703031
613333	72423731	613333	0.50452	613333	0.19004	613333	14239482
613667	6926512	613667	0.50327	613667	0.17575	613667	141118831
6.14	66390738	6.14	0.50281	6.14	0.15452	6.14	139874903
614333	63820331	614333	0.50328	614333	0.12922	614333	138663212
614667	61560841	614667	0.50448	614667	0.1033	614667	137483871
6.15	5960666	6.15	0.50631	6.15	0.08004	6.15	136336187
615333	57941571	615333	0.50882	615333	0.06341	615333	135218706
615667	56541624	615667	0.51216	615667	0.05956	615667	134130074
6.16	55378153	6.16	0.51628	6.16	0.07714	6.16	133069624
616333	54420482	616333	0.52099	616333	0.12664	616333	13203724
616667	53638027	616667	0.52609	616667	0.21887	616667	131032971
6.17	53001759	6.17	0.5317	6.17	0.36147	6.17	130056568
617333	52485227	617333	0.53781	617333	0.55367	617333	129107172
617667	52065258	617667	0.54402	617667	0.78208	617667	128183548
6.18	51722277	6.18	0.55013	6.18	102078	6.18	127284492
618333	51440306	618333	0.55632	618333	123598	618333	12640895
618667	51206617	618667	0.56285	618667	1394	618667	125556038
6.19	51011123	6.19	0.56979	6.19	147033	6.19	124725099
619333	50845818	619333	0.57679	619333	14557	619333	12391579
619667	50704403	619667	0.58316	619667	135671	619667	12312835
6.2	50581886	6.2	0.58871	6.2	119217	6.2	122364004
620333	50474212	620333	0.59402	620333	0.98714	620333	121625231
620667	50378113	620667	0.59973	620667	0.76719	620667	120915873
6.21	50291076	6.21	0.60608	6.21	0.55406	6.21	120241094
621333	50211304	621333	0.61333	621333	0.36313	621333	119606954
621667	50137595	621667	0.62154	621667	0.20278	621667	11901937
6.22	50069144	6.22	0.6301	6.22	0.07562	6.22	118483072
622333	50005334	622333	0.6381	622333	-0.01947	622333	118001339
622667	49945666	622667	0.64507	622667	-0.08586	622667	117576082
6.23	49889747	6.23	0.65101	6.23	-0.12848	6.23	117207621
623333	49837268	623333	0.65621	623333	-0.15275	623333	116894573
623667	49788002	623667	0.66088	623667	-0.16356	623667	116634148
6.24	49741746	6.24	0.66483	6.24	-0.16516	6.24	116422493
624333	4969826	624333	0.66729	624333	-0.16135	624333	116254957
624667	49657374	624667	0.66745	624667	-0.15501	624667	116126505
6.25	49619118	6.25	0.66535	6.25	-0.14751	6.25	116032213
625333	49583655	625333	0.66223	625333	-0.13895	625333	115967444
625667	49551065	625667	0.65952	625667	-0.12894	625667	115927849
6.26	49521194	6.26	0.65776	6.26	-0.11714	6.26	115909635
626333	49493701	626333	0.65665	626333	-0.10307	626333	115909875
626667	49468235	626667	0.65585	626667	-0.08596	626667	115926404
6.27	49444567	6.27	0.6552	6.27	-0.06482	6.27	115957335
627333	49422669	627333	0.65429	627333	-0.03887	627333	11600061
627667	49402695	627667	0.65243	627667	-0.00763	627667	116054156
6.28	49384766	6.28	0.64935	6.28	0.02925	6.28	116116613
628333	49368733	628333	0.64534	628333	0.07187	628333	116187526
628667	49354237	628667	0.64073	628667	0.11954	628667	116266734
6.29	49340989	6.29	0.63563	6.29	0.17098	6.29	116353796
629333	49328977	629333	0.63022	629333	0.22494	629333	116447835
629667	49318393	629667	0.6248	629667	0.28027	629667	116547879
6.3	49309412	6.3	0.61955	6.3	0.33584	6.3	116653338
630333	49302085	630333	0.61454	630333	0.39142	630333	11676394
630667	49296333	630667	0.61	630667	0.44861	630667	116879339
6.31	49291934	6.31	0.60616	6.31	0.5108	6.31	116999206
631333	49288601	631333	0.60279	631333	0.58247	631333	117123552
631667	49286174	631667	0.59919	631667	0.66821	631667	117252455
6.32	49284639	6.32	0.59483	6.32	0.77093	6.32	117385578
632333	49284022	632333	0.59013	632333	0.89018	632333	117522405
632667	49284378	632667	0.58633	632667	102119	632667	117662542
6.33	49285773	6.33	0.5843	6.33	115511	6.33	117805518
633333	49288167	633333	0.58372	633333	128005	633333	117950767
633667	49291403	633667	0.58382	633667	138312	633667	118097994
6.34	49295335	6.34	0.58428	6.34	145296	6.34	118247225
634333	49299898	634333	0.58496	634333	148163	634333	118398601
634667	4930506	634667	0.58536	634667	146557	634667	118552282
6.35	49310816	6.35	0.58483	6.35	140644	6.35	11870827
635333	49317158	635333	0.58305	635333	131094	635333	118866203
635667	49324015	635667	0.58011	635667	11895	635667	119025581
6.36	49331304	6.36	0.57646	6.36	105416	6.36	119186237
636333	49339008	636333	0.57312	636333	0.91658	636333	119348418
636667	49347157	636667	0.57114	636667	0.78665	636667	119512295
6.37	49355815	6.37	0.5709	6.37	0.67159	6.37	119677525
637333	49365052	637333	0.57217	637333	0.57561	637333	119843381
637667	49374857	637667	0.57437	637667	0.49986	637667	12000913
6.38	49385115	6.38	0.57669	6.38	0.44312	6.38	12017431
638333	49395742	638333	0.57847	638333	0.40291	638333	120338911
638667	49406729	638667	0.57962	638667	0.37684	638667	120503282
6.39	4941802	6.39	0.58048	6.39	0.36327	6.39	120667762
639333	49429497	639333	0.58137	639333	0.36103	639333	120832432
639667	49441119	639667	0.58224	639667	0.36879	639667	120997198
6.4	49453045	6.4	0.58275	6.4	0.38492	6.4	121162074
640333	49465638	640333	0.58257	640333	0.40755	640333	121327265
640667	49479279	640667	0.5819	640667	0.43446	640667	121492937
6.41	49494194	6.41	0.58121	6.41	0.46315	6.41	121658994
641333	49510461	641333	0.58074	641333	0.49108	641333	121825093
641667	49528033	641667	0.58027	641667	0.51589	641667	121990926
6.42	49546711	6.42	0.57951	6.42	0.53571	6.42	122156459
642333	49566265	642333	0.57846	642333	0.54917	642333	122321886
642667	49586576	642667	0.57722	642667	0.55568	642667	122487345
6.43	4960762	6.43	0.5759	6.43	0.55552	6.43	122652647
643333	49629372	643333	0.57466	643333	0.54968	643333	122817354
643667	49651755	643667	0.57375	643667	0.53974	643667	122981141
6.44	49674698	6.44	0.57317	6.44	0.52755	6.44	123144106
644333	49698186	644333	0.57275	644333	0.51457	644333	123306809
644667	49722183	644667	0.5726	644667	0.50148	644667	123469812
6.45	49746566	6.45	0.57289	6.45	0.48838	6.45	123633157
645333	49771236	645333	0.57353	645333	0.47502	645333	123796323
645667	49796229	645667	0.57411	645667	0.46121	645667	123958495
6.46	4982165	6.46	0.57428	6.46	0.44721	6.46	12411896
646333	4984753	646333	0.5739	646333	0.43367	646333	124277559
646667	49873837	646667	0.57315	646667	0.42103	646667	124434723
6.47	49900576	6.47	0.57261	6.47	0.40941	6.47	12459093
647333	49927745	647333	0.57268	647333	0.39896	647333	124746248
647667	49955258	647667	0.57316	647667	0.38985	647667	124900472
6.48	49983017	6.48	0.57379	6.48	0.38193	6.48	125053319
648333	50011034	648333	0.57439	648333	0.37478	648333	125204528
648667	50039415	648667	0.57457	648667	0.36794	648667	12535415
6.49	50068239	6.49	0.57402	6.49	0.36128	6.49	125502651
649333	50097454	649333	0.57321	649333	0.35512	649333	125650443
649667	50126875	649667	0.57305	649667	0.34999	649667	12579738
6.5	50156379	6.5	0.57401	6.5	0.34616	6.5	125942941
650333	50186089	650333	0.57585	650333	0.34347	650333	126086813
650667	50216263	650667	0.57798	650667	0.3415	650667	126228884
6.51	50247049	6.51	0.57977	6.51	0.33987	6.51	126368859
651333	50278417	651333	0.58108	651333	0.33846	651333	126506333
651667	50310226	651667	0.58254	651667	0.33725	651667	126641049
6.52	50342351	6.52	0.58505	6.52	0.3364	6.52	126772977
652333	50374742	652333	0.58879	652333	0.33619	652333	126902411
652667	50407394	652667	0.59322	652667	0.33679	652667	127029897
6.53	50440329	6.53	0.59775	6.53	0.33775	6.53	127155861
653333	50473588	653333	0.60219	653333	0.33836	653333	127280348
653667	50507195	653667	0.6067	653667	0.33836	653667	12740313
6.54	50541164	6.54	0.6117	6.54	0.33812	6.54	127523915
654333	50575489	654333	0.61768	654333	0.33814	654333	127642508
654667	50610148	654667	0.62459	654667	0.33864	654667	127758744
6.55	50645145	6.55	0.63169	6.55	0.33951	6.55	127872301
655333	50680493	655333	0.63806	655333	0.3403	655333	127982869
655667	50716161	655667	0.64343	655667	0.34062	655667	128090455
6.56	50752087	6.56	0.6482	6.56	0.34079	6.56	128195339
656333	5078823	656333	0.65289	656333	0.34159	656333	128297863
656667	50824597	656667	0.65803	656667	0.34322	656667	128398265
6.57	50861179	6.57	0.6644	6.57	0.34502	6.57	128496574
657333	50897902	657333	0.67261	657333	0.3464	657333	128592673
657667	50934689	657667	0.68214	657667	0.34757	657667	128686443
6.58	50971586	6.58	0.69156	6.58	0.34968	6.58	128777799
658333	51008742	658333	0.69973	658333	0.35409	658333	128866612
658667	51046202	658667	0.70692	658667	0.36132	658667	128952716
6.59	51083752	6.59	0.71427	6.59	0.37075	6.59	129036099
659333	5112106	659333	0.72257	659333	0.3816	659333	129116886
659667	51157978	659667	0.73153	659667	0.39391	659667	129195102
6.6	5119466	6.6	0.74039	6.6	0.4085	6.6	129270745
660333	51231398	660333	0.74877	660333	0.42632	660333	129344118
660667	51268385	660667	0.75672	660667	0.44781	660667	129415939
6.61	51305644	6.61	0.7644	6.61	0.47293	6.61	129487008
661333	51343088	661333	0.77206	661333	0.50202	661333	129557733
661667	51380591	661667	0.77956	661667	0.53624	661667	129627917
6.62	5141802	6.62	0.7864	6.62	0.5771	6.62	129697034
662333	51455311	662333	0.79242	662333	0.62556	662333	129764732
662667	51492523	662667	0.79821	662667	0.68183	662667	129831114
6.63	51529781	6.63	0.80446	6.63	0.74576	6.63	129896522
663333	51567206	663333	0.81155	663333	0.81717	663333	129961245
663667	51604892	663667	0.81939	663667	0.89578	663667	130025477
6.64	5164286	6.64	0.82756	6.64	0.98066	6.64	130089095
664333	51681035	664333	0.83556	664333	106961	664333	130151271
664667	51719326	664667	0.84317	664667	115916	664667	130210705
6.65	51757694	6.65	0.85032	6.65	124538	6.65	130266222
665333	51796118	665333	0.85677	665333	132444	665333	130316898
[truncated: 10,004 more rows]
