# Supplementary material for: Photoactivated Enzymatic Reaction Network Enables Spatiotemporal Programming of Thiol/Disulfide Redox Systems
Source: Angew Chem Int Ed Engl. 2025 May 5;64(25):e202503822. doi: 10.1002/anie.202503822 (PMC12171324; doi:10.1002/anie.202503822)
Supplement: Supplementary file 5 — Supplementary Information [file ANIE-64-e202503822-s001.zip › Research Data/Supporting Information/Figure S4/Figure S4d.xlsx]

## Sheet: Sheet1
Figure S4d
	15 mW		10 mW			5 mW
	Uncleavaed	Cleaved	Uncleaved	Cleaved		Uncleaved	Cleaved
X	Y	Y	Y	Y	X	Y	Y
0	100	0	100	0	0	100	0
5	66	34	84	16	10	82.66	17.34
10	50	50	67	33	20	69.66	30.34
15	24	76	53.44	47	30	51.44	48.56
20	8	92	44	56	40	40	60
25	3	97	27	73	50	27.55	72.45
30	--	--	18	82	60	17	83
35			11	89	70	12	88
40			6	94	80
45
50
