# Supplementary material for: Photoactivated Enzymatic Reaction Network Enables Spatiotemporal Programming of Thiol/Disulfide Redox Systems
Source: Angew Chem Int Ed Engl. 2025 May 5;64(25):e202503822. doi: 10.1002/anie.202503822 (PMC12171324; doi:10.1002/anie.202503822)
Supplement: Supplementary file 5 — Supplementary Information [file ANIE-64-e202503822-s001.zip › Research Data/Supporting Information/Figure S4/Figure S4c.xlsx]

## Sheet: Sheet1
Figure S4c
0 Min		5 Min		15 Min		30 Min		45 Min
X	Y	X	Y	X	Y	X	Y	X	Y
1618083	-297672000000	1618083	-283455000000	1618083	-26822000000	1618083	-253856000000	1618083	-245269000000
1618052	-287423000000	1618052	-277627000000	1618052	-259334000000	1618052	-254753000000	1618052	-233971000000
1618022	-281829000000	1618022	-2789000000	1618022	-250447000000	1618022	-25565000000	1618022	-222673000000
1617991	-287928000000	1617991	-288932000000	1617991	-24156000000	1617991	-256546000000	1617991	-211375000000
1617961	-297938000000	1617961	-299952000000	1617961	-232673000000	1617961	-257443000000	1617961	-200077000000
161793	-301243000000	161793	-303457000000	161793	-236212000000	161793	-26121000000	161793	-21863000000
16179	-298575000000	16179	-299744000000	16179	-239751000000	16179	-264976000000	16179	-237184000000
1617869	-297875000000	1617869	-296156000000	1617869	-243289000000	1617869	-268742000000	1617869	-231615000000
1617839	-302073000000	1617839	-297638000000	1617839	-246828000000	1617839	-272509000000	1617839	-226046000000
1617808	-307464000000	1617808	-301945000000	1617808	-242989000000	1617808	-281217000000	1617808	-22598000000
1617778	-309697000000	1617778	-304095000000	1617778	-23915000000	1617778	-289926000000	1617778	-225914000000
1617747	-306476000000	1617747	-303192000000	1617747	-235312000000	1617747	-28333000000	1617747	-225848000000
1617717	-299006000000	1617717	-303054000000	1617717	-231473000000	1617717	-276733000000	1617717	-225782000000
1617686	-294334000000	1617686	-306345000000	1617686	-234129000000	1617686	-272369000000	1617686	-234461000000
1617656	-299879000000	1617656	-310485000000	1617656	-236785000000	1617656	-268005000000	1617656	-243139000000
1617625	-312259000000	1617625	-311669000000	1617625	-239442000000	1617625	-263641000000	1617625	-227695000000
1617594	-318982000000	1617594	-311499000000	1617594	-242098000000	1617594	-259277000000	1617594	-212251000000
1617564	-315211000000	1617564	-315264000000	1617564	-239777000000	1617564	-257423000000	1617564	-204779000000
1617533	-309993000000	1617533	-323114000000	1617533	-237456000000	1617533	-25557000000	1617533	-197306000000
1617503	-311133000000	1617503	-328048000000	1617503	-24869000000	1617503	-253717000000	1617503	-204308000000
1617472	-314074000000	1617472	-325307000000	1617472	-259925000000	1617472	-251863000000	1617472	-211309000000
1617442	-312598000000	1617442	-319046000000	1617442	-24772000000	1617442	-251285000000	1617442	-224944000000
1617411	-310324000000	1617411	-31558000000	1617411	-235515000000	1617411	-250707000000	1617411	-238578000000
1617381	-312828000000	1617381	-314546000000	1617381	-245902000000	1617381	-265434000000	1617381	-228091000000
161735	-317418000000	161735	-312128000000	161735	-256289000000	161735	-280161000000	161735	-217603000000
161732	-31989000000	161732	-309125000000	161732	-2677000000	161732	-29441000000	161732	-217443000000
1617289	-322966000000	1617289	-308986000000	1617289	-279111000000	1617289	-308658000000	1617289	-217283000000
1617259	-328786000000	1617259	-310286000000	1617259	-267929000000	1617259	-297399000000	1617259	-231596000000
1617228	-331829000000	1617228	-308692000000	1617228	-256748000000	1617228	-28614000000	1617228	-245909000000
1617198	-328925000000	1617198	-305317000000	1617198	-252626000000	1617198	-282851000000	1617198	-239417000000
1617167	-32676000000	1617167	-305597000000	1617167	-248505000000	1617167	-279563000000	1617167	-232925000000
1617136	-329182000000	1617136	-309836000000	1617136	-244384000000	1617136	-276275000000	1617136	-226432000000
1617106	-327592000000	1617106	-312285000000	1617106	-240262000000	1617106	-272987000000	1617106	-21994000000
1617075	-316803000000	1617075	-310411000000	1617075	-2425000000	1617075	-275239000000	1617075	-231747000000
1617045	-309761000000	1617045	-307816000000	1617045	-244737000000	1617045	-277491000000	1617045	-243554000000
1617014	-320178000000	1617014	-30647000000	1617014	-260529000000	1617014	-264438000000	1617014	-240887000000
1616984	-338942000000	1616984	-303455000000	1616984	-276322000000	1616984	-251385000000	1616984	-23822000000
1616953	-34528000000	1616953	-298008000000	1616953	-266698000000	1616953	-266072000000	1616953	-249424000000
1616923	-335588000000	1616923	-294661000000	1616923	-257074000000	1616923	-280759000000	1616923	-260628000000
1616892	-323408000000	1616892	-29588000000	1616892	-261006000000	1616892	-295446000000	1616892	-247709000000
1616862	-315605000000	1616862	-298082000000	1616862	-264937000000	1616862	-310133000000	1616862	-23479000000
1616831	-307488000000	1616831	-298891000000	1616831	-261985000000	1616831	-306964000000	1616831	-235026000000
1616801	-299183000000	1616801	-302044000000	1616801	-259033000000	1616801	-303796000000	1616801	-235262000000
161677	-297603000000	161677	-310033000000	161677	-256081000000	161677	-300627000000	161677	-235497000000
1616739	-301913000000	1616739	-317568000000	1616739	-253129000000	1616739	-297459000000	1616739	-235733000000
1616709	-30458000000	1616709	-318524000000	1616709	-245941000000	1616709	-28887000000	1616709	-242602000000
1616678	-307226000000	1616678	-315225000000	1616678	-238753000000	1616678	-280281000000	1616678	-249471000000
1616648	-317728000000	1616648	-314703000000	1616648	-245121000000	1616648	-271692000000	1616648	-241867000000
1616617	-330671000000	1616617	-318806000000	1616617	-251488000000	1616617	-263103000000	1616617	-234263000000
1616587	-330124000000	1616587	-32397000000	1616587	-257944000000	1616587	-264767000000	1616587	-232161000000
1616556	-315903000000	1616556	-328317000000	1616556	-264399000000	1616556	-266431000000	1616556	-23006000000
1616526	-307921000000	1616526	-332522000000	1616526	-257299000000	1616526	-283399000000	1616526	-227959000000
1616495	-317328000000	1616495	-334951000000	1616495	-2502000000	1616495	-300368000000	1616495	-225858000000
1616465	-330619000000	1616465	-332154000000	1616465	-253266000000	1616465	-297249000000	1616465	-227375000000
1616434	-33184000000	1616434	-32425000000	1616434	-256333000000	1616434	-294131000000	1616434	-228892000000
1616404	-325614000000	1616404	-314951000000	1616404	-2594000000	1616404	-291012000000	1616404	-230409000000
1616373	-326432000000	1616373	-30625000000	1616373	-262466000000	1616373	-287893000000	1616373	-231926000000
1616343	-336127000000	1616343	-297642000000	1616343	-252225000000	1616343	-286448000000	1616343	-237288000000
1616312	-344054000000	1616312	-290542000000	1616312	-241983000000	1616312	-285004000000	1616312	-242649000000
1616281	-343193000000	1616281	-288594000000	1616281	-231742000000	1616281	-283559000000	1616281	-233537000000
1616251	-336583000000	1616251	-292607000000	1616251	-2215000000	1616251	-282114000000	1616251	-224425000000
161622	-331201000000	161622	-299513000000	161622	-231309000000	161622	-289278000000	161622	-221947000000
161619	-331126000000	161619	-307519000000	161619	-241118000000	161619	-296442000000	161619	-219469000000
1616159	-334168000000	1616159	-317817000000	1616159	-250928000000	1616159	-288302000000	1616159	-216991000000
1616129	-333653000000	1616129	-329283000000	1616129	-260737000000	1616129	-280161000000	1616129	-214512000000
1616098	-327561000000	1616098	-336137000000	1616098	-247137000000	1616098	-287425000000	1616098	-237203000000
1616068	-323885000000	1616068	-334905000000	1616068	-233538000000	1616068	-294689000000	1616068	-259893000000
1616037	-329518000000	1616037	-330755000000	1616037	-233494000000	1616037	-301952000000	1616037	-258461000000
1616007	-337308000000	1616007	-331784000000	1616007	-233449000000	1616007	-309216000000	1616007	-257028000000
1615976	-335672000000	1615976	-337722000000	1615976	-241313000000	1615976	-301494000000	1615976	-249264000000
1615946	-328309000000	1615946	-339531000000	1615946	-249176000000	1615946	-293772000000	1615946	-2415000000
1615915	-329195000000	1615915	-331796000000	1615915	-257039000000	1615915	-28605000000	1615915	-233735000000
1615884	-338407000000	1615884	-321159000000	1615884	-264902000000	1615884	-278328000000	1615884	-225971000000
1615854	-340566000000	1615854	-318602000000	1615854	-25688000000	1615854	-285033000000	1615854	-228722000000
1615824	-330338000000	1615824	-325531000000	1615824	-248858000000	1615824	-291739000000	1615824	-231474000000
1615793	-321241000000	1615793	-332343000000	1615793	-254391000000	1615793	-298445000000	1615793	-234225000000
1615762	-323236000000	1615762	-330804000000	1615762	-259925000000	1615762	-305151000000	1615762	-236977000000
1615732	-329362000000	1615732	-323407000000	1615732	-265741000000	1615732	-308987000000	1615732	-242442000000
1615701	-332558000000	1615701	-318598000000	1615701	-271556000000	1615701	-312823000000	1615701	-247907000000
1615671	-337851000000	1615671	-320644000000	1615671	-277372000000	1615671	-301355000000	1615671	-238899000000
161564	-347335000000	161564	-327416000000	161564	-283188000000	161564	-289886000000	161564	-229891000000
161561	-350509000000	161561	-335334000000	161561	-284679000000	161561	-286658000000	161561	-233829000000
1615579	-342595000000	1615579	-342173000000	1615579	-286171000000	1615579	-283429000000	1615579	-237768000000
1615549	-336596000000	1615549	-34599000000	1615549	-287662000000	1615549	-280201000000	1615549	-241707000000
1615518	-342294000000	1615518	-345537000000	1615518	-289154000000	1615518	-276973000000	1615518	-245646000000
1615488	-348247000000	1615488	-342211000000	1615488	-290645000000	1615488	-290324000000	1615488	-25079000000
1615457	-341448000000	1615457	-338838000000	1615457	-292137000000	1615457	-303676000000	1615457	-255935000000
1615427	-331013000000	1615426	-336368000000	1615426	-293628000000	1615426	-301723000000	1615426	-26108000000
1615396	-332676000000	1615396	-334162000000	1615396	-295119000000	1615396	-29977000000	1615396	-266225000000
1615366	-341076000000	1615366	-332844000000	1615366	-291422000000	1615366	-297498000000	1615366	-272802000000
1615335	-339368000000	1615335	-333536000000	1615335	-287724000000	1615335	-295227000000	1615335	-279379000000
1615304	-328701000000	1615304	-334426000000	1615304	-284026000000	1615304	-292955000000	1615304	-271483000000
1615274	-325159000000	1615274	-332115000000	1615274	-280329000000	1615274	-290683000000	1615274	-263587000000
1615243	-331502000000	1615243	-327456000000	1615243	-278325000000	1615243	-296382000000	1615243	-25961000000
1615213	-334688000000	1615213	-326156000000	1615213	-276322000000	1615213	-302082000000	1615213	-255634000000
1615182	-330948000000	1615182	-331262000000	1615182	-274319000000	1615182	-307781000000	1615182	-251657000000
1615152	-331211000000	1615152	-337706000000	1615152	-272315000000	1615152	-313481000000	1615152	-247681000000
1615121	-339082000000	1615121	-337151000000	1615121	-27187000000	1615121	-314089000000	1615121	-25309000000
1615091	-34405000000	1615091	-32721000000	1615091	-271424000000	1615091	-314696000000	1615091	-258498000000
161506	-341445000000	161506	-313952000000	161506	-270978000000	161506	-315304000000	161506	-263907000000
161503	-340288000000	161503	-305826000000	161503	-270533000000	161503	-315912000000	161503	-269316000000
1614999	-344669000000	1614999	-306728000000	1614999	-273476000000	1614999	-310143000000	1614999	-27774000000
1614969	-345139000000	1614969	-314596000000	1614969	-276419000000	1614969	-304374000000	1614969	-286164000000
1614938	-337214000000	1614938	-324906000000	1614938	-279362000000	1614938	-298605000000	1614938	-270465000000
1614907	-332692000000	1614907	-334218000000	1614907	-282305000000	1614907	-292835000000	1614907	-254767000000
1614877	-341711000000	1614877	-340894000000	1614877	-285284000000	1614877	-293124000000	1614877	-245476000000
1614846	-356817000000	1614846	-344657000000	1614846	-288262000000	1614846	-293413000000	1614846	-236185000000
1614816	-365945000000	1614816	-347058000000	1614816	-291241000000	1614816	-293702000000	1614816	-241368000000
1614785	-369694000000	1614785	-350916000000	1614785	-294219000000	1614785	-293991000000	1614785	-24655000000
1614755	-373792000000	1614755	-356434000000	1614755	-283078000000	1614755	-302889000000	1614755	-246305000000
1614724	-374955000000	1614724	-358803000000	1614724	-271936000000	1614724	-311787000000	1614724	-24606000000
1614694	-368324000000	1614694	-353335000000	1614694	-274349000000	1614694	-30538000000	1614694	-245815000000
1614663	-361161000000	1614663	-342527000000	1614663	-276763000000	1614663	-298973000000	1614663	-24557000000
1614633	-363782000000	1614633	-333202000000	1614633	-272876000000	1614633	-298266000000	1614633	-246833000000
1614602	-370718000000	1614602	-326759000000	1614602	-268988000000	1614602	-297558000000	1614602	-248096000000
1614572	-366116000000	1614572	-318982000000	1614572	-251545000000	1614572	-296851000000	1614572	-249358000000
1614541	-34768000000	1614541	-310802000000	1614541	-234102000000	1614541	-296143000000	1614541	-250621000000
1614511	-331765000000	1614511	-31025000000	1614511	-242076000000	1614511	-294479000000	1614511	-248567000000
161448	-331869000000	161448	-319123000000	161448	-250049000000	161448	-292815000000	161448	-246512000000
1614449	-342933000000	1614449	-326917000000	1614449	-258023000000	1614449	-291151000000	1614449	-229985000000
1614419	-351228000000	1614419	-325936000000	1614419	-265997000000	1614419	-289487000000	1614419	-213457000000
1614388	-351067000000	1614388	-324173000000	1614388	-272276000000	1614388	-296193000000	1614388	-218338000000
1614358	-346554000000	1614358	-332489000000	1614358	-278555000000	1614358	-302899000000	1614358	-223219000000
1614327	-343075000000	1614327	-345771000000	1614327	-284834000000	1614327	-309605000000	1614327	-2281000000
1614297	-34279000000	1614297	-350037000000	1614297	-291113000000	1614297	-316311000000	1614297	-232981000000
1614266	-345133000000	1614266	-344096000000	1614266	-284966000000	1614266	-306436000000	1614266	-230927000000
1614236	-3475000000	1614236	-339456000000	1614236	-278819000000	1614236	-296562000000	1614236	-228873000000
1614205	-347333000000	1614205	-340207000000	1614205	-272673000000	1614205	-286688000000	1614205	-241292000000
1614175	-345603000000	1614175	-338924000000	1614175	-266526000000	1614175	-276813000000	1614175	-253712000000
1614144	-345671000000	1614144	-334031000000	1614144	-268269000000	1614144	-280032000000	1614144	-260863000000
1614114	-347683000000	1614114	-334895000000	1614114	-270012000000	1614114	-28325000000	1614114	-268015000000
1614083	-348252000000	1614083	-344233000000	1614083	-271755000000	1614083	-286468000000	1614083	-260694000000
1614053	-347292000000	1614053	-350429000000	1614053	-273498000000	1614053	-289687000000	1614053	-253372000000
1614022	-349817000000	1614022	-345672000000	1614022	-270158000000	1614022	-292905000000	1614022	-252081000000
1613991	-357343000000	1613991	-338952000000	1613991	-266817000000	1613991	-296123000000	1613991	-25079000000
1613961	-362844000000	1613961	-340991000000	1613961	-277032000000	1613961	-299342000000	1613961	-2495000000
161393	-359913000000	161393	-346844000000	161393	-287247000000	161393	-30256000000	161393	-248209000000
16139	-352848000000	16139	-345176000000	16139	-28772000000	16139	-301434000000	16139	-253061000000
1613869	-3507000000	1613869	-336999000000	1613869	-288192000000	1613869	-300308000000	1613869	-257914000000
1613839	-35391000000	1613839	-332893000000	1613839	-275108000000	1613839	-299182000000	1613839	-262767000000
1613808	-354827000000	1613808	-33629000000	1613808	-262025000000	1613808	-298056000000	1613808	-26762000000
1613778	-350622000000	1613778	-340967000000	1613778	-266733000000	1613778	-292148000000	1613778	-267045000000
1613747	-346861000000	1613747	-342991000000	1613747	-271442000000	1613747	-286239000000	1613747	-26647000000
1613717	-346799000000	1613717	-345242000000	1613717	-27615000000	1613717	-295635000000	1613717	-265895000000
1613686	-34598000000	1613686	-350369000000	1613686	-280858000000	1613686	-305031000000	1613686	-26532000000
1613655	-341677000000	1613656	-356465000000	1613656	-267033000000	1613656	-306695000000	1613656	-265386000000
1613625	-340338000000	1613625	-359927000000	1613625	-253209000000	1613625	-308359000000	1613625	-265452000000
1613595	-349501000000	1613595	-358175000000	1613595	-261977000000	1613595	-310023000000	1613595	-265518000000
1613564	-367028000000	1613564	-351115000000	1613564	-270744000000	1613564	-311687000000	1613564	-265584000000
1613533	-384006000000	1613533	-343242000000	1613533	-272452000000	1613533	-301873000000	1613533	-26565000000
1613503	-394415000000	1613503	-341012000000	1613503	-27416000000	1613503	-292058000000	1613503	-265716000000
1613472	-396963000000	1613472	-344804000000	1613472	-275867000000	1613472	-307752000000	1613472	-265782000000
1613442	-392037000000	1613442	-348133000000	1613442	-277575000000	1613442	-323445000000	1613442	-265848000000
1613411	-383676000000	1613411	-348198000000	1613411	-273988000000	1613411	-326504000000	1613411	-263125000000
1613381	-380743000000	1613381	-35036000000	1613381	-2704000000	1613381	-329563000000	1613381	-260402000000
161335	-388023000000	161335	-356925000000	161335	-266813000000	161335	-332622000000	161335	-257679000000
161332	-398061000000	161332	-359612000000	161332	-263225000000	161332	-335681000000	161332	-254955000000
1613289	-399644000000	1613289	-351593000000	1613289	-267545000000	1613289	-325348000000	1613289	-252232000000
1613259	-393029000000	1613259	-340217000000	1613259	-271865000000	1613259	-315015000000	1613259	-249509000000
1613228	-388287000000	1613228	-337362000000	1613228	-276185000000	1613228	-319987000000	1613228	-246786000000
1613198	-388642000000	1613198	-342252000000	1613198	-280505000000	1613198	-324959000000	1613198	-244063000000
1613167	-385494000000	1613167	-345295000000	1613167	-279181000000	1613167	-321372000000	1613167	-24721000000
1613136	-373008000000	1613136	-345357000000	1613136	-277857000000	1613136	-317785000000	1613136	-250357000000
1613106	-358802000000	1613106	-350249000000	1613106	-276534000000	1613106	-314198000000	1613106	-253504000000
1613075	-354472000000	1613075	-360479000000	1613075	-27521000000	1613075	-310611000000	1613075	-256651000000
1613045	-361322000000	1613045	-365553000000	1613045	-273886000000	1613045	-311807000000	1613045	-254371000000
1613014	-371241000000	1613014	-359621000000	1613014	-272562000000	1613014	-313003000000	1613014	-252091000000
1612984	-377602000000	1612984	-350355000000	1612984	-271239000000	1612984	-314198000000	1612984	-24981000000
1612953	-37948000000	1612953	-34741000000	1612953	-269915000000	1612953	-315394000000	1612953	-24753000000
1612923	-377761000000	1612923	-349872000000	1612923	-273604000000	1612923	-309575000000	1612923	-25162000000
1612892	-373321000000	1612892	-350508000000	1612892	-277293000000	1612892	-303756000000	1612892	-255709000000
1612862	-36908000000	1612862	-34684000000	1612862	-280982000000	1612862	-297937000000	1612862	-259799000000
1612831	-369174000000	1612831	-342492000000	1612831	-28467000000	1612831	-292118000000	1612831	-263888000000
1612801	-374312000000	1612801	-340758000000	1612801	-296267000000	1612801	-303836000000	1612801	-260138000000
161277	-380071000000	161277	-341728000000	161277	-307863000000	161277	-315553000000	161277	-256388000000
161274	-381506000000	161274	-34455000000	161274	-319459000000	161274	-327271000000	161274	-252637000000
1612709	-378838000000	1612709	-348687000000	1612709	-331055000000	1612709	-338989000000	1612709	-248887000000
1612678	-377051000000	1612678	-352371000000	1612678	-3199000000	1612678	-320715000000	1612678	-25177000000
1612648	-379209000000	1612648	-35244000000	1612648	-308745000000	1612648	-302441000000	1612648	-254654000000
1612617	-381928000000	1612617	-348628000000	1612617	-29759000000	1612617	-299471000000	1612617	-257537000000
1612587	-380325000000	1612587	-347777000000	1612587	-286435000000	1612587	-296502000000	1612587	-260421000000
1612556	-376505000000	1612556	-358982000000	1612556	-289966000000	1612556	-306606000000	1612556	-260289000000
1612526	-37807000000	1612526	-380584000000	1612526	-293496000000	1612526	-316709000000	1612526	-260157000000
1612495	-386842000000	1612495	-396571000000	1612495	-297026000000	1612495	-326813000000	1612495	-260025000000
1612465	-394974000000	1612465	-394068000000	1612465	-300556000000	1612465	-336916000000	1612465	-259893000000
1612434	-395695000000	1612434	-381771000000	1612434	-297167000000	1612434	-334106000000	1612434	-266093000000
1612404	-391735000000	1612404	-379754000000	1612404	-293778000000	1612404	-331296000000	1612404	-272293000000
1612373	-387639000000	1612373	-390942000000	1612373	-290389000000	1612373	-328487000000	1612373	-278494000000
1612343	-380892000000	1612343	-397029000000	1612343	-2870000	1612343	-325677000000	1612343	-284694000000
1612312	-369414000000	1612312	-386784000000	1612312	-292931000000	1612312	-32765000000	1612312	-280642000000
1612281	-361853000000	1612281	-372264000000	1612281	-298861000000	1612281	-329623000000	1612281	-27659000000
1612251	-368303000000	1612251	-36742000000	1612251	-304792000000	1612251	-331595000000	1612251	-272538000000
161222	-383619000000	161222	-366387000000	161222	-310722000000	161222	-333568000000	161222	-268487000000
161219	-393096000000	161219	-358341000000	161219	-321493000000	161219	-330828000000	161219	-263172000000
1612159	-394002000000	1612159	-351091000000	1612159	-332264000000	1612159	-328088000000	1612159	-257858000000
1612129	-397424000000	1612129	-359922000000	1612129	-32948000000	1612129	-340653000000	1612129	-252543000000
1612098	-407125000000	1612098	-380173000000	1612098	-326696000000	1612098	-353217000000	1612098	-247229000000
1612068	-411844000000	1612068	-391698000000	1612068	-313745000000	1612068	-349202000000	1612068	-246136000000
1612037	-404122000000	1612037	-387926000000	1612037	-300794000000	1612037	-345186000000	1612037	-245043000000
1612007	-39237000000	1612007	-381159000000	1612007	-301398000000	1612007	-341171000000	1612007	-243949000000
1611976	-386026000000	1611976	-379767000000	1611976	-302003000000	1611976	-337155000000	1611976	-242856000000
1611946	-381543000000	1611946	-379441000000	1611946	-301196000000	1611946	-327201000000	1611946	-243045000000
1611915	-373894000000	1611915	-378511000000	1611915	-300388000000	1611915	-317247000000	1611915	-243233000000
1611885	-370619000000	1611885	-382345000000	1611885	-299581000000	1611885	-322598000000	1611885	-243422000000
1611854	-380935000000	1611854	-388476000000	1611854	-298773000000	1611854	-327949000000	1611854	-24361000000
1611824	-398481000000	1611823	-386299000000	1611823	-295424000000	1611823	-334575000000	1611823	-234753000000
1611793	-408756000000	1611793	-377682000000	1611793	-292075000000	1611793	-341201000000	1611793	-225895000000
1611762	-409043000000	1611762	-379221000000	1611762	-288726000000	1611762	-347827000000	1611762	-24116000000
1611732	-407847000000	1611732	-395199000000	1611732	-285376000000	1611732	-354453000000	1611732	-256425000000
1611701	-408112000000	1611701	-406133000000	1611701	-280342000000	1611701	-34424000000	1611701	-266527000000
1611671	-404823000000	1611671	-396329000000	1611671	-275307000000	1611671	-334027000000	1611671	-276628000000
161164	-398506000000	161164	-377479000000	161164	-270272000000	161164	-339118000000	161164	-272256000000
161161	-39745000000	161161	-370308000000	161161	-265238000000	161161	-34421000000	161161	-267883000000
1611579	-404225000000	1611579	-375136000000	1611579	-269522000000	1611579	-338779000000	1611579	-26532000000
1611549	-410959000000	1611549	-376807000000	1611549	-273807000000	1611549	-333349000000	1611549	-262757000000
1611518	-411379000000	1611518	-370093000000	1611518	-278091000000	1611518	-327919000000	1611518	-260194000000
1611488	-40858000000	1611488	-363639000000	1611488	-282376000000	1611488	-322488000000	1611488	-257631000000
1611457	-407149000000	1611457	-363559000000	1611457	-289273000000	1611457	-322837000000	1611457	-257028000000
1611427	-405309000000	1611427	-368301000000	1611427	-29617000000	1611427	-323186000000	1611427	-256425000000
1611396	-399143000000	1611396	-377368000000	1611396	-289511000000	1611396	-323534000000	1611396	-255822000000
1611366	-388944000000	1611366	-391343000000	1611366	-282852000000	1611366	-323883000000	1611366	-255219000000
1611335	-377674000000	1611335	-403729000000	1611335	-292856000000	1611335	-3220000	1611335	-252807000000
1611304	-367566000000	1611304	-404937000000	1611304	-302859000000	1611304	-320117000000	1611304	-250395000000
1611274	-360956000000	1611274	-395715000000	1611274	-299307000000	1611274	-318234000000	1611274	-247982000000
1611243	-360406000000	1611243	-387076000000	1611243	-295755000000	1611243	-31635000000	1611243	-24557000000
1611213	-366147000000	1611213	-385786000000	1611213	-284706000000	1611213	-313959000000	1611213	-248708000000
1611182	-376094000000	1611182	-388064000000	1611182	-273657000000	1611182	-311568000000	1611182	-251846000000
1611152	-388763000000	1611152	-388171000000	1611152	-2852000000	1611152	-334684000000	1611152	-254984000000
1611121	-401951000000	1611121	-385262000000	1611121	-296743000000	1611121	-357801000000	1611121	-258121000000
1611091	-409322000000	1611091	-380426000000	1611091	-29812000000	1611091	-349989000000	1611091	-258244000000
161106	-404974000000	161106	-374307000000	161106	-299497000000	161106	-342177000000	161106	-258366000000
161103	-39309000000	161103	-369647000000	161103	-300873000000	161103	-34967000000	161103	-258489000000
1610999	-386631000000	1610999	-370396000000	1610999	-30225000000	1610999	-357163000000	1610999	-258611000000
1610968	-393093000000	1610968	-376374000000	1610968	-302674000000	1610968	-3468000000	1610968	-26876000000
1610938	-406326000000	1610938	-383497000000	1610938	-303097000000	1610938	-336438000000	1610938	-278908000000
1610908	-415201000000	1610908	-390067000000	1610908	-303521000000	1610908	-34138000000	1610908	-289057000000
1610877	-415664000000	1610877	-397792000000	1610877	-303945000000	1610877	-346322000000	1610877	-299205000000
1610846	-410692000000	1610846	-405483000000	1610846	-306063000000	1610846	-347438000000	1610846	-289452000000
1610816	-403218000000	1610816	-407312000000	1610816	-308181000000	1610816	-348554000000	1610816	-2797000000
1610785	-394412000000	1610785	-399992000000	1610785	-310299000000	1610785	-34967000000	1610785	-270852000000
1610755	-387025000000	1610755	-38773000000	1610755	-312417000000	1610755	-350786000000	1610755	-262004000000
1610724	-385462000000	1610724	-377482000000	1610724	-304536000000	1610724	-34413000000	1610724	-256736000000
1610694	-391565000000	1610694	-372326000000	1610694	-296655000000	1610694	-337474000000	1610694	-265942000000
1610663	-401701000000	1610663	-371898000000	1610663	-288774000000	1610663	-330818000000	1610663	-281481000000
1610633	-407991000000	1610633	-376146000000	1610633	-280893000000	1610633	-324162000000	1610633	-272896000000
1610602	-403645000000	1610602	-38437000000	1610602	-280073000000	1610602	-306347000000	1610602	-260392000000
1610572	-390062000000	1610572	-391534000000	1610572	-279252000000	1610572	-288531000000	1610572	-262362000000
1610541	-37841000000	1610541	-390244000000	1610541	-278431000000	1610541	-306426000000	1610541	-25619000000
161051	-379756000000	161051	-379062000000	161051	-27761000000	161051	-324322000000	161051	-250018000000
161048	-392549000000	161048	-366592000000	161048	-287274000000	161048	-329463000000	161048	-250706000000
1610449	-404257000000	1610449	-363554000000	1610449	-296937000000	1610449	-334605000000	1610449	-275516000000
1610419	-406813000000	1610419	-370922000000	1610419	-293046000000	1610419	-339746000000	1610419	-301231000000
1610388	-404857000000	1610388	-379735000000	1610388	-289154000000	1610388	-344887000000	1610388	-302823000000
1610358	-406135000000	1610358	-383579000000	1610358	-287239000000	1610358	-334724000000	1610358	-282103000000
1610327	-410439000000	1610327	-386307000000	1610327	-285324000000	1610327	-324561000000	1610327	-275855000000
1610297	-413736000000	1610297	-393982000000	1610297	-283408000000	1610297	-329702000000	1610297	-282574000000
1610266	-417343000000	1610266	-404259000000	1610266	-281493000000	1610266	-334844000000	1610266	-274819000000
1610236	-424282000000	1610236	-40981000000	1610236	-284494000000	1610236	-33021000000	1610236	-269994000000
1610205	-429603000000	1610205	-408563000000	1610205	-287495000000	1610205	-325577000000	1610205	-26517000000
1610175	-424311000000	1610175	-403143000000	1610175	-290495000000	1610175	-320944000000	1610175	-273914000000
1610144	-409384000000	1610144	-393141000000	1610144	-293496000000	1610144	-316311000000	1610144	-282658000000
1610114	-396686000000	1610114	-377872000000	1610114	-28633000000	1610114	-324112000000	1610114	-286729000000
1610083	-393558000000	1610083	-365989000000	1610083	-279164000000	1610083	-331914000000	1610083	-2908000000
1610053	-394959000000	1610053	-370597000000	1610053	-271998000000	1610053	-339716000000	1610053	-287634000000
1610022	-394651000000	1610022	-391152000000	1610022	-264832000000	1610022	-347518000000	1610022	-284468000000
1609991	-395432000000	1609991	-410275000000	1609991	-270515000000	1609991	-34683000000	1609991	-275233000000
1609961	-401506000000	1609961	-413967000000	1609961	-276198000000	1609961	-346143000000	1609961	-265999000000
160993	-408329000000	160993	-406788000000	160993	-281882000000	160993	-345455000000	160993	-280887000000
16099	-40952000000	16099	-401356000000	16099	-287565000000	16099	-344768000000	16099	-295775000000
1609869	-409207000000	1609869	-401251000000	1609869	-2852000000	1609869	-337066000000	1609869	-291667000000
1609839	-416583000000	1609839	-401807000000	1609839	-282835000000	1609839	-329363000000	1609839	-287558000000
1609808	-429907000000	1609808	-400612000000	1609808	-287247000000	1609808	-339517000000	1609808	-28345000000
1609778	-437279000000	1609778	-398229000000	1609778	-29166000000	1609778	-34967000000	1609778	-279342000000
1609747	-434303000000	1609747	-393233000000	1609747	-290619000000	1609747	-333718000000	1609747	-278512000000
1609717	-429952000000	1609717	-385303000000	1609717	-289577000000	1609717	-317765000000	1609717	-277683000000
1609686	-431525000000	1609686	-379895000000	1609686	-309716000000	1609686	-319668000000	1609686	-284091000000
1609656	-434492000000	1609656	-381936000000	1609656	-329855000000	1609656	-321572000000	1609656	-290498000000
1609625	-433261000000	1609625	-387866000000	1609625	-337992000000	1609625	-312634000000	1609625	-284242000000
1609595	-432722000000	1609595	-391431000000	1609595	-323536000000	1609595	-303696000000	1609595	-277985000000
1609564	-440315000000	1609564	-393868000000	1609564	-313317000000	1609564	-317716000000	1609564	-286201000000
1609533	-452946000000	1609533	-399661000000	1609533	-316653000000	1609533	-331735000000	1609533	-294418000000
1609503	-460792000000	1609503	-404974000000	1609503	-323519000000	1609503	-337106000000	1609503	-296039000000
1609472	-460062000000	1609472	-400998000000	1609472	-316829000000	1609472	-342476000000	1609472	-29766000000
1609442	-454033000000	1609442	-388975000000	1609442	-305057000000	1609442	-340194000000	1609442	-292044000000
1609411	-445162000000	1609411	-381731000000	1609411	-293284000000	1609411	-337913000000	1609411	-286428000000
1609381	-434497000000	1609381	-387297000000	1609381	-297043000000	1609381	-337544000000	1609381	-283978000000
160935	-425772000000	160935	-398994000000	160935	-300803000000	160935	-337175000000	160935	-281528000000
160932	-421579000000	160932	-405531000000	160932	-304562000000	160932	-344459000000	160932	-286315000000
1609289	-418055000000	1609289	-404621000000	1609289	-308322000000	1609289	-351743000000	1609289	-291101000000
1609259	-411975000000	1609259	-402299000000	1609259	-322694000000	1609259	-346143000000	1609259	-282084000000
1609228	-409928000000	1609228	-403733000000	1609228	-337065000000	1609228	-340543000000	1609228	-273066000000
1609198	-419839000000	1609198	-409518000000	1609198	-328845000000	1609198	-342596000000	1609198	-271285000000
1609167	-435103000000	1609167	-417971000000	1609167	-320624000000	1609167	-344648000000	1609167	-269504000000
1609137	-439424000000	1609137	-42649000000	1609137	-310427000000	1609137	-348295000000	1609137	-266216000000
1609106	-428942000000	1609106	-431629000000	1609106	-300229000000	1609106	-351942000000	1609106	-262927000000
1609075	-41805000000	1609075	-431279000000	1609075	-290032000000	1609075	-363241000000	1609075	-274112000000
1609045	-419993000000	1609045	-427005000000	1609045	-279834000000	1609045	-37454000000	1609045	-285297000000
1609014	-431978000000	1609014	-422526000000	1609014	-282486000000	1609014	-36631000000	1609014	-281179000000
1608984	-443269000000	1608984	-419794000000	1608984	-285138000000	1608984	-35808000000	1608984	-277061000000
1608953	-44808000000	1608953	-417554000000	1608953	-28779000000	1608953	-362603000000	1608953	-274753000000
1608923	-445521000000	1608923	-413953000000	1608923	-290442000000	1608923	-367127000000	1608923	-272444000000
1608892	-436319000000	1608892	-409879000000	1608892	-296483000000	1608892	-359535000000	1608892	-261994000000
1608862	-426199000000	1608862	-408723000000	1608862	-302524000000	1608862	-351942000000	1608862	-280491000000
1608831	-424686000000	1608831	-412082000000	1608831	-308564000000	1608831	-362205000000	1608831	-313462000000
1608801	-433812000000	1608801	-416668000000	1608801	-314605000000	1608801	-372468000000	1608801	-317485000000
160877	-444185000000	160877	-417764000000	160877	-310938000000	160877	-368233000000	160877	-301834000000
160874	-447811000000	160874	-415652000000	160874	-307272000000	160874	-363998000000	160874	-286183000000
1608709	-447893000000	1608709	-415418000000	1608709	-303605000000	1608709	-372518000000	1608709	-302494000000
1608678	-449865000000	1608678	-418829000000	1608678	-299938000000	1608678	-381037000000	1608678	-318804000000
1608648	-450188000000	1608648	-419794000000	1608648	-292882000000	1608648	-372976000000	1608648	-32019000000
1608617	-442573000000	1608617	-411331000000	1608617	-285827000000	1608617	-364915000000	1608617	-321575000000
1608587	-430064000000	1608587	-395764000000	1608587	-278771000000	1608587	-369608000000	1608587	-315723000000
1608556	-422352000000	1608556	-384557000000	1608556	-271715000000	1608556	-374301000000	1608556	-309872000000
1608526	-423722000000	1608526	-387285000000	1608526	-284428000000	1608526	-373574000000	1608526	-295653000000
1608495	-430243000000	1608495	-402207000000	1608495	-29714000000	1608495	-372846000000	1608495	-281434000000
1608465	-436372000000	1608465	-418165000000	1608465	-309853000000	1608465	-379771000000	1608465	-281688000000
1608434	-439034000000	1608434	-425366000000	1608434	-322566000000	1608434	-386696000000	1608434	-281942000000
1608404	-438085000000	1608404	-424233000000	1608404	-327371000000	1608404	-374172000000	1608404	-289886000000
1608373	-43715000000	1608373	-42312000000	1608373	-332176000000	1608373	-361647000000	1608373	-297829000000
1608343	-440461000000	1608343	-427183000000	1608343	-336981000000	1608343	-366978000000	1608343	-309391000000
1608312	-445505000000	1608312	-431887000000	1608312	-341787000000	1608312	-372308000000	1608312	-292006000000
1608282	-44436000000	1608282	-430037000000	1608282	-337387000000	1608282	-365682000000	1608282	-263794000000
1608251	-436132000000	1608251	-422784000000	1608251	-332988000000	1608251	-359056000000	1608251	-264529000000
160822	-430453000000	160822	-418684000000	160822	-328589000000	160822	-360082000000	160822	-280944000000
160819	-432875000000	160819	-422449000000	160819	-324189000000	160819	-361109000000	160819	-297358000000
1608159	-43553000000	1608159	-430188000000	1608159	-325438000000	1608159	-358149000000	1608159	-292213000000
1608129	-430699000000	1608129	-436195000000	1608129	-326687000000	1608129	-35519000000	1608129	-287068000000
1608098	-424883000000	1608098	-438588000000	1608098	-327936000000	1608098	-364985000000	1608098	-296397000000
1608068	-427651000000	1608068	-436541000000	1608068	-329184000000	1608068	-374779000000	1608068	-305726000000
1608037	-433402000000	1608037	-428445000000	1608037	-335375000000	1608037	-368711000000	1608037	-298922000000
1608007	-428798000000	1608007	-416562000000	1608007	-341566000000	1608007	-362643000000	1608007	-292119000000
1607976	-415412000000	1607976	-408454000000	1607976	-347757000000	1607976	-356575000000	1607976	-292552000000
1607946	-410267000000	1607946	-409367000000	1607946	-353948000000	1607946	-350507000000	1607946	-292986000000
1607915	-422995000000	1607915	-41643000000	1607915	-345454000000	1607915	-350338000000	1607915	-294173000000
1607885	-444767000000	1607885	-423595000000	1607885	-336959000000	1607885	-350168000000	1607885	-29536000000
1607854	-461718000000	1607854	-428715000000	1607854	-328465000000	1607854	-362753000000	1607854	-296548000000
1607823	-46828000000	1607823	-432458000000	1607823	-319971000000	1607823	-375337000000	1607823	-297735000000
1607793	-465363000000	1607793	-434062000000	1607793	-319278000000	1607793	-368104000000	1607793	-289575000000
1607762	-456517000000	1607762	-432355000000	1607762	-318585000000	1607762	-36087000000	1607762	-281415000000
1607732	-449803000000	1607732	-428497000000	1607732	-317893000000	1607732	-36639000000	1607732	-287728000000
1607701	-453848000000	1607701	-424569000000	1607701	-3172000000	1607701	-37191000000	1607701	-294041000000
1607671	-467226000000	1607671	-42164000000	1607671	-331898000000	1607671	-364995000000	1607671	-279549000000
160764	-478752000000	160764	-421047000000	160764	-346596000000	160764	-35808000000	160764	-265057000000
160761	-481246000000	160761	-424356000000	160761	-354517000000	160761	-363919000000	160761	-265038000000
1607579	-477673000000	1607579	-430109000000	1607579	-362437000000	1607579	-369758000000	1607579	-265019000000
1607549	-471695000000	1607549	-434073000000	1607549	-358921000000	1607549	-369259000000	1607549	-263266000000
1607518	-461638000000	1607518	-434172000000	1607518	-355404000000	1607518	-368761000000	1607518	-261514000000
1607488	-448071000000	1607488	-431171000000	1607488	-338332000000	1607488	-386119000000	1607488	-274234000000
1607457	-438145000000	1607457	-424451000000	1607457	-321259000000	1607457	-403476000000	1607457	-286955000000
1607427	-436013000000	1607427	-413715000000	1607427	-314777000000	1607427	-401383000000	1607427	-29063000000
1607396	-436193000000	1607396	-405929000000	1607396	-308295000000	1607396	-399291000000	1607396	-294305000000
1607365	-432721000000	1607365	-411617000000	1607365	-324406000000	1607365	-379343000000	1607365	-29798000000
1607335	-428404000000	1607335	-429927000000	1607335	-340516000000	1607335	-359395000000	1607335	-301655000000
1607304	-428328000000	1607304	-445814000000	1607304	-345771000000	1607304	-354214000000	1607304	-304567000000
1607274	-430465000000	1607274	-447928000000	1607274	-351027000000	1607274	-349032000000	1607274	-307469000000
1607243	-430692000000	1607243	-442044000000	1607243	-342727000000	1607243	-366808000000	1607243	-310371000000
1607213	-43176000000	1607213	-440574000000	1607213	-334427000000	1607213	-384584000000	1607213	-313273000000
1607182	-438191000000	1607182	-446196000000	1607182	-327115000000	1607182	-397258000000	1607182	-307139000000
1607152	-445994000000	1607152	-453258000000	1607152	-319803000000	1607152	-409933000000	1607152	-300995000000
1607121	-447397000000	1607121	-457818000000	1607121	-319269000000	1607121	-404751000000	1607121	-294852000000
1607091	-444266000000	1607091	-457602000000	1607091	-318735000000	1607091	-39957000000	1607091	-288708000000
160706	-446153000000	160706	-448674000000	160706	-331616000000	160706	-384943000000	160706	-286418000000
160703	-454057000000	160703	-432635000000	160703	-344496000000	160703	-370316000000	160703	-284119000000
1606999	-456851000000	1606999	-421913000000	1606999	-343821000000	1606999	-368442000000	1606999	-28182000000
1606969	-448146000000	1606969	-426623000000	1606969	-343146000000	1606969	-366569000000	1606969	-279521000000
1606938	-437521000000	1606938	-439087000000	1606938	-332445000000	1606938	-36916000000	1606938	-274366000000
1606907	-437839000000	1606908	-442131000000	1606908	-321745000000	1606908	-37175000000	1606908	-269203000000
1606877	-448067000000	1606877	-431219000000	1606877	-317822000000	1606877	-387095000000	1606877	-288161000000
1606846	-457345000000	1606846	-418387000000	1606846	-313899000000	1606846	-40244000000	1606846	-30712000000
1606816	-461672000000	1606816	-4152000000	1606816	-318325000000	1606816	-39112000000	1606816	-297481000000
1606785	-46583000000	1606785	-421237000000	1606785	-322751000000	1606785	-379801000000	1606785	-287832000000
1606755	-469797000000	1606755	-429525000000	1606755	-333954000000	1606755	-381236000000	1606755	-285419000000
1606724	-465276000000	1606724	-43484000000	1606724	-345158000000	1606724	-382671000000	1606724	-283007000000
1606694	-44988000000	1606694	-435714000000	1606694	-341253000000	1606694	-370555000000	1606694	-284675000000
1606663	-434938000000	1606663	-434365000000	1606663	-337348000000	1606663	-358438000000	1606663	-286333000000
1606633	-431824000000	1606633	-434602000000	1606633	-34022000000	1606633	-359076000000	1606633	-287992000000
1606602	-437367000000	1606602	-435542000000	1606602	-343093000000	1606602	-359714000000	1606602	-28965000000
1606572	-440891000000	1606572	-430736000000	1606572	-338623000000	1606572	-359873000000	1606572	-290527000000
1606541	-440226000000	1606541	-418869000000	1606541	-334153000000	1606541	-360033000000	1606541	-291393000000
160651	-440733000000	160651	-409678000000	160651	-329683000000	160651	-360192000000	160651	-29226000000
160648	-44185000000	160648	-411277000000	160648	-325213000000	160648	-360352000000	160648	-293127000000
160645	-436495000000	160645	-417641000000	160645	-327238000000	160645	-346482000000	160645	-290536000000
1606419	-424741000000	1606419	-418857000000	1606419	-329264000000	1606419	-332612000000	1606419	-287935000000
1606388	-417812000000	1606388	-417972000000	1606388	-331289000000	1606388	-351902000000	1606388	-299808000000
1606358	-424974000000	1606358	-424562000000	1606358	-333315000000	1606358	-371192000000	1606358	-311681000000
1606327	-443285000000	1606327	-435737000000	1606327	-325337000000	1606327	-369787000000	1606327	-305688000000
1606297	-462316000000	1606297	-438942000000	1606297	-317359000000	1606297	-368383000000	1606297	-299695000000
1606266	-47245000000	1606266	-432728000000	1606266	-316159000000	1606266	-366978000000	1606266	-300939000000
1606236	-468234000000	1606236	-42956000000	1606236	-314958000000	1606236	-365573000000	1606236	-302183000000
1606205	-45238000000	1606205	-436407000000	1606205	-323219000000	1606205	-356197000000	1606205	-301768000000
1606175	-437899000000	1606175	-446658000000	1606175	-331479000000	1606175	-34682000000	1606175	-301353000000
1606144	-436826000000	1606144	-453675000000	1606144	-326184000000	1606144	-3553000000	1606144	-300939000000
1606114	-444654000000	1606114	-458687000000	1606114	-320889000000	1606114	-363779000000	1606114	-300524000000
1606083	-446277000000	1606083	-461852000000	1606083	-324101000000	1606083	-371063000000	1606083	-29031000000
1606053	-439747000000	1606052	-459102000000	1606052	-327313000000	1606052	-378347000000	1606052	-280095000000
1606022	-440901000000	1606022	-452379000000	1606022	-330526000000	1606022	-38563000000	1606022	-294004000000
1605992	-458544000000	1605992	-450173000000	1605992	-333738000000	1605992	-392914000000	1605992	-307912000000
1605961	-47899000000	1605961	-452915000000	1605961	-339633000000	1605961	-386328000000	1605961	-299657000000
160593	-485221000000	160593	-450707000000	160593	-345529000000	160593	-379742000000	160593	-291403000000
16059	-479181000000	16059	-441158000000	16059	-344646000000	16059	-380808000000	16059	-297622000000
1605869	-472939000000	1605869	-435987000000	1605869	-343764000000	1605869	-381874000000	1605869	-303841000000
1605839	-468773000000	1605839	-442237000000	1605839	-326952000000	1605839	-384255000000	1605839	-311681000000
1605808	-463025000000	1605808	-450006000000	1605808	-31014000000	1605808	-386637000000	1605808	-319521000000
1605778	-461119000000	1605778	-448584000000	1605778	-31592000000	1605778	-401772000000	1605778	-320124000000
1605747	-471194000000	1605747	-442854000000	1605747	-321701000000	1605747	-416907000000	1605747	-320727000000
1605717	-48695000000	1605717	-442254000000	1605717	-327481000000	1605717	-400796000000	1605717	-310022000000
1605686	-493684000000	1605686	-443806000000	1605686	-333262000000	1605686	-384684000000	1605686	-299318000000
1605656	-489964000000	1605656	-439784000000	1605656	-332264000000	1605656	-381326000000	1605656	-303087000000
1605625	-487851000000	1605625	-434954000000	1605625	-331267000000	1605625	-377968000000	1605625	-306856000000
1605595	-491747000000	1605595	-441406000000	1605595	-332353000000	1605595	-355001000000	1605595	-2983000000
1605564	-492512000000	1605564	-459105000000	1605564	-333438000000	1605564	-332034000000	1605564	-289744000000
1605533	-484555000000	1605533	-474156000000	1605533	-320968000000	1605533	-337125000000	1605533	-295662000000
1605503	-474201000000	1605503	-476055000000	1605503	-308498000000	1605503	-342217000000	1605503	-30158000000
1605472	-467154000000	1605472	-466931000000	1605472	-313396000000	1605472	-34141000000	1605472	-304783000000
1605442	-460518000000	1605442	-454067000000	1605442	-318294000000	1605442	-340603000000	1605442	-307987000000
1605411	-45247000000	1605411	-442261000000	1605411	-323192000000	1605411	-357651000000	1605411	-311191000000
1605381	-44844000000	1605381	-434494000000	1605381	-32809000000	1605381	-3747000000	1605381	-314395000000
160535	-451456000000	160535	-432807000000	160535	-322115000000	160535	-372737000000	160535	-30272000000
160532	-455455000000	160532	-436084000000	160532	-316141000000	160532	-370774000000	160532	-291045000000
1605289	-454748000000	1605289	-44083000000	1605289	-310166000000	1605289	-368811000000	1605289	-303492000000
1605259	-453242000000	1605259	-444763000000	1605259	-304192000000	1605259	-366848000000	1605259	-315931000000
1605228	-458209000000	1605228	-447207000000	1605228	-317844000000	1605228	-361218000000	1605228	-317523000000
1605198	-469596000000	1605198	-447297000000	1605198	-331497000000	1605198	-355589000000	1605198	-319115000000
1605167	-480066000000	1605167	-444785000000	1605167	-331594000000	1605167	-372916000000	1605167	-320708000000
1605137	-482671000000	1605137	-441806000000	1605137	-331691000000	1605137	-390244000000	1605137	-322291000000
1605106	-476496000000	1605106	-441915000000	1605106	-341178000000	1605106	-400875000000	1605106	-307525000000
1605075	-467864000000	1605075	-448221000000	1605075	-350665000000	1605075	-411507000000	1605075	-29276000000
1605045	-466072000000	1605045	-461886000000	1605045	-353374000000	1605045	-409384000000	1605045	-292468000000
1605014	-473928000000	1605014	-478806000000	1605014	-356083000000	1605014	-407262000000	1605014	-292166000000
1604984	-483739000000	1604984	-48855000000	1604984	-358369000000	1604984	-395415000000	1604984	-28705000000
1604953	-48728000000	1604953	-483174000000	1604953	-360655000000	1604953	-383568000000	1604953	-281933000000
1604923	-486561000000	1604923	-468183000000	1604923	-349385000000	1604923	-379373000000	1604923	-284053000000
1604892	-487868000000	1604892	-457765000000	1604892	-338115000000	1604892	-375178000000	1604892	-286164000000
1604862	-489102000000	1604862	-457525000000	1604862	-331708000000	1604862	-376404000000	1604862	-295181000000
1604831	-483547000000	1604831	-45971000000	1604831	-325301000000	1604831	-377629000000	1604831	-304199000000
1604801	-474203000000	1604801	-457276000000	1604801	-341487000000	1604801	-378855000000	1604801	-30598000000
160477	-472253000000	160477	-4526000000	160477	-357672000000	160477	-38008000000	160477	-307752000000
160474	-480345000000	160474	-44874000000	160474	-356489000000	160474	-370306000000	160474	-3130000
1604709	-488754000000	1604709	-443737000000	1604709	-355307000000	1604709	-360531000000	1604709	-318249000000
1604679	-490505000000	1604679	-440209000000	1604679	-360902000000	1604679	-350756000000	1604679	-31626000000
1604648	-489371000000	1604648	-448351000000	1604648	-366497000000	1604648	-340981000000	1604648	-314263000000
1604617	-489716000000	1604617	-46925000000	1604617	-360231000000	1604617	-349381000000	1604617	-306696000000
1604587	-488823000000	1604587	-485836000000	1604587	-353965000000	1604587	-357781000000	1604587	-29913000000
1604556	-483777000000	1604556	-483485000000	1604556	-3477000000	1604556	-36618000000	1604556	-315686000000
1604526	-477235000000	1604526	-471438000000	1604526	-341434000000	1604526	-37458000000	1604526	-332232000000
1604495	-472168000000	1604495	-469384000000	1604495	-335591000000	1604495	-367037000000	1604495	-324515000000
1604465	-468522000000	1604465	-478973000000	1604465	-329749000000	1604465	-359495000000	1604465	-316797000000
1604434	-468214000000	1604434	-484649000000	1604434	-323907000000	1604434	-369807000000	1604434	-30908000000
1604404	-475244000000	1604404	-479616000000	1604404	-318065000000	1604404	-38012000000	1604404	-301353000000
1604373	-487537000000	1604373	-473845000000	1604373	-324181000000	1604373	-372388000000	1604373	-29913000000
1604343	-496676000000	1604343	-47524000000	1604343	-330296000000	1604343	-364656000000	1604343	-296906000000
1604312	-498863000000	1604312	-478591000000	1604312	-336412000000	1604312	-364576000000	1604312	-294682000000
1604281	-498406000000	1604282	-47772000000	1604282	-342528000000	1604282	-364497000000	1604282	-292458000000
1604251	-497766000000	1604251	-475627000000	1604251	-345961000000	1604251	-366649000000	1604251	-283299000000
160422	-492749000000	160422	-476433000000	160422	-349394000000	160422	-368801000000	160422	-27414000000
160419	-481136000000	160419	-477192000000	160419	-346049000000	160419	-378606000000	160419	-264981000000
1604159	-468143000000	1604159	-474079000000	1604159	-342705000000	1604159	-38841000000	1604159	-255822000000
1604129	-459706000000	1604129	-469212000000	1604129	-351327000000	1604129	-374142000000	1604129	-254805000000
1604098	-456633000000	1604098	-465691000000	1604098	-359949000000	1604098	-359873000000	1604098	-253787000000
1604068	-457196000000	1604068	-462149000000	1604068	-355016000000	1604068	-358359000000	1604068	-267243000000
1604037	-458747000000	1604037	-457133000000	1604037	-350082000000	1604037	-356844000000	1604037	-280699000000
1604007	-457051000000	1604007	-453474000000	1604007	-349809000000	1604007	-365214000000	1604007	-278776000000
1603976	-452344000000	1603976	-453552000000	1603976	-349535000000	1603976	-373584000000	1603976	-276854000000
1603946	-454512000000	1603946	-454727000000	1603946	-349262000000	1603946	-381954000000	1603946	-289405000000
1603915	-471124000000	1603915	-453748000000	1603915	-348988000000	1603915	-390323000000	1603915	-301956000000
1603885	-49184000000	1603885	-451953000000	1603885	-346049000000	1603885	-394149000000	1603885	-304105000000
1603854	-498697000000	1603854	-452283000000	1603854	-34311000000	1603854	-397976000000	1603854	-306253000000
1603824	-491635000000	1603824	-454343000000	1603824	-326616000000	1603824	-401802000000	1603824	-293928000000
1603793	-487319000000	1603793	-455706000000	1603793	-310122000000	1603793	-405628000000	1603793	-281603000000
1603762	-491266000000	1603762	-455506000000	1603762	-301535000000	1603762	-401324000000	1603762	-289028000000
1603732	-490539000000	1603732	-454223000000	1603732	-292948000000	1603732	-397019000000	1603732	-296454000000
1603701	-479188000000	1603701	-452358000000	1603701	-297917000000	1603701	-392715000000	1603701	-311115000000
1603671	-470167000000	1603671	-451237000000	1603671	-302886000000	1603671	-38841000000	1603671	-325777000000
160364	-472276000000	160364	-452699000000	160364	-312902000000	160364	-377091000000	160364	-314772000000
160361	-474796000000	160361	-456573000000	160361	-322919000000	160361	-365772000000	160361	-303766000000
1603579	-468222000000	1603579	-460766000000	1603579	-332935000000	1603579	-367207000000	1603579	-307233000000
1603549	-462289000000	1603549	-464274000000	1603549	-342952000000	1603549	-368642000000	1603549	-310701000000
1603518	-467969000000	1603518	-467136000000	1603518	-334612000000	1603518	-365453000000	1603518	-320953000000
1603488	-477718000000	1603488	-467398000000	1603488	-326272000000	1603488	-362265000000	1603488	-331205000000
1603457	-481029000000	1603457	-462711000000	1603457	-340525000000	1603457	-37183000000	1603457	-326984000000
1603427	-484845000000	1603427	-456087000000	1603427	-354777000000	1603427	-381396000000	1603427	-322762000000
1603396	-498104000000	1603396	-455172000000	1603396	-357345000000	1603396	-370306000000	1603396	-309655000000
1603366	-508326000000	1603366	-463037000000	1603366	-359914000000	1603366	-359216000000	1603366	-296548000000
1603335	-496762000000	1603335	-473133000000	1603335	-348926000000	1603335	-36088000000	1603335	-297914000000
1603304	-469855000000	1603304	-47636000000	1603304	-337939000000	1603304	-362544000000	1603304	-29928000000
1603274	-452899000000	1603274	-470883000000	1603274	-341637000000	1603274	-367237000000	1603274	-292505000000
1603243	-45567000000	1603243	-462775000000	1603243	-345334000000	1603243	-37193000000	1603243	-28573000000
1603213	-465071000000	1603213	-459097000000	1603213	-349032000000	1603213	-376623000000	1603213	-278955000000
1603182	-470176000000	1603182	-462406000000	1603182	-35273000000	1603182	-381316000000	1603182	-27218000000
1603152	-473727000000	1603152	-470182000000	1603152	-348803000000	1603152	-381306000000	1603152	-270494000000
1603121	-477365000000	1603121	-477534000000	1603121	-344875000000	1603121	-381296000000	1603121	-268807000000
1603091	-475289000000	1603091	-481312000000	1603091	-340948000000	1603091	-388938000000	1603091	-281594000000
160306	-468031000000	160306	-482725000000	160306	-337021000000	160306	-396581000000	160306	-29438000000
160303	-466933000000	160303	-48534000000	160303	-348626000000	160303	-393542000000	160303	-287719000000
1602999	-478513000000	1602999	-490129000000	1602999	-360231000000	1602999	-390503000000	1602999	-281057000000
1602969	-495591000000	1602969	-493614000000	1602969	-358281000000	1602969	-400218000000	1602969	-298517000000
1602938	-50847000000	1602938	-491085000000	1602938	-356331000000	1602938	-409933000000	1602938	-315978000000
1602907	-51539000000	1602907	-481551000000	1602907	-35701000000	1602907	-40518000000	1602907	-308072000000
1602877	-51862000000	1602877	-470319000000	1602877	-35769000000	1602877	-400427000000	1602877	-300166000000
1602846	-51891000000	1602846	-466548000000	1602846	-358369000000	1602846	-408428000000	1602846	-299497000000
1602816	-516501000000	1602816	-474878000000	1602816	-359049000000	1602816	-416429000000	1602816	-298828000000
1602785	-51127000000	1602785	-487527000000	1602785	-344196000000	1602785	-419647000000	1602785	-296048000000
1602755	-502259000000	1602755	-488861000000	1602755	-329343000000	1602755	-422866000000	1602755	-293269000000
1602724	-493542000000	1602724	-472296000000	1602724	-314491000000	1602724	-41333000000	1602724	-297726000000
1602694	-496368000000	1602694	-449732000000	1602694	-299638000000	1602694	-403795000000	1602694	-302183000000
1602663	-514934000000	1602663	-439192000000	1602663	-307483000000	1602663	-397208000000	1602663	-311426000000
1602633	-533801000000	1602633	-445711000000	1602633	-315329000000	1602633	-390622000000	1602633	-32067000000
1602602	-532966000000	1602602	-460358000000	1602602	-323175000000	1602602	-39679000000	1602602	-315441000000
1602572	-514362000000	1602572	-474838000000	1602572	-33102000000	1602572	-402958000000	1602572	-310211000000
1602541	-499601000000	1602541	-487917000000	1602541	-338866000000	1602541	-387603000000	1602541	-307243000000
1602511	-501502000000	1602511	-497852000000	1602511	-346711000000	1602511	-372249000000	1602511	-304274000000
160248	-512422000000	160248	-499103000000	160248	-354557000000	160248	-369648000000	160248	-31578000000
160245	-521975000000	160245	-490715000000	160245	-362402000000	160245	-367047000000	160245	-327285000000
1602419	-529783000000	1602419	-480197000000	1602419	-352597000000	1602419	-382063000000	1602419	-324204000000
1602388	-535226000000	1602388	-474236000000	1602388	-342793000000	1602388	-397079000000	1602388	-321123000000
1602358	-530205000000	1602358	-471461000000	1602358	-332988000000	1602358	-412095000000	1602358	-318041000000
1602327	-512105000000	1602327	-468672000000	1602327	-323183000000	1602327	-42711000000	1602327	-31496000000
1602297	-493693000000	1602297	-467816000000	1602297	-325946000000	1602297	-417097000000	1602297	-312331000000
1602266	-489689000000	1602266	-471109000000	1602266	-328708000000	1602266	-407083000000	1602266	-309702000000
1602236	-498972000000	1602236	-474832000000	1602236	-33147000000	1602236	-397069000000	1602236	-307073000000
1602205	-507439000000	1602205	-47514000000	1602205	-334232000000	1602205	-387055000000	1602205	-304444000000
1602175	-504491000000	1602175	-475951000000	1602175	-334065000000	1602175	-383099000000	1602175	-30419000000
1602144	-491893000000	1602144	-483153000000	1602144	-333897000000	1602144	-379144000000	1602144	-303935000000
1602114	-480229000000	1602114	-493258000000	1602114	-326952000000	1602114	-390493000000	1602114	-296444000000
1602083	-479956000000	1602083	-496372000000	1602083	-320006000000	1602083	-401842000000	1602083	-288953000000
1602052	-492168000000	1602052	-490752000000	1602052	-31532000000	1602052	-409365000000	1602052	-281009000000
1602022	-506539000000	1602022	-486373000000	1602022	-310634000000	1602022	-416887000000	1602022	-273066000000
1601992	-512167000000	1601992	-491216000000	1601992	-321762000000	1601992	-409105000000	1601992	-289245000000
1601961	-509776000000	1601961	-500176000000	1601961	-332891000000	1601961	-401324000000	1601961	-305424000000
160193	-507342000000	160193	-502007000000	160193	-336589000000	160193	-403974000000	160193	-307478000000
16019	-505899000000	16019	-493558000000	16019	-340286000000	16019	-406624000000	16019	-309532000000
1601869	-4994000000	1601869	-48224000000	1601869	-343984000000	1601869	-409275000000	1601869	-311587000000
1601839	-488448000000	1601839	-475797000000	1601839	-347682000000	1601839	-411925000000	1601839	-313641000000
1601808	-482528000000	1601808	-47431000000	1601808	-358016000000	1601808	-409793000000	1601808	-299714000000
1601778	-485702000000	1601778	-473144000000	1601778	-36835000000	1601778	-407661000000	1601778	-285787000000
1601747	-490969000000	1601747	-470259000000	1601747	-367388000000	1601747	-405528000000	1601747	-295078000000
1601717	-493258000000	1601717	-46774000000	1601717	-366426000000	1601717	-403396000000	1601717	-304369000000
1601686	-497635000000	1601686	-467428000000	1601686	-352968000000	1601686	-404094000000	1601686	-299488000000
1601656	-508736000000	1601656	-468539000000	1601656	-33951000000	1601656	-404791000000	1601656	-280133000000
1601625	-521393000000	1601625	-470502000000	1601625	-341866000000	1601625	-405489000000	1601625	-277966000000
1601595	-529074000000	1601594	-475005000000	1601594	-344222000000	1601594	-406186000000	1601594	-299921000000
1601564	-533791000000	1601564	-482372000000	1601564	-350532000000	1601564	-391898000000	1601564	-315243000000
1601534	-539903000000	1601534	-488074000000	1601534	-356842000000	1601534	-377609000000	1601534	-306442000000
1601503	-544408000000	1601503	-487373000000	1601503	-347338000000	1601503	-378626000000	1601503	-298244000000
1601472	-54165000000	1601472	-483358000000	1601472	-337833000000	1601472	-379642000000	1601472	-290046000000
1601442	-533262000000	1601442	-485457000000	1601442	-331452000000	1601442	-381425000000	1601442	-287785000000
1601411	-525018000000	1601411	-497717000000	1601411	-325072000000	1601411	-383209000000	1601411	-285523000000
1601381	-516405000000	1601381	-512575000000	1601381	-329988000000	1601381	-384993000000	1601381	-283262000000
160135	-501271000000	160135	-519533000000	160135	-334903000000	160135	-386776000000	160135	-2810000
160132	-47962000000	160132	-51705000000	160132	-344337000000	160132	-387603000000	160132	-295926000000
1601289	-463317000000	1601289	-511608000000	1601289	-353771000000	1601289	-38843000000	1601289	-310852000000
1601259	-466908000000	1601259	-507095000000	1601259	-369983000000	1601259	-389257000000	1601259	-311304000000
1601228	-492543000000	1601228	-500669000000	1601228	-386195000000	1601228	-390084000000	1601228	-311756000000
1601198	-524282000000	1601198	-489509000000	1601198	-385109000000	1601198	-3884000000	1601198	-293664000000
1601167	-53999000000	1601167	-476415000000	1601167	-384024000000	1601167	-386716000000	1601167	-275572000000
1601136	-532025000000	1601137	-466162000000	1601137	-371642000000	1601137	-385032000000	1601137	-291252000000
1601106	-514325000000	1601106	-459742000000	1601106	-35926000000	1601106	-383349000000	1601106	-306932000000
1601075	-505572000000	1601075	-455641000000	1601075	-366082000000	1601075	-385491000000	1601075	-312209000000
1601045	-508985000000	1601045	-45513000000	1601045	-372904000000	1601045	-387633000000	1601045	-317485000000
1601014	-514876000000	1601014	-462376000000	1601014	-363911000000	1601014	-389775000000	1601014	-315525000000
1600984	-518341000000	1600984	-478547000000	1600984	-354918000000	1600984	-391918000000	1600984	-313565000000
1600953	-523032000000	1600953	-498035000000	1600953	-348591000000	1600953	-394747000000	1600953	-312359000000
1600923	-528596000000	1600923	-512053000000	1600923	-342263000000	1600923	-397577000000	1600923	-311153000000
1600892	-527798000000	1600892	-51554000000	1600892	-347232000000	1600892	-400407000000	1600892	-309947000000
1600862	-519529000000	1600862	-509969000000	1600862	-3522000000	1600862	-403237000000	1600862	-308741000000
1600831	-512654000000	1600831	-500178000000	1600831	-361546000000	1600831	-397139000000	1600831	-306781000000
1600801	-511621000000	1600801	-490106000000	1600801	-370892000000	1600801	-391041000000	1600801	-304821000000
160077	-509576000000	160077	-482198000000	160077	-364423000000	160077	-384943000000	160077	-302861000000
160074	-502985000000	160074	-478958000000	160074	-357954000000	160074	-378845000000	160074	-300901000000
1600709	-502131000000	1600709	-481392000000	1600709	-357981000000	1600709	-381595000000	1600709	-289782000000
1600679	-516268000000	1600679	-484828000000	1600679	-358007000000	1600679	-384345000000	1600679	-278663000000
1600648	-535978000000	1600648	-480118000000	1600648	-358034000000	1600648	-387095000000	1600648	-291667000000
1600617	-542577000000	1600617	-463665000000	1600617	-35806000000	1600617	-389845000000	1600617	-30467000000
1600587	-531898000000	1600587	-445225000000	1600587	-361476000000	1600587	-394827000000	1600587	-294607000000
1600556	-517865000000	1600556	-440045000000	1600556	-364891000000	1600556	-399809000000	1600556	-284543000000
1600526	-513058000000	1600526	-451399000000	1600526	-368306000000	1600526	-389486000000	1600526	-281716000000
1600495	-515307000000	1600495	-465743000000	1600495	-371722000000	1600495	-379164000000	1600495	-278889000000
1600465	-515695000000	1600465	-468463000000	1600465	-370804000000	1600465	-381804000000	1600465	-287964000000
1600434	-512695000000	1600434	-460091000000	1600434	-369886000000	1600434	-384445000000	1600434	-297038000000
1600404	-513707000000	1600404	-452599000000	1600404	-357672000000	1600404	-387085000000	1600404	-306112000000
1600373	-524472000000	1600373	-453972000000	1600373	-345458000000	1600373	-389725000000	1600373	-315186000000
1600343	-540012000000	1600343	-463214000000	1600343	-354001000000	1600343	-391409000000	1600343	-317476000000
1600312	-547742000000	1600312	-477219000000	1600312	-362543000000	1600312	-393093000000	1600312	-319766000000
1600281	-539725000000	1600281	-493015000000	1600281	-35979000000	1600281	-394777000000	1600281	-335021000000
1600251	-519967000000	1600251	-503349000000	1600251	-357037000000	1600251	-396461000000	1600251	-350277000000
1600221	-498117000000	1600221	-500721000000	1600221	-352165000000	1600221	-403805000000	1600221	-343106000000
160019	-479699000000	160019	-489665000000	160019	-347294000000	160019	-411148000000	160019	-311813000000
1600159	-467031000000	1600159	-485747000000	1600159	-353718000000	1600159	-418492000000	1600159	-294088000000
1600129	-465147000000	1600129	-496432000000	1600129	-360143000000	1600129	-425835000000	1600129	-300486000000
1600098	-477403000000	1600098	-510635000000	1600098	-358096000000	1600098	-435411000000	1600098	-313971000000
1600068	-496308000000	1600068	-514092000000	1600068	-356048000000	1600068	-444986000000	1600068	-312981000000
1600037	-508683000000	1600037	-507691000000	1600037	-342705000000	1600037	-439257000000	1600037	-307167000000
1600007	-511435000000	1600007	-501929000000	1600007	-329361000000	1600007	-433527000000	1600007	-301353000000
1599976	-513041000000	1599976	-500117000000	1599976	-338204000000	1599976	-424211000000	1599976	-296472000000
1599946	-5184000000	1599946	-498464000000	1599946	-347046000000	1599946	-414895000000	1599946	-291591000000
1599915	-523236000000	1599915	-49839000000	1599915	-349959000000	1599915	-405578000000	1599915	-293947000000
1599885	-526057000000	1599885	-505509000000	1599885	-352871000000	1599885	-396262000000	1599885	-296303000000
1599854	-532633000000	1599854	-517052000000	1599854	-35889000000	1599854	-395873000000	1599854	-305141000000
1599824	-542621000000	1599823	-522975000000	1599823	-378464000000	1599823	-395485000000	1599823	-31398000000
1599793	-544563000000	1599793	-521067000000	1599793	-396344000000	1599793	-395096000000	1599793	-322819000000
1599762	-533622000000	1599762	-51944000000	1599762	-391631000000	1599762	-394707000000	1599762	-331657000000
1599732	-522936000000	1599732	-521329000000	1599732	-376999000000	1599732	-397268000000	1599732	-326927000000
1599701	-525258000000	1599701	-518863000000	1599701	-362367000000	1599701	-399829000000	1599701	-322197000000
1599671	-532124000000	1599671	-50673000000	1599671	-366656000000	1599671	-417694000000	1599671	-317466000000
159964	-525576000000	159964	-492039000000	159964	-370945000000	159964	-43556000000	159964	-312736000000
159961	-505717000000	159961	-484944000000	159961	-375234000000	159961	-436845000000	159961	-310418000000
1599579	-49238000000	1599579	-487589000000	1599579	-379523000000	1599579	-438131000000	1599579	-3081000000
1599549	-499724000000	1599549	-497078000000	1599549	-372516000000	1599549	-424111000000	1599549	-320256000000
1599518	-520426000000	1599518	-510848000000	1599518	-365509000000	1599518	-410092000000	1599518	-332411000000
1599488	-536348000000	1599488	-523642000000	1599488	-359406000000	1599488	-409424000000	1599488	-342682000000
1599457	-53697000000	1599457	-527964000000	1599457	-353303000000	1599457	-408757000000	1599457	-352953000000
1599427	-5265000000	1599427	-524032000000	1599427	-353979000000	1599427	-408089000000	1599427	-34875000000
1599396	-518526000000	1599396	-521243000000	1599396	-354654000000	1599396	-407422000000	1599396	-344548000000
1599366	-523527000000	1599366	-523376000000	1599366	-35081000000	1599366	-405797000000	1599366	-330696000000
1599335	-538037000000	1599335	-521466000000	1599335	-346967000000	1599335	-404173000000	1599335	-316845000000
1599304	-548586000000	1599305	-509208000000	1599305	-343124000000	1599305	-402549000000	1599305	-317466000000
1599274	-549084000000	1599274	-496097000000	1599274	-33928000000	1599274	-400925000000	1599274	-318088000000
1599243	-547697000000	1599243	-494587000000	1599243	-339779000000	1599243	-400257000000	1599243	-309928000000
1599213	-551554000000	1599213	-501705000000	1599213	-340278000000	1599213	-39959000000	1599213	-301768000000
1599182	-55365000000	1599182	-505338000000	1599182	-340776000000	1599182	-398922000000	1599182	-308081000000
1599152	-544379000000	1599152	-503057000000	1599152	-341275000000	1599152	-398255000000	1599152	-314395000000
1599121	-528225000000	1599121	-502159000000	1599121	-346433000000	1599121	-398544000000	1599121	-322517000000
1599091	-516972000000	1599091	-504873000000	1599091	-351591000000	1599091	-398833000000	1599091	-33064000000
159906	-512473000000	159906	-506069000000	159906	-35675000000	159906	-399122000000	159906	-324289000000
159903	-509575000000	159903	-503593000000	159903	-361908000000	159903	-39941000000	159903	-317938000000
1598999	-510855000000	1598999	-499421000000	1598999	-36606000000	1598999	-392814000000	1598999	-311021000000
1598969	-522339000000	1598969	-492714000000	1598969	-370212000000	1598969	-386218000000	1598969	-304105000000
1598938	-536933000000	1598938	-483359000000	1598938	-367587000000	1598938	-394927000000	1598938	-311662000000
1598908	-539765000000	1598908	-48008000000	1598908	-364961000000	1598908	-403635000000	1598908	-319219000000
1598877	-53138000000	1598877	-491561000000	1598877	-354852000000	1598877	-410112000000	1598877	-323912000000
1598846	-528839000000	1598846	-509859000000	1598846	-344743000000	1598846	-416588000000	1598846	-328604000000
1598816	-53981000000	1598816	-516902000000	1598816	-350449000000	1598816	-423065000000	1598816	-340534000000
1598785	-551553000000	1598785	-509355000000	1598785	-356154000000	1598785	-429542000000	1598785	-352463000000
1598755	-551639000000	1598755	-50298000000	1598755	-355399000000	1598755	-426054000000	1598755	-353273000000
1598724	-544515000000	1598724	-508449000000	1598724	-354645000000	1598724	-422567000000	1598724	-354084000000
1598694	-53966000000	1598694	-516995000000	1598694	-360668000000	1598694	-419079000000	1598694	-354894000000
1598663	-537539000000	1598663	-516809000000	1598663	-366691000000	1598663	-415592000000	1598663	-355704000000
1598633	-537061000000	1598633	-511004000000	1598633	-364101000000	1598633	-408916000000	1598633	-348675000000
1598602	-543519000000	1598602	-509584000000	1598602	-361511000000	1598602	-40224000000	1598602	-341645000000
1598572	-556564000000	1598572	-513001000000	1598572	-358921000000	1598572	-410869000000	1598572	-334616000000
1598541	-561456000000	1598541	-514232000000	1598541	-356331000000	1598541	-419498000000	1598541	-327587000000
1598511	-54723000000	1598511	-510947000000	1598511	-356873000000	1598511	-432511000000	1598511	-323469000000
159848	-525909000000	159848	-505901000000	159848	-357416000000	159848	-445524000000	159848	-319351000000
159845	-518241000000	159845	-499665000000	159845	-364736000000	159845	-443232000000	159845	-307996000000
1598419	-525033000000	1598419	-492291000000	1598419	-372057000000	1598419	-440941000000	1598419	-296642000000
1598388	-528118000000	1598388	-489435000000	1598388	-366246000000	1598388	-436736000000	1598388	-302927000000
1598358	-517943000000	1598358	-497801000000	1598358	-360434000000	1598358	-432531000000	1598358	-309212000000
1598327	-504921000000	1598327	-514671000000	1598327	-368743000000	1598327	-413021000000	1598327	-301024000000
1598297	-502036000000	1598297	-528618000000	1598297	-377052000000	1598297	-393512000000	1598297	-292835000000
1598266	-509579000000	1598266	-531373000000	1598266	-379819000000	1598266	-400706000000	1598266	-293316000000
1598236	-520633000000	1598236	-52478000000	1598236	-355474000000	1598236	-4079000000	1598236	-293796000000
1598205	-530263000000	1598205	-516525000000	1598205	-324353000000	1598205	-399789000000	1598205	-294277000000
1598175	-534848000000	1598175	-512849000000	1598175	-320342000000	1598175	-391678000000	1598175	-294757000000
1598144	-53239000000	1598144	-514863000000	1598144	-334969000000	1598144	-391539000000	1598144	-299007000000
1598114	-528732000000	1598114	-518093000000	1598114	-349597000000	1598114	-391399000000	1598114	-303257000000
1598083	-534726000000	1598083	-515795000000	1598083	-345586000000	1598083	-39126000000	1598083	-314743000000
1598053	-551199000000	1598053	-505652000000	1598053	-341575000000	1598053	-39112000000	1598053	-32623000000
1598022	-564313000000	1598022	-493309000000	1598022	-338393000000	1598022	-409066000000	1598022	-322263000000
1597992	-562491000000	1597992	-487066000000	1597992	-335212000000	1597992	-427011000000	1597992	-318296000000
1597961	-55156000000	1597961	-489673000000	1597961	-343327000000	1597961	-419448000000	1597961	-328802000000
159793	-545606000000	159793	-49728000000	159793	-351441000000	159793	-411885000000	159793	-339309000000
15979	-547911000000	15979	-505286000000	15979	-361251000000	15979	-408149000000	15979	-333834000000
1597869	-549411000000	1597869	-512419000000	1597869	-37106000000	1597869	-404412000000	1597869	-328359000000
1597839	-543103000000	1597839	-519039000000	1597839	-365054000000	1597839	-415981000000	1597839	-330121000000
1597808	-531849000000	1597808	-524121000000	1597808	-359049000000	1597808	-427549000000	1597808	-331883000000
1597778	-52297000000	1597778	-525531000000	1597778	-364622000000	1597778	-425765000000	1597778	-329499000000
1597747	-522311000000	1597747	-522754000000	1597747	-370195000000	1597747	-423982000000	1597747	-327115000000
1597717	-53269000000	1597717	-518145000000	1597717	-355435000000	1597717	-422198000000	1597717	-324731000000
1597686	-550753000000	1597686	-51502000000	1597686	-340675000000	1597686	-420415000000	1597686	-322347000000
1597656	-564815000000	1597656	-51517000000	1597656	-33128000000	1597656	-419906000000	1597656	-306847000000
1597625	-563439000000	1597625	-519114000000	1597625	-321886000000	1597625	-419398000000	1597625	-291346000000
1597594	-548745000000	1597594	-527401000000	1597594	-337343000000	1597594	-41889000000	1597594	-281876000000
1597564	-535155000000	1597564	-538455000000	1597564	-3528000000	1597564	-418382000000	1597564	-301353000000
1597533	-532184000000	1597533	-545608000000	1597533	-363523000000	1597533	-424749000000	1597533	-30958000000
1597503	-534499000000	1597503	-541558000000	1597503	-374246000000	1597503	-431116000000	1597503	-288859000000
1597472	-532789000000	1597472	-528174000000	1597472	-373672000000	1597472	-411975000000	1597472	-269947000000
1597442	-52831000000	1597442	-516688000000	1597442	-373098000000	1597442	-392834000000	1597442	-279982000000
1597411	-529622000000	1597411	-513885000000	1597411	-361793000000	1597411	-391868000000	1597411	-295295000000
1597381	-538019000000	1597381	-513029000000	1597381	-350488000000	1597381	-390901000000	1597381	-310607000000
159735	-544213000000	159735	-504631000000	159735	-339183000000	159735	-389935000000	159735	-318682000000
159732	-540765000000	159732	-491872000000	159732	-327878000000	159732	-388968000000	159732	-326757000000
1597289	-532314000000	1597289	-486786000000	1597289	-334718000000	1597289	-396252000000	1597289	-337848000000
1597259	-53038000000	1597259	-492856000000	1597259	-341557000000	1597259	-403536000000	1597259	-319992000000
1597228	-540084000000	1597228	-500418000000	1597228	-348397000000	1597228	-410819000000	1597228	-303945000000
1597198	-554021000000	1597198	-500272000000	1597198	-355236000000	1597198	-418103000000	1597198	-287898000000
1597167	-559253000000	1597167	-494146000000	1597167	-358122000000	1597167	-417415000000	1597167	-299742000000
1597136	-550409000000	1597137	-489605000000	1597137	-361008000000	1597137	-416728000000	1597137	-311587000000
1597106	-536326000000	1597106	-490692000000	1597106	-363894000000	1597106	-400736000000	1597106	-308958000000
1597076	-532135000000	1597076	-495877000000	1597076	-366779000000	1597076	-384743000000	1597076	-306329000000
1597045	-543268000000	1597045	-500488000000	1597045	-369692000000	1597045	-391549000000	1597045	-31381000000
1597014	-559029000000	1597014	-499894000000	1597014	-372604000000	1597014	-398354000000	1597014	-321292000000
1596984	-564691000000	1596984	-494324000000	1596984	-375516000000	1596984	-40516000000	1596984	-328774000000
1596953	-558195000000	1596953	-490357000000	1596953	-378429000000	1596953	-411965000000	1596953	-336256000000
1596923	-550814000000	1596923	-493211000000	1596923	-372869000000	1596923	-416857000000	1596923	-331978000000
1596892	-551773000000	1596892	-498952000000	1596892	-367309000000	1596892	-42175000000	1596892	-3277000000
1596862	-557668000000	1596862	-500088000000	1596862	-361749000000	1596862	-426642000000	1596862	-329452000000
1596831	-559269000000	1596831	-496737000000	1596831	-356189000000	1596831	-431534000000	1596831	-360152000000
1596801	-554096000000	1596801	-494429000000	1596801	-361714000000	1596801	-433477000000	1596801	-387384000000
159677	-547694000000	159677	-492864000000	159677	-367238000000	159677	-43542000000	159677	-385669000000
159674	-544512000000	159674	-487242000000	159674	-372763000000	159674	-422059000000	159674	-368274000000
1596709	-542903000000	1596709	-480829000000	1596709	-378287000000	1596709	-408697000000	1596709	-35088000000
1596678	-539823000000	1596679	-484594000000	1596679	-371951000000	1596679	-410321000000	1596679	-338913000000
1596648	-536165000000	1596648	-501246000000	1596648	-365615000000	1596648	-411945000000	1596648	-326946000000
1596617	-5347000000	1596617	-520026000000	1596617	-359278000000	1596617	-413569000000	1596617	-329452000000
1596587	-535546000000	1596587	-531129000000	1596587	-352942000000	1596587	-415194000000	1596587	-331959000000
1596556	-537006000000	1596556	-535182000000	1596556	-356141000000	1596556	-409434000000	1596556	-334286000000
1596526	-539451000000	1596526	-534565000000	1596526	-35934000000	1596526	-403675000000	1596526	-336604000000
1596495	-543915000000	1596495	-527207000000	1596495	-362539000000	1596495	-397916000000	1596495	-324458000000
1596465	-546878000000	1596465	-51567000000	1596465	-365738000000	1596465	-392157000000	1596465	-312303000000
1596434	-5418000000	1596434	-511037000000	1596434	-376562000000	1596434	-402978000000	1596434	-314329000000
1596404	-528677000000	1596404	-517648000000	1596404	-387386000000	1596404	-413799000000	1596404	-316345000000
1596373	-517584000000	1596373	-522774000000	1596373	-382396000000	1596373	-424619000000	1596373	-318371000000
1596343	-518095000000	1596343	-512931000000	1596343	-377405000000	1596343	-43544000000	1596343	-320388000000
1596312	-528315000000	1596312	-494242000000	1596312	-37372000000	1596312	-426652000000	1596312	-336058000000
1596282	-539168000000	1596282	-48496000000	1596282	-370036000000	1596282	-417864000000	1596282	-351718000000
1596251	-546677000000	1596251	-491097000000	1596251	-373129000000	1596251	-409076000000	1596251	-343266000000
1596221	-553043000000	1596221	-50103000000	1596221	-376222000000	1596221	-400287000000	1596221	-334804000000
159619	-557757000000	159619	-503801000000	159619	-367455000000	159619	-408079000000	159619	-3259000000
1596159	-55669000000	1596159	-502781000000	1596159	-358687000000	1596159	-415871000000	1596159	-316986000000
1596129	-550629000000	1596129	-508951000000	1596129	-361215000000	1596129	-423663000000	1596129	-322555000000
1596098	-54571000000	1596098	-526442000000	1596098	-363744000000	1596098	-431455000000	1596098	-328114000000
1596068	-542906000000	1596068	-547134000000	1596068	-373659000000	1596068	-435261000000	1596068	-325702000000
1596037	-536417000000	1596037	-557447000000	1596037	-383574000000	1596037	-439067000000	1596037	-32328000000
1596007	-526335000000	1596007	-551465000000	1596007	-382193000000	1596007	-442874000000	1596007	-313631000000
1595976	-523437000000	1595976	-538875000000	1595976	-380811000000	1595976	-44668000000	1595976	-303973000000
1595946	-535094000000	1595946	-536052000000	1595946	-38169000000	1595946	-441877000000	1595946	-307441000000
1595915	-554855000000	1595915	-546845000000	1595915	-382568000000	1595915	-437074000000	1595915	-310899000000
1595885	-572528000000	1595885	-556954000000	1595885	-376668000000	1595885	-432272000000	1595885	-314366000000
1595854	-585752000000	1595854	-551332000000	1595854	-370768000000	1595854	-427469000000	1595854	-317825000000
1595824	-593908000000	1595824	-531976000000	1595824	-361939000000	1595824	-448493000000	1595824	-32378000000
1595793	-59175000000	1595793	-513774000000	1595793	-353109000000	1595793	-469517000000	1595793	-329726000000
1595763	-580589000000	1595763	-507701000000	1595763	-360094000000	1595763	-45483000000	1595763	-321207000000
1595732	-575426000000	1595732	-514092000000	1595732	-36708000000	1595732	-440143000000	1595732	-31268000000
1595701	-585114000000	1595701	-527385000000	1595701	-376183000000	1595701	-433109000000	1595701	-313509000000
1595671	-593249000000	1595671	-539976000000	1595671	-385286000000	1595671	-426074000000	1595671	-314329000000
159564	-578134000000	159564	-54483000000	159564	-383093000000	159564	-41904000000	159564	-329631000000
159561	-547433000000	159561	-541355000000	159561	-3809000000	159561	-412005000000	159561	-344925000000
1595579	-530805000000	1595579	-53764000000	1595579	-368496000000	1595579	-417455000000	1595579	-353349000000
1595549	-537939000000	1595549	-540709000000	1595549	-356092000000	1595549	-422906000000	1595549	-361773000000
1595518	-547364000000	1595518	-547005000000	1595518	-343689000000	1595518	-413051000000	1595518	-355723000000
1595488	-542349000000	1595488	-547905000000	1595488	-331285000000	1595488	-403197000000	1595488	-349674000000
1595457	-534129000000	1595457	-542359000000	1595457	-341332000000	1595457	-403864000000	1595457	-346941000000
1595427	-537417000000	1595427	-537426000000	1595427	-35138000000	1595427	-404532000000	1595427	-344208000000
1595396	-543972000000	1595396	-537987000000	1595396	-361427000000	1595396	-420504000000	1595396	-334239000000
1595365	-538782000000	1595365	-542079000000	1595365	-371474000000	1595365	-436477000000	1595365	-32427000000
1595335	-527358000000	1595335	-545495000000	1595335	-369414000000	1595335	-44121000000	1595335	-322065000000
1595304	-526059000000	1595304	-546097000000	1595304	-367353000000	1595304	-445942000000	1595304	-31986000000
1595274	-534525000000	1595274	-54429000000	1595274	-365292000000	1595274	-435371000000	1595274	-324892000000
1595243	-538041000000	1595243	-54348000000	1595243	-363232000000	1595243	-424799000000	1595243	-329923000000
1595213	-532664000000	1595213	-54875000000	1595213	-355241000000	1595213	-423792000000	1595213	-325005000000
1595182	-528386000000	1595182	-561079000000	1595182	-347249000000	1595182	-422786000000	1595182	-320086000000
1595152	-528747000000	1595152	-573851000000	1595152	-355073000000	1595152	-42178000000	1595152	-315167000000
1595121	-525934000000	1595121	-578079000000	1595121	-362896000000	1595121	-420773000000	1595121	-310249000000
1595091	-51846000000	1595091	-56993000000	1595091	-375168000000	1595091	-42159000000	1595091	-317259000000
159506	-517176000000	159506	-552512000000	159506	-387439000000	159506	-422407000000	159506	-32427000000
159503	-528583000000	159503	-53377000000	159503	-383896000000	159503	-423224000000	159503	-33128000000
1594999	-544564000000	1594999	-5233000000	1594999	-380352000000	1594999	-424042000000	1594999	-338291000000
1594969	-554849000000	1594969	-524911000000	1594969	-37342000000	1594969	-433786000000	1594969	-346658000000
1594938	-559938000000	1594938	-530149000000	1594938	-366488000000	1594938	-443531000000	1594938	-355026000000
1594907	-56584000000	1594908	-526312000000	1594908	-379889000000	1594908	-427768000000	1594908	-339271000000
1594877	-573739000000	1594877	-513823000000	1594877	-39329000000	1594877	-412005000000	1594877	-323516000000
1594847	-580351000000	1594847	-50697000000	1594847	-408986000000	1594847	-421232000000	1594847	-312887000000
1594816	-582533000000	1594816	-513011000000	1594816	-424681000000	1594816	-430458000000	1594816	-302258000000
1594785	-577451000000	1594785	-520974000000	1594785	-411007000000	1594785	-414177000000	1594785	-282583000000
1594755	-56392000000	1594755	-51916000000	1594755	-397332000000	1594755	-397896000000	1594755	-291855000000
1594724	-547741000000	1594724	-513578000000	1594724	-381257000000	1594724	-404253000000	1594724	-303992000000
1594694	-5401000000	1594694	-517638000000	1594694	-365182000000	1594694	-41061000000	1594694	-316128000000
1594663	-54571000000	1594663	-53053000000	1594663	-355885000000	1594663	-416967000000	1594663	-305952000000
1594633	-556203000000	1594633	-538327000000	1594633	-346588000000	1594633	-423324000000	1594633	-295775000000
1594602	-559543000000	1594602	-532745000000	1594602	-350974000000	1594602	-430229000000	1594602	-307893000000
1594572	-553439000000	1594572	-517848000000	1594572	-35536000000	1594572	-437134000000	1594572	-320001000000
1594541	-546161000000	1594541	-500986000000	1594541	-359746000000	1594541	-418531000000	1594541	-307996000000
1594511	-546178000000	1594511	-487038000000	1594511	-364132000000	1594511	-399929000000	1594511	-295982000000
159448	-553946000000	159448	-479328000000	159448	-356798000000	159448	-404602000000	159448	-299657000000
159445	-562972000000	159445	-47791000000	159445	-349465000000	159445	-409275000000	159445	-303323000000
1594419	-567014000000	1594419	-478882000000	1594419	-342131000000	1594419	-398643000000	1594419	-321471000000
1594388	-566071000000	1594388	-481295000000	1594388	-334797000000	1594388	-388012000000	1594388	-33961000000
1594358	-564952000000	1594358	-489758000000	1594358	-333182000000	1594358	-400417000000	1594358	-347959000000
1594327	-56595000000	1594327	-504656000000	1594327	-331567000000	1594327	-412822000000	1594327	-356298000000
1594297	-565989000000	1594297	-517767000000	1594297	-343508000000	1594297	-399719000000	1594297	-350173000000
1594266	-563328000000	1594266	-52489000000	1594266	-355448000000	1594266	-386617000000	1594266	-344039000000
1594236	-562843000000	1594236	-532599000000	1594236	-356092000000	1594236	-392645000000	1594236	-342135000000
1594205	-569296000000	1594205	-543171000000	1594205	-356736000000	1594205	-398673000000	1594205	-340223000000
1594175	-57825000000	1594175	-545658000000	1594175	-357381000000	1594175	-389397000000	1594175	-323846000000
1594144	-580506000000	1594144	-535266000000	1594144	-358025000000	1594144	-38012000000	1594144	-307459000000
1594114	-574046000000	1594114	-527978000000	1594114	-346473000000	1594114	-378626000000	1594114	-293344000000
1594083	-564394000000	1594083	-537597000000	1594083	-334921000000	1594083	-377131000000	1594083	-279219000000
1594053	-554446000000	1594053	-550894000000	1594053	-345961000000	1594053	-390941000000	1594053	-279577000000
1594022	-542964000000	1594022	-548076000000	1594022	-357001000000	1594022	-404751000000	1594022	-279926000000
1593991	-533546000000	1593991	-536945000000	1593991	-347426000000	1593991	-419837000000	1593991	-269429000000
1593961	-534429000000	1593961	-539249000000	1593961	-337851000000	1593961	-434922000000	1593961	-258922000000
159393	-545074000000	159393	-550682000000	159393	-350868000000	159393	-4245000000	159393	-262899000000
15939	-552413000000	15939	-54655000000	15939	-363885000000	15939	-414078000000	15939	-266866000000
1593869	-547174000000	1593869	-52587000000	1593869	-381703000000	1593869	-426014000000	1593869	-29749000000
1593839	-53716000000	1593839	-515862000000	1593839	-399521000000	1593839	-437951000000	1593839	-328105000000
1593808	-536923000000	1593808	-527523000000	1593808	-394746000000	1593808	-42438000000	1593808	-334607000000
1593778	-549493000000	1593778	-540067000000	1593778	-389972000000	1593778	-410809000000	1593778	-341099000000
1593747	-566067000000	1593747	-539423000000	1593747	-383221000000	1593747	-418442000000	1593747	-332072000000
1593717	-579472000000	1593717	-539359000000	1593717	-376469000000	1593717	-426074000000	1593717	-323035000000
1593686	-588727000000	1593686	-549064000000	1593686	-383274000000	1593686	-433707000000	1593686	-321245000000
1593656	-591991000000	1593656	-551451000000	1593656	-390078000000	1593656	-441339000000	1593656	-319445000000
1593625	-585127000000	1593625	-535073000000	1593625	-38837000000	1593625	-442804000000	1593625	-322244000000
1593595	-569823000000	1593595	-519954000000	1593595	-386662000000	1593595	-444269000000	1593595	-325042000000
1593564	-556163000000	1593564	-526329000000	1593564	-384955000000	1593564	-438081000000	1593564	-327841000000
1593533	-552856000000	1593534	-540688000000	1593534	-383247000000	1593534	-431893000000	1593534	-33064000000
1593503	-558102000000	1593503	-540498000000	1593503	-375468000000	1593503	-439575000000	1593503	-347459000000
1593472	-563123000000	1593472	-53315000000	1593472	-367688000000	1593472	-447258000000	1593472	-364279000000
1593442	-562767000000	1593442	-539934000000	1593442	-366687000000	1593442	-429432000000	1593442	-356976000000
1593411	-560531000000	1593411	-555845000000	1593411	-365685000000	1593411	-411606000000	1593411	-349674000000
1593381	-564011000000	1593381	-557569000000	1593381	-368425000000	1593381	-419887000000	1593381	-344406000000
159335	-575813000000	159335	-542844000000	159335	-371166000000	159335	-428167000000	159335	-339139000000
159332	-58826000000	159332	-530859000000	159332	-387461000000	159332	-421142000000	159332	-333872000000
1593289	-588725000000	1593289	-528015000000	1593289	-403757000000	1593289	-414117000000	1593289	-328604000000
1593259	-573276000000	1593259	-522962000000	1593259	-396613000000	1593259	-415542000000	1593259	-321829000000
1593228	-553543000000	1593228	-51439000000	1593228	-389469000000	1593228	-416967000000	1593228	-315054000000
1593198	-544995000000	1593198	-515007000000	1593198	-375547000000	1593198	-418392000000	1593198	-308279000000
1593167	-548201000000	1593167	-525562000000	1593167	-361626000000	1593167	-419817000000	1593167	-301504000000
1593137	-548385000000	1593137	-531119000000	1593137	-350104000000	1593137	-430688000000	1593137	-311012000000
1593106	-536378000000	1593106	-527149000000	1593106	-338583000000	1593106	-441558000000	1593106	-320519000000
1593076	-523017000000	1593076	-525079000000	1593076	-340617000000	1593076	-444777000000	1593076	-330027000000
1593045	-525752000000	1593045	-52755000000	1593045	-342652000000	1593045	-447995000000	1593045	-339535000000
1593014	-545384000000	1593014	-523057000000	1593014	-346663000000	1593014	-442126000000	1593014	-339996000000
1592984	-565077000000	1592984	-512143000000	1592984	-350674000000	1592984	-436257000000	1592984	-340458000000
1592953	-571448000000	1592953	-513875000000	1592953	-354685000000	1592953	-445693000000	1592953	-34092000000
1592923	-567122000000	1592923	-534692000000	1592923	-358696000000	1592923	-455129000000	1592923	-341382000000
1592892	-560982000000	1592892	-552955000000	1592892	-360589000000	1592892	-451532000000	1592892	-346555000000
1592862	-556295000000	1592862	-548953000000	1592862	-362482000000	1592862	-447935000000	1592862	-351728000000
1592831	-553972000000	1592831	-532048000000	1592831	-371152000000	1592831	-429034000000	1592831	-356901000000
1592801	-558315000000	1592801	-52271000000	1592801	-379823000000	1592801	-410132000000	1592801	-362074000000
159277	-569896000000	159277	-523508000000	159277	-370561000000	159277	-433637000000	159277	-361367000000
159274	-578421000000	159274	-524857000000	159274	-361299000000	159274	-457142000000	159274	-360661000000
1592709	-573722000000	1592709	-526638000000	1592709	-365592000000	1592709	-465342000000	1592709	-352717000000
1592679	-561531000000	1592679	-535432000000	1592679	-369886000000	1592679	-473543000000	1592679	-344774000000
1592648	-557335000000	1592648	-547901000000	1592648	-374391000000	1592648	-468531000000	1592648	-352387000000
1592618	-56464000000	1592618	-554095000000	1592618	-378896000000	1592618	-463519000000	1592618	-359992000000
1592587	-570982000000	1592587	-553083000000	1592587	-360809000000	1592587	-458507000000	1592587	-353122000000
1592556	-567865000000	1592556	-551117000000	1592556	-342722000000	1592556	-453495000000	1592556	-346253000000
1592526	-562761000000	1592526	-547721000000	1592526	-355417000000	1592526	-462353000000	1592526	-364571000000
1592495	-565215000000	1592495	-537334000000	1592495	-368112000000	1592495	-471211000000	1592495	-38288000000
1592465	-571492000000	1592465	-523197000000	1592465	-367252000000	1592465	-472417000000	1592465	-357768000000
1592434	-57216000000	1592434	-51666000000	1592434	-366391000000	1592434	-473623000000	1592434	-332656000000
1592404	-567436000000	1592404	-521351000000	1592404	-365743000000	1592404	-473114000000	1592404	-327869000000
1592373	-564248000000	1592373	-527546000000	1592373	-365094000000	1592373	-472606000000	1592373	-323073000000
1592343	-562561000000	1592343	-524403000000	1592343	-364445000000	1592343	-456793000000	1592343	-33275000000
1592312	-556121000000	1592312	-511634000000	1592312	-363797000000	1592312	-44098000000	1592312	-342428000000
1592282	-54578000000	1592282	-498656000000	1592282	-360183000000	1592282	-4384000000	1592282	-356486000000
1592251	-541287000000	1592251	-496917000000	1592251	-356569000000	1592251	-435819000000	1592251	-370536000000
1592221	-54778000000	1592221	-511982000000	1592221	-346177000000	1592221	-417934000000	1592221	-370112000000
159219	-559028000000	159219	-538107000000	159219	-335786000000	159219	-400048000000	159219	-369688000000
1592159	-56719000000	1592159	-561668000000	1592159	-334325000000	1592159	-419558000000	1592159	-361132000000
1592129	-572189000000	1592129	-573769000000	1592129	-332864000000	1592129	-439067000000	1592129	-352567000000
1592098	-577236000000	1592098	-577131000000	1592098	-353996000000	1592098	-433069000000	1592098	-351238000000
1592068	-58096000000	1592068	-577673000000	1592068	-375128000000	1592068	-427071000000	1592068	-349909000000
1592037	-580027000000	1592037	-575104000000	1592037	-380304000000	1592037	-422985000000	1592037	-34271000000
1592007	-576626000000	1592007	-567868000000	1592007	-38548000000	1592007	-4189000000	1592007	-335502000000
1591976	-577234000000	1591976	-561076000000	1591976	-3771000000	1591976	-39951000000	1591976	-328293000000
1591946	-583626000000	1591946	-559757000000	1591946	-368721000000	1591946	-38012000000	1591946	-321085000000
1591915	-589708000000	1591915	-558171000000	1591915	-357835000000	1591915	-395445000000	1591915	-339554000000
1591885	-589699000000	1591885	-547414000000	1591885	-346949000000	1591885	-410769000000	1591885	-358013000000
1591854	-587083000000	1591854	-532564000000	1591854	-358656000000	1591854	-410789000000	1591854	-361999000000
1591824	-591397000000	1591824	-529336000000	1591824	-370362000000	1591824	-410809000000	1591824	-365985000000
1591793	-60524000000	1591793	-541017000000	1591793	-375715000000	1591793	-420714000000	1591793	-347667000000
1591762	-618118000000	1591762	-551026000000	1591762	-381067000000	1591762	-430618000000	1591762	-329339000000
1591732	-616974000000	1591732	-545321000000	1591732	-372864000000	1591732	-425217000000	1591732	-325485000000
1591701	-601475000000	1591701	-532251000000	1591701	-364661000000	1591701	-419817000000	1591701	-321631000000
1591671	-584264000000	1591671	-52995000000	1591671	-361674000000	1591671	-423304000000	1591671	-323139000000
159164	-576138000000	159164	-540216000000	159164	-358687000000	159164	-426792000000	159164	-324647000000
159161	-576142000000	159161	-547512000000	159161	-348922000000	159161	-430279000000	159161	-326154000000
1591579	-577516000000	1591579	-54311000000	1591579	-339157000000	1591579	-433766000000	1591579	-327662000000
1591549	-576866000000	1591549	-537437000000	1591549	-3445000000	1591549	-442037000000	1591549	-328717000000
1591518	-573676000000	1591518	-543332000000	1591518	-349844000000	1591518	-450307000000	1591518	-329773000000
1591488	-566638000000	1591488	-556346000000	1591488	-361965000000	1591488	-443272000000	1591488	-330828000000
1591457	-55703000000	1591457	-56067000000	1591457	-374087000000	1591457	-436238000000	1591457	-331883000000
1591427	-552236000000	1591427	-550106000000	1591427	-38349000000	1591427	-425377000000	1591427	-323516000000
1591396	-558446000000	1591396	-533303000000	1591396	-392893000000	1591396	-414516000000	1591396	-315148000000
1591366	-570617000000	1591366	-519183000000	1591366	-395518000000	1591366	-41896000000	1591366	-314018000000
1591335	-576267000000	1591335	-507564000000	1591335	-398144000000	1591335	-423404000000	1591335	-312887000000
1591304	-570309000000	1591305	-497227000000	1591305	-402181000000	1591305	-439008000000	1591305	-331205000000
1591274	-560841000000	1591274	-493514000000	1591274	-406219000000	1591274	-454611000000	1591274	-349523000000
1591243	-558117000000	1591243	-500616000000	1591243	-387664000000	1591243	-444707000000	1591243	-343718000000
1591213	-561725000000	1591213	-51271000000	1591213	-369109000000	1591213	-434803000000	1591213	-337914000000
1591182	-562091000000	1591182	-521195000000	1591182	-361427000000	1591182	-442664000000	1591182	-324421000000
1591152	-553715000000	1591152	-526579000000	1591152	-353745000000	1591152	-450526000000	1591152	-310927000000
1591121	-543725000000	1591121	-534015000000	1591121	-359618000000	1591121	-458388000000	1591121	-311907000000
1591091	-544554000000	1591091	-539939000000	1591091	-365491000000	1591091	-466249000000	1591091	-312887000000
159106	-557829000000	159106	-534262000000	159106	-358797000000	159106	-458009000000	159106	-33015000000
159103	-569814000000	159103	-516669000000	159103	-352103000000	159103	-449769000000	159103	-347412000000
1590999	-567589000000	1590999	-500634000000	1590999	-352187000000	1590999	-441528000000	1590999	-340552000000
1590969	-556754000000	1590969	-498053000000	1590969	-352271000000	1590969	-433288000000	1590969	-333693000000
1590938	-554939000000	1590938	-508024000000	1590938	-366298000000	1590938	-438121000000	1590938	-326644000000
1590908	-568095000000	1590908	-523647000000	1590908	-380326000000	1590908	-442953000000	1590908	-319596000000
1590877	-583645000000	1590877	-540753000000	1590877	-371761000000	1590877	-440133000000	1590877	-327021000000
1590847	-590135000000	1590847	-55499000000	1590847	-363196000000	1590847	-437314000000	1590847	-334446000000
1590816	-591408000000	1590816	-558896000000	1590816	-372423000000	1590816	-440074000000	1590816	-331318000000
1590785	-593601000000	1590785	-54991000000	1590785	-38165000000	1590785	-442834000000	1590785	-32819000000
1590755	-590184000000	1590755	-536654000000	1590755	-384099000000	1590755	-430289000000	1590755	-325061000000
1590724	-573434000000	1590724	-530677000000	1590724	-386548000000	1590724	-417744000000	1590724	-321933000000
1590694	-552772000000	1590694	-535037000000	1590694	-37511000000	1590694	-431664000000	1590694	-337481000000
1590663	-545065000000	1590663	-544795000000	1590663	-363673000000	1590663	-445584000000	1590663	-353028000000
1590633	-549603000000	1590633	-553699000000	1590633	-365791000000	1590633	-444199000000	1590633	-354102000000
1590602	-549562000000	1590602	-556079000000	1590602	-367909000000	1590602	-442814000000	1590602	-355167000000
1590572	-539269000000	1590572	-548867000000	1590572	-370168000000	1590572	-438559000000	1590572	-361367000000
1590541	-533187000000	1590541	-537883000000	1590541	-372428000000	1590541	-434304000000	1590541	-367568000000
1590511	-542344000000	1590511	-535764000000	1590511	-367909000000	1590511	-414745000000	1590511	-349645000000
159048	-556566000000	159048	-546323000000	159048	-363391000000	159048	-395186000000	159048	-331714000000
159045	-559565000000	159045	-557277000000	159045	-364379000000	159045	-406874000000	159045	-317184000000
1590419	-551075000000	1590419	-556764000000	1590419	-365367000000	1590419	-418561000000	1590419	-302654000000
1590388	-543743000000	1590389	-54989000000	1590389	-373134000000	1590389	-430249000000	1590389	-302597000000
1590358	-545401000000	1590358	-547796000000	1590358	-3809000000	1590358	-441937000000	1590358	-302531000000
1590327	-55456000000	1590327	-54717000000	1590327	-375958000000	1590327	-439595000000	1590327	-320567000000
1590297	-568385000000	1590297	-53654000000	1590297	-371016000000	1590297	-437254000000	1590297	-338602000000
1590266	-584664000000	1590266	-520202000000	1590266	-388666000000	1590266	-419608000000	1590266	-342164000000
1590236	-59758000000	1590236	-517441000000	1590236	-406316000000	1590236	-401961000000	1590236	-345716000000
1590205	-600548000000	1590205	-534099000000	1590205	-410676000000	1590205	-407531000000	1590205	-338677000000
1590175	-59399000000	1590175	-551532000000	1590175	-415035000000	1590175	-413101000000	1590175	-331638000000
1590144	-584518000000	1590144	-552034000000	1590144	-405839000000	1590144	-418671000000	1590144	-339073000000
1590114	-576746000000	1590114	-541846000000	1590114	-396644000000	1590114	-424241000000	1590114	-346498000000
1590083	-571242000000	1590083	-538039000000	1590083	-395638000000	1590083	-433637000000	1590083	-352124000000
1590053	-569864000000	1590053	-542801000000	1590053	-394632000000	1590053	-443033000000	1590053	-357749000000
1590022	-576308000000	1590022	-543824000000	1590022	-393626000000	1590022	-437124000000	1590022	-348901000000
1589992	-589435000000	1589992	-534802000000	1589992	-392619000000	1589992	-431216000000	1589992	-340044000000
1589961	-60162000000	1589961	-523056000000	1589961	-404145000000	1589961	-43009000000	1589961	-356298000000
158993	-607402000000	158993	-518282000000	158993	-415671000000	158993	-428964000000	158993	-372552000000
15899	-610062000000	15899	-523099000000	15899	-413641000000	15899	-427838000000	15899	-374333000000
1589869	-615102000000	1589869	-533973000000	1589869	-411611000000	1589869	-426712000000	1589869	-376105000000
1589839	-619569000000	1589839	-543913000000	1589839	-389248000000	1589839	-445833000000	1589839	-383313000000
1589808	-614398000000	1589808	-545465000000	1589808	-366885000000	1589808	-464954000000	1589808	-390522000000
1589778	-59864000000	1589778	-538626000000	1589778	-367115000000	1589778	-458567000000	1589778	-373608000000
1589747	-585018000000	1589747	-534579000000	1589747	-367344000000	1589747	-45218000000	1589747	-356684000000
1589717	-585779000000	1589717	-543568000000	1589717	-363505000000	1589717	-443202000000	1589717	-363544000000
1589686	-596774000000	1589686	-559716000000	1589686	-359666000000	1589686	-434225000000	1589686	-370404000000
1589656	-602806000000	1589656	-567008000000	1589656	-355827000000	1589656	-4329000000	1589656	-353141000000
1589625	-597414000000	1589625	-561009000000	1589625	-351989000000	1589625	-431574000000	1589625	-335879000000
1589595	-588667000000	1589595	-554466000000	1589595	-363823000000	1589595	-452887000000	1589595	-344698000000
1589564	-584059000000	1589564	-557693000000	1589564	-375658000000	1589564	-4742000000	1589564	-353518000000
1589533	-579907000000	1589533	-563638000000	1589533	-373937000000	1589533	-459802000000	1589533	-338216000000
1589503	-571287000000	1589503	-560282000000	1589503	-372216000000	1589503	-445404000000	1589503	-322913000000
1589472	-563575000000	1589472	-55046000000	1589472	-369259000000	1589472	-444916000000	1589472	-316317000000
1589442	-564787000000	1589442	-548445000000	1589442	-366303000000	1589442	-444428000000	1589442	-309721000000
1589411	-571768000000	1589411	-559074000000	1589411	-370124000000	1589411	-436287000000	1589411	-310362000000
1589381	-573732000000	1589381	-571035000000	1589381	-373945000000	1589381	-428147000000	1589381	-311002000000
158935	-566745000000	158935	-572823000000	158935	-366188000000	158935	-418252000000	158935	-309683000000
158932	-555902000000	158932	-566549000000	158932	-358431000000	158932	-408358000000	158932	-308364000000
1589289	-545637000000	1589289	-561177000000	1589289	-357451000000	1589289	-423972000000	1589289	-321518000000
1589259	-537353000000	1589259	-558662000000	1589259	-356472000000	1589259	-439585000000	1589259	-334673000000
1589228	-53525000000	1589228	-554063000000	1589228	-351168000000	1589228	-445275000000	1589228	-33913000000
1589198	-544156000000	1589198	-546344000000	1589198	-345864000000	1589198	-450964000000	1589198	-343587000000
1589167	-560434000000	1589167	-541255000000	1589167	-354115000000	1589167	-441349000000	1589167	-33357000000
1589137	-573891000000	1589137	-542807000000	1589137	-362367000000	1589137	-431734000000	1589137	-323554000000
1589106	-580623000000	1589106	-548226000000	1589106	-362005000000	1589106	-42993000000	1589106	-334494000000
1589076	-586323000000	1589076	-553418000000	1589076	-361643000000	1589076	-428127000000	1589076	-345433000000
1589045	-595226000000	1589045	-558212000000	1589045	-361281000000	1589045	-433976000000	1589045	-3419000000
1589014	-603538000000	1589014	-563052000000	1589014	-36092000000	1589014	-439825000000	1589014	-338366000000
1588984	-606263000000	1588984	-565412000000	1588984	-379938000000	1588984	-434474000000	1588984	-343049000000
1588953	-604017000000	1588953	-564308000000	1588953	-398956000000	1588953	-429123000000	1588953	-347733000000
1588923	-600424000000	1588923	-564343000000	1588923	-408937000000	1588923	-423773000000	1588923	-345179000000
1588892	-598201000000	1588892	-568981000000	1588892	-396326000000	1588892	-418422000000	1588892	-342625000000
1588862	-59919000000	1588862	-572118000000	1588862	-375243000000	1588862	-425028000000	1588862	-347459000000
1588831	-602695000000	1588831	-564172000000	1588831	-367715000000	1588831	-431634000000	1588831	-352293000000
1588801	-602781000000	1588801	-546752000000	1588801	-382779000000	1588801	-43824000000	1588801	-342654000000
158877	-593049000000	158877	-533576000000	158877	-397844000000	158877	-444846000000	158877	-333014000000
158874	-575199000000	158874	-534136000000	158874	-400227000000	158874	-442585000000	158874	-342277000000
1588709	-557953000000	1588709	-542908000000	1588709	-402609000000	1588709	-440323000000	1588709	-351539000000
1588679	-547861000000	1588679	-548351000000	1588679	-404992000000	1588679	-438061000000	1588679	-346329000000
1588648	-54609000000	1588648	-546433000000	1588648	-407375000000	1588648	-435799000000	1588648	-341118000000
1588618	-551621000000	1588618	-540295000000	1588618	-386036000000	1588618	-455219000000	1588618	-349777000000
1588587	-559729000000	1588587	-531981000000	1588587	-364697000000	1588587	-474639000000	1588587	-358437000000
1588556	-560238000000	1588556	-522007000000	1588556	-36595000000	1588556	-478754000000	1588556	-367097000000
1588526	-548102000000	1588526	-51429000000	1588526	-367203000000	1588526	-482869000000	1588526	-375756000000
1588495	-534688000000	1588495	-513814000000	1588495	-37947000000	1588495	-482042000000	1588495	-370998000000
1588465	-53678000000	1588465	-519387000000	1588465	-391737000000	1588465	-481215000000	1588465	-366239000000
1588434	-553858000000	1588434	-524771000000	1588434	-404004000000	1588434	-465083000000	1588434	-361481000000
1588404	-568562000000	1588404	-527591000000	1588404	-416271000000	1588404	-448952000000	1588404	-356722000000
1588373	-570934000000	1588373	-531485000000	1588373	-411311000000	1588373	-463748000000	1588373	-344124000000
1588343	-568563000000	1588343	-538148000000	1588343	-406351000000	1588343	-478545000000	1588343	-331525000000
1588312	-569538000000	1588312	-542326000000	1588312	-401392000000	1588312	-467833000000	1588312	-318927000000
1588282	-570282000000	1588282	-537629000000	1588282	-396432000000	1588282	-457122000000	1588282	-306329000000
1588251	-56663000000	1588251	-524305000000	1588251	-393114000000	1588251	-462254000000	1588251	-31578000000
1588221	-563366000000	1588221	-50906000000	1588221	-389795000000	1588221	-467385000000	1588221	-325231000000
158819	-564371000000	158819	-499135000000	158819	-386477000000	158819	-472516000000	158819	-334682000000
1588159	-56512000000	158816	-497638000000	158816	-383159000000	158816	-477648000000	158816	-344133000000
1588129	-563562000000	1588129	-502496000000	1588129	-382382000000	1588129	-474808000000	1588129	-342428000000
1588098	-5669000000	1588098	-508658000000	1588098	-381606000000	1588098	-471969000000	1588098	-340722000000
1588068	-577967000000	1588068	-512925000000	1588068	-380829000000	1588068	-469129000000	1588068	-339016000000
1588037	-585899000000	1588037	-517242000000	1588037	-380052000000	1588037	-466289000000	1588037	-337311000000
1588007	-581459000000	1588007	-525619000000	1588007	-372357000000	1588007	-458587000000	1588007	-350531000000
1587976	-572223000000	1587976	-537923000000	1587976	-364661000000	1587976	-450885000000	1587976	-363751000000
1587946	-570943000000	1587946	-548972000000	1587946	-370521000000	1587946	-443182000000	1587946	-362498000000
1587915	-576855000000	1587915	-553851000000	1587915	-376381000000	1587915	-43548000000	1587915	-361245000000
1587885	-580162000000	1587885	-551814000000	1587885	-383088000000	1587885	-427778000000	1587885	-355469000000
1587854	-578084000000	1587854	-545532000000	1587854	-389795000000	1587854	-420076000000	1587854	-349693000000
1587824	-575076000000	1587824	-540031000000	1587824	-37391000000	1587824	-412374000000	1587824	-33668000000
1587793	-573138000000	1587793	-54201000000	1587793	-358025000000	1587793	-404671000000	1587793	-323667000000
1587763	-572729000000	1587763	-555038000000	1587763	-358554000000	1587763	-404203000000	1587763	-332534000000
1587732	-577158000000	1587732	-572936000000	1587732	-359084000000	1587732	-403735000000	1587732	-3414000000
1587701	-585856000000	1587701	-582104000000	1587701	-373169000000	1587701	-403267000000	1587701	-343031000000
1587671	-589958000000	1587671	-574415000000	1587671	-387254000000	1587671	-402798000000	1587671	-344661000000
158764	-585027000000	158764	-556102000000	158764	-385806000000	158764	-396591000000	158764	-340713000000
158761	-580465000000	158761	-540852000000	158761	-384359000000	158761	-390383000000	158761	-336764000000
1587579	-584416000000	1587579	-535847000000	1587579	-382912000000	1587579	-39948000000	1587579	-340053000000
1587549	-588207000000	1587549	-537857000000	1587549	-381464000000	1587549	-408577000000	1587549	-343342000000
1587518	-580347000000	1587518	-541779000000	1587518	-374863000000	1587518	-419428000000	1587518	-354998000000
1587488	-567799000000	1587488	-548115000000	1587488	-368262000000	1587488	-430279000000	1587488	-366654000000
1587457	-565534000000	1587457	-559333000000	1587457	-375216000000	1587457	-425825000000	1587457	-363836000000
1587427	-570954000000	1587427	-571566000000	1587427	-38217000000	1587427	-421371000000	1587427	-361019000000
1587396	-568892000000	1587396	-57466000000	1587396	-382347000000	1587396	-430787000000	1587396	-358051000000
1587366	-559897000000	1587366	-562726000000	1587366	-382523000000	1587366	-440203000000	1587366	-355082000000
1587335	-561661000000	1587335	-542459000000	1587335	-396255000000	1587335	-441967000000	1587335	-352114000000
1587304	-579356000000	1587304	-527263000000	1587304	-409987000000	1587304	-44373000000	1587304	-349146000000
1587274	-594756000000	1587274	-523169000000	1587274	-407446000000	1587274	-443451000000	1587274	-374258000000
1587243	-592203000000	1587243	-524561000000	1587243	-404904000000	1587243	-443172000000	1587243	-39937000000
1587213	-579034000000	1587213	-524508000000	1587213	-402362000000	1587213	-442893000000	1587213	-389504000000
1587182	-571512000000	1587182	-523848000000	1587182	-399821000000	1587182	-442614000000	1587182	-350691000000
1587152	-574178000000	1587152	-526438000000	1587152	-398832000000	1587152	-436118000000	1587152	-323638000000
1587121	-582448000000	1587121	-530702000000	1587121	-397844000000	1587121	-429621000000	1587121	-325532000000
1587091	-593775000000	1587091	-532468000000	1587091	-390078000000	1587091	-43843000000	1587091	-323808000000
158706	-605241000000	158706	-532926000000	158706	-382312000000	158706	-447238000000	158706	-322084000000
158703	-608453000000	158703	-536156000000	158703	-387113000000	158703	-45772000000	158703	-330008000000
1586999	-59813000000	1586999	-540446000000	1586999	-391913000000	1586999	-468202000000	1586999	-337933000000
1586969	-581602000000	1586969	-540363000000	1586969	-383159000000	1586969	-463379000000	1586969	-331384000000
1586938	-571374000000	1586938	-537398000000	1586938	-360849000000	1586938	-458557000000	1586938	-324835000000
1586908	-570869000000	1586908	-539597000000	1586908	-334727000000	1586908	-455169000000	1586908	-335473000000
1586877	-573763000000	1586877	-54883000000	1586877	-331197000000	1586877	-451781000000	1586877	-346112000000
1586847	-575134000000	1586847	-557284000000	1586847	-354777000000	1586847	-441698000000	1586847	-342277000000
1586816	-577658000000	1586816	-560189000000	1586816	-378358000000	1586816	-431614000000	1586816	-338442000000
1586785	-586491000000	1586785	-563329000000	1586785	-383688000000	1586785	-436247000000	1586785	-330545000000
1586755	-600356000000	1586755	-572255000000	1586755	-389019000000	1586755	-456185000000	1586755	-322649000000
1586724	-608689000000	1586724	-581505000000	1586724	-393502000000	1586724	-470384000000	1586724	-314753000000
1586694	-600451000000	1586694	-581901000000	1586694	-397985000000	1586694	-453973000000	1586694	-306856000000
1586663	-578661000000	1586663	-573822000000	1586663	-39089000000	1586663	-437722000000	1586663	-31283000000
1586633	-561915000000	1586633	-56606000000	1586633	-370239000000	1586633	-436776000000	1586633	-318804000000
1586602	-564968000000	1586602	-564706000000	1586602	-35806000000	1586602	-440612000000	1586602	-324779000000
1586572	-580942000000	1586572	-568971000000	1586572	-368474000000	1586572	-444448000000	1586572	-330753000000
1586541	-59113000000	1586541	-574828000000	1586541	-382347000000	1586541	-451951000000	1586541	-332128000000
1586511	-589622000000	1586511	-577254000000	1586511	-39622000000	1586511	-459454000000	1586511	-333504000000
158648	-587218000000	158648	-571896000000	158648	-388913000000	158648	-466957000000	158648	-321311000000
158645	-591596000000	158645	-560194000000	158645	-381606000000	158645	-47446000000	158645	-309118000000
1586419	-596317000000	1586419	-550038000000	1586419	-381923000000	1586419	-466339000000	1586419	-308835000000
1586389	-592599000000	1586389	-54669000000	1586389	-382241000000	1586389	-458218000000	1586389	-323026000000
1586358	-580887000000	1586358	-546809000000	1586358	-382559000000	1586358	-450097000000	1586358	-336312000000
1586327	-566281000000	1586327	-546532000000	1586327	-382876000000	1586327	-441977000000	1586327	-325476000000
1586297	-552095000000	1586297	-549931000000	1586297	-372728000000	1586297	-446102000000	1586297	-311474000000
1586266	-542383000000	1586266	-561631000000	1586266	-362579000000	1586266	-450227000000	1586266	-311945000000
1586236	-541645000000	1586236	-575692000000	1586236	-36655000000	1586236	-454352000000	1586236	-31724000000
1586205	-546811000000	1586205	-581722000000	1586205	-384077000000	1586205	-458477000000	1586205	-322536000000
1586175	-547962000000	1586175	-579401000000	1586175	-393696000000	1586175	-447616000000	1586175	-327078000000
1586144	-542137000000	1586144	-576499000000	1586144	-38976000000	1586144	-436756000000	1586144	-33162000000
1586114	-538498000000	1586114	-573864000000	1586114	-380741000000	1586114	-425895000000	1586114	-336161000000
1586083	-544762000000	1586083	-564318000000	1586083	-371722000000	1586083	-415034000000	1586083	-340703000000
1586053	-556347000000	1586053	-548197000000	1586053	-376681000000	1586053	-431634000000	1586053	-332581000000
1586022	-564008000000	1586022	-538076000000	1586022	-381641000000	1586022	-448234000000	1586022	-324458000000
1585992	-564663000000	1585992	-542191000000	1585992	-386601000000	1585992	-44953000000	1585992	-330809000000
1585961	-560246000000	1585961	-551685000000	1585961	-39156000000	1585961	-450825000000	1585961	-33716000000
158593	-554418000000	1585931	-551427000000	1585931	-39765000000	1585931	-453714000000	1585931	-338988000000
15859	-555075000000	15859	-538234000000	15859	-403739000000	15859	-456604000000	15859	-340816000000
1585869	-569891000000	1585869	-522087000000	1585869	-404745000000	1585869	-444189000000	1585869	-329075000000
1585839	-592896000000	1585839	-512692000000	1585839	-392196000000	1585839	-431774000000	1585839	-317335000000
1585808	-605722000000	1585808	-510595000000	1585808	-374713000000	1585808	-425885000000	1585808	-328124000000
1585778	-600585000000	1585778	-510603000000	1585778	-370786000000	1585778	-419996000000	1585778	-353386000000
1585747	-59213000000	1585747	-50994000000	1585747	-388604000000	1585747	-430369000000	1585747	-369603000000
1585717	-596515000000	1585717	-512066000000	1585717	-392867000000	1585717	-440741000000	1585717	-361697000000
1585686	-608371000000	1585686	-522524000000	1585686	-378773000000	1585686	-44952000000	1585686	-359822000000
1585656	-610797000000	1585656	-540165000000	1585656	-364679000000	1585656	-473603000000	1585656	-357947000000
1585625	-600308000000	1585625	-554539000000	1585625	-372895000000	1585625	-481743000000	1585625	-354564000000
1585595	-587511000000	1585595	-556028000000	1585595	-394667000000	1585595	-459274000000	1585595	-351181000000
1585564	-578121000000	1585564	-547473000000	1585564	-398223000000	1585564	-425446000000	1585564	-356015000000
1585534	-568716000000	1585534	-540684000000	1585534	-388225000000	1585534	-406923000000	1585534	-360849000000
1585503	-559956000000	1585503	-541761000000	1585503	-391216000000	1585503	-413589000000	1585503	-365683000000
1585472	-559533000000	1585472	-545983000000	1585472	-407763000000	1585472	-420255000000	1585472	-370517000000
1585442	-569859000000	1585442	-547625000000	1585442	-410755000000	1585442	-439356000000	1585442	-362084000000
1585411	-583588000000	1585411	-54751000000	1585411	-391154000000	1585411	-458457000000	1585411	-35365000000
1585381	-593455000000	1585381	-548229000000	1585381	-376637000000	1585381	-452369000000	1585381	-345217000000
158535	-598093000000	158535	-548564000000	158535	-375675000000	158535	-430976000000	158535	-336783000000
158532	-597838000000	158532	-546956000000	158532	-375419000000	158532	-423175000000	158532	-339883000000
1585289	-593942000000	1585289	-545324000000	1585289	-361608000000	1585289	-445982000000	1585289	-342983000000
1585259	-592207000000	1585259	-545029000000	1585259	-348644000000	1585259	-46879000000	1585259	-346084000000
1585228	-597703000000	1585228	-543144000000	1585228	-349235000000	1585228	-460988000000	1585228	-349184000000
1585198	-604702000000	1585198	-537082000000	1585198	-354627000000	1585198	-455099000000	1585198	-352284000000
1585167	-601462000000	1585167	-529706000000	1585167	-360019000000	1585167	-464515000000	1585167	-355384000000
1585137	-58701000000	1585137	-525972000000	1585137	-366259000000	1585137	-463409000000	1585137	-358484000000
1585106	-573914000000	1585106	-52741000000	1585106	-372498000000	1585106	-462303000000	1585106	-361584000000
1585076	-571957000000	1585075	-533098000000	1585075	-382762000000	1585075	-457849000000	1585075	-353452000000
1585045	-578439000000	1585045	-542508000000	1585045	-393025000000	1585045	-453396000000	1585045	-34532000000
1585014	-587636000000	1585014	-553192000000	1585014	-389734000000	1585014	-459464000000	1585014	-337188000000
1584984	-599554000000	1584984	-558662000000	1584984	-386442000000	1584984	-450227000000	1584984	-329057000000
1584953	-613619000000	1584953	-553701000000	1584953	-382303000000	1584953	-440353000000	1584953	-334192000000
1584923	-622629000000	1584923	-541237000000	1584923	-378164000000	1584923	-461088000000	1584923	-339327000000
1584892	-620897000000	1584892	-530699000000	1584892	-374025000000	1584892	-480866000000	1584892	-344463000000
1584862	-61264000000	1584862	-529841000000	1584862	-369886000000	1584862	-470035000000	1584862	-349598000000
1584831	-605179000000	1584831	-539224000000	1584831	-375027000000	1584831	-453047000000	1584831	-347751000000
1584801	-598549000000	1584801	-552439000000	1584801	-380167000000	1584801	-436058000000	1584801	-345905000000
158477	-589014000000	158477	-560079000000	158477	-385308000000	158477	-432461000000	158477	-344058000000
158474	-579146000000	158474	-556518000000	158474	-390448000000	158474	-428864000000	158474	-342211000000
1584709	-576537000000	1584709	-545957000000	1584709	-37921000000	1584709	-42718000000	1584709	-346395000000
1584679	-583146000000	1584679	-539827000000	1584679	-367971000000	1584679	-425496000000	1584679	-350578000000
1584648	-591623000000	1584648	-545453000000	1584648	-362663000000	1584648	-434334000000	1584648	-354762000000
1584618	-592556000000	1584618	-558491000000	1584618	-37091000000	1584618	-427868000000	1584618	-358946000000
1584587	-582263000000	1584587	-568348000000	1584587	-379192000000	1584587	-421561000000	1584587	-359963000000
1584556	-564824000000	1584556	-569188000000	1584556	-387474000000	1584556	-445863000000	1584556	-360981000000
1584526	-550005000000	1584526	-563726000000	1584526	-395757000000	1584526	-470165000000	1584526	-361999000000
1584495	-547593000000	1584495	-558187000000	1584495	-404039000000	1584495	-463858000000	1584495	-363016000000
1584465	-559638000000	1584465	-556068000000	1584465	-405544000000	1584465	-444797000000	1584465	-356496000000
1584434	-578115000000	1584434	-556187000000	1584434	-393493000000	1584434	-44104000000	1584434	-349975000000
1584404	-592216000000	1584404	-555468000000	1584404	-381442000000	1584404	-45227000000	1584404	-343455000000
1584373	-597192000000	1584373	-55378000000	1584373	-382947000000	1584373	-463499000000	1584373	-336934000000
1584343	-595232000000	1584343	-555075000000	1584343	-389623000000	1584343	-459543000000	1584343	-322084000000
1584312	-591145000000	1584312	-561826000000	1584312	-3963000000	1584312	-455588000000	1584312	-307233000000
1584282	-590086000000	1584282	-569908000000	1584282	-390268000000	1584282	-451632000000	1584282	-306856000000
1584251	-595917000000	1584251	-572768000000	1584251	-384236000000	1584251	-447676000000	1584251	-306479000000
1584221	-607078000000	1584221	-569689000000	1584221	-384981000000	1584221	-451692000000	1584221	-316807000000
158419	-615817000000	158419	-565174000000	158419	-385727000000	158419	-455707000000	158419	-327134000000
158416	-615608000000	158416	-560728000000	158416	-386473000000	158416	-459723000000	158416	-330225000000
1584129	-607928000000	1584129	-553517000000	1584129	-387218000000	1584129	-463738000000	1584129	-333316000000
1584098	-598403000000	1584098	-543858000000	1584098	-390118000000	1584098	-452608000000	1584098	-3352000000
1584068	-589396000000	1584068	-537111000000	1584068	-393017000000	1584068	-441479000000	1584068	-337085000000
1584037	-581286000000	1584037	-535655000000	1584037	-38236000000	1584037	-432262000000	1584037	-324496000000
1584007	-577459000000	1584007	-535048000000	1584007	-371704000000	1584007	-423045000000	1584007	-311907000000
1583976	-580015000000	1583976	-531556000000	1583976	-373473000000	1583976	-404582000000	1583976	-31741000000
1583946	-581981000000	1583946	-528272000000	1583946	-375243000000	1583946	-416728000000	1583946	-322913000000
1583915	-573337000000	1583915	-530632000000	1583915	-377012000000	1583915	-43557000000	1583915	-328416000000
1583885	-556462000000	1583885	-540204000000	1583885	-378782000000	1583885	-439107000000	1583885	-333919000000
1583854	-546118000000	1583854	-55481000000	1583854	-370437000000	1583854	-426782000000	1583854	-339375000000
1583824	-549776000000	1583824	-569452000000	1583824	-362093000000	1583824	-414456000000	1583824	-34483000000
1583793	-556397000000	1583793	-575671000000	1583793	-35968000000	1583793	-416479000000	1583793	-343049000000
1583762	-551466000000	1583762	-567667000000	1583762	-370821000000	1583762	-418502000000	1583762	-341269000000
1583732	-536518000000	1583732	-552378000000	1583732	-376033000000	1583732	-426264000000	1583732	-345217000000
1583702	-525227000000	1583701	-545931000000	1583701	-381244000000	1583701	-434025000000	1583701	-349165000000
1583671	-524819000000	1583671	-555561000000	1583671	-373747000000	1583671	-426483000000	1583671	-33864000000
158364	-530921000000	158364	-571997000000	158364	-36625000000	158364	-41894000000	158364	-328114000000
158361	-538508000000	158361	-583372000000	158361	-366096000000	158361	-414227000000	158361	-334965000000
1583579	-54747000000	1583579	-587741000000	1583579	-365941000000	1583579	-409514000000	1583579	-341815000000
1583549	-556398000000	1583549	-586683000000	1583549	-365787000000	1583549	-420106000000	1583549	-341429000000
1583518	-560515000000	1583518	-577339000000	1583518	-365632000000	1583518	-430698000000	1583518	-341042000000
1583488	-559666000000	1583488	-560125000000	1583488	-367455000000	1583488	-43268000000	1583488	-332364000000
1583457	-561678000000	1583457	-545309000000	1583457	-369277000000	1583457	-434663000000	1583457	-323686000000
1583427	-573301000000	1583427	-540767000000	1583427	-371099000000	1583427	-437603000000	1583427	-329481000000
1583396	-592231000000	1583396	-540106000000	1583396	-372922000000	1583396	-440542000000	1583396	-335276000000
1583366	-610858000000	1583366	-53391000000	1583366	-378839000000	1583366	-445195000000	1583366	-34484000000
1583335	-623419000000	1583335	-5258000000	1583335	-384756000000	1583335	-465153000000	1583335	-354404000000
1583304	-627286000000	1583305	-524584000000	1583305	-390673000000	1583305	-479372000000	1583305	-349495000000
1583274	-622716000000	1583274	-527216000000	1583274	-396591000000	1583274	-462981000000	1583274	-330112000000
1583243	-614656000000	1583243	-525192000000	1583243	-391777000000	1583243	-444677000000	1583243	-314649000000
1583213	-609642000000	1583213	-523461000000	1583213	-386963000000	1583213	-441678000000	1583213	-323309000000
1583182	-607745000000	1583182	-534693000000	1583182	-374524000000	1583182	-45207000000	1583182	-349759000000
1583152	-603162000000	1583152	-554963000000	1583152	-37564000000	1583152	-447158000000	1583152	-361735000000
1583121	-595848000000	1583121	-563778000000	1583121	-384734000000	1583121	-433199000000	1583121	-353471000000
1583091	-594413000000	1583091	-552775000000	1583091	-393828000000	1583091	-419239000000	1583091	-345207000000
158306	-601507000000	158306	-537853000000	158306	-390215000000	158306	-419627000000	158306	-350512000000
158303	-605072000000	158303	-535578000000	158303	-386601000000	158303	-420016000000	158303	-355817000000
1582999	-594577000000	1582999	-542157000000	1582999	-381292000000	1582999	-431883000000	1582999	-358107000000
1582969	-579927000000	1582969	-545304000000	1582969	-375984000000	1582969	-44375000000	1582969	-360397000000
1582938	-581113000000	1582938	-544585000000	1582938	-384231000000	1582938	-455618000000	1582938	-348213000000
1582908	-60103000000	1582908	-547798000000	1582908	-392478000000	1582908	-467485000000	1582908	-336029000000
1582877	-621511000000	1582877	-555027000000	1582877	-388264000000	1582877	-456245000000	1582877	-34712000000
1582847	-62702000000	1582847	-558638000000	1582847	-38405000000	1582847	-445006000000	1582847	-358211000000
1582816	-619732000000	1582816	-555902000000	1582816	-379836000000	1582816	-433766000000	1582816	-354828000000
1582785	-608656000000	1582785	-552258000000	1582785	-375622000000	1582785	-422527000000	1582785	-351445000000
1582755	-597068000000	1582755	-553423000000	1582755	-35983000000	1582755	-425317000000	1582755	-34761000000
1582724	-587071000000	1582724	-560292000000	1582724	-344037000000	1582724	-428107000000	1582724	-343775000000
1582694	-584937000000	1582694	-569424000000	1582694	-359874000000	1582694	-430897000000	1582694	-347177000000
1582663	-592307000000	1582663	-574078000000	1582663	-37571000000	1582663	-433687000000	1582663	-350578000000
1582633	-599372000000	1582633	-568348000000	1582633	-388935000000	1582633	-433288000000	1582633	-344632000000
1582602	-596255000000	1582602	-555021000000	1582602	-402159000000	1582602	-43289000000	1582602	-338687000000
1582572	-586112000000	1582572	-545683000000	1582572	-401828000000	1582572	-432491000000	1582572	-332741000000
1582541	-57877000000	1582541	-548511000000	1582541	-401498000000	1582541	-432092000000	1582541	-326795000000
1582511	-576117000000	1582511	-559744000000	1582511	-400037000000	1582511	-4301000000	1582511	-327181000000
158248	-572495000000	158248	-57115000000	158248	-398576000000	158248	-428107000000	158248	-327568000000
158245	-565795000000	158245	-580041000000	158245	-397116000000	158245	-426114000000	158245	-335191000000
1582419	-558954000000	1582419	-58605000000	1582419	-395655000000	1582419	-424121000000	1582419	-342814000000
1582389	-55291000000	1582389	-584555000000	1582389	-390541000000	1582389	-413201000000	1582389	-32982000000
1582358	-546994000000	1582358	-572957000000	1582358	-385427000000	1582358	-40228000000	1582358	-316826000000
1582327	-544587000000	1582327	-560412000000	1582327	-380313000000	1582327	-427071000000	1582327	-327954000000
1582297	-549293000000	1582297	-561022000000	1582297	-375199000000	1582297	-451861000000	1582297	-339082000000
1582266	-556714000000	1582266	-576476000000	1582266	-369802000000	1582266	-452738000000	1582266	-348854000000
1582236	-559777000000	1582236	-593002000000	1582236	-364405000000	1582236	-453615000000	1582236	-358625000000
1582205	-561602000000	1582205	-596843000000	1582205	-372564000000	1582205	-454492000000	1582205	-353923000000
1582175	-571735000000	1582175	-587079000000	1582175	-380723000000	1582175	-455368000000	1582175	-349221000000
1582144	-587847000000	1582144	-572613000000	1582144	-377445000000	1582144	-45505000000	1582144	-334117000000
1582114	-59369000000	1582114	-56265000000	1582114	-374166000000	1582114	-454731000000	1582114	-319012000000
1582083	-581492000000	1582083	-561528000000	1582083	-370888000000	1582083	-454412000000	1582083	-303907000000
1582053	-565932000000	1582053	-567206000000	1582053	-367609000000	1582053	-454093000000	1582053	-288802000000
1582022	-566632000000	1582022	-572117000000	1582022	-368284000000	1582022	-443252000000	1582022	-307167000000
1581992	-583687000000	1581992	-569352000000	1581992	-368959000000	1581992	-432411000000	1581992	-325532000000
1581961	-600552000000	1581961	-559899000000	1581961	-369634000000	1581961	-447078000000	1581961	-329424000000
1581931	-606918000000	1581931	-550937000000	1581931	-37031000000	1581931	-461745000000	1581931	-333316000000
15819	-607885000000	15819	-546925000000	15819	-379598000000	15819	-463031000000	15819	-34125000000
1581869	-610908000000	1581869	-546804000000	1581869	-388886000000	1581869	-464316000000	1581869	-349184000000
1581839	-613532000000	1581839	-550469000000	1581839	-384619000000	1581839	-465601000000	1581839	-342644000000
1581808	-607924000000	1581808	-561126000000	1581808	-380352000000	1581808	-466887000000	1581808	-321631000000
1581778	-592786000000	1581778	-577383000000	1581778	-386252000000	1581778	-470723000000	1581778	-317203000000
1581747	-577563000000	1581747	-588588000000	1581747	-392152000000	1581747	-474559000000	1581747	-336896000000
1581717	-575271000000	1581717	-584546000000	1581717	-384496000000	1581717	-478395000000	1581717	-35659000000
1581686	-59017000000	1581686	-568132000000	1581686	-37684000000	1581686	-482231000000	1581686	-352161000000
1581656	-61101000000	1581656	-552931000000	1581656	-369961000000	1581656	-47722000000	1581656	-347883000000
1581625	-619741000000	1581625	-549046000000	1581625	-363082000000	1581625	-472208000000	1581625	-358079000000
1581595	-610732000000	1581595	-555629000000	1581595	-356203000000	1581595	-4825000000	1581595	-373099000000
1581564	-597718000000	1581564	-566206000000	1581564	-349323000000	1581564	-492793000000	1581564	-363996000000
1581533	-5965000000	1581533	-57523000000	1581533	-34781000000	1581533	-485549000000	1581533	-34223000000
1581503	-605007000000	1581503	-578095000000	1581503	-346296000000	1581503	-478306000000	1581503	-334936000000
1581473	-608952000000	1581472	-57123000000	1581472	-367375000000	1581472	-472975000000	1581472	-333372000000
1581442	-604122000000	1581442	-556953000000	1581442	-388454000000	1581442	-467644000000	1581442	-331808000000
1581411	-601155000000	1581411	-544687000000	1581411	-392606000000	1581411	-456215000000	1581411	-331789000000
1581381	-606866000000	1581381	-542037000000	1581381	-396758000000	1581381	-475396000000	1581381	-346244000000
158135	-613382000000	158135	-545842000000	158135	-387355000000	158135	-49649000000	158135	-366126000000
158132	-611587000000	158132	-546466000000	158132	-377952000000	158132	-486974000000	158132	-361886000000
1581289	-604789000000	1581289	-54009000000	1581289	-38041000000	1581289	-4494000000	1581289	-338951000000
1581259	-600321000000	1581259	-53209000000	1581259	-382868000000	1581259	-442435000000	1581259	-316015000000
1581228	-595556000000	1581228	-528432000000	1581228	-385325000000	1581228	-45205000000	1581228	-315695000000
1581198	-582964000000	1581198	-529212000000	1581198	-387783000000	1581198	-461666000000	1581198	-315375000000
1581167	-564703000000	1581167	-532282000000	1581167	-382404000000	1581167	-447367000000	1581167	-313245000000
1581137	-551678000000	1581137	-538033000000	1581137	-377025000000	1581137	-433069000000	1581137	-311115000000
1581106	-549795000000	1581106	-547025000000	1581106	-371647000000	1581106	-444278000000	1581106	-308986000000
1581076	-556054000000	1581076	-556399000000	1581076	-366268000000	1581076	-455488000000	1581076	-306856000000
1581045	-56697000000	1581045	-562595000000	1581045	-368231000000	1581045	-438001000000	1581045	-312265000000
1581014	-581658000000	1581014	-565416000000	1581014	-370195000000	1581014	-420514000000	1581014	-317674000000
1580984	-596531000000	1580984	-566132000000	1580984	-372158000000	1580984	-418332000000	1580984	-323082000000
1580953	-605973000000	1580953	-56379000000	1580953	-374122000000	1580953	-41615000000	1580953	-328491000000
1580923	-610011000000	1580923	-557137000000	1580923	-374832000000	1580923	-413091000000	1580923	-338536000000
1580892	-613712000000	1580892	-548254000000	1580892	-375543000000	1580892	-410032000000	1580892	-348581000000
1580862	-617249000000	1580862	-5404000000	1580862	-376253000000	1580862	-422278000000	1580862	-358625000000
1580831	-613998000000	1580831	-533936000000	1580831	-376964000000	1580831	-434524000000	1580831	-36867000000
1580801	-601175000000	1580801	-528729000000	1580801	-37598000000	1580801	-434334000000	1580801	-365448000000
158077	-585935000000	158077	-529065000000	158077	-374996000000	158077	-434145000000	158077	-362225000000
158074	-577891000000	158074	-539849000000	158074	-374012000000	158074	-44926000000	158074	-359002000000
1580709	-580735000000	1580709	-557137000000	1580709	-373028000000	1580709	-464376000000	1580709	-35578000000
1580679	-592631000000	1580679	-568237000000	1580679	-375362000000	1580679	-458128000000	1580679	-352708000000
1580648	-608398000000	1580648	-564422000000	1580648	-377696000000	1580648	-451881000000	1580648	-349636000000
1580618	-619397000000	1580618	-550019000000	1580618	-38003000000	1580618	-445634000000	1580618	-346564000000
1580587	-618519000000	1580587	-535938000000	1580587	-382365000000	1580587	-439386000000	1580587	-343492000000
1580556	-608908000000	1580556	-527789000000	1580556	-384134000000	1580556	-433776000000	1580556	-348863000000
1580526	-60181000000	1580526	-524736000000	1580526	-385904000000	1580526	-428167000000	1580526	-354234000000
1580495	-602574000000	1580495	-52728000000	1580495	-374118000000	1580495	-448065000000	1580495	-359605000000
1580465	-604827000000	1580465	-538749000000	1580465	-362332000000	1580465	-467963000000	1580465	-364976000000
1580434	-600898000000	1580434	-556646000000	1580434	-373734000000	1580434	-469448000000	1580434	-365749000000
1580404	-590872000000	1580404	-568575000000	1580404	-385136000000	1580404	-470932000000	1580404	-366522000000
1580373	-578389000000	1580373	-563602000000	1580373	-382982000000	1580373	-472417000000	1580373	-367294000000
1580343	-566227000000	1580343	-546492000000	1580343	-380829000000	1580343	-473902000000	1580343	-368067000000
1580312	-560509000000	1580312	-533853000000	1580312	-382347000000	1580312	-447965000000	1580312	-365221000000
1580282	-569376000000	1580282	-534127000000	1580282	-383865000000	1580282	-422029000000	1580282	-362376000000
1580251	-59017000000	1580251	-538042000000	1580251	-385383000000	1580251	-431804000000	1580251	-35953000000
1580221	-607002000000	1580221	-533614000000	1580221	-386901000000	1580221	-441578000000	1580221	-356684000000
158019	-610228000000	158019	-524412000000	158019	-399397000000	158019	-440512000000	158019	-344039000000
1580159	-609943000000	158016	-524284000000	158016	-411894000000	158016	-439446000000	158016	-331393000000
1580129	-619386000000	1580129	-536924000000	1580129	-401798000000	1580129	-43838000000	1580129	-318748000000
1580098	-632801000000	1580098	-551205000000	1580098	-391702000000	1580098	-437314000000	1580098	-306103000000
1580068	-633664000000	1580068	-557665000000	1580068	-397138000000	1580068	-435291000000	1580068	-304312000000
1580037	-619729000000	1580037	-559233000000	1580037	-402574000000	1580037	-433268000000	1580037	-302522000000
1580007	-60441000000	1580007	-561958000000	1580007	-40801000000	1580007	-44655000000	1580007	-300731000000
1579976	-595389000000	1579976	-564719000000	1579976	-413447000000	1579976	-459832000000	1579976	-298941000000
1579946	-588396000000	1579946	-564642000000	1579946	-405178000000	1579946	-475864000000	1579946	-306903000000
1579915	-582998000000	1579915	-564842000000	1579915	-396908000000	1579915	-491897000000	1579915	-314866000000
1579885	-587106000000	1579885	-568893000000	1579885	-388639000000	1579885	-492624000000	1579885	-322828000000
1579854	-599573000000	1579854	-573127000000	1579854	-38037000000	1579854	-493351000000	1579854	-33079000000
1579824	-604012000000	1579824	-572268000000	1579824	-372948000000	1579824	-493122000000	1579824	-33031000000
1579793	-590641000000	1579793	-56868000000	1579793	-365526000000	1579793	-492893000000	1579793	-329829000000
1579763	-573455000000	1579763	-568417000000	1579763	-358104000000	1579763	-492664000000	1579763	-329349000000
1579732	-573205000000	1579732	-571449000000	1579732	-350682000000	1579732	-492435000000	1579732	-328868000000
1579702	-589937000000	1579702	-572977000000	1579702	-353251000000	1579702	-473792000000	1579702	-326277000000
1579671	-604958000000	1579671	-57133000000	1579671	-355819000000	1579671	-455149000000	1579671	-323686000000
157964	-60686000000	157964	-567813000000	157964	-371942000000	157964	-451811000000	157964	-321999000000
157961	-602901000000	157961	-561942000000	157961	-388066000000	157961	-448473000000	157961	-320312000000
1579579	-603213000000	1579579	-553992000000	1579579	-401365000000	1579579	-450237000000	1579579	-323148000000
1579549	-604793000000	1579549	-548704000000	1579549	-414665000000	1579549	-452001000000	1579549	-340458000000
1579518	-597812000000	1579518	-548728000000	1579518	-414409000000	1579518	-453764000000	1579518	-349627000000
1579488	-582131000000	1579488	-54831000000	1579488	-414153000000	1579488	-455528000000	1579488	-334673000000
1579457	-56958000000	1579457	-542542000000	1579457	-408571000000	1579457	-439277000000	1579457	-321188000000
1579427	-56964000000	1579427	-539104000000	1579427	-402989000000	1579427	-423025000000	1579427	-322178000000
1579396	-578517000000	1579396	-549512000000	1579396	-397407000000	1579396	-442485000000	1579396	-323167000000
1579366	-585635000000	1579366	-570399000000	1579366	-391825000000	1579366	-461945000000	1579366	-309683000000
1579335	-587672000000	1579335	-585209000000	1579335	-38822000000	1579335	-462274000000	1579335	-293485000000
1579305	-590901000000	1579304	-584758000000	1579304	-384615000000	1579304	-462602000000	1579304	-30141000000
1579274	-600059000000	1579274	-575128000000	1579274	-38101000000	1579274	-462931000000	1579274	-317476000000
1579244	-611025000000	1579243	-564707000000	1579243	-377405000000	1579243	-46326000000	1579243	-319068000000
1579213	-617293000000	1579213	-555556000000	1579213	-37906000000	1579213	-457212000000	1579213	-312218000000
1579182	-618723000000	1579182	-550193000000	1579182	-380714000000	1579182	-451164000000	1579182	-305368000000
1579152	-619034000000	1579152	-554304000000	1579152	-382369000000	1579152	-46042000000	1579152	-312086000000
1579121	-618204000000	1579121	-566505000000	1579121	-384024000000	1579121	-469677000000	1579121	-318804000000
1579091	-613115000000	1579091	-575004000000	1579091	-378054000000	1579091	-449759000000	1579091	-322658000000
157906	-604357000000	157906	-571254000000	157906	-372083000000	157906	-429841000000	157906	-326512000000
157903	-597219000000	157903	-560583000000	157903	-379669000000	157903	-445634000000	157903	-337603000000
1578999	-596135000000	1578999	-55434000000	1578999	-387254000000	1578999	-461427000000	1578999	-348694000000
1578969	-601758000000	1578969	-557413000000	1578969	-385003000000	1578969	-474788000000	1578969	-354592000000
1578938	-612239000000	1578938	-567063000000	1578938	-382753000000	1578938	-48815000000	1578938	-360491000000
1578908	-623576000000	1578908	-577316000000	1578908	-380503000000	1578908	-493859000000	1578908	-36639000000
1578877	-630094000000	1578877	-580872000000	1578877	-378252000000	1578877	-499569000000	1578877	-372289000000
1578847	-628756000000	1578847	-573658000000	1578847	-374025000000	1578847	-482481000000	1578847	-354819000000
1578816	-622419000000	1578816	-561583000000	1578816	-369798000000	1578816	-465392000000	1578816	-337349000000
1578785	-616419000000	1578785	-556235000000	1578785	-36557000000	1578785	-463609000000	1578785	-33194000000
1578755	-614164000000	1578755	-560665000000	1578755	-361343000000	1578755	-461825000000	1578755	-326531000000
1578724	-617848000000	1578724	-566758000000	1578724	-362093000000	1578724	-446969000000	1578724	-331375000000
1578694	-628309000000	1578694	-569425000000	1578694	-362843000000	1578694	-432112000000	1578694	-336218000000
1578663	-639869000000	1578663	-573554000000	1578663	-363594000000	1578663	-432561000000	1578663	-357947000000
1578633	-641356000000	1578633	-581721000000	1578633	-364344000000	1578633	-433009000000	1578633	-379676000000
1578602	-629025000000	1578602	-585613000000	1578602	-37752000000	1578602	-431544000000	1578602	-367031000000
1578572	-613399000000	1578572	-5785000000	1578572	-390696000000	1578572	-43008000000	1578572	-354385000000
1578541	-605908000000	1578541	-567836000000	1578541	-390316000000	1578541	-454123000000	1578541	-348976000000
1578511	-604326000000	1578511	-565043000000	1578511	-389937000000	1578511	-478166000000	1578511	-343568000000
157848	-600019000000	157848	-568233000000	157848	-379902000000	157848	-466857000000	157848	-331883000000
157845	-593283000000	157845	-565873000000	157845	-369868000000	157845	-455548000000	157845	-320199000000
1578419	-59001000000	1578419	-554604000000	1578419	-373389000000	1578419	-459543000000	1578419	-330225000000
1578389	-588831000000	1578389	-54337000000	1578389	-376911000000	1578389	-463539000000	1578389	-340251000000
1578358	-585628000000	1578358	-540386000000	1578358	-373654000000	1578358	-460998000000	1578358	-344548000000
1578327	-58654000000	1578327	-544293000000	1578327	-370398000000	1578327	-458457000000	1578327	-348845000000
1578297	-599645000000	1578297	-548752000000	1578297	-354998000000	1578297	-455916000000	1578297	-353141000000
1578266	-615431000000	1578266	-549454000000	1578266	-339598000000	1578266	-453376000000	1578266	-357438000000
1578236	-614308000000	1578236	-545774000000	1578236	-334541000000	1578236	-458726000000	1578236	-355554000000
1578205	-595674000000	1578205	-540358000000	1578205	-352077000000	1578205	-464077000000	1578205	-353669000000
1578175	-580534000000	1578175	-538196000000	1578175	-379496000000	1578175	-47708000000	1578175	-351784000000
1578144	-580385000000	1578144	-542966000000	1578144	-406916000000	1578144	-490083000000	1578144	-3499000000
1578114	-583109000000	1578114	-553227000000	1578114	-397341000000	1578114	-480288000000	1578114	-356006000000
1578083	-578163000000	1578083	-562992000000	1578083	-387766000000	1578083	-470494000000	1578083	-362112000000
1578053	-57577000000	1578053	-565462000000	1578053	-391746000000	1578053	-476004000000	1578053	-368218000000
1578022	-587126000000	1578022	-557242000000	1578022	-395726000000	1578022	-481514000000	1578022	-374324000000
1577992	-602262000000	1577992	-542369000000	1577992	-398157000000	1577992	-466698000000	1577992	-353019000000
1577961	-605346000000	1577961	-531742000000	1577961	-400589000000	1577961	-451881000000	1577961	-331714000000
157793	-599856000000	1577931	-533297000000	1577931	-389464000000	1577931	-462572000000	1577931	-341768000000
15779	-599605000000	15779	-542078000000	15779	-37834000000	15779	-473264000000	15779	-351822000000
1577869	-602925000000	1577869	-545936000000	1577869	-375688000000	1577869	-470085000000	1577869	-367756000000
1577839	-596023000000	1577839	-541572000000	1577839	-373036000000	1577839	-466907000000	1577839	-38369000000
1577808	-578826000000	1577808	-537236000000	1577808	-370385000000	1577808	-456076000000	1577808	-377914000000
1577778	-568254000000	1577778	-53815000000	1577778	-367733000000	1577778	-445245000000	1577778	-372138000000
1577747	-573987000000	1577747	-539203000000	1577747	-378107000000	1577747	-460081000000	1577747	-362291000000
1577717	-586742000000	1577717	-536249000000	1577717	-38848000000	1577717	-474918000000	1577717	-352444000000
1577686	-594839000000	1577686	-534344000000	1577686	-398854000000	1577686	-47445000000	1577686	-349834000000
1577656	-599622000000	1577656	-538003000000	1577656	-409228000000	1577656	-473981000000	1577656	-347224000000
1577625	-607861000000	1577625	-542843000000	1577625	-407741000000	1577625	-466339000000	1577625	-338131000000
1577595	-617407000000	1577595	-545224000000	1577595	-406254000000	1577595	-458696000000	1577595	-329038000000
1577564	-618185000000	1577564	-550946000000	1577564	-404767000000	1577564	-466359000000	1577564	-33683000000
1577533	-605136000000	1577534	-563744000000	1577534	-40328000000	1577534	-474021000000	1577534	-344623000000
1577503	-585966000000	1577503	-573275000000	1577503	-403205000000	1577503	-458288000000	1577503	-341693000000
1577473	-575043000000	1577473	-568004000000	1577473	-40313000000	1577473	-442555000000	1577473	-338762000000
1577442	-578784000000	1577442	-555147000000	1577442	-403055000000	1577442	-462533000000	1577442	-335832000000
1577411	-587671000000	1577411	-553366000000	1577411	-40298000000	1577411	-48251000000	1577411	-332901000000
1577381	-586715000000	1577381	-566908000000	1577381	-397539000000	1577381	-469966000000	1577381	-330272000000
157735	-574334000000	157735	-580766000000	157735	-392099000000	157735	-457421000000	157735	-327643000000
157732	-564226000000	157732	-582686000000	157732	-386658000000	157732	-460181000000	157732	-337075000000
1577289	-566136000000	1577289	-577049000000	1577289	-381217000000	1577289	-462941000000	1577289	-346508000000
1577259	-573382000000	1577259	-572664000000	1577259	-383825000000	1577259	-45498000000	1577259	-347422000000
1577228	-575106000000	1577228	-567903000000	1577228	-386433000000	1577228	-447019000000	1577228	-348336000000
1577198	-571958000000	1577198	-555673000000	1577198	-402596000000	1577198	-462652000000	1577198	-34925000000
1577167	-570589000000	1577167	-536917000000	1577167	-418759000000	1577167	-478286000000	1577167	-350164000000
1577137	-569821000000	1577137	-521453000000	1577137	-423062000000	1577137	-476223000000	1577137	-352435000000
1577106	-56372000000	1577106	-517008000000	1577106	-427364000000	1577106	-443551000000	1577106	-354706000000
1577076	-55444000000	1577075	-522212000000	1577075	-418111000000	1577075	-418531000000	1577075	-364213000000
1577045	-550793000000	1577045	-530649000000	1577045	-408858000000	1577045	-424121000000	1577045	-373721000000
1577014	-555316000000	1577014	-538663000000	1577014	-400081000000	1577014	-432132000000	1577014	-360322000000
1576984	-562146000000	1576984	-547151000000	1576984	-391304000000	1576984	-440143000000	1576984	-346922000000
1576953	-566838000000	1576953	-556045000000	1576953	-382528000000	1576953	-450068000000	1576953	-350409000000
1576923	-569886000000	1576923	-560453000000	1576923	-373751000000	1576923	-459992000000	1576923	-353895000000
1576892	-571053000000	1576892	-556375000000	1576892	-375141000000	1576892	-468481000000	1576892	-352406000000
1576862	-568086000000	1576862	-548957000000	1576862	-376531000000	1576862	-47697000000	1576862	-350918000000
1576831	-561556000000	1576831	-548928000000	1576831	-377921000000	1576831	-48546000000	1576831	-342192000000
1576801	-555448000000	1576801	-559575000000	1576801	-379311000000	1576801	-493949000000	1576801	-333466000000
157677	-553282000000	157677	-572952000000	157677	-377877000000	157677	-487971000000	157677	-332392000000
157674	-556876000000	157674	-58068000000	157674	-376443000000	157674	-481992000000	157674	-331318000000
1576709	-565502000000	1576709	-581739000000	1576709	-361453000000	1576709	-476014000000	1576709	-330244000000
1576679	-572756000000	1576679	-577241000000	1576679	-346464000000	1576679	-470035000000	1576679	-32917000000
1576648	-570579000000	1576648	-566163000000	1576648	-351243000000	1576648	-467883000000	1576648	-317391000000
1576618	-561759000000	1576618	-551714000000	1576618	-356022000000	1576618	-465731000000	1576618	-305613000000
1576587	-560435000000	1576587	-544162000000	1576587	-3608000000	1576587	-463579000000	1576587	-31072000000
1576556	-572577000000	1576556	-549871000000	1576556	-365579000000	1576556	-461427000000	1576556	-315827000000
1576526	-585264000000	1576526	-562835000000	1576526	-376606000000	1576526	-466967000000	1576526	-313773000000
1576495	-586018000000	1576495	-572857000000	1576495	-387633000000	1576495	-472507000000	1576495	-311719000000
1576465	-582519000000	1576465	-576169000000	1576465	-385105000000	1576465	-478047000000	1576465	-32655000000
1576434	-587652000000	1576434	-572656000000	1576434	-382576000000	1576434	-483587000000	1576434	-341382000000
1576404	-593853000000	1576404	-561077000000	1576404	-378354000000	1576404	-473025000000	1576404	-330583000000
1576373	-583346000000	1576373	-545411000000	1576373	-374131000000	1576373	-462463000000	1576373	-319784000000
1576343	-560698000000	1576343	-538007000000	1576343	-383463000000	1576343	-451901000000	1576343	-321047000000
1576312	-551844000000	1576312	-546095000000	1576312	-392796000000	1576312	-441339000000	1576312	-32231000000
1576282	-566754000000	1576282	-561035000000	1576282	-397398000000	1576282	-439944000000	1576282	-318748000000
1576251	-584339000000	1576251	-570483000000	1576251	-402001000000	1576251	-438549000000	1576251	-315186000000
1576221	-583396000000	1576221	-574644000000	1576221	-406603000000	1576221	-444807000000	1576221	-318861000000
157619	-570767000000	157619	-579767000000	157619	-411205000000	157619	-451064000000	157619	-322536000000
157616	-566552000000	157616	-583108000000	157616	-403382000000	157616	-439625000000	157616	-328925000000
1576129	-574712000000	1576129	-578098000000	1576129	-395558000000	1576129	-428187000000	1576129	-335313000000
1576098	-582641000000	1576098	-569238000000	1576098	-387735000000	1576098	-442256000000	1576098	-329641000000
1576068	-581879000000	1576068	-566702000000	1576068	-379911000000	1576068	-456325000000	1576068	-323968000000
1576037	-57606000000	1576037	-568771000000	1576037	-378411000000	1576037	-45783000000	1576037	-315073000000
1576007	-571762000000	1576007	-564365000000	1576007	-376911000000	1576007	-459334000000	1576007	-306178000000
1575976	-571425000000	1575976	-55184000000	1575976	-387554000000	1575976	-47423000000	1575976	-314168000000
1575946	-574079000000	1575946	-540903000000	1575946	-398197000000	1575946	-489127000000	1575946	-322159000000
1575915	-57681000000	1575915	-53628000000	1575915	-40065000000	1575915	-502747000000	1575915	-318993000000
1575885	-576682000000	1575885	-53348000000	1575885	-380511000000	1575885	-485759000000	1575885	-315827000000
1575854	-574632000000	1575854	-531124000000	1575854	-352748000000	1575854	-470683000000	1575854	-319898000000
1575824	-57486000000	1575824	-533222000000	1575824	-338539000000	1575824	-455608000000	1575824	-323968000000
1575793	-578698000000	1575793	-537844000000	1575793	-352147000000	1575793	-453525000000	1575793	-330489000000
1575763	-583884000000	1575763	-537338000000	1575763	-379311000000	1575763	-451443000000	1575763	-337009000000
1575732	-591181000000	1575732	-531984000000	1575732	-393767000000	1575732	-434055000000	1575732	-336293000000
1575702	-603861000000	1575702	-530439000000	1575702	-394667000000	1575702	-416668000000	1575702	-335577000000
1575671	-616757000000	1575671	-534757000000	1575671	-393308000000	1575671	-41905000000	1575671	-329886000000
157564	-614577000000	157564	-538282000000	157564	-391949000000	157564	-421431000000	157564	-324194000000
157561	-589441000000	157561	-539938000000	157561	-389742000000	157561	-439117000000	157561	-335389000000
1575579	-555363000000	1575579	-545581000000	1575579	-387536000000	1575579	-456803000000	1575579	-346583000000
1575549	-536761000000	1575549	-552521000000	1575549	-392496000000	1575549	-441608000000	1575549	-344331000000
1575518	-543224000000	1575518	-549118000000	1575518	-397456000000	1575518	-426413000000	1575518	-342079000000
1575488	-56143000000	1575488	-535066000000	1575488	-402415000000	1575488	-436726000000	1575488	-339827000000
1575457	-572083000000	1575457	-526169000000	1575457	-407375000000	1575457	-447039000000	1575457	-337575000000
1575427	-570273000000	1575427	-531789000000	1575427	-402451000000	1575427	-448583000000	1575427	-329744000000
1575396	-567551000000	1575396	-542524000000	1575396	-397526000000	1575396	-450127000000	1575396	-321914000000
1575366	-575946000000	1575366	-547805000000	1575366	-392602000000	1575366	-459324000000	1575366	-32132000000
1575335	-592935000000	1575335	-549906000000	1575335	-387677000000	1575335	-468521000000	1575335	-320727000000
1575305	-604696000000	1575305	-550855000000	1575305	-369727000000	1575305	-467993000000	1575305	-319605000000
1575274	-603111000000	1575274	-542181000000	1575274	-351777000000	1575274	-467465000000	1575274	-318484000000
1575244	-59374000000	1575244	-52166000000	1575244	-347382000000	1575244	-466937000000	1575244	-334249000000
1575213	-584866000000	1575213	-506117000000	1575213	-342987000000	1575213	-466409000000	1575213	-350013000000
1575182	-576626000000	1575182	-510851000000	1575182	-351865000000	1575182	-458706000000	1575182	-336981000000
1575152	-56776000000	1575152	-526703000000	1575152	-360743000000	1575152	-451004000000	1575152	-323949000000
1575121	-565229000000	1575121	-534666000000	1575121	-356066000000	1575121	-45765000000	1575121	-310918000000
1575091	-575509000000	1575091	-534721000000	1575091	-351388000000	1575091	-464296000000	1575091	-297886000000
157506	-591046000000	157506	-541342000000	157506	-363055000000	157506	-465412000000	157506	-29276000000
157503	-598978000000	157503	-555589000000	157503	-374718000000	157503	-451223000000	157503	-287634000000
1574999	-600829000000	1574999	-562374000000	1574999	-372825000000	1574999	-451383000000	1574999	-294569000000
1574969	-608483000000	1574969	-556325000000	1574969	-370932000000	1574969	-466847000000	1574969	-301504000000
1574938	-621032000000	1574938	-551843000000	1574938	-377233000000	1574938	-473224000000	1574938	-300901000000
1574908	-622978000000	1574908	-561421000000	1574908	-38353000000	1574908	-464296000000	1574908	-300298000000
1574877	-609309000000	1574877	-577228000000	1574877	-389826000000	1574877	-463977000000	1574877	-311756000000
1574846	-595019000000	1574846	-582045000000	1574846	-396123000000	1574846	-463658000000	1574846	-323214000000
1574816	-592001000000	1574816	-571055000000	1574816	-384103000000	1574816	-462383000000	1574816	-331506000000
1574785	-592359000000	1574785	-556515000000	1574785	-372079000000	1574785	-445803000000	1574785	-339799000000
1574755	-585339000000	1574755	-55441000000	1574755	-382647000000	1574755	-430179000000	1574755	-348091000000
1574724	-576986000000	1574724	-569002000000	1574724	-393215000000	1574724	-414556000000	1574724	-356383000000
1574694	-579522000000	1574694	-58778000000	1574694	-388255000000	1574694	-406903000000	1574694	-346432000000
1574663	-591526000000	1574663	-59199000000	1574663	-383291000000	1574663	-399251000000	1574663	-336482000000
1574633	-602552000000	1574633	-575912000000	1574633	-378327000000	1574633	-417107000000	1574633	-348241000000
1574602	-609643000000	1574602	-553925000000	1574602	-373363000000	1574602	-450267000000	1574602	-360001000000
1574572	-615506000000	1574572	-543728000000	1574572	-37665000000	1574572	-461706000000	1574572	-338998000000
1574541	-616502000000	1574541	-545962000000	1574541	-379933000000	1574541	-447636000000	1574541	-317994000000
1574511	-60699000000	1574511	-547733000000	1574511	-383216000000	1574511	-426871000000	1574511	-323525000000
157448	-592638000000	157448	-543195000000	157448	-386499000000	157448	-431614000000	157448	-329057000000
157445	-586007000000	157445	-539956000000	157445	-382726000000	157445	-443531000000	157445	-33308000000
1574419	-589564000000	1574419	-544652000000	1574419	-378949000000	1574419	-455448000000	1574419	-337104000000
1574388	-59399000000	1574389	-553348000000	1574389	-375172000000	1574389	-453655000000	1574389	-348364000000
1574358	-592894000000	1574358	-560177000000	1574358	-371395000000	1574358	-451861000000	1574358	-359624000000
1574327	-589158000000	1574327	-566269000000	1574327	-388202000000	1574327	-445285000000	1574327	-347365000000
1574297	-586628000000	1574297	-57414000000	1574297	-405006000000	1574297	-438709000000	1574297	-335106000000
1574266	-584766000000	1574266	-580461000000	1574266	-390179000000	1574266	-447437000000	1574266	-330084000000
1574236	-582605000000	1574236	-581614000000	1574236	-375353000000	1574236	-47147000000	1574236	-325061000000
1574205	-580567000000	1574205	-581455000000	1574205	-370698000000	1574205	-482271000000	1574205	-32426000000
1574175	-577425000000	1574175	-585521000000	1574175	-366038000000	1574175	-467564000000	1574175	-323459000000
1574144	-571331000000	1574144	-590117000000	1574144	-374934000000	1574144	-451901000000	1574144	-33472000000
1574114	-564262000000	1574114	-585496000000	1574114	-38383000000	1574114	-451542000000	1574114	-34598000000
1574083	-560541000000	1574083	-570341000000	1574083	-385237000000	1574083	-453973000000	1574083	-328359000000
1574053	-561815000000	1574053	-555946000000	1574053	-386645000000	1574053	-456405000000	1574053	-310739000000
1574022	-567496000000	1574022	-553219000000	1574022	-388052000000	1574022	-458836000000	1574022	-314828000000
1573992	-577432000000	1573992	-560421000000	1573992	-38946000000	1573992	-461267000000	1573992	-318918000000
1573961	-589028000000	1573961	-567084000000	1573961	-394256000000	1573961	-46051000000	1573961	-341099000000
157393	-595245000000	1573931	-566073000000	1573931	-399053000000	1573931	-444448000000	1573931	-36328000000
15739	-591992000000	15739	-557798000000	15739	-390294000000	15739	-436038000000	15739	-368576000000
1573869	-584762000000	1573869	-546104000000	1573869	-381535000000	1573869	-442933000000	1573869	-373872000000
1573839	-58147000000	1573839	-536324000000	1573839	-378883000000	1573839	-455408000000	1573839	-35806000000
1573808	-58196000000	1573808	-5360000	1573808	-376231000000	1573808	-467883000000	1573808	-342249000000
1573778	-581499000000	1573778	-549592000000	1573778	-373579000000	1573778	-464416000000	1573778	-357796000000
1573747	-581213000000	1573747	-569743000000	1573747	-370927000000	1573747	-445644000000	1573747	-373344000000
1573717	-586066000000	1573717	-580162000000	1573717	-3759000000	1573717	-428306000000	1573717	-369744000000
1573686	-594397000000	1573686	-572373000000	1573686	-380873000000	1573686	-410969000000	1573686	-366145000000
1573656	-598516000000	1573656	-555956000000	1573656	-385846000000	1573656	-41882000000	1573656	-369782000000
1573625	-596094000000	1573625	-546893000000	1573625	-390819000000	1573625	-441977000000	1573625	-373419000000
1573595	-593691000000	1573595	-548289000000	1573595	-392328000000	1573595	-443013000000	1573595	-365777000000
1573564	-598366000000	1573564	-548731000000	1573564	-393837000000	1573564	-428745000000	1573564	-358135000000
1573534	-610998000000	1573534	-539215000000	1573534	-395346000000	1573534	-429781000000	1573534	-350493000000
1573503	-626436000000	1573503	-52569000000	1573503	-396855000000	1573503	-446122000000	1573503	-342852000000
1573473	-63523000000	1573472	-522091000000	1573472	-399777000000	1573472	-449709000000	1573472	-336265000000
1573442	-628642000000	1573442	-533601000000	1573442	-402698000000	1573442	-437991000000	1573442	-329678000000
1573411	-608821000000	1573411	-549844000000	1573411	-405619000000	1573411	-426273000000	1573411	-335153000000
1573381	-5906000000	1573381	-555746000000	1573381	-40854000000	1573381	-429861000000	1573381	-340628000000
157335	-585557000000	157335	-549193000000	157335	-412732000000	157335	-442096000000	157335	-342635000000
157332	-588462000000	157332	-54474000000	157332	-416924000000	157332	-439027000000	157332	-344642000000
1573289	-588163000000	1573289	-55567000000	1573289	-398523000000	1573289	-435959000000	1573289	-329763000000
1573259	-585944000000	1573259	-574864000000	1573259	-380123000000	1573259	-448194000000	1573259	-314885000000
1573228	-58983000000	1573228	-582008000000	1573228	-384033000000	1573228	-458517000000	1573228	-318399000000
1573198	-595106000000	1573198	-570874000000	1573198	-387942000000	1573198	-453535000000	1573198	-321914000000
1573167	-588021000000	1573167	-558372000000	1573167	-391852000000	1573167	-448553000000	1573167	-332665000000
1573137	-569751000000	1573137	-56092000000	1573137	-395761000000	1573137	-458876000000	1573137	-343417000000
1573106	-558875000000	1573106	-572792000000	1573106	-399949000000	1573106	-460201000000	1573106	-337254000000
1573076	-564521000000	1573076	-578001000000	1573076	-404136000000	1573076	-446221000000	1573076	-331092000000
1573045	-573449000000	1573045	-574363000000	1573045	-408324000000	1573045	-432242000000	1573045	-34664000000
1573015	-57272000000	1573015	-571893000000	1573015	-412507000000	1573015	-433567000000	1573015	-362187000000
1572984	-570364000000	1572984	-572755000000	1572984	-402574000000	1572984	-440791000000	1572984	-357532000000
1572953	-581066000000	1572953	-568517000000	1572953	-392641000000	1572953	-43271000000	1572953	-352877000000
1572923	-601882000000	1572923	-556682000000	1572923	-382709000000	1572923	-425586000000	1572923	-348223000000
1572892	-616374000000	1572892	-54634000000	1572892	-372772000000	1572892	-433766000000	1572892	-343568000000
1572862	-616984000000	1572862	-545824000000	1572862	-378018000000	1572862	-440632000000	1572862	-346602000000
1572831	-610478000000	1572831	-554768000000	1572831	-383265000000	1572831	-447497000000	1572831	-349636000000
1572801	-604609000000	1572801	-568246000000	1572801	-388511000000	1572801	-447666000000	1572801	-35267000000
157277	-600516000000	157277	-578898000000	157277	-393753000000	157277	-447836000000	157277	-355704000000
157274	-596545000000	157274	-577604000000	157274	-396458000000	157274	-438918000000	157274	-346526000000
1572709	-590388000000	1572709	-564127000000	1572709	-399163000000	1572709	-4300000	1572709	-337349000000
1572679	-579472000000	1572679	-554465000000	1572679	-401868000000	1572679	-437025000000	1572679	-349881000000
1572648	-567488000000	1572648	-562763000000	1572648	-404569000000	1572648	-459354000000	1572648	-362413000000
1572618	-567045000000	1572618	-578061000000	1572618	-411832000000	1572618	-467614000000	1572618	-357843000000
1572587	-585337000000	1572587	-576412000000	1572587	-419095000000	1572587	-46057000000	1572587	-353273000000
1572557	-609102000000	1572557	-55575000000	1572557	-412803000000	1572557	-453525000000	1572557	-348703000000
1572526	-616212000000	1572526	-538335000000	1572526	-406506000000	1572526	-461785000000	1572526	-344133000000
1572495	-603413000000	1572495	-535779000000	1572495	-398519000000	1572495	-470683000000	1572495	-346046000000
1572465	-590788000000	1572465	-534821000000	1572465	-390532000000	1572465	-464276000000	1572465	-347959000000
1572434	-594675000000	1572434	-525875000000	1572434	-382546000000	1572434	-457869000000	1572434	-342635000000
1572404	-60738000000	1572404	-521793000000	1572404	-374554000000	1572404	-466767000000	1572404	-337311000000
1572373	-611296000000	1572373	-533187000000	1572373	-370804000000	1572373	-483955000000	1572373	-330932000000
1572343	-604222000000	1572343	-545568000000	1572343	-367053000000	1572343	-485838000000	1572343	-324552000000
1572312	-599919000000	1572312	-540711000000	1572312	-385895000000	1572312	-481982000000	1572312	-335059000000
1572282	-606916000000	1572282	-525846000000	1572282	-404732000000	1572282	-478126000000	1572282	-345565000000
1572251	-617612000000	1572251	-520612000000	1572251	-401546000000	1572251	-457212000000	1572251	-345669000000
1572221	-619952000000	1572221	-525975000000	1572221	-39836000000	1572221	-436297000000	1572221	-345773000000
157219	-61222000000	157219	-527749000000	157219	-395174000000	157219	-424948000000	157219	-353113000000
1572159	-602304000000	157216	-523837000000	157216	-391984000000	157216	-439107000000	157216	-360453000000
1572129	-596702000000	1572129	-525932000000	1572129	-400363000000	1572129	-454133000000	1572129	-358428000000
1572099	-594749000000	1572099	-536356000000	1572099	-408743000000	1572099	-443651000000	1572099	-356402000000
1572068	-592392000000	1572068	-543391000000	1572068	-403567000000	1572068	-43285000000	1572068	-354376000000
1572037	-58787000000	1572037	-540647000000	1572037	-398391000000	1572037	-437353000000	1572037	-35235000000
1572007	-58281000000	1572007	-534659000000	1572007	-397734000000	1572007	-455568000000	1572007	-32982000000
1571976	-579368000000	1571976	-531212000000	1571976	-397076000000	1571976	-473782000000	1571976	-30729000000
1571946	-577553000000	1571946	-528787000000	1571946	-382863000000	1571946	-477648000000	1571946	-311294000000
1571915	-575678000000	1571915	-528035000000	1571915	-36865000000	1571915	-481514000000	1571915	-315299000000
1571885	-573354000000	1571885	-534341000000	1571885	-369123000000	1571885	-47167000000	1571885	-313273000000
1571854	-573724000000	1571854	-546825000000	1571854	-369595000000	1571854	-461825000000	1571854	-311247000000
1571824	-581221000000	1571824	-555719000000	1571824	-370067000000	1571824	-459633000000	1571824	-309221000000
1571793	-595931000000	1571793	-555418000000	1571793	-370539000000	1571793	-457441000000	1571793	-307196000000
1571763	-610727000000	1571763	-551674000000	1571763	-36734000000	1571763	-448075000000	1571763	-30532000000
1571732	-616029000000	1571732	-551766000000	1571732	-364141000000	1571732	-438709000000	1571732	-303445000000
1571702	-608485000000	1571702	-554391000000	1571702	-360942000000	1571702	-444647000000	1571702	-318456000000
1571671	-594572000000	1571671	-553426000000	1571671	-357743000000	1571671	-46589000000	1571671	-333466000000
157164	-585387000000	157164	-547365000000	157164	-355157000000	157164	-481315000000	157164	-344171000000
157161	-587851000000	157161	-541415000000	157161	-352571000000	157161	-471231000000	157161	-354875000000
1571579	-599417000000	1571579	-541312000000	1571579	-349985000000	1571579	-466887000000	1571579	-358343000000
1571549	-609172000000	1571549	-545602000000	1571549	-347399000000	1571549	-477847000000	1571549	-36181000000
1571518	-605351000000	1571518	-544964000000	1571518	-354415000000	1571518	-484981000000	1571518	-350654000000
1571488	-586376000000	1571488	-533328000000	1571488	-361431000000	1571488	-476811000000	1571488	-339497000000
1571457	-565902000000	1571457	-519593000000	1571457	-368447000000	1571457	-468003000000	1571457	-335577000000
1571427	-562167000000	1571427	-520202000000	1571427	-375463000000	1571427	-474499000000	1571427	-331657000000
1571396	-578412000000	1571396	-536824000000	1571396	-380538000000	1571396	-48526000000	1571396	-335992000000
1571366	-597341000000	1571366	-551205000000	1571366	-385612000000	1571366	-470514000000	1571366	-340326000000
1571335	-599687000000	1571335	-548671000000	1571335	-390687000000	1571335	-446202000000	1571335	-344661000000
1571305	-585231000000	1571305	-537055000000	1571305	-395761000000	1571305	-437194000000	1571305	-348995000000
1571274	-569574000000	1571274	-533222000000	1571274	-399988000000	1571274	-441897000000	1571274	-340364000000
1571243	-563537000000	1571243	-539945000000	1571243	-404216000000	1571243	-431295000000	1571243	-331733000000
1571213	-565169000000	1571213	-54726000000	1571213	-408443000000	1571213	-414954000000	1571213	-330338000000
1571182	-571216000000	1571182	-548984000000	1571182	-41267000000	1571182	-398613000000	1571182	-328943000000
1571152	-583636000000	1571152	-54538000000	1571152	-415507000000	1571152	-405299000000	1571152	-339761000000
1571121	-599326000000	1571121	-535857000000	1571121	-41834000000	1571121	-411985000000	1571121	-350578000000
1571091	-605324000000	1571091	-522239000000	1571091	-407622000000	1571091	-418671000000	1571091	-346922000000
157106	-595164000000	157106	-514134000000	157106	-3969000000	157106	-425357000000	157106	-343266000000
157103	-582388000000	157103	-517781000000	157103	-379686000000	157103	-432043000000	157103	-334936000000
1570999	-584257000000	1570999	-524197000000	1570999	-362468000000	1570999	-438729000000	1570999	-326607000000
1570969	-595723000000	1570969	-521705000000	1570969	-351185000000	1570969	-445414000000	1570969	-33275000000
1570938	-595046000000	1570938	-515295000000	1570938	-353454000000	1570938	-4521000000	1570938	-338894000000
1570908	-576133000000	1570908	-51886000000	1570908	-369105000000	1570908	-441608000000	1570908	-348694000000
1570877	-558736000000	1570877	-532637000000	1570877	-384752000000	1570877	-431116000000	1570877	-358493000000
1570847	-559336000000	1570847	-544955000000	1570847	-400403000000	1570847	-435929000000	1570847	-35382000000
1570816	-566989000000	1570816	-553377000000	1570816	-41605000000	1570816	-440741000000	1570816	-349146000000
1570785	-561935000000	1570786	-56568000000	1570786	-413345000000	1570786	-447467000000	1570786	-348392000000
1570755	-548375000000	1570755	-57993000000	1570755	-397081000000	1570755	-454193000000	1570755	-347638000000
1570724	-550191000000	1570724	-582529000000	1570724	-375737000000	1570724	-445614000000	1570724	-346885000000
1570694	-575274000000	1570694	-569985000000	1570694	-354389000000	1570694	-437035000000	1570694	-346131000000
1570663	-60194000000	1570663	-556067000000	1570663	-351578000000	1570663	-441987000000	1570663	-340637000000
1570633	-607207000000	1570633	-551732000000	1570633	-362318000000	1570633	-446939000000	1570633	-335144000000
1570602	-595425000000	1570602	-552055000000	1570602	-373063000000	1570602	-451891000000	1570602	-353773000000
1570572	-588661000000	1570572	-548798000000	1570572	-370248000000	1570572	-456843000000	1570572	-372402000000
1570541	-596802000000	1570541	-543386000000	1570541	-373367000000	1570541	-455099000000	1570541	-368416000000
1570511	-609496000000	1570511	-541411000000	1570511	-376483000000	1570511	-453356000000	1570511	-36443000000
157048	-615069000000	157048	-544742000000	157048	-379602000000	157048	-451612000000	157048	-360444000000
157045	-615316000000	157045	-553509000000	157045	-382718000000	157045	-449868000000	157045	-356458000000
1570419	-617701000000	1570419	-56603000000	1570419	-383719000000	1570419	-451353000000	1570419	-353829000000
1570389	-620866000000	1570389	-574152000000	1570389	-398272000000	1570389	-452838000000	1570389	-3512000000
1570358	-615355000000	1570358	-570183000000	1570358	-412829000000	1570358	-454322000000	1570358	-347667000000
1570328	-597865000000	1570328	-561301000000	1570328	-413826000000	1570328	-455807000000	1570328	-344133000000
1570297	-579631000000	1570297	-564111000000	1570297	-401272000000	1570297	-457291000000	1570297	-342409000000
1570266	-577292000000	1570266	-580396000000	1570266	-388714000000	1570266	-458776000000	1570266	-326211000000
1570236	-595348000000	1570236	-591005000000	1570236	-381244000000	1570236	-460261000000	1570236	-318154000000
1570205	-619745000000	1570205	-5801000000	1570205	-387324000000	1570205	-461745000000	1570205	-33422000000
1570175	-630773000000	1570175	-554303000000	1570175	-381676000000	1570175	-459015000000	1570175	-346479000000
1570144	-621721000000	1570144	-531414000000	1570144	-376028000000	1570144	-456285000000	1570144	-344265000000
1570114	-602489000000	1570114	-520489000000	1570114	-371227000000	1570114	-453555000000	1570114	-327577000000
1570083	-586022000000	1570083	-519766000000	1570083	-366426000000	1570083	-450825000000	1570083	-310889000000
1570053	-576048000000	1570053	-524839000000	1570053	-370098000000	1570053	-45479000000	1570053	-314404000000
1570022	-569905000000	1570022	-531701000000	1570022	-373769000000	1570022	-458756000000	1570022	-317919000000
1569992	-567673000000	1569992	-538248000000	1569992	-37744000000	1569992	-447417000000	1569992	-321433000000
1569961	-572396000000	1569961	-546969000000	1569961	-381111000000	1569961	-436078000000	1569961	-324948000000
156993	-582953000000	1569931	-55975000000	1569931	-395796000000	1569931	-439924000000	1569931	-317532000000
15699	-592847000000	15699	-569472000000	15699	-410482000000	15699	-44377000000	15699	-310117000000
156987	-597489000000	156987	-56684000000	156987	-424319000000	156987	-447616000000	156987	-302701000000
1569839	-598845000000	1569839	-556179000000	1569839	-415565000000	1569839	-451463000000	1569839	-295285000000
1569808	-601057000000	1569808	-551568000000	1569808	-39975000000	1569808	-450207000000	1569808	-296614000000
1569778	-604519000000	1569778	-555689000000	1569778	-383936000000	1569778	-448952000000	1569778	-297942000000
1569747	-606716000000	1569747	-557616000000	1569747	-380264000000	1569747	-447696000000	1569747	-299271000000
1569717	-606857000000	1569717	-555006000000	1569717	-376593000000	1569717	-446441000000	1569717	-3006000000
1569686	-606122000000	1569686	-560647000000	1569686	-373063000000	1569686	-457521000000	1569686	-296388000000
1569656	-603496000000	1569656	-579256000000	1569656	-369533000000	1569656	-468601000000	1569656	-292176000000
1569625	-595558000000	1569625	-595307000000	1569625	-366003000000	1569625	-464376000000	1569625	-302437000000
1569595	-58354000000	1569595	-595464000000	1569595	-362473000000	1569595	-460151000000	1569595	-312698000000
1569564	-577608000000	1569564	-587763000000	1569564	-357531000000	1569564	-457521000000	1569564	-307582000000
1569534	-58748000000	1569534	-585315000000	1569534	-352589000000	1569534	-45489000000	1569534	-302465000000
1569503	-607306000000	1569503	-58523000000	1569503	-360355000000	1569503	-45226000000	1569503	-311822000000
1569473	-617079000000	1569473	-579371000000	1569473	-368121000000	1569473	-449629000000	1569473	-321179000000
1569442	-604962000000	1569442	-574138000000	1569442	-375675000000	1569442	-44676000000	1569442	-330197000000
1569411	-583173000000	1569411	-581218000000	1569411	-369674000000	1569411	-44389000000	1569411	-339214000000
1569381	-573588000000	1569381	-595798000000	1569381	-35859000000	1569381	-44102000000	1569381	-333759000000
156935	-580896000000	156935	-601058000000	156935	-347505000000	156935	-438151000000	156935	-328303000000
156932	-590381000000	156932	-590364000000	156932	-353083000000	156932	-462064000000	156932	-3334000000
1569289	-591162000000	1569289	-570891000000	1569289	-372216000000	1569289	-485978000000	1569289	-338498000000
1569259	-588577000000	1569259	-549543000000	1569259	-391349000000	1569259	-474181000000	1569259	-343596000000
1569228	-590039000000	1569228	-529746000000	1569228	-396926000000	1569228	-462383000000	1569228	-348694000000
1569198	-591812000000	1569198	-518973000000	1569198	-382828000000	1569198	-448443000000	1569198	-338206000000
1569167	-588176000000	1569167	-524576000000	1569167	-368725000000	1569167	-434504000000	1569167	-327718000000
1569137	-583696000000	1569137	-542136000000	1569137	-35378000000	1569137	-435869000000	1569137	-341353000000
1569106	-585663000000	1569106	-559005000000	1569106	-33883000000	1569106	-437234000000	1569106	-354988000000
1569076	-590835000000	1569076	-568539000000	1569076	-339135000000	1569076	-44115000000	1569076	-358069000000
1569045	-59008000000	1569045	-571639000000	1569045	-339435000000	1569045	-445066000000	1569045	-361151000000
1569014	-581731000000	1569014	-56816000000	1569014	-339739000000	1569014	-448981000000	1569014	-364232000000
1568984	-571027000000	1568984	-558734000000	1568984	-340039000000	1568984	-452897000000	1568984	-367313000000
1568953	-560888000000	1568953	-552477000000	1568953	-345286000000	1568953	-442505000000	1568953	-361914000000
1568923	-552844000000	1568923	-559655000000	1568923	-350528000000	1568923	-432112000000	1568923	-356515000000
1568892	-552757000000	1568892	-576411000000	1568892	-355775000000	1568892	-42172000000	1568892	-351115000000
1568862	-564446000000	1568862	-587302000000	1568862	-361017000000	1568862	-411327000000	1568862	-345716000000
1568831	-579998000000	1568831	-583088000000	1568831	-362027000000	1568831	-443342000000	1568831	-336095000000
1568801	-587196000000	1568801	-567119000000	1568801	-363033000000	1568801	-475356000000	1568801	-326475000000
156877	-585307000000	156877	-546556000000	156877	-369127000000	156877	-47166000000	156877	-331327000000
156874	-583711000000	156874	-528336000000	156874	-388772000000	156874	-467963000000	156874	-33618000000
1568709	-586604000000	1568709	-521371000000	1568709	-40775000000	1568709	-466269000000	1568709	-333382000000
1568679	-589303000000	1568679	-529418000000	1568679	-413169000000	1568679	-464575000000	1568679	-330583000000
1568648	-588792000000	1568648	-541657000000	1568648	-404472000000	1568648	-462881000000	1568648	-332609000000
1568618	-587558000000	1568618	-54353000000	1568618	-39577000000	1568618	-461187000000	1568618	-349108000000
1568587	-587105000000	1568587	-538068000000	1568587	-405712000000	1568587	-464914000000	1568587	-363799000000
1568556	-586868000000	1568557	-54262000000	1568557	-415649000000	1568557	-468641000000	1568557	-354366000000
1568526	-588444000000	1568526	-561564000000	1568526	-412035000000	1568526	-457062000000	1568526	-336793000000
1568495	-591966000000	1568495	-577327000000	1568495	-394861000000	1568495	-445484000000	1568495	-333693000000
1568465	-591166000000	1568465	-575263000000	1568465	-374515000000	1568465	-447258000000	1568465	-33994000000
1568434	-582455000000	1568434	-564101000000	1568434	-376756000000	1568434	-449031000000	1568434	-346187000000
1568404	-575018000000	1568404	-561788000000	1568404	-388039000000	1568404	-4355000000	1568404	-352435000000
1568373	-578804000000	1568373	-571362000000	1568373	-399318000000	1568373	-421969000000	1568373	-358682000000
1568343	-586268000000	1568343	-582521000000	1568343	-401846000000	1568343	-432989000000	1568343	-348345000000
1568312	-582177000000	1568312	-589576000000	1568312	-40437000000	1568312	-444009000000	1568312	-323535000000
1568282	-568909000000	1568282	-594714000000	1568282	-406899000000	1568282	-439725000000	1568282	-306866000000
1568251	-563044000000	1568251	-597103000000	1568251	-409422000000	1568251	-43544000000	1568251	-314319000000
1568221	-567006000000	1568221	-592281000000	1568221	-403554000000	1568221	-437104000000	1568221	-316458000000
156819	-565862000000	156819	-583643000000	156819	-397685000000	156819	-438768000000	156819	-304124000000
156816	-556116000000	156816	-582507000000	156816	-391816000000	156816	-440432000000	156816	-310484000000
1568129	-554566000000	1568129	-591703000000	1568129	-385948000000	1568129	-442096000000	1568129	-340967000000
1568099	-569281000000	1568099	-597693000000	1568099	-379232000000	1568099	-439934000000	1568099	-374465000000
1568068	-583476000000	1568068	-586672000000	1568068	-372516000000	1568068	-437772000000	1568068	-383841000000
1568037	-581657000000	1568037	-564248000000	1568037	-387545000000	1568037	-43561000000	1568037	-384171000000
1568007	-573035000000	1568007	-550543000000	1568007	-402574000000	1568007	-433448000000	1568007	-384501000000
1567976	-573135000000	1567976	-555941000000	1567976	-410261000000	1567976	-436546000000	1567976	-378159000000
1567946	-578023000000	1567946	-569094000000	1567946	-404392000000	1567946	-439645000000	1567946	-371817000000
1567915	-574544000000	1567915	-572039000000	1567915	-406148000000	1567915	-427439000000	1567915	-365476000000
1567885	-564248000000	1567885	-561821000000	1567885	-407905000000	1567885	-415233000000	1567885	-359134000000
1567854	-559652000000	1567854	-551937000000	1567854	-401471000000	1567854	-419926000000	1567854	-359426000000
1567824	-565144000000	1567824	-554808000000	1567824	-395038000000	1567824	-424619000000	1567824	-359718000000
1567793	-576173000000	1567793	-568252000000	1567793	-388604000000	1567793	-429313000000	1567793	-345537000000
1567763	-589035000000	1567763	-57968000000	1567763	-38217000000	1567763	-434006000000	1567763	-331356000000
1567732	-598771000000	1567732	-580049000000	1567732	-369842000000	1567732	-439964000000	1567732	-331912000000
1567702	-597263000000	1567702	-572545000000	1567702	-357513000000	1567702	-445923000000	1567702	-332468000000
1567671	-586825000000	1567671	-568832000000	1567671	-351115000000	1567671	-451881000000	1567671	-333024000000
156764	-584542000000	1567641	-576447000000	1567641	-358272000000	1567641	-457839000000	1567641	-333579000000
156761	-598675000000	156761	-589412000000	156761	-367406000000	156761	-467943000000	156761	-340468000000
1567579	-612735000000	1567579	-59423000000	1567579	-37654000000	1567579	-478047000000	1567579	-347356000000
1567549	-609331000000	1567549	-586404000000	1567549	-385674000000	1567549	-472845000000	1567549	-330121000000
1567518	-596981000000	1567518	-575828000000	1567518	-394808000000	1567518	-467644000000	1567518	-312887000000
1567488	-593529000000	1567488	-572089000000	1567488	-404789000000	1567488	-463439000000	1567488	-30941000000
1567457	-595443000000	1567457	-571591000000	1567457	-401215000000	1567457	-459234000000	1567457	-305933000000
1567427	-587888000000	1567427	-567219000000	1567427	-382674000000	1567427	-45503000000	1567427	-316929000000
1567396	-576146000000	1567396	-563917000000	1567396	-364132000000	1567396	-450825000000	1567396	-342399000000
1567366	-579117000000	1567366	-571598000000	1567366	-367335000000	1567366	-461925000000	1567366	-359728000000
1567335	-594759000000	1567335	-585372000000	1567335	-370539000000	1567335	-473025000000	1567335	-352934000000
1567305	-599626000000	1567305	-588117000000	1567305	-373742000000	1567305	-458617000000	1567305	-32835000000
1567274	-584729000000	1567274	-574604000000	1567274	-376946000000	1567274	-444209000000	1567274	-318239000000
1567244	-567123000000	1567244	-558868000000	1567244	-384041000000	1567244	-44396000000	1567244	-336849000000
1567213	-561819000000	1567213	-553364000000	1567213	-391137000000	1567213	-443711000000	1567213	-355459000000
1567182	-564724000000	1567182	-554779000000	1567182	-384677000000	1567182	-443461000000	1567182	-350852000000
1567152	-568321000000	1567152	-556899000000	1567152	-378217000000	1567152	-443212000000	1567152	-346244000000
1567121	-572795000000	1567121	-563438000000	1567121	-39209000000	1567121	-442326000000	1567121	-329273000000
1567091	-575671000000	1567091	-577656000000	1567091	-405963000000	1567091	-441439000000	1567091	-312303000000
156706	-570738000000	156706	-590497000000	156706	-406281000000	156706	-440552000000	156706	-309806000000
156703	-563642000000	156703	-59131000000	156703	-406598000000	156703	-439665000000	156703	-307309000000
1566999	-568684000000	1566999	-583281000000	1566999	-401268000000	1566999	-432521000000	1566999	-305415000000
1566969	-583595000000	1566969	-577683000000	1566969	-395938000000	1566969	-425377000000	1566969	-303521000000
1566938	-588362000000	1566938	-578751000000	1566938	-390607000000	1566938	-433537000000	1566938	-301627000000
1566908	-577478000000	1566908	-58324000000	1566908	-385277000000	1566908	-441698000000	1566908	-299733000000
1566877	-571613000000	1566877	-588093000000	1566877	-387571000000	1566877	-451771000000	1566877	-292411000000
1566847	-585312000000	1566847	-589022000000	1566847	-389866000000	1566847	-461845000000	1566847	-28509000000
1566816	-603726000000	1566816	-578595000000	1566816	-392161000000	1566816	-456614000000	1566816	-292242000000
1566785	-606573000000	1566785	-556691000000	1566785	-394455000000	1566785	-451383000000	1566785	-299393000000
1566755	-597029000000	1566755	-536949000000	1566755	-40471000000	1566755	-449739000000	1566755	-299799000000
1566724	-58916000000	1566724	-531963000000	1566724	-414965000000	1566724	-448095000000	1566724	-300204000000
1566694	-582124000000	1566694	-537226000000	1566694	-425219000000	1566694	-446451000000	1566694	-300609000000
1566663	-567368000000	1566663	-540226000000	1566663	-435474000000	1566663	-444807000000	1566663	-301014000000
1566633	-551301000000	1566633	-539601000000	1566633	-416077000000	1566633	-444119000000	1566633	-308958000000
1566602	-549769000000	1566602	-54337000000	1566602	-396679000000	1566602	-443432000000	1566602	-316901000000
1566572	-564094000000	1566572	-552904000000	1566572	-390837000000	1566572	-442744000000	1566572	-324845000000
1566541	-579566000000	1566541	-560867000000	1566541	-384995000000	1566541	-442057000000	1566541	-332788000000
1566511	-585987000000	1566511	-561756000000	1566511	-38187000000	1566511	-440572000000	1566511	-330065000000
156648	-586376000000	156648	-553899000000	156648	-378746000000	156648	-439087000000	156648	-327342000000
156645	-587014000000	156645	-536171000000	156645	-375622000000	156645	-437603000000	156645	-323714000000
1566419	-5903000000	1566419	-514336000000	1566419	-372498000000	1566419	-436118000000	1566419	-320086000000
1566389	-596278000000	1566389	-504328000000	1566389	-370221000000	1566389	-467156000000	1566389	-330932000000
1566358	-602503000000	1566358	-514821000000	1566358	-367944000000	1566358	-498194000000	1566358	-327304000000
1566328	-604659000000	1566328	-531989000000	1566328	-365667000000	1566328	-483318000000	1566328	-313726000000
1566297	-604032000000	1566297	-537402000000	1566297	-363391000000	1566297	-468441000000	1566297	-329094000000
1566266	-609284000000	1566266	-535477000000	1566266	-365495000000	1566266	-451034000000	1566266	-355827000000
1566236	-622636000000	1566236	-544011000000	1566236	-3676000000	1566236	-433627000000	1566236	-353612000000
1566205	-630642000000	1566205	-561177000000	1566205	-369705000000	1566205	-431525000000	1566205	-335718000000
1566175	-619307000000	1566175	-565816000000	1566175	-37181000000	1566175	-429422000000	1566175	-317825000000
1566144	-594184000000	1566144	-552839000000	1566144	-380127000000	1566144	-443581000000	1566144	-318022000000
1566114	-574876000000	1566114	-543776000000	1566114	-388445000000	1566114	-45774000000	1566114	-31822000000
1566083	-572242000000	1566083	-553369000000	1566083	-396763000000	1566083	-446391000000	1566083	-318418000000
1566053	-580608000000	1566053	-567463000000	1566053	-405081000000	1566053	-435042000000	1566053	-318616000000
1566022	-589555000000	1566022	-567342000000	1566022	-402596000000	1566022	-433657000000	1566022	-314781000000
1565992	-592978000000	1565992	-558089000000	1565992	-400112000000	1565992	-432272000000	1565992	-310946000000
1565961	-588037000000	1565961	-556275000000	1565961	-397628000000	1565961	-430887000000	1565961	-311634000000
1565931	-575764000000	1565931	-562571000000	1565931	-395143000000	1565931	-429502000000	1565931	-326795000000
15659	-564377000000	15659	-564375000000	15659	-385034000000	15659	-449161000000	15659	-343464000000
156587	-564324000000	156587	-55811000000	156587	-374925000000	156587	-46882000000	156587	-331186000000
1565839	-577472000000	1565839	-55237000000	1565839	-378371000000	1565839	-462971000000	1565839	-318908000000
1565808	-594671000000	1565808	-551872000000	1565808	-381817000000	1565808	-457122000000	1565808	-335577000000
1565778	-604084000000	1565778	-551363000000	1565778	-380251000000	1565778	-454462000000	1565778	-357495000000
1565747	-600219000000	1565747	-544586000000	1565747	-378685000000	1565747	-451801000000	1565747	-364939000000
1565717	-58817000000	1565717	-530097000000	1565717	-377118000000	1565717	-449141000000	1565717	-348562000000
1565686	-581352000000	1565686	-510017000000	1565686	-375552000000	1565686	-446481000000	1565686	-332185000000
1565656	-589626000000	1565656	-490808000000	1565656	-391212000000	1565656	-452748000000	1565656	-335408000000
1565625	-605741000000	1565625	-48266000000	1565625	-406872000000	1565625	-459015000000	1565625	-33863000000
1565595	-610208000000	1565595	-490571000000	1565595	-39994000000	1565595	-449978000000	1565595	-327379000000
1565564	-59502000000	1565564	-507517000000	1565564	-393008000000	1565564	-440941000000	1565564	-316128000000
1565534	-575047000000	1565534	-52174000000	1565534	-387241000000	1565534	-447367000000	1565534	-312265000000
1565503	-568396000000	1565503	-527918000000	1565503	-381473000000	1565503	-453794000000	1565503	-308402000000
1565473	-573321000000	1565472	-527376000000	1565472	-389261000000	1565472	-460221000000	1565472	-304538000000
1565442	-575207000000	1565442	-52372000000	1565442	-39705000000	1565442	-466648000000	1565442	-300675000000
1565411	-570074000000	1565411	-52448000000	1565411	-392694000000	1565411	-453625000000	1565411	-301033000000
1565381	-567771000000	1565381	-539451000000	1565381	-388339000000	1565381	-440602000000	1565381	-301391000000
156535	-574012000000	156535	-567594000000	156535	-383984000000	156535	-427579000000	156535	-301749000000
156532	-582212000000	156532	-59116000000	156532	-379629000000	156532	-414556000000	156532	-302107000000
1565289	-58455000000	1565289	-594048000000	1565289	-37151000000	1565289	-412762000000	1565289	-300326000000
1565259	-580782000000	1565259	-582448000000	1565259	-363391000000	1565259	-410969000000	1565259	-298545000000
1565228	-574035000000	1565228	-575497000000	1565228	-368827000000	1565228	-409175000000	1565228	-311238000000
1565198	-566348000000	1565198	-577905000000	1565198	-374263000000	1565198	-407382000000	1565198	-323931000000
1565167	-561377000000	1565167	-575706000000	1565167	-37744000000	1565167	-412922000000	1565167	-333306000000
1565137	-564473000000	1565137	-560508000000	1565137	-380617000000	1565137	-418462000000	1565137	-342682000000
1565106	-576543000000	1565106	-544082000000	1565106	-383794000000	1565106	-424002000000	1565106	-342107000000
1565076	-591311000000	1565076	-542553000000	1565076	-386971000000	1565076	-429542000000	1565076	-356006000000
1565045	-600526000000	1565045	-5561000000	1565045	-390925000000	1565045	-43548000000	1565045	-372392000000
1565015	-600625000000	1565015	-571964000000	1565015	-394879000000	1565015	-441419000000	1565015	-359832000000
1564984	-595739000000	1564984	-580618000000	1564984	-385277000000	1564984	-432053000000	1564984	-332194000000
1564953	-595906000000	1564953	-581068000000	1564953	-375675000000	1564953	-422686000000	1564953	-319031000000
1564923	-608082000000	1564923	-57537000000	1564923	-376805000000	1564923	-427668000000	1564923	-32215000000
1564892	-625521000000	1564892	-566677000000	1564892	-377934000000	1564892	-43265000000	1564892	-325269000000
1564862	-632032000000	1564862	-560913000000	1564862	-392619000000	1564862	-422328000000	1564862	-329292000000
1564831	-622479000000	1564831	-56242000000	1564831	-407304000000	1564831	-412005000000	1564831	-333316000000
1564801	-612117000000	1564801	-567406000000	1564801	-410406000000	1564801	-424639000000	1564801	-33684000000
156477	-616783000000	156477	-567767000000	156477	-413509000000	156477	-437274000000	156477	-340364000000
156474	-63012000000	156474	-562596000000	156474	-416611000000	156474	-434603000000	156474	-333938000000
1564709	-632665000000	1564709	-560263000000	1564709	-419713000000	1564709	-431933000000	1564709	-341985000000
1564679	-619735000000	1564679	-566748000000	1564679	-401917000000	1564679	-464017000000	1564679	-353952000000
1564648	-605787000000	1564648	-576863000000	1564648	-384121000000	1564648	-496101000000	1564648	-336972000000
1564618	-601093000000	1564618	-580823000000	1564618	-37988000000	1564618	-472068000000	1564618	-304915000000
1564587	-598794000000	1564587	-575705000000	1564587	-37564000000	1564587	-448035000000	1564587	-287332000000
1564557	-589924000000	1564557	-565809000000	1564557	-374824000000	1564557	-442575000000	1564557	-292213000000
1564526	-578852000000	1564526	-554891000000	1564526	-374007000000	1564526	-437114000000	1564526	-297094000000
1564495	-576095000000	1564495	-544607000000	1564495	-373191000000	1564495	-431654000000	1564495	-30288000000
1564465	-583665000000	1564465	-539451000000	1564465	-372375000000	1564465	-426194000000	1564465	-308666000000
1564434	-594891000000	1564434	-544969000000	1564434	-372405000000	1564434	-428067000000	1564434	-315356000000
1564404	-603757000000	1564404	-558615000000	1564404	-372436000000	1564404	-42994000000	1564404	-322046000000
1564373	-608278000000	1564373	-569152000000	1564373	-372467000000	1564373	-431813000000	1564373	-318786000000
1564343	-607991000000	1564343	-569962000000	1564343	-372498000000	1564343	-433687000000	1564343	-329999000000
1564312	-603366000000	1564312	-567446000000	1564312	-372229000000	1564312	-435311000000	1564312	-348976000000
1564282	-59658000000	1564282	-570268000000	1564282	-37196000000	1564282	-436935000000	1564282	-339007000000
1564251	-590291000000	1564251	-575127000000	1564251	-371691000000	1564251	-438559000000	1564251	-322102000000
1564221	-586929000000	1564221	-57123000000	1564221	-371421000000	1564221	-440183000000	1564221	-305198000000
156419	-588895000000	156419	-557318000000	156419	-373129000000	156419	-442445000000	156419	-307893000000
1564159	-595658000000	156416	-544951000000	156416	-374837000000	156416	-444707000000	156416	-310588000000
1564129	-600962000000	1564129	-543925000000	1564129	-3901000000	1564129	-431664000000	1564129	-313283000000
1564099	-59825000000	1564099	-55119000000	1564099	-405363000000	1564099	-418621000000	1564099	-315978000000
1564068	-589859000000	1564068	-557249000000	1564068	-398493000000	1564068	-445594000000	1564068	-322366000000
1564037	-585326000000	1564037	-55792000000	1564037	-391622000000	1564037	-472566000000	1564037	-328755000000
1564007	-589065000000	1564007	-555974000000	1564007	-384752000000	1564007	-463828000000	1564007	-335144000000
1563976	-595201000000	1563976	-555251000000	1563976	-377881000000	1563976	-455089000000	1563976	-341532000000
1563946	-596391000000	1563946	-556906000000	1563946	-387108000000	1563946	-457192000000	1563946	-359078000000
1563915	-592041000000	1563915	-559231000000	1563915	-396335000000	1563915	-459294000000	1563915	-376623000000
1563885	-585471000000	1563885	-558315000000	1563885	-405561000000	1563885	-461397000000	1563885	-360397000000
1563854	-578864000000	1563854	-550717000000	1563854	-414788000000	1563854	-463499000000	1563854	-344171000000
1563824	-574323000000	1563824	-537784000000	1563824	-414506000000	1563824	-457391000000	1563824	-3463000000
1563793	-574089000000	1563793	-5263000000	1563793	-414223000000	1563793	-451283000000	1563793	-34843000000
1563763	-575721000000	1563763	-523508000000	1563763	-413941000000	1563763	-445175000000	1563763	-350559000000
1563732	-572416000000	1563732	-53212000000	1563732	-413659000000	1563732	-439067000000	1563732	-352689000000
1563702	-563023000000	1563702	-549426000000	1563702	-408293000000	1563702	-441249000000	1563702	-362357000000
1563671	-5566000000	1563671	-568018000000	1563671	-402927000000	1563671	-443432000000	1563671	-372025000000
1563641	-561236000000	1563641	-577334000000	1563641	-397562000000	1563641	-445614000000	1563641	-367219000000
156361	-572682000000	156361	-569737000000	156361	-392196000000	156361	-447796000000	156361	-362413000000
1563579	-580821000000	1563579	-548742000000	1563579	-390113000000	1563579	-446431000000	1563579	-373137000000
1563549	-583717000000	1563549	-528674000000	1563549	-38803000000	1563549	-445066000000	1563549	-38386000000
1563518	-586786000000	1563518	-522161000000	1563518	-385948000000	1563518	-443701000000	1563518	-37046000000
1563488	-590108000000	1563488	-528392000000	1563488	-383865000000	1563488	-442336000000	1563488	-357061000000
1563457	-587282000000	1563457	-536095000000	1563457	-381782000000	1563457	-440014000000	1563457	-362658000000
1563427	-579201000000	1563427	-536864000000	1563427	-379699000000	1563427	-437692000000	1563427	-368256000000
1563396	-578704000000	1563396	-532004000000	1563396	-377617000000	1563396	-435371000000	1563396	-373853000000
1563366	-594343000000	1563366	-526272000000	1563366	-375534000000	1563366	-433049000000	1563366	-37945000000
1563335	-616001000000	1563335	-519913000000	1563335	-37421000000	1563335	-436327000000	1563335	-361528000000
1563305	-625569000000	1563305	-511113000000	1563305	-372886000000	1563305	-439605000000	1563305	-343605000000
1563274	-618906000000	1563274	-503777000000	1563274	-371563000000	1563274	-427579000000	1563274	-340157000000
1563244	-607986000000	1563243	-505892000000	1563243	-370239000000	1563243	-415552000000	1563243	-336708000000
1563213	-602207000000	1563213	-517936000000	1563213	-380776000000	1563213	-422975000000	1563213	-347733000000
1563182	-598699000000	1563182	-529168000000	1563182	-391313000000	1563182	-430399000000	1563182	-358757000000
1563152	-59425000000	1563152	-531224000000	1563152	-401851000000	1563152	-437822000000	1563152	-34566000000
1563121	-59494000000	1563121	-530756000000	1563121	-412388000000	1563121	-445245000000	1563121	-332562000000
1563091	-604422000000	1563091	-53995000000	1563091	-405804000000	1563091	-448125000000	1563091	-339893000000
156306	-611085000000	156306	-556632000000	156306	-399221000000	156306	-451004000000	156306	-347224000000
156303	-600698000000	156303	-565019000000	156303	-392637000000	156303	-453884000000	156303	-354555000000
1562999	-579178000000	1562999	-558531000000	1562999	-386054000000	1562999	-456763000000	1562999	-361886000000
1562969	-568239000000	1562969	-550246000000	1562969	-376081000000	1562969	-470484000000	1562969	-359869000000
1562938	-57621000000	1562938	-554059000000	1562938	-366109000000	1562938	-484204000000	1562938	-357853000000
1562908	-587093000000	1562908	-564864000000	1562908	-369692000000	1562908	-472417000000	1562908	-355836000000
1562877	-584934000000	1562877	-566946000000	1562877	-373275000000	1562877	-460629000000	1562877	-35382000000
1562847	-576434000000	1562847	-556047000000	1562847	-375075000000	1562847	-445932000000	1562847	-34336000000
1562816	-578336000000	1562816	-543252000000	1562816	-376875000000	1562816	-431236000000	1562816	-332901000000
1562786	-59127000000	1562786	-54019000000	1562786	-36512000000	1562786	-431843000000	1562786	-322442000000
1562755	-600097000000	1562755	-549099000000	1562755	-353365000000	1562755	-432451000000	1562755	-311982000000
1562724	-596951000000	1562724	-564931000000	1562724	-361096000000	1562724	-430508000000	1562724	-317203000000
1562694	-590285000000	1562694	-578985000000	1562694	-368827000000	1562694	-428565000000	1562694	-322423000000
1562663	-58962000000	1562663	-582362000000	1562663	-376558000000	1562663	-411317000000	1562663	-31317000000
1562633	-592278000000	1562633	-573456000000	1562633	-384289000000	1562633	-39407000000	1562633	-303916000000
1562602	-589643000000	1562602	-560875000000	1562602	-385736000000	1562602	-409145000000	1562602	-325382000000
1562572	-579495000000	1562572	-552998000000	1562572	-387183000000	1562572	-424221000000	1562572	-346847000000
1562541	-567596000000	1562541	-54776000000	1562541	-375075000000	1562541	-423992000000	1562541	-34419000000
1562511	-561376000000	1562511	-53898000000	1562511	-362967000000	1562511	-423763000000	1562511	-341532000000
156248	-564838000000	156248	-527925000000	156248	-359613000000	156248	-433418000000	156248	-339177000000
156245	-576054000000	156245	-520458000000	156245	-35626000000	156245	-443073000000	156245	-336821000000
1562419	-587028000000	1562419	-517693000000	1562419	-366462000000	1562419	-452728000000	1562419	-334465000000
1562389	-588924000000	1562389	-519104000000	1562389	-376664000000	1562389	-462383000000	1562389	-33211000000
1562358	-579975000000	1562358	-529283000000	1562358	-400836000000	1562358	-461018000000	1562358	-340986000000
1562328	-566908000000	1562328	-549588000000	1562328	-425008000000	1562328	-459653000000	1562328	-349862000000
1562297	-557858000000	1562297	-567857000000	1562297	-41755000000	1562297	-442983000000	1562297	-344265000000
1562266	-555632000000	1562266	-570805000000	1562266	-410093000000	1562266	-426313000000	1562266	-338668000000
1562236	-557781000000	1562236	-563683000000	1562236	-400094000000	1562236	-445673000000	1562236	-344378000000
1562205	-560785000000	1562205	-56211000000	1562205	-390095000000	1562205	-465034000000	1562205	-350088000000
1562175	-563714000000	1562175	-566679000000	1562175	-402689000000	1562175	-469089000000	1562175	-348562000000
1562144	-569373000000	1562144	-563762000000	1562144	-415282000000	1562144	-473144000000	1562144	-347035000000
1562114	-581292000000	1562114	-551815000000	1562114	-416085000000	1562114	-467714000000	1562114	-351954000000
1562083	-598089000000	1562083	-546225000000	1562083	-416889000000	1562083	-462283000000	1562083	-356873000000
1562053	-612553000000	1562053	-552856000000	1562053	-417692000000	1562053	-441548000000	1562053	-347318000000
1562022	-618983000000	1562022	-557125000000	1562022	-418495000000	1562022	-420813000000	1562022	-337763000000
1561992	-619256000000	1561992	-548556000000	1561992	-415909000000	1561992	-435789000000	1561992	-347657000000
1561961	-618007000000	1561961	-537496000000	1561961	-413323000000	1561961	-450765000000	1561961	-357551000000
1561931	-614263000000	1561931	-535315000000	1561931	-410737000000	1561931	-450436000000	1561931	-343323000000
15619	-603536000000	15619	-535138000000	15619	-408152000000	15619	-450107000000	15619	-329094000000
156187	-587506000000	156187	-527534000000	156187	-409978000000	156187	-461895000000	156187	-327078000000
1561839	-575301000000	1561839	-520634000000	1561839	-411805000000	1561839	-473682000000	1561839	-325061000000
1561808	-573193000000	1561808	-52627000000	1561808	-400077000000	1561808	-459962000000	1561808	-323045000000
1561778	-577102000000	1561778	-536953000000	1561778	-388348000000	1561778	-446241000000	1561778	-321028000000
1561747	-577205000000	1561747	-53655000000	1561747	-399212000000	1561747	-448145000000	1561747	-336199000000
1561717	-567484000000	1561717	-527547000000	1561717	-410076000000	1561717	-450048000000	1561717	-35137000000
1561686	-550656000000	1561686	-527528000000	1561686	-407384000000	1561686	-451951000000	1561686	-342418000000
1561656	-536884000000	1561656	-540293000000	1561656	-404692000000	1561656	-453854000000	1561656	-333466000000
1561625	-53744000000	1561625	-549159000000	1561625	-397553000000	1561625	-457869000000	1561625	-328284000000
1561595	-555203000000	1561595	-541555000000	1561595	-390413000000	1561595	-461885000000	1561595	-323101000000
1561564	-58027000000	1561564	-525141000000	1561564	-383274000000	1561564	-450596000000	1561564	-332392000000
1561534	-598077000000	1561534	-515039000000	1561534	-376134000000	1561534	-439306000000	1561534	-341683000000
1561503	-602418000000	1561503	-516306000000	1561503	-365888000000	1561503	-448742000000	1561503	-339667000000
1561473	-597804000000	1561473	-523428000000	1561473	-355642000000	1561473	-458178000000	1561473	-33765000000
1561442	-590915000000	1561442	-528538000000	1561442	-358952000000	1561442	-452309000000	1561442	-328397000000
1561412	-585628000000	1561412	-52657000000	1561412	-362261000000	1561412	-446441000000	1561412	-319144000000
1561381	-585962000000	1561381	-519046000000	1561381	-370305000000	1561381	-452867000000	1561381	-333627000000
156135	-595185000000	156135	-514975000000	156135	-378349000000	156135	-459294000000	156135	-34811000000
156132	-608124000000	156132	-521937000000	156132	-372838000000	156132	-450416000000	156132	-33847000000
1561289	-611534000000	1561289	-53557000000	1561289	-367327000000	1561289	-441538000000	1561289	-32883000000
1561259	-598918000000	1561259	-544464000000	1561259	-376783000000	1561259	-458806000000	1561259	-329292000000
1561228	-581074000000	1561228	-545768000000	1561228	-386239000000	1561228	-476074000000	1561228	-329754000000
1561198	-575093000000	1561198	-548082000000	1561198	-395695000000	1561198	-473573000000	1561198	-330216000000
1561167	-584893000000	1561167	-557537000000	1561167	-405151000000	1561167	-445564000000	1561167	-330677000000
1561137	-59907000000	1561137	-569057000000	1561137	-406347000000	1561137	-436327000000	1561137	-329405000000
1561106	-606964000000	1561106	-574615000000	1561106	-407543000000	1561106	-452598000000	1561106	-328133000000
1561076	-609219000000	1561076	-573151000000	1561076	-395183000000	1561076	-462493000000	1561076	-326861000000
1561045	-610899000000	1561045	-568152000000	1561045	-382824000000	1561045	-457082000000	1561045	-325589000000
1561014	-61179000000	1561014	-561113000000	1561014	-392774000000	1561014	-464745000000	1561014	-3406000000
1560984	-608938000000	1560984	-55275000000	1560984	-402724000000	1560984	-487712000000	1560984	-35561000000
1560954	-6044000000	1560953	-547002000000	1560953	-399119000000	1560953	-487084000000	1560953	-356147000000
1560923	-60338000000	1560923	-548048000000	1560923	-395514000000	1560923	-450745000000	1560923	-356684000000
1560892	-605272000000	1560892	-553942000000	1560892	-386667000000	1560892	-419588000000	1560892	-367766000000
1560862	-602932000000	1560862	-557449000000	1560862	-37782000000	1560862	-413938000000	1560862	-378847000000
1560831	-592787000000	1560831	-554358000000	1560831	-382528000000	1560831	-417216000000	1560831	-356157000000
1560801	-581174000000	1560801	-54888000000	1560801	-387236000000	1560801	-420494000000	1560801	-333466000000
156077	-577324000000	156077	-549006000000	156077	-395616000000	156077	-423454000000	156077	-328567000000
156074	-582613000000	156074	-556964000000	156074	-403995000000	156074	-426413000000	156074	-323667000000
1560709	-590044000000	1560709	-566119000000	1560709	-412374000000	1560709	-429372000000	1560709	-33324000000
1560679	-592945000000	1560679	-568272000000	1560679	-420754000000	1560679	-432332000000	1560679	-342814000000
1560648	-591217000000	1560648	-562187000000	1560648	-412895000000	1560648	-442624000000	1560648	-344925000000
1560618	-589723000000	1560618	-552922000000	1560618	-405036000000	1560618	-452917000000	1560618	-347035000000
1560587	-592545000000	1560587	-544749000000	1560587	-383622000000	1560587	-46321000000	1560587	-349146000000
1560556	-598469000000	1560557	-53846000000	1560557	-362208000000	1560557	-473503000000	1560557	-351257000000
1560526	-60123000000	1560526	-534083000000	1560526	-365928000000	1560526	-48252000000	1560526	-34598000000
1560495	-595777000000	1560495	-531199000000	1560495	-369648000000	1560495	-491538000000	1560495	-340703000000
1560465	-585054000000	1560465	-527179000000	1560465	-373367000000	1560465	-476004000000	1560465	-335426000000
1560434	-57742000000	1560434	-520921000000	1560434	-377087000000	1560434	-46047000000	1560434	-33015000000
1560404	-575857000000	1560404	-518046000000	1560404	-384867000000	1560404	-450566000000	1560404	-335389000000
1560373	-574525000000	1560373	-525021000000	1560373	-392646000000	1560373	-455966000000	1560373	-340628000000
1560343	-569004000000	1560343	-537103000000	1560343	-400425000000	1560343	-452758000000	1560343	-33863000000
1560312	-564361000000	1560312	-540984000000	1560312	-408205000000	1560312	-424042000000	1560312	-336632000000
1560282	-567123000000	1560282	-533019000000	1560282	-401017000000	1560282	-39947000000	1560282	-342324000000
1560251	-574509000000	1560251	-526216000000	1560251	-393828000000	1560251	-390204000000	1560251	-348015000000
1560221	-579627000000	1560221	-5328000000	1560221	-38664000000	1560221	-396242000000	1560221	-329584000000
156019	-583408000000	156019	-546882000000	156019	-379452000000	156019	-40228000000	156019	-311153000000
156016	-591715000000	156016	-551944000000	156016	-372476000000	156016	-421072000000	156016	-311643000000
1560129	-602876000000	1560129	-540864000000	1560129	-3655000000	1560129	-439864000000	1560129	-312133000000
1560099	-608718000000	1560099	-521694000000	1560099	-381116000000	1560099	-443352000000	1560099	-29815000000
1560068	-607361000000	1560068	-507263000000	1560068	-396732000000	1560068	-446839000000	1560068	-284166000000
1560037	-604328000000	1560037	-505184000000	1560037	-38552000000	1560037	-447138000000	1560037	-29325000000
1560007	-600988000000	1560007	-514711000000	1560007	-374307000000	1560007	-447437000000	1560007	-302333000000
1559976	-593816000000	1559976	-527629000000	1559976	-363095000000	1559976	-447736000000	1559976	-296943000000
1559946	-586407000000	1559946	-534983000000	1559946	-351883000000	1559946	-448035000000	1559946	-291554000000
1559915	-588975000000	1559915	-536859000000	1559915	-356679000000	1559915	-444428000000	1559915	-301777000000
1559885	-60192000000	1559885	-541307000000	1559885	-361476000000	1559885	-440821000000	1559885	-312001000000
1559854	-612178000000	1559854	-550306000000	1559854	-366272000000	1559854	-437214000000	1559854	-329462000000
1559824	-611099000000	1559824	-554158000000	1559824	-371068000000	1559824	-433607000000	1559824	-346922000000
1559793	-604157000000	1559793	-545901000000	1559793	-373323000000	1559793	-440522000000	1559793	-348402000000
1559763	-597909000000	1559763	-533402000000	1559763	-375578000000	1559763	-447437000000	1559763	-349881000000
1559732	-590772000000	1559732	-528094000000	1559732	-377833000000	1559732	-439047000000	1559732	-336887000000
1559702	-583661000000	1559702	-528335000000	1559702	-380088000000	1559702	-430658000000	1559702	-323893000000
1559671	-585145000000	1559671	-524994000000	1559671	-395757000000	1559671	-433109000000	1559671	-33423000000
1559641	-595823000000	1559641	-518829000000	1559641	-411426000000	1559641	-43556000000	1559641	-344567000000
155961	-601472000000	155961	-519641000000	155961	-413539000000	155961	-438011000000	155961	-347667000000
1559579	-594317000000	1559579	-529748000000	1559579	-415653000000	1559579	-440462000000	1559579	-350767000000
1559549	-587892000000	1559549	-540528000000	1559549	-410142000000	1559549	-45487000000	1559549	-356128000000
1559518	-595202000000	1559518	-546145000000	1559518	-40463000000	1559518	-469278000000	1559518	-36149000000
1559488	-604343000000	1559488	-549762000000	1559488	-399119000000	1559488	-458178000000	1559488	-352378000000
1559457	-595241000000	1559457	-553985000000	1559457	-393608000000	1559457	-447078000000	1559457	-343266000000
1559427	-572494000000	1559427	-555277000000	1559427	-391556000000	1559427	-442614000000	1559427	-341702000000
1559396	-560488000000	1559396	-551765000000	1559396	-389504000000	1559396	-438151000000	1559396	-340138000000
1559366	-569212000000	1559366	-548281000000	1559366	-387452000000	1559366	-441339000000	1559366	-338574000000
1559335	-585241000000	1559335	-54869000000	1559335	-3854000000	1559335	-444528000000	1559335	-337009000000
1559305	-596102000000	1559305	-549405000000	1559305	-383631000000	1559305	-444209000000	1559305	-325495000000
1559274	-603957000000	1559274	-545805000000	1559274	-381862000000	1559274	-44389000000	1559274	-31398000000
1559244	-612163000000	1559244	-540915000000	1559244	-366537000000	1559244	-451223000000	1559244	-316939000000
1559213	-616185000000	1559213	-542176000000	1559213	-351212000000	1559213	-458557000000	1559213	-319898000000
1559183	-613871000000	1559183	-550847000000	1559183	-350996000000	1559183	-466847000000	1559183	-321311000000
1559152	-611087000000	1559152	-55902000000	1559152	-35078000000	1559152	-475137000000	1559152	-322724000000
1559121	-611096000000	1559121	-558461000000	1559121	-350563000000	1559121	-457919000000	1559121	-309664000000
1559091	-609143000000	1559091	-550521000000	1559091	-350347000000	1559091	-440701000000	1559091	-296604000000
155906	-602262000000	155906	-544624000000	155906	-341094000000	155906	-4466000000	155906	-315808000000
155903	-595069000000	155903	-546392000000	155903	-331841000000	155903	-452499000000	155903	-335012000000
1558999	-592397000000	1558999	-550933000000	1558999	-354217000000	1558999	-458397000000	1558999	-330395000000
1558969	-594891000000	1558969	-551711000000	1558969	-376593000000	1558969	-464296000000	1558969	-311304000000
1558938	-603449000000	1558938	-552178000000	1558938	-3744000000	1558938	-458627000000	1558938	-322555000000
1558908	-618437000000	1558908	-560509000000	1558908	-372207000000	1558908	-452957000000	1558908	-362753000000
1558877	-633052000000	1558877	-574188000000	1558877	-370014000000	1558877	-447288000000	1558877	-379733000000
1558847	-637382000000	1558847	-580881000000	1558847	-367821000000	1558847	-441618000000	1558847	-367766000000
1558816	-630721000000	1558816	-577131000000	1558816	-370711000000	1558816	-448384000000	1558816	-355497000000
1558785	-620655000000	1558785	-57444000000	1558785	-373601000000	1558785	-455149000000	1558785	-372175000000
1558755	-610312000000	1558755	-580731000000	1558755	-376492000000	1558755	-461915000000	1558755	-387949000000
1558725	-597788000000	1558724	-586972000000	1558724	-379382000000	1558724	-46868000000	1558724	-374776000000
1558694	-587732000000	1558694	-581538000000	1558694	-387849000000	1558694	-457192000000	1558694	-351049000000
1558663	-58927000000	1558663	-568762000000	1558663	-396317000000	1558663	-445703000000	1558663	-341796000000
1558633	-600112000000	1558633	-562295000000	1558633	-391229000000	1558633	-420504000000	1558633	-356364000000
1558602	-606688000000	1558602	-566549000000	1558602	-386142000000	1558602	-395305000000	1558602	-370932000000
1558572	-604034000000	1558572	-575184000000	1558572	-372582000000	1558572	-390831000000	1558572	-379469000000
1558541	-602113000000	1558541	-5823000000	1558541	-359022000000	1558541	-411866000000	1558541	-388006000000
1558511	-607627000000	1558511	-58472000000	1558511	-359018000000	1558511	-42716000000	1558511	-382069000000
155848	-613198000000	155848	-578795000000	155848	-359013000000	155848	-42715000000	155848	-376133000000
155845	-611017000000	155845	-565991000000	155845	-358735000000	155845	-431226000000	155845	-363789000000
1558419	-60447000000	1558419	-557146000000	1558419	-358457000000	1558419	-435301000000	1558419	-351445000000
1558389	-598554000000	1558389	-560524000000	1558389	-358179000000	1558389	-43842000000	1558389	-353575000000
1558358	-590418000000	1558358	-569892000000	1558358	-357901000000	1558358	-441538000000	1558358	-355704000000
1558328	-577911000000	1558328	-574058000000	1558328	-363554000000	1558328	-440193000000	1558328	-358738000000
1558297	-567405000000	1558297	-57207000000	1558297	-369206000000	1558297	-438848000000	1558297	-361773000000
1558266	-56433000000	1558266	-568164000000	1558266	-374859000000	1558266	-437503000000	1558266	-350333000000
1558236	-564508000000	1558236	-559675000000	1558236	-380511000000	1558236	-436158000000	1558236	-338894000000
1558205	-562608000000	1558205	-544526000000	1558205	-379669000000	1558205	-431305000000	1558205	-342833000000
1558175	-561128000000	1558175	-533993000000	1558175	-378826000000	1558175	-426453000000	1558175	-346771000000
1558144	-563673000000	1558144	-540724000000	1558144	-377983000000	1558144	-4216000000	1558144	-35071000000
1558114	-567161000000	1558114	-557773000000	1558114	-37714000000	1558114	-416748000000	1558114	-354649000000
1558083	-567804000000	1558083	-5667000000	1558083	-385899000000	1558083	-425287000000	1558083	-350597000000
1558053	-567449000000	1558053	-563578000000	1558053	-394658000000	1558053	-433826000000	1558053	-346545000000
1558022	-567874000000	1558022	-55917000000	1558022	-403417000000	1558022	-442365000000	1558022	-342494000000
1557992	-566563000000	1557992	-556211000000	1557992	-412176000000	1557992	-450905000000	1557992	-338442000000
1557961	-563528000000	1557961	-547545000000	1557961	-407344000000	1557961	-445942000000	1557961	-336425000000
1557931	-563487000000	1557931	-536781000000	1557931	-402512000000	1557931	-44098000000	1557931	-334409000000
15579	-565829000000	15579	-537931000000	15579	-397681000000	15579	-436018000000	15579	-325155000000
155787	-56285000000	155787	-550156000000	155787	-392849000000	155787	-431056000000	155787	-315902000000
1557839	-554457000000	1557839	-555141000000	1557839	-39536000000	1557839	-419717000000	1557839	-319766000000
1557808	-55319000000	1557808	-546847000000	1557808	-39787000000	1557808	-408378000000	1557808	-323629000000
1557778	-565658000000	1557778	-541974000000	1557778	-401228000000	1557778	-412344000000	1557778	-313019000000
1557747	-579898000000	1557747	-550273000000	1557747	-404586000000	1557747	-416309000000	1557747	-302409000000
1557717	-581687000000	1557717	-555817000000	1557717	-396578000000	1557717	-446102000000	1557717	-3068000000
1557686	-573841000000	1557686	-543397000000	1557686	-402124000000	1557686	-475894000000	1557686	-311191000000
1557656	-568147000000	1557656	-525796000000	1557656	-413601000000	1557656	-48528000000	1557656	-301108000000
1557625	-567035000000	1557625	-525743000000	1557625	-402486000000	1557625	-469159000000	1557625	-291026000000
1557595	-565622000000	1557595	-54249000000	1557595	-382334000000	1557595	-448095000000	1557595	-293306000000
1557564	-564733000000	1557564	-555341000000	1557564	-375737000000	1557564	-442336000000	1557564	-295587000000
1557534	-569067000000	1557534	-553333000000	1557534	-391733000000	1557534	-441678000000	1557534	-297867000000
1557503	-577491000000	1557503	-544284000000	1557503	-407728000000	1557503	-44102000000	1557503	-300147000000
1557473	-585967000000	1557473	-538816000000	1557473	-40242000000	1557473	-43823000000	1557473	-292176000000
1557442	-594753000000	1557442	-5404000000	1557442	-397111000000	1557442	-43544000000	1557442	-284204000000
1557411	-602748000000	1557412	-54878000000	1557412	-391803000000	1557412	-440303000000	1557412	-290706000000
1557381	-602239000000	1557381	-55989000000	1557381	-386495000000	1557381	-445165000000	1557381	-297207000000
155735	-591453000000	155735	-563366000000	155735	-372714000000	155735	-44381000000	155735	-299789000000
155732	-58479000000	155732	-551765000000	155732	-358934000000	155732	-442455000000	155732	-302371000000
1557289	-595437000000	1557289	-532236000000	1557289	-358709000000	1557289	-4411000000	1557289	-319426000000
1557259	-612703000000	1557259	-519782000000	1557259	-358484000000	1557259	-439745000000	1557259	-336482000000
1557228	-61312000000	1557228	-519383000000	1557228	-360659000000	1557228	-450227000000	1557228	-338461000000
1557198	-592617000000	1557198	-523117000000	1557198	-362835000000	1557198	-460709000000	1557198	-340439000000
1557167	-572353000000	1557167	-524461000000	1557167	-36501000000	1557167	-455887000000	1557167	-318296000000
1557137	-571471000000	1557137	-526624000000	1557137	-367185000000	1557137	-451064000000	1557137	-296152000000
[truncated: 63,539 more rows]
