# Supplementary material for: Photoactivated Enzymatic Reaction Network Enables Spatiotemporal Programming of Thiol/Disulfide Redox Systems
Source: Angew Chem Int Ed Engl. 2025 May 5;64(25):e202503822. doi: 10.1002/anie.202503822 (PMC12171324; doi:10.1002/anie.202503822)
Supplement: Supplementary file 5 — Supplementary Information [file ANIE-64-e202503822-s001.zip › Research Data/Supporting Information/Figure S4/Figure S4b.xlsx]

## Sheet: Sheet1
Figure S4 b
Unirradiated		Irradiated
X	Y	X	Y
196.8	-0.05064	196.8	-0.2464
197.6	-0.04696	197.6	-0.22086
198.4	-0.04334	198.4	-0.1966
199.2	-0.03979	199.2	-0.17363
200	-0.03631	200	-0.15193
200.8	-0.03289	200.8	-0.13152
201.6	-0.02954	201.6	-0.11239
202.4	-0.02626	202.4	-0.09454
203.2	-0.02304	203.2	-0.07797
204	-0.01988	204	-0.06268
204.8	-0.01679	204.8	-0.04868
205.6	-0.01377	205.6	-0.03595
206.4	-0.01081	206.4	-0.02451
207.2	-0.00792	207.2	-0.01435
208	-0.0051	208	-0.00547
208.8	-0.00234	208.8	0.00213
209.6	0.01467	209.6	0.01019
210.5	0.03487	210.5	0.00917
211.3	0.0196	211.3	-0.00772
212.1	0.00976	212.1	-0.01192
212.9	0.01136	212.9	-0.00918
213.7	0.01326	213.7	-0.00665
214.5	0.01384	214.5	-0.00547
215.3	0.01561	215.3	-0.00306
216.1	0.01593	216.1	-0.00188
216.9	0.01807	216.9	11.9016
217.7	0.01864	217.7	69.1865
218.5	0.01985	218.5	0.00102
219.3	0.01954	219.3	0.00228
220.1	0.02098	220.1	0.00441
220.9	0.02094	220.9	0.0036
221.7	0.02197	221.7	0.00454
222.5	0.0214	222.5	0.00516
223.3	0.02386	223.3	0.0055
224.1	0.02466	224.1	0.00455
224.9	0.02573	224.9	0.00466
225.7	0.02608	225.7	0.00431
226.5	0.02816	226.5	0.00417
227.3	0.029	227.3	0.00525
228.1	0.02977	228.1	0.00692
228.9	0.0308	228.9	0.00776
229.7	0.03106	229.7	0.00863
230.5	0.03196	230.5	0.00995
231.3	0.03237	231.3	0.01059
232.1	0.03454	232.1	0.01254
232.9	0.03638	232.9	0.01581
233.7	0.0416	233.7	0.02114
234.5	0.04778	234.5	0.0296
235.3	0.0562	235.3	0.03928
236.1	0.06609	236.1	0.05201
236.9	0.08054	236.9	0.06933
237.7	0.09564	237.7	0.08736
238.4	0.1128	238.4	0.10689
239.2	0.13286	239.2	0.12877
240	0.15352	240	0.15162
240.8	0.17632	240.8	0.17716
241.6	0.20053	241.6	0.20306
242.4	0.22594	242.4	0.22949
243.2	0.25119	243.2	0.25785
244	0.27853	244	0.28662
244.8	0.30506	244.8	0.31361
245.6	0.33249	245.6	0.34262
246.4	0.3593	246.4	0.37009
247.2	0.38688	247.2	0.39588
248	0.41067	248	0.41982
248.8	0.43224	248.8	0.44041
249.6	0.45186	249.6	0.45948
250.4	0.47025	250.4	0.47523
251.2	0.48416	251.2	0.48796
252	0.49481	252	0.49772
252.8	0.50341	252.8	0.50417
253.6	0.50947	253.6	0.50797
254.4	0.5121	254.4	0.50838
255.2	0.51146	255.2	0.50616
256	0.50885	256	0.50289
256.8	0.50429	256.8	0.49687
257.6	0.49928	257.6	0.4898
258.4	0.49171	258.4	0.48134
259.2	0.48246	259.2	0.47079
260	0.4723	260	0.45998
260.8	0.46078	260.8	0.44864
261.6	0.44757	261.6	0.43473
262.4	0.43375	262.4	0.41915
263.2	0.41851	263.2	0.40385
264	0.40271	264	0.3886
264.8	0.38694	264.8	0.37336
265.6	0.371	265.6	0.35731
266.4	0.35433	266.4	0.34139
267.2	0.33732	267.2	0.32683
268	0.32064	268	0.31199
268.8	0.30418	268.8	0.29857
269.6	0.28891	269.6	0.28582
270.3	0.27387	270.3	0.27283
271.1	0.25868	271.1	0.26122
271.9	0.24425	271.9	0.25048
272.7	0.23038	272.7	0.23978
273.5	0.21816	273.5	0.23095
274.3	0.20655	274.3	0.22278
275.1	0.1964	275.1	0.21614
275.9	0.18719	275.9	0.21086
276.7	0.17929	276.7	0.20504
277.5	0.17158	277.5	0.20002
278.3	0.16451	278.3	0.19555
279.1	0.15719	279.1	0.19114
279.9	0.15127	279.9	0.18715
280.7	0.14644	280.7	0.18323
281.5	0.14203	281.5	0.18023
282.3	0.13775	282.3	0.17742
283.1	0.13444	283.1	0.17512
283.9	0.13129	283.9	0.17311
284.7	0.12793	284.7	0.17062
285.5	0.12528	285.5	0.168
286.3	0.12302	286.3	0.16582
287.1	0.12084	287.1	0.16433
287.8	0.11886	287.8	0.16285
288.6	0.11675	288.6	0.16164
289.4	0.11503	289.4	0.16073
290.2	0.11357	290.2	0.15983
291	0.11211	291	0.15952
291.8	0.11098	291.8	0.1594
292.6	0.11012	292.6	0.15983
293.4	0.11004	293.4	0.16061
294.2	0.10949	294.2	0.16156
295	0.10951	295	0.16294
295.8	0.10976	295.8	0.16437
296.6	0.11016	296.6	0.16604
297.4	0.11095	297.4	0.16795
298.2	0.11207	298.2	0.17013
299	0.11384	299	0.17205
299.8	0.11523	299.8	0.17372
300.6	0.11669	300.6	0.17525
301.3	0.11848	301.3	0.17717
302.1	0.12005	302.1	0.17878
302.9	0.12149	302.9	0.18046
303.7	0.12304	303.7	0.18198
304.5	0.12424	304.5	0.18327
305.3	0.12514	305.3	0.1847
306.1	0.12608	306.1	0.18584
306.9	0.12714	306.9	0.1876
307.7	0.12767	307.7	0.1887
308.5	0.12854	308.5	0.18969
309.3	0.12947	309.3	0.19068
310.1	0.13029	310.1	0.19169
310.9	0.13114	310.9	0.1927
311.7	0.13172	311.7	0.19365
312.4	0.13239	312.4	0.19439
313.2	0.13281	313.2	0.19515
314	0.13301	314	0.19565
314.8	0.13327	314.8	0.19635
315.6	0.13323	315.6	0.19651
316.4	0.13333	316.4	0.19651
317.2	0.13316	317.2	0.19676
318	0.13252	318	0.19669
318.8	0.13224	318.8	0.19694
319.6	0.13207	319.6	0.19732
320.4	0.13187	320.4	0.19787
321.2	0.13161	321.2	0.19839
322	0.13138	322	0.19921
322.7	0.13119	322.7	0.19977
323.5	0.13092	323.5	0.20096
324.3	0.13117	324.3	0.20285
325.1	0.13192	325.1	0.20495
325.9	0.13291	325.9	0.20758
326.7	0.13421	326.7	0.2108
327.5	0.13587	327.5	0.21439
328.3	0.13811	328.3	0.21915
329.1	0.14141	329.1	0.2249
329.9	0.14494	329.9	0.23111
330.7	0.14902	330.7	0.23783
331.4	0.15396	331.4	0.24476
332.2	0.15952	332.2	0.25202
333	0.16533	333	0.25978
333.8	0.17157	333.8	0.2682
334.6	0.17819	334.6	0.27692
335.4	0.18527	335.4	0.28579
336.2	0.19292	336.2	0.2949
337	0.2013	337	0.30465
337.8	0.20962	337.8	0.31429
338.6	0.21821	338.6	0.32443
339.4	0.2271	339.4	0.33461
340.1	0.23648	340.1	0.34555
340.9	0.24611	340.9	0.35686
341.7	0.2554	341.7	0.36833
342.5	0.26555	342.5	0.37991
343.3	0.2758	343.3	0.39147
344.1	0.28618	344.1	0.40306
344.9	0.29677	344.9	0.41516
345.7	0.30719	345.7	0.42695
346.5	0.31828	346.5	0.43906
347.3	0.32964	347.3	0.45134
348	0.34157	348	0.46409
348.8	0.35397	348.8	0.47663
349.6	0.36607	349.6	0.48953
350.4	0.37846	350.4	0.50242
351.2	0.39116	351.2	0.51561
352	0.40362	352	0.52974
352.8	0.41683	352.8	0.54281
353.6	0.42961	353.6	0.55547
354.4	0.44288	354.4	0.56834
355.1	0.45631	355.1	0.58065
355.9	0.46956	355.9	0.59319
356.7	0.48324	356.7	0.60597
357.5	0.49687	357.5	0.61874
358.3	0.51064	358.3	0.63107
359.1	0.52472	359.1	0.64303
359.9	0.53894	359.9	0.65547
360.7	0.55262	360.7	0.66773
361.5	0.56659	361.5	0.67883
362.2	0.58064	362.2	0.69043
363	0.59479	363	0.7019
363.8	0.60902	363.8	0.71359
364.6	0.62334	364.6	0.7252
365.4	0.63761	365.4	0.73605
366.2	0.65204	366.2	0.74669
367	0.66685	367	0.75711
367.8	0.68037	367.8	0.76711
368.5	0.69416	368.5	0.77719
369.3	0.70783	369.3	0.78595
370.1	0.72096	370.1	0.79425
370.9	0.73398	370.9	0.80234
371.7	0.7471	371.7	0.81025
372.5	0.75929	372.5	0.81717
373.3	0.77124	373.3	0.82423
374.1	0.78298	374.1	0.83032
374.8	0.7945	374.8	0.83593
375.6	0.80531	375.6	0.84124
376.4	0.81627	376.4	0.8456
377.2	0.82613	377.2	0.84981
378	0.83571	378	0.85332
378.8	0.84518	378.8	0.85576
379.6	0.85398	379.6	0.85887
380.3	0.86242	380.3	0.86068
381.1	0.87104	381.1	0.86187
381.9	0.87824	381.9	0.86192
382.7	0.88513	382.7	0.86115
383.5	0.8907	383.5	0.86003
384.3	0.89549	384.3	0.85768
385.1	0.90045	385.1	0.85463
385.9	0.90444	385.9	0.85181
386.6	0.90757	386.6	0.84841
387.4	0.91132	387.4	0.84463
388.2	0.91433	388.2	0.83999
389	0.91671	389	0.83479
389.8	0.91852	389.8	0.82939
390.6	0.92025	390.6	0.82352
391.4	0.92057	391.4	0.81684
392.1	0.92108	392.1	0.80955
392.9	0.92051	392.9	0.80077
393.7	0.91926	393.7	0.79179
394.5	0.91829	394.5	0.78295
395.3	0.91641	395.3	0.77306
396.1	0.91303	396.1	0.76215
396.8	0.90898	396.8	0.75075
397.6	0.90386	397.6	0.7383
398.4	0.89855	398.4	0.72549
399.2	0.89223	399.2	0.71209
400	0.88538	400	0.69779
400.8	0.87719	400.8	0.68276
401.6	0.86858	401.6	0.66708
402.3	0.85948	402.3	0.6509
403.1	0.84898	403.1	0.63493
403.9	0.83825	403.9	0.61766
404.7	0.8269	404.7	0.60037
405.5	0.81353	405.5	0.5822
406.3	0.79989	406.3	0.564
407	0.78525	407	0.5459
407.8	0.77084	407.8	0.52741
408.6	0.7559	408.6	0.50935
409.4	0.74081	409.4	0.49141
410.2	0.72545	410.2	0.47344
411	0.71052	411	0.45596
411.8	0.69481	411.8	0.43885
412.5	0.6794	412.5	0.42191
413.3	0.66373	413.3	0.4055
414.1	0.64759	414.1	0.38921
414.9	0.63148	414.9	0.37302
415.7	0.61543	415.7	0.35736
416.5	0.59892	416.5	0.34173
417.2	0.5824	417.2	0.3265
418	0.5655	418	0.31166
418.8	0.54823	418.8	0.29667
419.6	0.53078	419.6	0.28205
420.4	0.51358	420.4	0.26777
421.2	0.49659	421.2	0.25396
421.9	0.4797	421.9	0.24028
422.7	0.46263	422.7	0.22722
423.5	0.44556	423.5	0.21458
424.3	0.42809	424.3	0.20256
425.1	0.4117	425.1	0.19088
425.8	0.39521	425.8	0.18006
426.6	0.3785	426.6	0.16938
427.4	0.36269	427.4	0.15922
428.2	0.3469	428.2	0.1495
429	0.33116	429	0.14025
429.8	0.31582	429.8	0.13148
430.5	0.30096	430.5	0.12311
431.3	0.28683	431.3	0.1151
432.1	0.27275	432.1	0.10763
432.9	0.25945	432.9	0.10026
433.7	0.24604	433.7	0.09335
434.4	0.23364	434.4	0.08715
435.2	0.22164	435.2	0.08121
436	0.20967	436	0.07522
436.8	0.19782	436.8	0.0702
437.6	0.18679	437.6	0.06494
438.4	0.1764	438.4	0.06013
439.1	0.16622	439.1	0.05594
439.9	0.15599	439.9	0.05159
440.7	0.14652	440.7	0.04728
441.5	0.13788	441.5	0.04358
442.3	0.12961	442.3	0.0402
443	0.12206	443	0.0375
443.8	0.11421	443.8	0.03421
444.6	0.10656	444.6	0.03182
445.4	0.0995	445.4	0.02907
446.2	0.09312	446.2	0.02692
446.9	0.08643	446.9	0.02498
447.7	0.08035	447.7	0.0231
448.5	0.07514	448.5	0.02158
449.3	0.06995	449.3	0.02013
450.1	0.06488	450.1	0.01858
450.8	0.06058	450.8	0.01733
451.6	0.05602	451.6	0.01592
452.4	0.05158	452.4	0.01453
453.2	0.04783	453.2	0.01349
454	0.04452	454	0.01267
454.7	0.04177	454.7	0.01223
455.5	0.03864	455.5	0.0115
456.3	0.03556	456.3	0.01073
457.1	0.03324	457.1	0.01024
457.9	0.03153	457.9	0.00992
458.6	0.02946	458.6	0.00961
459.4	0.02783	459.4	0.00943
460.2	0.02615	460.2	0.00984
461	0.02417	461	0.00966
461.8	0.02273	461.8	0.00963
462.5	0.02112	462.5	0.00945
463.3	0.01982	463.3	0.00879
464.1	0.0188	464.1	0.00866
464.9	0.01815	464.9	0.00821
465.7	0.01709	465.7	0.00819
466.4	0.01584	466.4	0.00782
467.2	0.01463	467.2	0.00741
468	0.01331	468	0.00698
468.8	0.01227	468.8	0.00584
469.5	0.01104	469.5	0.00542
470.3	0.00952	470.3	0.00521
471.1	0.00887	471.1	0.00481
471.9	0.00821	471.9	0.00453
472.7	0.00715	472.7	0.00404
473.4	0.00643	473.4	0.00381
474.2	0.0057	474.2	0.00335
475	0.00538	475	0.00314
475.8	0.00431	475.8	0.00278
476.5	0.00408	476.5	0.00263
477.3	0.0041	477.3	0.00244
478.1	0.004	478.1	0.00247
478.9	0.00329	478.9	0.00199
479.7	0.00322	479.7	0.00199
480.4	0.00363	480.4	0.0022
481.2	0.00358	481.2	0.003
482	0.00303	482	0.00306
482.8	0.00293	482.8	0.00366
483.5	0.00243	483.5	0.00428
484.3	0.00151	484.3	0.00402
485.1	0.0018	485.1	0.00407
485.9	0.00146	485.9	0.00389
486.7	0.00143	486.7	0.0037
487.4	0.00176	487.4	0.00359
488.2	0.00153	488.2	0.00288
489	94.8973	489	0.00278
489.8	53.8152	489.8	0.00242
490.5	51.0708	490.5	0.00176
491.3	-46.0907	491.3	0.00138
492.1	-59.2579	492.1	0.00124
492.9	-89.7827	492.9	0.00128
493.6	-0.00116	493.6	0.00127
494.4	-0.00121	494.4	0.0013
495.2	-0.00136	495.2	99.7406
496	-0.00138	496	0.00101
496.7	-63.9813	496.7	0.00112
497.5	-58.7755	497.5	94.4448
498.3	-49.9212	498.3	77.8152
499.1	-0.00122	499.1	2.3557
499.8	-69.3074	499.8	-0.354434
