# Supplementary material for: Photoactivated Enzymatic Reaction Network Enables Spatiotemporal Programming of Thiol/Disulfide Redox Systems
Source: Angew Chem Int Ed Engl. 2025 May 5;64(25):e202503822. doi: 10.1002/anie.202503822 (PMC12171324; doi:10.1002/anie.202503822)
Supplement: Supplementary file 5 — Supplementary Information [file ANIE-64-e202503822-s001.zip › Research Data/Supporting Information/Figure S11/Figure S9c, d, e.xlsx]

## Sheet: Sheet1
Figure S9c, d, e
Initial State			Quasi Steady State			Final State
Frequency	Storage Modulus	Loss Modulus	Frequency	Storage Modulus	Loss Modulus	Frequency	Storage Modulus	Loss Modulus
[Hz]	[Pa]	[Pa]	[Hz]	[Pa]	[Pa]
100	110140	55068	100	69193	138390	100	84485	42242
79.4	64901	3245	79.4	39092	78184	79.4	51161	25581
63.1	27493	13747	63.1	16628	33256	63.1	21181	1059
50.1	15147	0.75736	50.1	0.82227	16445	50.1	11490	0.57449
39.8	8692.4	0.43462	39.8	390.71	8364.3	39.8	6603	0.33015
31.6	5100.5	0.25503	31.6	2572.8	4459.1	31.6	3866.4	0.19332
25.1	3076.2	0.15381	25.1	3875.4	2478.1	25.1	2276.1	0.11381
20	1943.5	0.09717	20	4823.8	1563	20	1599.5	0.07998
15.8	1166.8	0.05834	15.8	5287.8	1002.9	15.8	0.46194	923.88
12.6	0.03533	706.54	12.6	5573.7	724.61	12.6	0.27567	551.34
10	0.0218	436.06	10	5759	595.07	10	0.16858	337.17
7.94	0.13637	272.74	7.94	5887.3	545.8	7.94	0.10408	208.16
6.31	0.15478	170.96	6.31	5973.8	543.57	6.31	0.65961	131.92
5.01	0.24119	108.24	5.01	6035.3	572.48	5.01	0.4227	84.54
3.98	0.24909	69817	3.98	6079.1	624.91	3.98	0.27464	54928
3.16	0.22381	44762	3.16	6109.4	695.81	3.16	0.18101	36203
2.51	0.14895	29.79	2.51	6124.8	784.33	2.51	0.13024	26047
2	0.10166	20332	2	6125	891.85	2	0.88393	17679
1.58	0.29215	13843	1.58	6110	1019.8	1.58	0.65265	13053
1.26	0.26479	92959	1.26	6074.8	1169	1.26	0.51144	10229
1	0.2523	70461	1	6016.1	1341.4	1	0.89304	83351
0.794	0.15393	50785	0.794	5926.2	1538.2	0.794	16624	6414
0.631	0.21044	42089	0.631	5797	1759.2	0.631	23607	51087
0.501	0.16274	32548	0.501	5618.4	2001.8	0.501	27504	44681
0.398	0.15052	26961	0.398	5377.5	2261.3	0.398	29331	3738
0.316	0.12916	20946	0.316	5077.7	2523.6	0.316	30882	29845
0.251	0.33877	16281	0.251	4699.7	2773.6	0.251	31822	2512
0.2	0.45484	14065	0.2	4230.6	2984.6	0.2	33814	22543
0.158	0.47497	11641	0.158	3680.9	3124	0.158	34323	19969
0.126	0.43071	0.84412	0.126	3072.6	3159.7	0.126	36488	17838
0.1	0.38898	0.81644	0.1	2449.1	3073.1	0.1	37832	16455
0.0794	0.44456	0.54795	0.0794	1859.8	2868.3	0.0794	39928	15869
0.0631	0.41055	0.51747	0.0631	1346.8	2571.3	0.0631	4007	1479
0.0501	0.41827	0.55273	0.0501	938.4	2227.6	0.0501	42787	13718
0.0398	0.51051	0.35779	0.0398	632.7	1874.9	0.0398	4447	1467
0.0316	0.53357	0.33365	0.0316	415.82	1544.5	0.0316	46135	13866
0.0251	0.55748	0.24365	0.0251	268.03	1251.1	0.0251	47711	13686
0.02	0.53644	0.25357	0.02	171	1000.9	0.02	49139	13705
0.0158	0.58712	0.25728	0.0158	107.32	792.57	0.0158	50452	14215
0.0126	0.6402	0.26224	0.0126	67146	622.09	0.0126	51351	13806
0.01	0.67605	0.20317	0.01	43183	485.18	0.01	52184	14416
0.00794	0.64941	0.22748	0.00794	27.34	374.65	0.00794	53543	1457
0.00631	0.68204	0.20517	0.00631	16705	287.63	0.00631	5437	14596
0.00501	0.71527	0.19163	0.00501	12194	219.47	0.00501	55777	15287
0.00398	0.67311	0.18764	0.00398	8104	165	0.00398	56781	15584
			0.00316	48445	120.6
