# Supplementary material for: Photoactivated Enzymatic Reaction Network Enables Spatiotemporal Programming of Thiol/Disulfide Redox Systems
Source: Angew Chem Int Ed Engl. 2025 May 5;64(25):e202503822. doi: 10.1002/anie.202503822 (PMC12171324; doi:10.1002/anie.202503822)
Supplement: Supplementary file 5 — Supplementary Information [file ANIE-64-e202503822-s001.zip › Research Data/Supporting Information/Figure S10/Figure S8b, c, d.xlsx]

## Sheet: Sheet1
Figure S8b, c, d
Initial State			Quasi Steady State			Final State
Frequency	Storage Modulus	Loss Modulus	Frequency	Storage Modulus	Loss Modulus	Frequency	Storage Modulus	Loss Modulus
[Hz]	[Pa]	[Pa]	[Hz]	[Pa]	[Pa]	[Hz]	[Pa]	[Pa]
100	48176	96352	100	78443	156890	100	99794	49897
79.4	28214	56428	79.4	41774	83549	79.4	57409	28705
63.1	11931	23862	63.1	17522	35044	63.1	25101	12551
50.1	0.63189	12638	50.1	0.84782	16956	50.1	13763	0.68816
39.8	6968.3	0.34841	39.8	2841.2	8606.8	39.8	7867.9	0.39339
31.6	3888.5	0.19443	31.6	5387.9	4463.2	31.6	4644.3	0.23221
25.1	2262.4	0.11312	25.1	6866.2	2342.9	25.1	2817.8	0.14089
20	0.07407	1481.4	20	7962.8	1281.3	20	1807.9	0.0904
15.8	0.04257	851.33	15.8	8433.9	736.89	15.8	1075.8	0.05379
12.6	0.02513	502.5	12.6	8730.2	448.04	12.6	0.03244	648.86
10	0.15045	300.91	10	8912.4	292.22	10	0.01999	399.9
7.94	0.23824	187.65	7.94	9026.2	203.46	7.94	0.1246	249.19
6.31	0.28949	117.9	6.31	9097	152.35	6.31	0.18692	157.38
5.01	0.18185	76371	5.01	9142.3	121	5.01	0.10489	100.98
3.98	0.25612	51224	3.98	9172	101.59	3.98	0.12721	65443
3.16	0.17395	34789	3.16	9188.6	86076	3.16	0.1173	43.46
2.51	0.12403	24807	2.51	9199	76769	2.51	0.14553	29106
2	0.2	17311	2	9206.3	72.81	2	0.10321	20642
1.58	0.21709	12342	1.58	9209.6	69488	1.58	0.1412	14482
1.26	0.27189	94377	1.26	9211.6	69259	1.26	0.13762	10752
1	0.2658	73159	1	9212.2	70534	1	0.15181	78361
0.794	0.27201	54403	0.794	9211.7	73537	0.794	0.10891	61782
0.631	0.20803	41605	0.631	9212.5	79044	0.631	0.23334	46668
0.501	0.16326	32653	0.501	9212.2	86454	0.501	0.17985	3597
0.398	0.13474	26949	0.398	9209.8	96673	0.398	0.1289	28278
0.316	0.17624	19525	0.316	9207.4	108.39	0.316	0.20322	23365
0.251	0.24796	17931	0.251	9204.8	123.45	0.251	0.25787	18146
0.2	0.06607	12349	0.2	9201.8	141.63	0.2	0.31315	15344
0.158	0.11005	11105	0.158	9200.7	162.61	0.158	0.36064	12265
0.126	0.10877	10246	0.126	9199.6	188.51	0.126	0.45088	10213
0.1	0.1745	0.75528	0.1	9199.8	220.12	0.1	0.36683	0.73973
0.0794	0.10144	0.65941	0.0794	9202.6	249.89	0.0794	0.41072	0.58408
0.0631	0.15837	0.46891	0.0631	9206.4	296.88	0.0631	0.44254	0.534
0.0501	0.15447	0.38244	0.0501	9208.7	346.6	0.0501	0.35604	0.58476
0.0398	0.21554	0.33213	0.0398	9212.2	407.08	0.0398	0.44868	0.32949
0.0316	0.14373	0.28411	0.0316	9212.5	474.39	0.0316	0.42639	0.32929
0.0251	0.07101	0.25782	0.0251	9215.4	549.49	0.0251	0.44224	0.26615
0.02	0.17066	0.19434	0.02	9216.7	643.34	0.02	0.42855	0.27223
0.0158	0.14953	0.16552	0.0158	9208.5	757.43	0.0158	0.43745	0.21652
0.0126	0.16088	0.16712	0.0126	9205.1	868.2	0.0126	0.39757	0.16462
0.01	0.16215	0.10815	0.01	9194.6	1008.9	0.01	0.41233	0.18086
0.00794	0.18683	0.11795	0.00794	9180.1	1164.6	0.00794	0.39813	0.17107
0.00631	0.11626	0.06153	0.00631	9158	1328.9	0.00631	0.47716	0.23334
0.00501	0.014639	0.02928	0.00501	9116	1527.9	0.00501	0.52552	0.21011
0.00398	0.057882	0.11576	0.00398	9033.5	1743.6	0.00398	0.59453	0.29411
0.00316	0.20842	0.20672	0.00316	8988.7	1956.5	0.00316	0.43547	0.40069
0.00251	0.61713	0.10592	0.00251	8902.9	2287.7
0.002	0.61214	0.99647	0.002	8851.4	2593.3
			0.00158	8634.2	2900.2
			0.00126	8376	3291.6
