# Supplementary material for: Photoactivated Enzymatic Reaction Network Enables Spatiotemporal Programming of Thiol/Disulfide Redox Systems
Source: Angew Chem Int Ed Engl. 2025 May 5;64(25):e202503822. doi: 10.1002/anie.202503822 (PMC12171324; doi:10.1002/anie.202503822)
Supplement: Supplementary file 5 — Supplementary Information [file ANIE-64-e202503822-s001.zip › Research Data/Supporting Information/Figure S8/Figure S7d.xlsx]

## Sheet: Sheet1
Figure S8d
0 h		1 h		2 h
X	Y	X	Y	X	Y
0	0	0	0	0	0
0.00333	-6e-05	0.00333	-7e-06	0.00333	2e-05
0.00667	-35.8571	0.00667	-9.5e-05	0.00667	0.000123
0.01	-99.6429	0.01	-0.0005	0.01	0.000393
0.01333	-0.00179	0.01333	-0.00152	0.01333	0.00082
0.01667	-0.00247	0.01667	-0.00316	0.01667	0.00116
0.02	-0.00291	0.02	-0.005	0.02	0.00117
0.02333	-0.00319	0.02333	-0.00636	0.02333	0.000912
0.02667	-0.00356	0.02667	-0.00664	0.02667	0.000496
0.03	-0.00429	0.03	-0.0056	0.03	-1.4e-05
0.03333	-0.00573	0.03333	-0.00366	0.03333	-0.000268
0.03667	-0.00826	0.03667	-0.00167	0.03667	-1.9e-05
0.04	-0.01189	0.04	-0.00015	0.04	0.000406
0.04333	-0.01559	0.04333	0.000971	0.04333	0.000333
0.04667	-0.01782	0.04667	0.00203	0.04667	-0.000818
0.05	-0.01759	0.05	0.00314	0.05	-0.0031
0.05333	-0.01494	0.05333	0.0041	0.05333	-0.00588
0.05667	-0.01085	0.05667	0.00455	0.05667	-0.0082
0.06	-0.00689	0.06	0.00427	0.06	-0.00945
0.06333	-0.00436	0.06333	0.00352	0.06333	-0.00957
0.06667	-0.0035	0.06667	0.00263	0.06667	-0.0089
0.07	-0.00379	0.07	0.00172	0.07	-0.00783
0.07333	-0.00465	0.07333	0.000944	0.07333	-0.00673
0.07667	-0.0055	0.07667	0.000445	0.07667	-0.00593
0.08	-0.00578	0.08	-5.3e-05	0.08	-0.00558
0.08333	-0.00522	0.08333	-0.000987	0.08333	-0.00564
0.08667	-0.00408	0.08667	-0.00249	0.08667	-0.00576
0.09	-0.00317	0.09	-0.00434	0.09	-0.00553
0.09333	-0.00326	0.09333	-0.00609	0.09333	-0.00505
0.09667	-0.00452	0.09667	-0.00735	0.09667	-0.00496
0.1	-0.0064	0.1	-0.00798	0.1	-0.00574
0.10333	-0.00818	0.10333	-0.00808	0.10333	-0.00737
0.10667	-0.00936	0.10667	-0.00781	0.10667	-0.00919
0.11	-0.00991	0.11	-0.00741	0.11	-0.01041
0.11333	-0.01008	0.11333	-0.00696	0.11333	-0.01087
0.11667	-0.00999	0.11667	-0.00629	0.11667	-0.01103
0.12	-0.0098	0.12	-0.00545	0.12	-0.01127
0.12333	-0.00974	0.12333	-0.00501	0.12333	-0.01172
0.12667	-0.00985	0.12667	-0.00558	0.12667	-0.01256
0.13	-0.00987	0.13	-0.00721	0.13	-0.01407
0.13333	-0.00952	0.13333	-0.00954	0.13333	-0.01577
0.13667	-0.00869	0.13667	-0.01197	0.13667	-0.01658
0.14	-0.00752	0.14	-0.01389	0.14	-0.01602
0.14333	-0.00649	0.14333	-0.01475	0.14333	-0.01454
0.14667	-0.00618	0.14667	-0.01436	0.14667	-0.01283
0.15	-0.00668	0.15	-0.01306	0.15	-0.01123
0.15333	-0.00744	0.15333	-0.01153	0.15333	-0.01
0.15667	-0.00788	0.15667	-0.0104	0.15667	-0.00956
0.16	-0.00819	0.16	-0.00988	0.16	-0.01004
0.16333	-0.00881	0.16333	-0.00962	0.16333	-0.01096
0.16667	-0.00967	0.16667	-0.00926	0.16667	-0.01138
0.17	-0.01039	0.17	-0.00889	0.17	-0.01064
0.17333	-0.01085	0.17333	-0.00883	0.17333	-0.00897
0.17667	-0.01114	0.17667	-0.00911	0.17667	-0.00737
0.18	-0.01131	0.18	-0.00933	0.18	-0.00662
0.18333	-0.01146	0.18333	-0.00917	0.18333	-0.00664
0.18667	-0.01158	0.18667	-0.00883	0.18667	-0.00689
0.19	-0.01145	0.19	-0.00892	0.19	-0.00691
0.19333	-0.01077	0.19333	-0.00985	0.19333	-0.00628
0.19667	-0.00954	0.19667	-0.0114	0.19667	-0.00484
0.2	-0.00813	0.2	-0.01284	0.2	-0.00285
0.20333	-0.00701	0.20333	-0.01355	0.20333	-0.000712
0.20667	-0.0065	0.20667	-0.01346	0.20667	0.00126
0.21	-0.00665	0.21	-0.01277	0.21	0.00257
0.21333	-0.00727	0.21333	-0.01142	0.21333	0.00284
0.21667	-0.00818	0.21667	-0.00936	0.21667	0.00226
0.22	-0.0094	0.22	-0.00715	0.22	0.00114
0.22333	-0.01088	0.22333	-0.00578	0.22333	-0.00061
0.22667	-0.01218	0.22667	-0.00595	0.22667	-0.00297
0.23	-0.01277	0.23	-0.00768	0.23	-0.00539
0.23333	-0.01246	0.23333	-0.01033	0.23333	-0.00704
0.23667	-0.01164	0.23667	-0.01292	0.23667	-0.00737
0.24	-0.01092	0.24	-0.01457	0.24	-0.00686
0.24333	-0.0106	0.24333	-0.0148	0.24333	-0.00674
0.24667	-0.01054	0.24667	-0.01372	0.24667	-0.00768
0.25	-0.01056	0.25	-0.01181	0.25	-0.00915
0.25333	-0.01062	0.25333	-0.00967	0.25333	-0.01024
0.25667	-0.01061	0.25667	-0.00781	0.25667	-0.01049
0.26	-0.01041	0.26	-0.00644	0.26	-0.00987
0.26333	-0.00997	0.26333	-0.00557	0.26333	-0.00876
0.26667	-0.00932	0.26667	-0.00522	0.26667	-0.00791
0.27	-0.00852	0.27	-0.00556	0.27	-0.00783
0.27333	-0.00779	0.27333	-0.00691	0.27333	-0.00852
0.27667	-0.00724	0.27667	-0.00911	0.27667	-0.00972
0.28	-0.00683	0.28	-0.0114	0.28	-0.01128
0.28333	-0.00631	0.28333	-0.01301	0.28333	-0.01298
0.28667	-0.00558	0.28667	-0.01366	0.28667	-0.01436
0.29	-0.00491	0.29	-0.01367	0.29	-0.01499
0.29333	-0.00484	0.29333	-0.01355	0.29333	-0.01465
0.29667	-0.00568	0.29667	-0.01345	0.29667	-0.01344
0.3	-0.00711	0.3	-0.01326	0.3	-0.01171
0.30333	-0.00857	0.30333	-0.01296	0.30333	-0.00987
0.30667	-0.00997	0.30667	-0.01256	0.30667	-0.00819
0.31	-0.01171	0.31	-0.01196	0.31	-0.00672
0.31333	-0.01353	0.31333	-0.01154	0.31333	-0.00567
0.31667	-0.01426	0.31667	-0.01183	0.31667	-0.00538
0.32	-0.01315	0.32	-0.01264	0.32	-0.00595
0.32333	-0.01098	0.32333	-0.01333	0.32333	-0.00714
0.32667	-0.00906	0.32667	-0.01375	0.32667	-0.00875
0.33	-0.00805	0.33	-0.01412	0.33	-0.01076
0.33333	-0.00791	0.33333	-0.0144	0.33333	-0.01309
0.33667	-0.00822	0.33667	-0.01424	0.33667	-0.01556
0.34	-0.00848	0.34	-0.01348	0.34	-0.01777
0.34333	-0.00847	0.34333	-0.01255	0.34333	-0.01917
0.34667	-0.00829	0.34667	-0.01206	0.34667	-0.01973
0.35	-0.00828	0.35	-0.01204	0.35	-0.01993
0.35333	-0.00877	0.35333	-0.01216	0.35333	-0.01988
0.35667	-0.00957	0.35667	-0.0123	0.35667	-0.01932
0.36	-0.0099	0.36	-0.01261	0.36	-0.0183
0.36333	-0.00916	0.36333	-0.01316	0.36333	-0.01723
0.36667	-0.00757	0.36667	-0.01383	0.36667	-0.01654
0.37	-0.00582	0.37	-0.01456	0.37	-0.01647
0.37333	-0.00447	0.37333	-0.01517	0.37333	-0.01673
0.37667	-0.00374	0.37667	-0.01563	0.37667	-0.01667
0.38	-0.00365	0.38	-0.01609	0.38	-0.01584
0.38333	-0.00409	0.38333	-0.01622	0.38333	-0.01426
0.38667	-0.00466	0.38667	-0.01529	0.38667	-0.01213
0.39	-0.00505	0.39	-0.01356	0.39	-0.0099
0.39333	-0.00528	0.39333	-0.01221	0.39333	-0.00838
0.39667	-0.00551	0.39667	-0.01191	0.39667	-0.00823
0.4	-0.00566	0.4	-0.01248	0.4	-0.00913
0.40333	-0.00537	0.40333	-0.01347	0.40333	-0.00995
0.40667	-0.00449	0.40667	-0.01449	0.40667	-0.01014
0.41	-0.00331	0.41	-0.01524	0.41	-0.01004
0.41333	-0.00243	0.41333	-0.01548	0.41333	-0.00987
0.41667	-0.00244	0.41667	-0.01504	0.41667	-0.00943
0.42	-0.0037	0.42	-0.01392	0.42	-0.0086
0.42333	-0.0061	0.42333	-0.01259	0.42333	-0.00767
0.42667	-0.00905	0.42667	-0.01162	0.42667	-0.00726
0.43	-0.01169	0.43	-0.01119	0.43	-0.00781
0.43333	-0.01317	0.43333	-0.0111	0.43333	-0.00891
0.43667	-0.01306	0.43667	-0.0109	0.43667	-0.00955
0.44	-0.01169	0.44	-0.01014	0.44	-0.00905
0.44333	-0.00986	0.44333	-0.0086	0.44333	-0.00762
0.44667	-0.00837	0.44667	-0.00658	0.44667	-0.00612
0.45	-0.00773	0.45	-0.005	0.45	-0.00518
0.45333	-0.00805	0.45333	-0.00503	0.45333	-0.00486
0.45667	-0.00884	0.45667	-0.00691	0.45667	-0.00508
0.46	-0.0094	0.46	-0.0095	0.46	-0.00593
0.46333	-0.00964	0.46333	-0.01118	0.46333	-0.00741
0.46667	-0.00977	0.46667	-0.01121	0.46667	-0.00926
0.47	-0.00969	0.47	-0.01009	0.47	-0.01086
0.47333	-0.0092	0.47333	-0.00913	0.47333	-0.01168
0.47667	-0.0086	0.47667	-0.00924	0.47667	-0.01191
0.48	-0.00871	0.48	-0.01035	0.48	-0.0123
0.48333	-0.01001	0.48333	-0.01198	0.48333	-0.01329
0.48667	-0.01198	0.48667	-0.01376	0.48667	-0.01453
0.49	-0.0138	0.49	-0.01521	0.49	-0.01529
0.49333	-0.01519	0.49333	-0.01569	0.49333	-0.01501
0.49667	-0.01603	0.49667	-0.01515	0.49667	-0.01345
0.5	-0.01604	0.5	-0.01428	0.5	-0.0111
0.50333	-0.01505	0.50333	-0.0134	0.50333	-0.00916
0.50667	-0.01318	0.50667	-0.01209	0.50667	-0.00869
0.51	-0.01078	0.51	-0.01009	0.51	-0.00984
0.51333	-0.00843	0.51333	-0.00799	0.51333	-0.01184
0.51667	-0.00671	0.51667	-0.00684	0.51667	-0.01363
0.52	-0.00578	0.52	-0.00741	0.52	-0.01459
0.52333	-0.00548	0.52333	-0.00989	0.52333	-0.01468
0.52667	-0.00568	0.52667	-0.01351	0.52667	-0.01413
0.53	-0.00654	0.53	-0.01672	0.53	-0.0129
0.53333	-0.00804	0.53333	-0.01837	0.53333	-0.01087
0.53667	-0.00969	0.53667	-0.01848	0.53667	-0.0086
0.54	-0.01098	0.54	-0.01787	0.54	-0.0072
0.54333	-0.01171	0.54333	-0.01753	0.54333	-0.00729
0.54667	-0.012	0.54667	-0.01781	0.54667	-0.00836
0.55	-0.01215	0.55	-0.01819	0.55	-0.00951
0.55333	-0.0125	0.55333	-0.01797	0.55333	-0.01022
0.55667	-0.01317	0.55667	-0.01679	0.55667	-0.01044
0.56	-0.01387	0.56	-0.01476	0.56	-0.0102
0.56333	-0.01416	0.56333	-0.01251	0.56333	-0.00959
0.56667	-0.01378	0.56667	-0.0109	0.56667	-0.00894
0.57	-0.01279	0.57	-0.01031	0.57	-0.00847
0.57333	-0.01141	0.57333	-0.01055	0.57333	-0.00824
0.57667	-0.01002	0.57667	-0.01114	0.57667	-0.00829
0.58	-0.00911	0.58	-0.01155	0.58	-0.0088
0.58333	-0.00915	0.58333	-0.01155	0.58333	-0.0099
0.58667	-0.01031	0.58667	-0.01129	0.58667	-0.01132
0.59	-0.01231	0.59	-0.01092	0.59	-0.01234
0.59333	-0.01462	0.59333	-0.01061	0.59333	-0.01233
0.59667	-0.01655	0.59667	-0.01039	0.59667	-0.01105
0.6	-0.01747	0.6	-0.00999	0.6	-0.00879
0.60333	-0.01701	0.60333	-0.00953	0.60333	-0.00639
0.60667	-0.01532	0.60667	-0.00965	0.60667	-0.00483
0.61	-0.01313	0.61	-0.01075	0.61	-0.00456
0.61333	-0.01115	0.61333	-0.01266	0.61333	-0.00548
0.61667	-0.00977	0.61667	-0.01519	0.61667	-0.00701
0.62	-0.00913	0.62	-0.01817	0.62	-0.00845
0.62333	-0.00922	0.62333	-0.02072	0.62333	-0.00945
0.62667	-0.00998	0.62667	-0.02152	0.62667	-0.0104
0.63	-0.01143	0.63	-0.02003	0.63	-0.01169
0.63333	-0.01328	0.63333	-0.017	0.63333	-0.01315
0.63667	-0.01496	0.63667	-0.01379	0.63667	-0.01435
0.64	-0.01607	0.64	-0.01127	0.64	-0.015
0.64333	-0.01651	0.64333	-0.00962	0.64333	-0.01489
0.64667	-0.01627	0.64667	-0.00864	0.64667	-0.01404
0.65	-0.01543	0.65	-0.00804	0.65	-0.01285
0.65333	-0.01434	0.65333	-0.00785	0.65333	-0.01191
0.65667	-0.01348	0.65667	-0.00859	0.65667	-0.01168
0.66	-0.01296	0.66	-0.01063	0.66	-0.01206
0.66333	-0.01249	0.66333	-0.0134	0.66333	-0.01228
0.66667	-0.01191	0.66667	-0.01574	0.66667	-0.01166
0.67	-0.01152	0.67	-0.01679	0.67	-0.01028
0.67333	-0.01176	0.67333	-0.0166	0.67333	-0.00877
0.67667	-0.01254	0.67667	-0.01569	0.67667	-0.00763
0.68	-0.01338	0.68	-0.01438	0.68	-0.00694
0.68333	-0.01398	0.68333	-0.01278	0.68333	-0.00665
0.68667	-0.01422	0.68667	-0.01123	0.68667	-0.00672
0.69	-0.01388	0.69	-0.01032	0.69	-0.00705
0.69333	-0.01282	0.69333	-0.01046	0.69333	-0.00741
0.69667	-0.01149	0.69667	-0.01159	0.69667	-0.00766
0.7	-0.01057	0.7	-0.01341	0.7	-0.00765
0.70333	-0.01043	0.70333	-0.01549	0.70333	-0.0072
0.70667	-0.01097	0.70667	-0.01738	0.70667	-0.00636
0.71	-0.01178	0.71	-0.01905	0.71	-0.00541
0.71333	-0.01235	0.71333	-0.02087	0.71333	-0.0046
0.71667	-0.01235	0.71667	-0.02292	0.71667	-0.00413
0.72	-0.01174	0.72	-0.02446	0.72	-0.00437
0.72333	-0.01082	0.72333	-0.02451	0.72333	-0.00583
0.72667	-0.0101	0.72667	-0.023	0.72667	-0.00843
0.73	-0.00978	0.73	-0.02096	0.73	-0.01119
0.73333	-0.00971	0.73333	-0.01967	0.73333	-0.01295
0.73667	-0.00972	0.73667	-0.01966	0.73667	-0.01315
0.74	-0.00986	0.74	-0.02023	0.74	-0.01222
0.74333	-0.01027	0.74333	-0.02017	0.74333	-0.01132
0.74667	-0.01088	0.74667	-0.01892	0.74667	-0.01128
0.75	-0.01133	0.75	-0.01685	0.75	-0.01191
0.75333	-0.01139	0.75333	-0.01481	0.75333	-0.01248
0.75667	-0.01125	0.75667	-0.01327	0.75667	-0.0126
0.76	-0.01132	0.76	-0.01219	0.76	-0.0126
0.76333	-0.01187	0.76333	-0.01156	0.76333	-0.0129
0.76667	-0.01293	0.76667	-0.01172	0.76667	-0.01327
0.77	-0.01434	0.77	-0.0131	0.77	-0.01324
0.77333	-0.01554	0.77333	-0.01562	0.77333	-0.01289
0.77667	-0.01592	0.77667	-0.01845	0.77667	-0.01274
0.78	-0.01529	0.78	-0.02043	0.78	-0.01307
0.78333	-0.01407	0.78333	-0.02083	0.78333	-0.01368
0.78667	-0.01283	0.78667	-0.01993	0.78667	-0.01436
0.79	-0.01196	0.79	-0.01862	0.79	-0.01512
0.79333	-0.01168	0.79333	-0.01744	0.79333	-0.01617
0.79667	-0.01221	0.79667	-0.01642	0.79667	-0.01758
0.8	-0.01366	0.8	-0.01546	0.8	-0.01908
0.80333	-0.01572	0.80333	-0.01442	0.80333	-0.02009
0.80667	-0.01764	0.80667	-0.01313	0.80667	-0.01999
0.81	-0.01872	0.81	-0.01178	0.81	-0.01855
0.81333	-0.01893	0.81333	-0.01108	0.81333	-0.01629
0.81667	-0.01878	0.81667	-0.01145	0.81667	-0.01414
0.82	-0.01863	0.82	-0.01252	0.82	-0.01266
0.82333	-0.0184	0.82333	-0.01378	0.82333	-0.01164
0.82667	-0.01809	0.82667	-0.01512	0.82667	-0.01069
0.83	-0.01808	0.83	-0.01635	0.83	-0.01003
0.83333	-0.01861	0.83333	-0.01705	0.83333	-0.0102
0.83667	-0.01946	0.83667	-0.01701	0.83667	-0.01121
0.84	-0.01995	0.84	-0.01631	0.84	-0.01243
0.84333	-0.01955	0.84333	-0.01513	0.84333	-0.01332
0.84667	-0.01842	0.84667	-0.01373	0.84667	-0.01405
0.85	-0.0172	0.85	-0.01229	0.85	-0.01496
0.85333	-0.01623	0.85333	-0.01068	0.85333	-0.01593
0.85667	-0.01534	0.85667	-0.00892	0.85667	-0.01646
0.86	-0.01428	0.86	-0.00751	0.86	-0.01608
0.86333	-0.01317	0.86333	-0.00707	0.86333	-0.01452
0.86667	-0.01242	0.86667	-0.00796	0.86667	-0.01221
0.87	-0.01244	0.87	-0.01005	0.87	-0.01053
0.87333	-0.01331	0.87333	-0.01265	0.87333	-0.01065
0.87667	-0.01474	0.87667	-0.01471	0.87667	-0.01245
0.88	-0.01644	0.88	-0.01559	0.88	-0.01475
0.88333	-0.01825	0.88333	-0.01549	0.88333	-0.01613
0.88667	-0.01999	0.88667	-0.01502	0.88667	-0.01591
0.89	-0.02126	0.89	-0.01481	0.89	-0.01455
0.89333	-0.02176	0.89333	-0.0152	0.89333	-0.0131
0.89667	-0.02161	0.89667	-0.016	0.89667	-0.01237
0.9	-0.02135	0.9	-0.0165	0.9	-0.01252
0.90333	-0.02143	0.90333	-0.016	0.90333	-0.01332
0.90667	-0.02195	0.90667	-0.01451	0.90667	-0.01434
0.91	-0.0225	0.91	-0.01289	0.91	-0.01491
0.91333	-0.02231	0.91333	-0.01226	0.91333	-0.01447
0.91667	-0.0209	0.91667	-0.01302	0.91667	-0.01324
0.92	-0.01879	0.92	-0.0146	0.92	-0.01227
0.92333	-0.01678	0.92333	-0.01591	0.92333	-0.01229
0.92667	-0.01526	0.92667	-0.01638	0.92667	-0.01288
0.93	-0.01435	0.93	-0.01613	0.93	-0.01313
0.93333	-0.01427	0.93333	-0.01546	0.93333	-0.01271
0.93667	-0.01524	0.93667	-0.01462	0.93667	-0.01192
0.94	-0.01698	0.94	-0.01379	0.94	-0.01125
0.94333	-0.01858	0.94333	-0.01287	0.94333	-0.01097
0.94667	-0.01912	0.94667	-0.01175	0.94667	-0.01104
0.95	-0.01851	0.95	-0.01055	0.95	-0.01116
0.95333	-0.01725	0.95333	-0.00947	0.95333	-0.01106
0.95667	-0.0158	0.95667	-0.0088	0.95667	-0.01088
0.96	-0.01447	0.96	-0.00884	0.96	-0.01107
0.96333	-0.01353	0.96333	-0.00951	0.96333	-0.01186
0.96667	-0.01315	0.96667	-0.01029	0.96667	-0.01307
0.97	-0.01324	0.97	-0.01063	0.97	-0.01437
0.97333	-0.01372	0.97333	-0.01035	0.97333	-0.01551
0.97667	-0.01448	0.97667	-0.00955	0.97667	-0.01642
0.98	-0.01524	0.98	-0.0085	0.98	-0.01734
0.98333	-0.01561	0.98333	-0.00779	0.98333	-0.01867
0.98667	-0.01541	0.98667	-0.00778	0.98667	-0.02053
0.99	-0.01481	0.99	-0.00806	0.99	-0.02236
0.99333	-0.01416	0.99333	-0.008	0.99333	-0.02338
0.99667	-0.01365	0.99667	-0.00751	0.99667	-0.02346
1	-0.0132	1	-0.00683	1	-0.02293
100333	-0.01269	100333	-0.00632	100333	-0.02187
100667	-0.01227	100667	-0.00628	100667	-0.0205
1.01	-0.01232	1.01	-0.00681	1.01	-0.01938
101333	-0.01303	101333	-0.00796	101333	-0.01885
101667	-0.01428	101667	-0.00981	101667	-0.01873
1.02	-0.01571	1.02	-0.01204	1.02	-0.01867
102333	-0.01692	102333	-0.0141	102333	-0.01846
102667	-0.01768	102667	-0.01567	102667	-0.01815
1.03	-0.01791	1.03	-0.01633	1.03	-0.0179
103333	-0.01738	103333	-0.01539	103333	-0.01776
103667	-0.0159	103667	-0.01265	103667	-0.01767
1.04	-0.01374	1.04	-0.009	1.04	-0.0175
104333	-0.01177	104333	-0.00601	104333	-0.01728
104667	-0.01079	104667	-0.00502	104667	-0.01704
1.05	-0.01123	1.05	-0.00635	1.05	-0.01674
105333	-0.013	105333	-0.00923	105333	-0.01649
105667	-0.01541	105667	-0.01251	105667	-0.01629
1.06	-0.01764	1.06	-0.01536	1.06	-0.01588
106333	-0.01904	106333	-0.0173	106333	-0.01492
106667	-0.01915	106667	-0.01823	106667	-0.01353
1.07	-0.01797	1.07	-0.01828	1.07	-0.01219
107333	-0.01611	107333	-0.01764	107333	-0.0114
107667	-0.01446	107667	-0.01647	107667	-0.01129
1.08	-0.01385	1.08	-0.01501	1.08	-0.01147
108333	-0.01465	108333	-0.01362	108333	-0.01157
108667	-0.01639	108667	-0.0124	108667	-0.01178
1.09	-0.01799	1.09	-0.01115	1.09	-0.01252
109333	-0.0188	109333	-0.00974	109333	-0.01384
109667	-0.01884	109667	-0.00832	109667	-0.01545
1.1	-0.01833	1.1	-0.00735	1.1	-0.01696
110333	-0.01776	110333	-0.00731	110333	-0.01775
110667	-0.0178	110667	-0.00816	110667	-0.01734
1.11	-0.01872	1.11	-0.00924	1.11	-0.0161
111333	-0.01987	111333	-0.01013	111333	-0.0151
111667	-0.02026	111667	-0.01076	111667	-0.01486
1.12	-0.01934	1.12	-0.011	1.12	-0.01472
112333	-0.01756	112333	-0.01062	112333	-0.01368
112667	-0.01591	112667	-0.00969	112667	-0.01143
1.13	-0.01511	1.13	-0.00886	1.13	-0.00856
113333	-0.01511	113333	-0.00891	113333	-0.00607
113667	-0.01535	113667	-0.01019	113667	-0.00499
1.14	-0.01527	1.14	-0.0128	1.14	-0.00582
114333	-0.01479	114333	-0.0164	114333	-0.00811
114667	-0.01434	114667	-0.01973	114667	-0.01093
1.15	-0.01423	1.15	-0.02105	1.15	-0.01363
115333	-0.0143	115333	-0.01963	115333	-0.01573
115667	-0.01447	115667	-0.01659	115667	-0.01675
1.16	-0.01488	1.16	-0.01395	1.16	-0.01673
116333	-0.01544	116333	-0.013	116333	-0.0163
116667	-0.0156	116667	-0.01355	116667	-0.01572
1.17	-0.01485	1.17	-0.01466	1.17	-0.01476
117333	-0.01334	117333	-0.01557	117333	-0.0135
117667	-0.0117	117667	-0.01597	117667	-0.01249
1.18	-0.01048	1.18	-0.01607	1.18	-0.01226
118333	-0.00995	118333	-0.01648	118333	-0.01281
118667	-0.01021	118667	-0.01761	118667	-0.01351
1.19	-0.01125	1.19	-0.0192	1.19	-0.01351
119333	-0.01274	119333	-0.02042	119333	-0.01266
119667	-0.01405	119667	-0.02068	119667	-0.01176
1.2	-0.01471	1.2	-0.02008	1.2	-0.01193
120333	-0.01477	120333	-0.01914	120333	-0.01378
120667	-0.01447	120667	-0.01841	120667	-0.01674
1.21	-0.01403	1.21	-0.01827	1.21	-0.01923
121333	-0.0138	121333	-0.01883	121333	-0.02001
121667	-0.01425	121667	-0.01971	121667	-0.0192
1.22	-0.01567	1.22	-0.02004	1.22	-0.0177
122333	-0.01785	122333	-0.01888	122333	-0.01634
122667	-0.01996	122667	-0.01631	122667	-0.01573
1.23	-0.02104	1.23	-0.01381	1.23	-0.01592
123333	-0.02071	123333	-0.01292	123333	-0.01657
123667	-0.01939	123667	-0.01369	123667	-0.01749
1.24	-0.01781	1.24	-0.0149	1.24	-0.01853
124333	-0.01656	124333	-0.01553	124333	-0.01933
124667	-0.01582	124667	-0.01555	124667	-0.01956
1.25	-0.01539	1.25	-0.01542	1.25	-0.01937
125333	-0.0149	125333	-0.01512	125333	-0.01919
125667	-0.0142	125667	-0.01433	125667	-0.01921
1.26	-0.01348	1.26	-0.0132	1.26	-0.01925
126333	-0.01315	126333	-0.01233	126333	-0.01934
126667	-0.01344	126667	-0.01204	126667	-0.0197
1.27	-0.01412	1.27	-0.0123	1.27	-0.0201
127333	-0.0146	127333	-0.01307	127333	-0.01986
127667	-0.01447	127667	-0.01426	127667	-0.01835
1.28	-0.01378	1.28	-0.01564	1.28	-0.01567
128333	-0.01286	128333	-0.01677	128333	-0.01286
128667	-0.01225	128667	-0.01713	128667	-0.01122
1.29	-0.01238	1.29	-0.0165	1.29	-0.0112
129333	-0.01325	129333	-0.01517	129333	-0.01217
129667	-0.01455	129667	-0.01347	129667	-0.0133
1.3	-0.01593	1.3	-0.01164	1.3	-0.01419
130333	-0.01716	130333	-0.01011	130333	-0.0148
130667	-0.018	130667	-0.00935	130667	-0.01509
1.31	-0.01826	1.31	-0.00952	1.31	-0.01485
131333	-0.01795	131333	-0.01033	131333	-0.01368
131667	-0.01705	131667	-0.01112	131667	-0.01145
1.32	-0.01543	1.32	-0.01121	1.32	-0.00893
132333	-0.01323	132333	-0.0105	132333	-0.00726
132667	-0.01106	132667	-0.00938	132667	-0.00693
1.33	-0.00951	1.33	-0.00833	1.33	-0.00736
133333	-0.0088	133333	-0.00779	133333	-0.00764
133667	-0.00882	133667	-0.00796	133667	-0.00763
1.34	-0.00946	1.34	-0.0085	1.34	-0.00794
134333	-0.01073	134333	-0.00867	134333	-0.0092
134667	-0.01249	134667	-0.00792	134667	-0.01123
1.35	-0.01414	1.35	-0.0066	1.35	-0.01314
135333	-0.01506	135333	-0.00586	135333	-0.01412
135667	-0.0151	135667	-0.00645	135667	-0.0142
1.36	-0.01444	1.36	-0.00786	1.36	-0.01392
136333	-0.01325	136333	-0.00904	136333	-0.01378
136667	-0.01178	136667	-0.00941	136667	-0.0141
1.37	-0.01037	1.37	-0.00908	1.37	-0.01505
137333	-0.00936	137333	-0.00864	137333	-0.01648
137667	-0.00894	137667	-0.00878	137667	-0.01783
1.38	-0.00913	1.38	-0.00962	1.38	-0.01834
138333	-0.0097	138333	-0.01057	138333	-0.01758
138667	-0.01056	138667	-0.0111	138667	-0.01588
1.39	-0.01184	1.39	-0.01157	1.39	-0.01402
139333	-0.01364	139333	-0.01255	139333	-0.01237
139667	-0.01582	139667	-0.01388	139667	-0.0106
1.4	-0.01799	1.4	-0.01481	1.4	-0.00832
140333	-0.01977	140333	-0.01491	140333	-0.00591
140667	-0.02105	140667	-0.01457	140667	-0.0043
1.41	-0.02169	1.41	-0.01449	1.41	-0.00415
141333	-0.02129	141333	-0.01516	141333	-0.00534
141667	-0.01976	141667	-0.01646	141667	-0.00728
1.42	-0.01772	1.42	-0.0177	1.42	-0.00948
142333	-0.01595	142333	-0.01803	142333	-0.01177
142667	-0.01482	142667	-0.01733	142667	-0.01385
1.43	-0.0143	1.43	-0.0164	1.43	-0.01507
143333	-0.01412	143333	-0.01589	143333	-0.01488
143667	-0.01396	143667	-0.01575	143667	-0.0134
1.44	-0.01359	1.44	-0.01558	1.44	-0.01136
144333	-0.01314	144333	-0.01499	144333	-0.00953
144667	-0.0131	144667	-0.01358	144667	-0.00831
1.45	-0.0138	1.45	-0.01143	1.45	-0.00794
145333	-0.01483	145333	-0.00929	145333	-0.00828
145667	-0.0158	145667	-0.00803	145667	-0.0086
1.46	-0.01688	1.46	-0.00786	1.46	-0.00821
146333	-0.01813	146333	-0.00839	146333	-0.00703
146667	-0.01912	146667	-0.00911	146667	-0.00555
1.47	-0.01939	1.47	-0.00988	1.47	-0.00449
147333	-0.01873	147333	-0.01097	147333	-0.00448
147667	-0.01715	147667	-0.01232	147667	-0.00567
1.48	-0.01514	1.48	-0.01315	1.48	-0.00741
148333	-0.01333	148333	-0.01296	148333	-0.00877
148667	-0.012	148667	-0.01219	148667	-0.00925
1.49	-0.01127	1.49	-0.01163	1.49	-0.009
149333	-0.01122	149333	-0.0115	149333	-0.00853
149667	-0.01179	149667	-0.01147	149667	-0.00816
1.5	-0.01266	1.5	-0.01097	1.5	-0.00773
150333	-0.01339	150333	-0.00947	150333	-0.0072
150667	-0.0137	150667	-0.0071	150667	-0.00731
1.51	-0.01375	1.51	-0.00476	1.51	-0.00889
151333	-0.01402	151333	-0.00319	151333	-0.01167
151667	-0.015	151667	-0.00225	151667	-0.01449
1.52	-0.01676	1.52	-0.00146	1.52	-0.01626
152333	-0.0188	152333	-0.000834	152333	-0.01653
152667	-0.02033	152667	-0.000819	152667	-0.01558
1.53	-0.02101	1.53	-0.00164	1.53	-0.01428
153333	-0.02107	153333	-0.00312	153333	-0.01332
153667	-0.02094	153667	-0.0047	153667	-0.01274
1.54	-0.02075	1.54	-0.00554	1.54	-0.01224
154333	-0.02037	154333	-0.00524	154333	-0.01192
154667	-0.01962	154667	-0.0041	154667	-0.01207
1.55	-0.01858	1.55	-0.00269	1.55	-0.01261
155333	-0.01756	155333	-0.00149	155333	-0.01313
155667	-0.0169	155667	-0.000915	155667	-0.0134
1.56	-0.01658	1.56	-0.00109	1.56	-0.01351
156333	-0.01642	156333	-0.00146	156333	-0.01355
156667	-0.01629	156667	-0.00157	156667	-0.01359
1.57	-0.01624	1.57	-0.00186	1.57	-0.01352
157333	-0.01635	157333	-0.00288	157333	-0.0131
157667	-0.01662	157667	-0.00435	157667	-0.01227
1.58	-0.01694	1.58	-0.00564	1.58	-0.0113
158333	-0.01708	158333	-0.00639	158333	-0.01045
158667	-0.01678	158667	-0.00692	158667	-0.00979
1.59	-0.01604	1.59	-0.00788	1.59	-0.00933
159333	-0.01514	159333	-0.00965	159333	-0.00902
159667	-0.01426	159667	-0.01204	159667	-0.00901
1.6	-0.01352	1.6	-0.0142	1.6	-0.00972
160333	-0.01311	160333	-0.01509	160333	-0.01147
160667	-0.01304	160667	-0.01434	160667	-0.01402
1.61	-0.01329	1.61	-0.01234	1.61	-0.01661
161333	-0.01405	161333	-0.00967	161333	-0.01832
161667	-0.01533	161667	-0.00689	161667	-0.01883
1.62	-0.01676	1.62	-0.00473	1.62	-0.01858
162333	-0.01774	162333	-0.00392	162333	-0.01817
162667	-0.01784	162667	-0.00452	162667	-0.01782
1.63	-0.01714	1.63	-0.00604	1.63	-0.01733
163333	-0.01632	163333	-0.0077	163333	-0.01637
163667	-0.0162	163667	-0.0086	163667	-0.01513
1.64	-0.01708	1.64	-0.00812	1.64	-0.01423
164333	-0.01851	164333	-0.00641	164333	-0.01402
164667	-0.01971	164667	-0.00464	164667	-0.01429
1.65	-0.02018	1.65	-0.00417	1.65	-0.0146
165333	-0.01977	165333	-0.00537	165333	-0.01454
165667	-0.0186	165667	-0.00723	165667	-0.01393
1.66	-0.01712	1.66	-0.00852	1.66	-0.01281
166333	-0.01588	166333	-0.00894	166333	-0.01155
166667	-0.01519	166667	-0.00908	166667	-0.01085
1.67	-0.01502	1.67	-0.00936	1.67	-0.01108
167333	-0.01495	167333	-0.00944	167333	-0.01199
167667	-0.01429	167667	-0.00877	167667	-0.01323
1.68	-0.01251	1.68	-0.00736	1.68	-0.01448
168333	-0.00995	168333	-0.00588	168333	-0.01532
168667	-0.00763	168667	-0.0051	168667	-0.01572
1.69	-0.00649	1.69	-0.00522	1.69	-0.01606
169333	-0.0069	169333	-0.00608	169333	-0.01641
169667	-0.00855	169667	-0.00761	169667	-0.01649
1.7	-0.01052	1.7	-0.00963	1.7	-0.01604
170333	-0.01199	170333	-0.01139	170333	-0.01481
170667	-0.01268	170667	-0.01185	170667	-0.01283
1.71	-0.01271	1.71	-0.01069	1.71	-0.01074
171333	-0.01227	171333	-0.00874	171333	-0.0095
171667	-0.01155	171667	-0.00739	171667	-0.00967
1.72	-0.01086	1.72	-0.00753	1.72	-0.01099
172333	-0.01072	172333	-0.00891	172333	-0.01277
172667	-0.01153	172667	-0.01034	172667	-0.01449
1.73	-0.01297	1.73	-0.01064	1.73	-0.01611
173333	-0.01416	173333	-0.00969	173333	-0.01799
173667	-0.01461	173667	-0.0084	173667	-0.01997
1.74	-0.01452	1.74	-0.00785	1.74	-0.02114
174333	-0.01406	174333	-0.00862	174333	-0.02083
174667	-0.01316	174667	-0.01062	174667	-0.01936
1.75	-0.01195	1.75	-0.01304	1.75	-0.01755
175333	-0.01085	175333	-0.01493	175333	-0.01579
175667	-0.01004	175667	-0.01574	175667	-0.01398
1.76	-0.00949	1.76	-0.01528	1.76	-0.01213
176333	-0.00926	176333	-0.0137	176333	-0.01076
176667	-0.00951	176667	-0.01197	176667	-0.01045
1.77	-0.01025	1.77	-0.01126	1.77	-0.01122
177333	-0.01122	177333	-0.01176	177333	-0.01253
177667	-0.01205	177667	-0.01288	177667	-0.01375
1.78	-0.0125	1.78	-0.01406	1.78	-0.01451
178333	-0.01265	178333	-0.01477	178333	-0.01468
178667	-0.01276	178667	-0.01446	178667	-0.01441
1.79	-0.01314	1.79	-0.01308	1.79	-0.01384
179333	-0.01401	179333	-0.01112	179333	-0.013
179667	-0.01533	179667	-0.00926	179667	-0.01212
1.8	-0.01673	1.8	-0.00813	1.8	-0.01166
180333	-0.01766	180333	-0.00822	180333	-0.01181
180667	-0.01768	180667	-0.00941	180667	-0.01206
1.81	-0.01708	1.81	-0.01104	1.81	-0.01173
181333	-0.01658	181333	-0.01231	181333	-0.01098
181667	-0.01648	181667	-0.0126	181667	-0.01066
1.82	-0.01643	1.82	-0.01189	1.82	-0.01113
182333	-0.01598	182333	-0.01087	182333	-0.01185
182667	-0.01516	182667	-0.01008	182667	-0.01185
1.83	-0.01428	1.83	-0.00959	1.83	-0.01054
183333	-0.01362	183333	-0.00935	183333	-0.00832
183667	-0.01326	183667	-0.0094	183667	-0.0063
1.84	-0.0133	1.84	-0.00974	1.84	-0.00565
184333	-0.01381	184333	-0.01038	184333	-0.00714
184667	-0.01451	184667	-0.01113	184667	-0.0104
1.85	-0.01487	1.85	-0.01139	1.85	-0.01378
185333	-0.01475	185333	-0.01093	185333	-0.01571
185667	-0.01469	185667	-0.01037	185667	-0.01598
1.86	-0.0152	1.86	-0.01022	1.86	-0.01566
186333	-0.0162	186333	-0.01011	186333	-0.01583
186667	-0.01718	186667	-0.00958	186667	-0.01635
1.87	-0.01775	1.87	-0.00889	1.87	-0.01639
187333	-0.01787	187333	-0.00878	187333	-0.01578
187667	-0.01774	187667	-0.00972	187667	-0.01476
1.88	-0.01744	1.88	-0.01149	1.88	-0.01341
188333	-0.01692	188333	-0.01328	188333	-0.0119
188667	-0.01619	188667	-0.01419	188667	-0.0106
1.89	-0.01531	1.89	-0.01393	1.89	-0.00966
189333	-0.01448	189333	-0.01312	189333	-0.00889
189667	-0.01391	189667	-0.01272	189667	-0.00821
1.9	-0.01365	1.9	-0.01293	1.9	-0.00796
190333	-0.01363	190333	-0.01322	190333	-0.00849
190667	-0.01385	190667	-0.01314	190667	-0.00969
1.91	-0.01431	1.91	-0.01287	1.91	-0.01107
191333	-0.01479	191333	-0.01282	191333	-0.012
191667	-0.01514	191667	-0.01308	191667	-0.01212
1.92	-0.01557	1.92	-0.01359	1.92	-0.01162
192333	-0.01631	192333	-0.01446	192333	-0.01128
192667	-0.01702	192667	-0.01572	192667	-0.01174
1.93	-0.01698	1.93	-0.01681	1.93	-0.0131
193333	-0.01586	193333	-0.01704	193333	-0.01491
193667	-0.01414	193667	-0.01635	193667	-0.01621
1.94	-0.01272	1.94	-0.01522	1.94	-0.01597
194333	-0.01217	194333	-0.01389	194333	-0.01395
194667	-0.01247	194667	-0.01227	194667	-0.01086
1.95	-0.01317	1.95	-0.01058	1.95	-0.00775
195333	-0.0137	195333	-0.00943	195333	-0.00566
195667	-0.0137	195667	-0.00906	195667	-0.00517
1.96	-0.01318	1.96	-0.00903	1.96	-0.00607
196333	-0.01236	196333	-0.00882	196333	-0.0077
196667	-0.01161	196667	-0.00849	196667	-0.00938
1.97	-0.01124	1.97	-0.00875	1.97	-0.01048
197333	-0.01147	197333	-0.01009	197333	-0.0105
197667	-0.01225	197667	-0.01219	197667	-0.0095
1.98	-0.01333	1.98	-0.01413	1.98	-0.00835
198333	-0.01453	198333	-0.01487	198333	-0.00819
198667	-0.01581	198667	-0.01389	198667	-0.00944
1.99	-0.01698	1.99	-0.01172	1.99	-0.01137
199333	-0.01767	199333	-0.00947	199333	-0.01283
199667	-0.01759	199667	-0.00796	199667	-0.01329
2	-0.01665	2	-0.00754	2	-0.01275
200333	-0.01521	200333	-0.00824	200333	-0.01107
200667	-0.01408	200667	-0.00962	200667	-0.00823
2.01	-0.0139	2.01	-0.01086	2.01	-0.00482
201333	-0.01464	201333	-0.01123	201333	-0.00187
201667	-0.01574	201667	-0.0105	201667	-0.000265
2.02	-0.01659	2.02	-0.00907	2.02	-0.000413
202333	-0.01701	202333	-0.00784	202333	-0.00224
202667	-0.01717	202667	-0.00767	202667	-0.00533
2.03	-0.0174	2.03	-0.00889	2.03	-0.00899
203333	-0.01797	203333	-0.01117	203333	-0.01227
203667	-0.01876	203667	-0.01359	203667	-0.01417
2.04	-0.01943	2.04	-0.01504	2.04	-0.01422
204333	-0.01975	204333	-0.01484	204333	-0.01297
204667	-0.01975	204667	-0.01283	204667	-0.01151
2.05	-0.01957	2.05	-0.00957	2.05	-0.01065
205333	-0.01925	205333	-0.00639	205333	-0.01054
205667	-0.01856	205667	-0.00431	205667	-0.01078
2.06	-0.01747	2.06	-0.00278	2.06	-0.01083
206333	-0.01642	206333	-0.000636	206333	-0.01061
206667	-0.01593	206667	0.00219	206667	-0.01055
2.07	-0.01609	2.07	0.0047	2.07	-0.01088
207333	-0.01659	207333	0.00595	207333	-0.01134
207667	-0.01689	207667	0.00554	207667	-0.01147
2.08	-0.01644	2.08	0.00358	2.08	-0.01106
208333	-0.01498	208333	0.00059	208333	-0.01037
208667	-0.01295	208667	-0.00293	208667	-0.00989
2.09	-0.01146	2.09	-0.00663	2.09	-0.00984
209333	-0.01129	209333	-0.00996	209333	-0.01
209667	-0.0123	209667	-0.01208	209667	-0.01015
2.1	-0.01374	2.1	-0.0127	2.1	-0.01043
210333	-0.01495	210333	-0.01217	210333	-0.0111
210667	-0.01543	210667	-0.01098	210667	-0.0121
2.11	-0.01492	2.11	-0.00968	2.11	-0.01308
211333	-0.01351	211333	-0.00886	211333	-0.01344
211667	-0.01168	211667	-0.00883	211667	-0.01271
2.12	-0.01	2.12	-0.00947	2.12	-0.01096
212333	-0.00874	212333	-0.01054	212333	-0.00875
212667	-0.0079	212667	-0.0119	212667	-0.00688
2.13	-0.00766	2.13	-0.01346	2.13	-0.00582
213333	-0.00837	213333	-0.01516	213333	-0.00562
213667	-0.01007	213667	-0.01689	213667	-0.00609
2.14	-0.01228	2.14	-0.01816	2.14	-0.00707
214333	-0.01428	214333	-0.01829	214333	-0.00846
214667	-0.01562	214667	-0.01729	214667	-0.01009
2.15	-0.01629	2.15	-0.016	2.15	-0.01149
215333	-0.01655	215333	-0.01527	215333	-0.01193
215667	-0.01662	215667	-0.01526	215667	-0.01101
2.16	-0.01642	2.16	-0.0155	2.16	-0.00897
216333	-0.0159	216333	-0.01549	216333	-0.00643
216667	-0.01522	216667	-0.01516	216667	-0.00386
2.17	-0.01458	2.17	-0.01451	2.17	-0.00127
217333	-0.01411	217333	-0.01338	217333	0.00141
217667	-0.01398	217667	-0.01171	217667	0.00364
2.18	-0.01433	2.18	-0.00966	2.18	0.00458
218333	-0.01498	218333	-0.00743	218333	0.00397
218667	-0.01541	218667	-0.00566	218667	0.0023
2.19	-0.01501	2.19	-0.0051	2.19	0.000106
219333	-0.01349	219333	-0.00567	219333	-0.00254
219667	-0.0113	219667	-0.00616	219667	-0.00534
2.2	-0.00947	2.2	-0.00533	2.2	-0.00743
220333	-0.00883	220333	-0.00308	220333	-0.00815
220667	-0.00917	220667	-0.000398	220667	-0.00776
2.21	-0.00969	2.21	0.0016	2.21	-0.00703
221333	-0.00988	221333	0.0024	221333	-0.00654
221667	-0.00968	221667	0.0021	221667	-0.00645
2.22	-0.00919	2.22	0.00106	2.22	-0.00659
222333	-0.00854	222333	-0.000655	222333	-0.00659
222667	-0.00802	222667	-0.00315	222667	-0.00614
2.23	-0.00797	2.23	-0.00613	2.23	-0.00532
223333	-0.00849	223333	-0.00891	223333	-0.00457
223667	-0.00951	223667	-0.011	223667	-0.0043
2.24	-0.01088	2.24	-0.01198	2.24	-0.00451
224333	-0.01235	224333	-0.01164	224333	-0.00496
224667	-0.01358	224667	-0.01009	224667	-0.00554
2.25	-0.01421	2.25	-0.00767	2.25	-0.00626
225333	-0.014	225333	-0.00482	225333	-0.00724
225667	-0.01306	225667	-0.00224	225667	-0.00839
2.26	-0.01186	2.26	-0.000507	2.26	-0.00926
226333	-0.01107	226333	0.0002	226333	-0.0094
226667	-0.01101	226667	8.1e-05	226667	-0.009
2.27	-0.01153	2.27	-0.000578	2.27	-0.0087
227333	-0.0122	227333	-0.00161	227333	-0.00882
227667	-0.01251	227667	-0.00283	227667	-0.00897
2.28	-0.01213	2.28	-0.00407	2.28	-0.0088
228333	-0.01111	228333	-0.00523	228333	-0.00843
228667	-0.00999	228667	-0.00615	228667	-0.00798
2.29	-0.00947	2.29	-0.0065	2.29	-0.00734
229333	-0.00967	229333	-0.00632	229333	-0.00635
229667	-0.01031	229667	-0.00606	229667	-0.00509
2.3	-0.0112	2.3	-0.00598	2.3	-0.00368
230333	-0.01222	230333	-0.00601	230333	-0.00234
230667	-0.01306	230667	-0.00616	230667	-0.00172
2.31	-0.01338	2.31	-0.00644	2.31	-0.00235
231333	-0.013	231333	-0.00679	231333	-0.00367
231667	-0.01213	231667	-0.00696	231667	-0.00428
2.32	-0.01134	2.32	-0.00668	2.32	-0.00322
232333	-0.01116	232333	-0.00587	232333	-0.000676
232667	-0.01154	232667	-0.00483	232667	0.0023
2.33	-0.01185	2.33	-0.00399	2.33	0.0047
233333	-0.01157	233333	-0.00366	233333	0.00601
233667	-0.01077	233667	-0.00393	233667	0.00614
2.34	-0.00983	2.34	-0.00443	2.34	0.00517
234333	-0.00916	234333	-0.0045	234333	0.00333
234667	-0.00906	234667	-0.00368	234667	0.00127
2.35	-0.00949	2.35	-0.00216	2.35	-0.000147
235333	-0.01001	235333	-0.000522	235333	-0.000382
235667	-0.01004	235667	0.00073	235667	0.00049
2.36	-0.00933	2.36	0.0013	2.36	0.00177
236333	-0.00817	236333	0.00118	236333	0.00246
236667	-0.00694	236667	0.000675	236667	0.00193
2.37	-0.00568	2.37	8.6e-05	2.37	0.00038
237333	-0.0043	237333	-0.000603	237333	-0.00125
237667	-0.00292	237667	-0.00137	237667	-0.00197
2.38	-0.00188	2.38	-0.00192	2.38	-0.00158
238333	-0.00145	238333	-0.00194	238333	-0.000702
238667	-0.00145	238667	-0.00145	238667	-8.8e-05
2.39	-0.00145	2.39	-0.00104	2.39	-0.000159
239333	-0.00128	239333	-0.00142	239333	-0.000909
239667	-0.00118	239667	-0.00255	239667	-0.00193
2.4	-0.00148	2.4	-0.00383	2.4	-0.00245
240333	-0.00226	240333	-0.0048	240333	-0.00192
240667	-0.00327	240667	-0.00531	240667	-0.000541
2.41	-0.0041	2.41	-0.00532	2.41	0.000856
241333	-0.00432	241333	-0.00499	241333	0.00149
241667	-0.0036	241667	-0.00461	241667	0.00117
2.42	-0.00187	2.42	-0.00435	2.42	0.000339
242333	0.00054	242333	-0.00423	242333	-0.000577
242667	0.00298	242667	-0.00425	242667	-0.00163
2.43	0.0045	2.43	-0.00433	2.43	-0.00289
243333	0.00435	243333	-0.00447	243333	-0.00394
243667	0.00264	243667	-0.00481	243667	-0.00427
2.44	23.4286	2.44	-0.00527	2.44	-0.00383
244333	-0.00214	244333	-0.00547	244333	-0.00316
244667	-0.00432	244667	-0.00516	244667	-0.00287
2.45	-0.00629	2.45	-0.00444	2.45	-0.00338
245333	-0.00781	245333	-0.00359	245333	-0.00467
245667	-0.00846	245667	-0.0029	245667	-0.00602
2.46	-0.0081	2.46	-0.00251	2.46	-0.00668
246333	-0.00702	246333	-0.00232	246333	-0.00677
246667	-0.00575	246667	-0.00226	246667	-0.0069
2.47	-0.00471	2.47	-0.00216	2.47	-0.00715
247333	-0.00406	247333	-0.00186	247333	-0.00702
247667	-0.00386	247667	-0.00154	247667	-0.0061
2.48	-0.00407	2.48	-0.00141	2.48	-0.00453
248333	-0.00463	248333	-0.00129	248333	-0.00316
248667	-0.00549	248667	-0.00108	248667	-0.00317
2.49	-0.00672	2.49	-0.000948	2.49	-0.0049
249333	-0.0084	249333	-0.00105	249333	-0.00746
249667	-0.00999	249667	-0.00133	249667	-0.00977
2.5	-0.0106	2.5	-0.00148	2.5	-0.01139
250333	-0.00995	250333	-0.00137	250333	-0.01225
250667	-0.00858	250667	-0.00136	250667	-0.01226
2.51	-0.00699	2.51	-0.0019	2.51	-0.01139
251333	-0.00505	251333	-0.00292	251333	-0.00975
251667	-0.00266	251667	-0.00361	251667	-0.00752
2.52	-0.000385	2.52	-0.00321	2.52	-0.00529
252333	0.00114	252333	-0.00198	252333	-0.00383
252667	0.00204	252667	-0.00107	252667	-0.00356
2.53	0.0029	2.53	-0.00143	2.53	-0.00434
253333	0.0042	253333	-0.00305	253333	-0.00566
253667	0.00615	253667	-0.005	253667	-0.00677
2.54	0.0085	2.54	-0.00612	2.54	-0.00713
254333	0.01086	254333	-0.00575	254333	-0.00673
254667	0.01305	254667	-0.00383	254667	-0.00595
2.55	0.01495	2.55	-0.000648	2.55	-0.00526
255333	0.01617	255333	0.00319	255333	-0.00515
255667	0.01638	255667	0.0069	255667	-0.00579
2.56	0.01572	2.56	0.01008	2.56	-0.00705
256333	0.01482	256333	0.01279	256333	-0.00856
256667	0.01441	256667	0.01511	256667	-0.00976
2.57	0.01493	2.57	0.01691	2.57	-0.01021
257333	0.01632	257333	0.01837	257333	-0.01008
257667	0.01808	257667	0.0203	257667	-0.00995
2.58	0.01954	2.58	0.0234	2.58	-0.01011
258333	0.02024	258333	0.02767	258333	-0.01024
258667	0.02019	258667	0.0325	258667	-0.00981
2.59	0.01967	2.59	0.03726	2.59	-0.00866
259333	0.01889	259333	0.04192	259333	-0.00745
259667	0.01802	259667	0.04691	259667	-0.00727
2.6	0.01715	2.6	0.05246	2.6	-0.00814
260333	0.0163	260333	0.05815	260333	-0.00886
260667	0.01552	260667	0.06349	260667	-0.00859
2.61	0.01485	2.61	0.06849	2.61	-0.0076
261333	0.01445	261333	0.07356	261333	-0.0068
261667	0.01461	261667	0.07874	261667	-0.00697
2.62	0.01533	2.62	0.08388	2.62	-0.00802
262333	0.01605	262333	0.08911	262333	-0.00923
262667	0.01632	262667	0.09467	262667	-0.01019
2.63	0.01624	2.63	0.10061	2.63	-0.0108
263333	0.01602	263333	0.10718	263333	-0.0108
263667	0.01567	263667	0.11511	263667	-0.01022
2.64	0.01522	2.64	0.12477	2.64	-0.00986
264333	0.01474	264333	0.13559	264333	-0.01023
264667	0.01419	264667	0.14695	264667	-0.01072
2.65	0.0135	2.65	0.15871	2.65	-0.01036
265333	0.01281	265333	0.17071	265333	-0.00892
265667	0.0125	265667	0.18244	265667	-0.00679
2.66	0.01306	2.66	0.1937	2.66	-0.00452
266333	0.01466	266333	0.20518	266333	-0.0027
266667	0.01696	266667	0.21793	266667	-0.00194
2.67	0.01907	2.67	0.23255	2.67	-0.00265
267333	0.0199	267333	0.24894	267333	-0.00469
267667	0.01886	267667	0.26661	267667	-0.00767
2.68	0.01617	2.68	0.28492	2.68	-0.01085
268333	0.01257	268333	0.30358	268333	-0.01306
268667	0.00875	268667	0.32265	268667	-0.01344
2.69	0.00523	2.69	0.34218	2.69	-0.01218
269333	0.00229	269333	0.36211	269333	-0.01008
269667	14.3571	269667	0.38223	269667	-0.00771
2.7	-0.00123	2.7	0.40211	2.7	-0.00544
270333	-0.00201	270333	0.42127	270333	-0.00366
270667	-0.00228	270667	0.4398	270667	-0.00274
2.71	-0.00192	2.71	0.45846	2.71	-0.00259
271333	-0.0011	271333	0.47806	271333	-0.00264
271667	-27.3571	271667	0.49898	271667	-0.0022
2.72	12.5714	2.72	0.52115	2.72	-0.0011
272333	6.35714	272333	0.54441	272333	0.000313
272667	-27.2857	272667	0.56867	272667	0.00173
2.73	-88.9286	2.73	0.59375	2.73	0.00319
273333	-0.00188	273333	0.61935	273333	0.00465
273667	-0.00301	273667	0.64519	273667	0.0058
2.74	-0.0038	2.74	0.67118	2.74	0.00674
274333	-0.00409	274333	0.69748	274333	0.00793
274667	-0.00421	274667	0.72413	274667	0.00943
2.75	-0.00444	2.75	0.75085	2.75	0.0106
275333	-0.0049	275333	0.77745	275333	0.01106
275667	-0.00576	275667	0.80412	275667	0.01129
2.76	-0.00708	2.76	0.83114	2.76	0.01186
276333	-0.00832	276333	0.85851	276333	0.01266
276667	-0.00856	276667	0.88605	276667	0.01322
2.77	-0.00726	2.77	0.91367	2.77	0.01362
277333	-0.00451	277333	0.94151	277333	0.01496
277667	-0.00097	277667	0.96998	277667	0.01847
2.78	0.00238	2.78	0.99977	2.78	0.0241
278333	0.00498	278333	103152	278333	0.03057
278667	0.00709	278667	106542	278667	0.03655
2.79	0.00924	2.79	110061	2.79	0.04162
279333	0.0116	279333	113552	279333	0.04631
279667	0.01412	279667	116895	279667	0.05114
2.8	0.01672	2.8	120067	2.8	0.05617
280333	0.01939	280333	123144	280333	0.06148
280667	0.02236	280667	12629	280667	0.06764
2.81	0.02611	2.81	129695	2.81	0.07525
281333	0.03091	281333	133484	281333	0.0842
281667	0.03643	281667	137658	281667	0.09384
2.82	0.04195	2.82	142086	2.82	0.10381
282333	0.04699	282333	146583	282333	0.11459
282667	0.05183	282667	151005	282667	0.12688
2.83	0.05733	2.83	155328	2.83	0.14089
283333	0.06402	283333	159617	283333	0.15631
283667	0.07164	283667	163951	283667	0.17252
2.84	0.07972	2.84	168343	2.84	0.1888
284333	0.08828	284333	172754	284333	0.20476
284667	0.09754	284667	177188	284667	0.22046
2.85	0.10743	2.85	181739	2.85	0.23646
285333	0.11776	285333	186514	285333	0.25388
285667	0.12862	285667	191547	285667	0.27387
2.86	0.14037	2.86	196772	2.86	0.29665
286333	0.15338	286333	202075	286333	0.3215
286667	0.16789	286667	207357	286667	0.34718
2.87	0.18375	2.87	212579	2.87	0.37252
287333	0.2004	287333	217761	287333	0.39696
287667	0.21723	287667	222943	287667	0.42063
2.88	0.23411	2.88	228161	2.88	0.44408
288333	0.25134	288333	233468	288333	0.468
288667	0.26923	288667	238918	288667	0.49289
2.89	0.28799	2.89	244531	2.89	0.51907
289333	0.30783	289333	250308	289333	0.54681
289667	0.32856	289667	256246	289667	0.57593
2.9	0.34951	2.9	262325	2.9	0.60593
290333	0.37013	290333	268491	290333	0.63659
290667	0.39035	290667	274673	290667	0.66787
2.91	0.41034	2.91	280834	2.91	0.69949
291333	0.43037	291333	287003	291333	0.73118
291667	0.45102	291667	293206	291667	0.763
2.92	0.47272	2.92	2994	2.92	0.79506
292333	0.49518	292333	305523	292333	0.8271
292667	0.51767	292667	311583	292667	0.85878
2.93	0.53981	2.93	317643	2.93	0.89006
293333	0.56173	293333	323758	293333	0.92094
293667	0.58361	293667	329945	293667	0.95111
2.94	0.6054	2.94	336176	2.94	0.98032
294333	0.6269	294333	342391	294333	100866
294667	0.64814	294667	34853	294667	10364
2.95	0.66944	2.95	354624	2.95	106401
295333	0.69125	295333	360798	295333	109224
295667	0.71382	295667	36716	295667	112162
2.96	0.73687	2.96	373699	2.96	115188
296333	0.75978	296333	380326	296333	118208
296667	0.78178	296667	386971	296667	121114
2.97	0.80216	2.97	393591	2.97	123836
297333	0.82051	297333	400151	297333	126376
297667	0.83684	297667	40663	297667	128791
2.98	0.85157	2.98	413045	2.98	131122
298333	0.86542	298333	419448	298333	133385
298667	0.87933	298667	425872	298667	135579
2.99	0.89406	2.99	432253	2.99	137684
299333	0.90968	299333	438499	299333	139662
299667	0.92552	299667	444634	299667	141516
3	0.94071	3	45081	3	14335
300333	0.95474	300333	457153	300333	145313
300667	0.9677	300667	463655	300667	147457
3.01	0.98014	3.01	470248	3.01	149701
301333	0.99237	301333	476882	301333	151937
301667	100414	301667	483511	301667	154127
3.02	101494	3.02	490097	3.02	156265
302333	102459	302333	496636	302333	158307
302667	103332	302667	503137	302667	160178
3.03	10415	3.03	509582	3.03	161879
303333	104969	303333	51595	303333	163524
303667	105848	303667	52222	303667	165245
3.04	106803	3.04	528366	3.04	167102
304333	1078	304333	534399	304333	169112
304667	108822	304667	540405	304667	171302
3.05	109882	3.05	5465	3.05	173697
305333	110999	305333	552732	305333	176302
305667	112198	305667	559015	305667	179092
3.06	11353	3.06	565196	3.06	182042
306333	115054	306333	571173	306333	185146
306667	116816	306667	576958	306667	188419
3.07	118842	3.07	582632	3.07	191874
307333	121159	307333	588272	307333	195499
307667	12381	307667	593902	307667	199303
3.08	126847	3.08	599527	3.08	203372
308333	130271	308333	605166	308333	207848
308667	134033	308667	610833	308667	212827
3.09	138104	3.09	616504	3.09	218319
309333	142525	309333	622124	309333	224314
309667	147412	309667	627621	309667	230837
3.1	152918	3.1	632944	3.1	237929
310333	159162	310333	638106	310333	24562
310667	166177	310667	643178	310667	253943
3.11	173932	3.11	648226	3.11	262953
311333	18236	311333	65328	311333	272723
311667	191375	311667	658344	311667	283302
3.12	20094	3.12	663422	3.12	294707
312333	21109	312333	668511	312333	306921
312667	221872	312667	673572	312667	319874
3.13	23327	3.13	67855	3.13	333458
313333	245208	313333	683441	313333	347582
313667	257608	313667	688327	313667	362204
3.14	270432	3.14	693322	3.14	377288
314333	283671	314333	698494	314333	392801
314667	297272	314667	703889	314667	408741
3.15	311087	3.15	70956	3.15	425084
315333	324918	315333	715535	315333	441713
315667	338625	315667	721797	315667	458489
3.16	352149	3.16	728329	3.16	475314
316333	365466	316333	735151	316333	492073
316667	378528	316667	742317	316667	508628
3.17	391235	3.17	749889	3.17	524889
317333	403471	317333	757909	317333	540811
317667	415157	317667	766422	317667	556323
3.18	426226	3.18	775505	3.18	571311
318333	436577	318333	785264	318333	58568
318667	446112	318667	795772	318667	599353
3.19	454786	3.19	807027	3.19	612221
319333	462588	319333	818947	319333	624152
319667	46951	319667	831411	319667	635072
3.2	475559	3.2	8443	3.2	644962
320333	480768	320333	857503	320333	653795
320667	48516	320667	870884	320667	661511
3.21	488735	3.21	884278	3.21	668018
321333	491473	321333	89757	321333	673229
321667	493347	321667	910721	321667	677117
3.22	494331	3.22	923711	3.22	679716
322333	494436	322333	936477	322333	681094
322667	493725	322667	948906	322667	681338
3.23	492275	3.23	960818	3.23	680512
323333	490133	323333	972003	323333	678626
323667	487304	323667	982296	323667	675665
3.24	483786	3.24	991577	3.24	671624
324333	479615	324333	999731	324333	666538
324667	474873	324667	100662	324667	660496
3.25	469671	3.25	1012097	3.25	653607
325333	464098	325333	1016064	325333	645916
325667	458175	325667	1018543	325667	637395
3.26	451857	3.26	101963	3.26	628041
326333	445076	326333	1019389	326333	61794
326667	437799	326667	1017803	326667	607215
3.27	430079	3.27	1014806	3.27	595947
327333	422056	327333	1010353	327333	584174
327667	413867	327667	1004451	327667	571912
3.28	405572	3.28	997137	3.28	559188
328333	397165	328333	988476	328333	546087
328667	388633	328667	978593	328667	53274
3.29	380001	3.29	967674	3.29	51929
329333	371307	329333	955883	329333	505846
329667	362593	329667	9433	329667	492478
3.3	353898	3.3	929953	3.3	47922
330333	345252	330333	915863	330333	466081
330667	336658	330667	90109	330667	453006
3.31	328093	3.31	885734	3.31	439881
331333	319543	331333	869911	331333	42664
331667	31101	331667	853741	331667	413332
3.32	302512	3.32	83733	3.32	400085
332333	294093	332333	820746	332333	387019
332667	28581	332667	804015	332667	374216
3.33	27768	3.33	787161	3.33	361743
333333	269692	333333	770253	333333	34967
333667	261855	333667	753372	333667	338026
3.34	254204	3.34	736586	3.34	326759
334333	246751	334333	719962	334333	315776
334667	239505	334667	703569	334667	30505
3.35	232511	3.35	687442	3.35	294626
335333	225808	335333	67158	335333	284536
335667	219371	335667	655985	335667	274767
3.36	213126	3.36	640663	3.36	265317
336333	207008	336333	625615	336333	25619
336667	200993	336667	610871	336667	247353
3.37	195086	3.37	596521	3.37	238756
337333	189304	337333	582652	337333	230398
337667	183705	337667	569289	337667	222313
3.38	17836	3.38	556387	3.38	214538
338333	173277	338333	543849	338333	207077
338667	168392	338667	531618	338667	199919
3.39	163627	3.39	519727	3.39	19307
339333	158933	339333	508217	339333	186558
339667	154317	339667	497053	339667	180428
3.4	149837	3.4	486177	3.4	174693
340333	145545	340333	475577	340333	169288
340667	141451	340667	465279	340667	164118
3.41	137528	3.41	455326	3.41	159114
341333	133735	341333	445711	341333	154225
341667	130019	341667	43637	341667	149403
3.42	126358	3.42	427263	3.42	144625
342333	122788	342333	418409	342333	139946
342667	119365	342667	409817	342667	135491
3.43	116101	3.43	401491	3.43	131383
343333	112994	343333	393478	343333	127657
343667	110054	343667	385849	343667	124245
3.44	107295	3.44	378615	3.44	12103
344333	104705	344333	37169	344333	11793
344667	102236	344667	364961	344667	114929
3.45	0.99812	3.45	358364	3.45	112025
345333	0.97391	345333	351888	345333	109184
345667	0.94988	345667	345522	345667	106356
3.46	0.92654	3.46	339248	3.46	103555
346333	0.90445	346333	333068	346333	100873
346667	0.88379	346667	32701	346667	0.98413
3.47	0.86438	3.47	321103	3.47	0.96195
347333	0.84596	347333	315351	347333	0.94141
347667	0.82835	347667	309719	347667	0.92147
3.48	0.81126	3.48	304168	3.48	0.90161
348333	0.79436	348333	298696	348333	0.88238
348667	0.77753	348667	293369	348667	0.86484
3.49	0.76094	3.49	288256	3.49	0.84949
349333	0.74488	349333	283343	349333	0.8358
349667	0.72963	349667	278553	349667	0.82255
3.5	0.71531	3.5	273847	3.5	0.80869
350333	0.70172	350333	269257	350333	0.79421
350667	0.68824	350667	264829	350667	0.77978
3.51	0.67418	3.51	260571	3.51	0.76576
351333	0.65944	351333	256447	351333	0.75223
351667	0.64464	351667	252385	351667	0.73945
3.52	0.63062	3.52	248321	3.52	0.72765
352333	0.61785	352333	24427	352333	0.71661
352667	0.60602	352667	240298	352667	0.70605
3.53	0.59447	3.53	236446	3.53	0.69581
353333	0.5829	353333	232703	353333	0.6858
353667	0.57153	353667	229068	353667	0.67585
3.54	0.56064	3.54	22554	3.54	0.66595
354333	0.55025	354333	222048	354333	0.65638
354667	0.54009	354667	218472	354667	0.6473
3.55	0.52984	3.55	214764	3.55	0.63828
355333	0.51957	355333	211009	355333	0.62911
355667	0.50994	355667	20733	355667	0.62029
3.56	0.50168	3.56	203774	3.56	0.61236
356333	0.49483	356333	20034	356333	0.60495
356667	0.4887	356667	197054	356667	0.59735
3.57	0.48247	3.57	19396	3.57	0.58968
357333	0.47573	357333	191038	357333	0.58272
357667	0.46858	357667	188203	357667	0.57667
3.58	0.46141	3.58	185382	3.58	0.57098
358333	0.45447	358333	182536	358333	0.565
358667	0.44776	358667	179632	358667	0.55853
3.59	0.44111	3.59	176629	3.59	0.55213
359333	0.43427	359333	173497	359333	0.54673
359667	0.42693	359667	170265	359667	0.54281
3.6	0.41881	3.6	167075	3.6	0.54008
360333	0.41019	360333	164124	360333	0.53754
360667	0.4021	360667	161538	360667	0.5338
3.61	0.39553	3.61	159297	3.61	0.52822
361333	0.39058	361333	157257	361333	0.52143
361667	0.38622	361667	155212	361667	0.51473
3.62	0.3811	3.62	152981	3.62	0.50904
362333	0.37477	362333	15049	362333	0.50441
362667	0.36775	362667	147816	362667	0.50058
3.63	0.36091	3.63	145134	3.63	0.49764
363333	0.35491	363333	142564	363333	0.49564
363667	0.34988	363667	140099	363667	0.49397
3.64	0.34543	3.64	137671	3.64	0.49169
364333	0.34104	364333	135254	364333	0.48814
364667	0.33644	364667	132885	364667	0.48335
3.65	0.33163	3.65	130628	3.65	0.47827
365333	0.32677	365333	128529	365333	0.4742
365667	0.32212	365667	126578	365667	0.47179
3.66	0.31805	3.66	124732	3.66	0.47051
366333	0.31469	366333	122957	366333	0.46923
366667	0.31154	366667	121217	366667	0.46711
3.67	0.30783	3.67	119457	3.67	0.46391
367333	0.30326	367333	11762	367333	0.45972
367667	0.29819	367667	11568	367667	0.45477
3.68	0.29313	3.68	113668	3.68	0.44962
368333	0.28827	368333	111658	368333	0.44515
368667	0.28358	368667	109709	368667	0.44214
3.69	0.27903	3.69	107836	3.69	0.44073
369333	0.27452	369333	106021	369333	0.44018
369667	0.27027	369667	104252	369667	0.43979
3.7	0.26682	3.7	102537	3.7	0.43965
370333	0.26449	370333	100891	370333	0.43968
370667	0.26295	370667	0.99313	370667	0.43904
3.71	0.26142	3.71	0.97767	3.71	0.43733
371333	0.25905	371333	0.96217	371333	0.43525
371667	0.25543	371667	0.94696	371667	0.43367
3.72	0.25075	3.72	0.93276	3.72	0.4325
372333	0.24573	372333	0.91977	372333	0.43086
372667	0.24131	372667	0.90729	372667	0.42796
3.73	0.23823	3.73	0.89429	3.73	0.42388
373333	0.23647	373333	0.88011	373333	0.41956
373667	0.23521	373667	0.86498	373667	0.4159
3.74	0.2335	3.74	0.84983	3.74	0.41288
374333	0.23093	374333	0.83554	374333	0.40976
374667	0.22775	374667	0.82232	374667	0.40604
3.75	0.22446	3.75	0.80998	3.75	0.40203
375333	0.22136	375333	0.7982	375333	0.39843
375667	0.21868	375667	0.78638	375667	0.39567
3.76	0.21652	3.76	0.77379	3.76	0.39415
376333	0.21472	376333	0.76026	376333	0.3942
376667	0.21283	376667	0.74644	376667	0.39532
3.77	0.2103	3.77	0.73306	3.77	0.39643
377333	0.20692	377333	0.72039	377333	0.39704
377667	0.20305	377667	0.70825	377667	0.39759
3.78	0.19925	3.78	0.69648	3.78	0.39857
378333	0.19594	378333	0.68508	378333	0.39987
378667	0.19326	378667	0.674	378667	0.40082
3.79	0.19107	3.79	0.66318	3.79	0.40062
379333	0.18911	379333	0.65282	379333	0.39892
379667	0.1873	379667	0.64365	379667	0.39608
3.8	0.18579	3.8	0.63627	3.8	0.39308
380333	0.18464	380333	0.63028	380333	0.39087
380667	0.18364	380667	0.6245	380667	0.38979
3.81	0.18222	3.81	0.61796	3.81	0.38956
381333	0.1799	381333	0.61045	381333	0.38966
381667	0.1769	381667	0.60224	381667	0.38978
3.82	0.17405	3.82	0.59337	3.82	0.3898
382333	0.17205	382333	0.58357	382333	0.38963
382667	0.17083	382667	0.57274	382667	0.38893
3.83	0.16958	3.83	0.56138	3.83	0.3873
383333	0.16779	383333	0.55013	383333	0.38462
383667	0.16575	383667	0.53966	383667	0.38118
3.84	0.16399	3.84	0.53065	3.84	0.37737
384333	0.16269	384333	0.52361	384333	0.37338
384667	0.1617	384667	0.51829	384667	0.36944
3.85	0.16049	3.85	0.51377	3.85	0.36607
385333	0.15859	385333	0.50938	385333	0.3638
385667	0.15606	385667	0.50517	385667	0.36241
3.86	0.15348	3.86	0.50101	3.86	0.3613
386333	0.15129	386333	0.49609	386333	0.36025
386667	0.14972	386667	0.48983	386667	0.35936
3.87	0.1489	3.87	0.48238	3.87	0.35867
387333	0.14874	387333	0.47429	387333	0.35816
387667	0.14866	387667	0.46623	387667	0.35758
3.88	0.14803	3.88	0.45844	3.88	0.35652
388333	0.14667	388333	0.45075	388333	0.3547
388667	0.14494	388667	0.44353	388667	0.35214
3.89	0.14343	3.89	0.43773	3.89	0.34892
389333	0.14258	389333	0.43377	389333	0.34504
389667	0.14253	389667	0.43122	389667	0.34067
3.9	0.14305	3.9	0.42922	3.9	0.33623
390333	0.14348	390333	0.42692	390333	0.33222
390667	0.14293	390667	0.42371	390667	0.32906
3.91	0.14089	3.91	0.41938	3.91	0.32684
391333	0.13754	391333	0.4142	391333	0.32507
391667	0.13348	391667	0.40843	391667	0.32315
3.92	0.12947	3.92	0.4021	3.92	0.32065
392333	0.12619	392333	0.39548	392333	0.31742
392667	0.12397	392667	0.38939	392667	0.31359
3.93	0.12273	3.93	0.38472	3.93	0.30972
393333	0.12225	393333	0.38176	393333	0.30659
393667	0.12229	393667	0.37971	393667	0.30477
3.94	0.12266	3.94	0.37705	3.94	0.30426
394333	0.12311	394333	0.37282	394333	0.30428
394667	0.12331	394667	0.36737	394667	0.30361
3.95	0.12298	3.95	0.36191	3.95	0.30134
395333	0.12215	395333	0.35752	395333	0.29733
395667	0.12104	395667	0.35444	395667	0.2923
3.96	0.11964	3.96	0.35241	3.96	0.28746
396333	0.11787	396333	0.35115	396333	0.28363
396667	0.11605	396667	0.3503	396667	0.28088
3.97	0.11488	3.97	0.34924	3.97	0.27871
397333	0.11471	397333	0.34735	397333	0.27636
397667	0.11518	397667	0.34447	397667	0.27291
3.98	0.11563	3.98	0.34102	3.98	0.26765
398333	0.11572	398333	0.33786	398333	0.26069
398667	0.11554	398667	0.33554	398667	0.25309
3.99	0.11524	3.99	0.3337	3.99	0.24646
399333	0.11495	399333	0.33163	399333	0.24212
399667	0.11466	399667	0.32914	399667	0.24039
4	0.11421	4	0.32638	4	0.24047
400333	0.11347	400333	0.32331	400333	0.24119
400667	0.11249	400667	0.31981	400667	0.24191
4.01	0.11142	4.01	0.31617	4.01	0.24245
401333	0.11045	401333	0.31295	401333	0.24266
401667	0.1097	401667	0.31049	401667	0.24211
4.02	0.10892	4.02	0.30865	4.02	0.24014
402333	0.10792	402333	0.30719	402333	0.23648
402667	0.10688	402667	0.30597	402667	0.23167
4.03	0.10612	4.03	0.30471	4.03	0.22651
403333	0.10581	403333	0.30298	403333	0.22148
403667	0.10616	403667	0.30049	403667	0.21693
4.04	0.10717	4.04	0.29746	4.04	0.21325
404333	0.10829	404333	0.29441	404333	0.21068
404667	0.10858	404667	0.29166	404667	0.20927
4.05	0.10761	4.05	0.28907	4.05	0.20891
405333	0.10562	405333	0.28633	405333	0.20908
405667	0.10319	405667	0.2833	405667	0.20885
4.06	0.10098	4.06	0.28011	4.06	0.20744
406333	0.09955	406333	0.27682	406333	0.20468
406667	0.09909	406667	0.27368	406667	0.20097
4.07	0.09945	4.07	0.27138	4.07	0.19702
407333	0.10017	407333	0.27049	407333	0.19367
407667	0.10082	407667	0.2708	407667	0.19154
4.08	0.10121	4.08	0.27155	4.08	0.19081
408333	0.10121	408333	0.27218	408333	0.19136
408667	0.10055	408667	0.27244	408667	0.19261
4.09	0.0993	4.09	0.27221	4.09	0.19319
409333	0.09794	409333	0.27132	409333	0.19193
409667	0.09694	409667	0.26987	409667	0.18879
4.1	0.09637	4.1	0.26827	4.1	0.1845
410333	0.09586	410333	0.26695	410333	0.17994
410667	0.09496	410667	0.26599	410667	0.17566
4.11	0.09349	4.11	0.26537	4.11	0.17159
411333	0.0917	411333	0.26503	411333	0.16746
411667	0.08995	411667	0.26458	411667	0.16353
4.12	0.08853	4.12	0.26334	4.12	0.16067
412333	0.08765	412333	0.26075	412333	0.15954
412667	0.08739	412667	0.25705	412667	0.15989
4.13	0.08773	4.13	0.25354	4.13	0.16066
413333	0.08863	413333	0.25152	413333	0.16082
413667	0.08994	413667	0.25122	413667	0.16
4.14	0.09137	4.14	0.25195	4.14	0.15828
414333	0.09255	414333	0.25292	414333	0.15585
414667	0.0931	414667	0.254	414667	0.15306
4.15	0.09289	4.15	0.25553	4.15	0.15055
415333	0.09232	415333	0.25714	415333	0.14886
415667	0.09188	415667	0.25758	415667	0.14827
4.16	0.09163	4.16	0.25604	4.16	0.14903
416333	0.09125	416333	0.25294	416333	0.15106
416667	0.09033	416667	0.24923	416667	0.15318
4.17	0.08871	4.17	0.24564	4.17	0.15377
417333	0.08656	417333	0.24274	417333	0.15206
417667	0.08422	417667	0.24098	417667	0.14873
4.18	0.08206	4.18	0.24061	4.18	0.14522
418333	0.08042	418333	0.24158	418333	0.14273
418667	0.07949	418667	0.24352	418667	0.1418
4.19	0.07919	4.19	0.24595	4.19	0.14197
419333	0.07921	419333	0.24839	419333	0.1422
419667	0.07916	419667	0.25045	419667	0.14151
4.2	0.07883	4.2	0.2518	4.2	0.1397
420333	0.07841	420333	0.252	420333	0.13763
420667	0.07828	420667	0.25052	420667	0.13638
4.21	0.0785	4.21	0.24709	4.21	0.13629
421333	0.07858	421333	0.24226	421333	0.13705
421667	0.07793	421667	0.23736	421667	0.13811
4.22	0.07656	4.22	0.23368	4.22	0.13871
422333	0.07504	422333	0.23169	422333	0.13828
422667	0.07399	422667	0.23122	422667	0.13668
4.23	0.07357	4.23	0.23188	4.23	0.13431
423333	0.0738	423333	0.23304	423333	0.13205
423667	0.07476	423667	0.23402	423667	0.13059
4.24	0.0764	4.24	0.23446	4.24	0.12984
424333	0.07834	424333	0.2341	424333	0.12928
424667	0.08028	424667	0.23274	424667	0.12869
4.25	0.08212	4.25	0.23049	4.25	0.12802
425333	0.08372	425333	0.22773	425333	0.12724
425667	0.08471	425667	0.22499	425667	0.12642
4.26	0.08478	4.26	0.22289	4.26	0.12566
426333	0.08416	426333	0.22178	426333	0.12482
426667	0.0835	426667	0.22173	426667	0.12338
4.27	0.08314	4.27	0.22263	4.27	0.12104
427333	0.08289	427333	0.22397	427333	0.11829
427667	0.08253	427667	0.22507	427667	0.11602
4.28	0.08207	4.28	0.22557	4.28	0.11456
428333	0.08176	428333	0.22548	428333	0.11333
428667	0.08184	428667	0.22504	428667	0.1118
4.29	0.08248	4.29	0.22457	4.29	0.11043
429333	0.08359	429333	0.22426	429333	0.11016
429667	0.08469	429667	0.22418	429667	0.11135
4.3	0.08514	4.3	0.22402	4.3	0.11346
430333	0.08466	430333	0.22308	430333	0.11547
430667	0.08342	430667	0.22115	430667	0.11643
4.31	0.08196	4.31	0.21919	4.31	0.11625
431333	0.08078	431333	0.21851	431333	0.11581
431667	0.08002	431667	0.21938	431667	0.11622
4.32	0.07942	4.32	0.22092	4.32	0.11774
432333	0.07853	432333	0.22203	432333	0.11951
432667	0.07706	432667	0.22207	432667	0.1205
4.33	0.07523	4.33	0.22063	4.33	0.12024
433333	0.0736	433333	0.2175	433333	0.11885
433667	0.07255	433667	0.21319	433667	0.11677
4.34	0.07199	4.34	0.20887	4.34	0.11456
434333	0.07192	434333	0.20547	434333	0.1126
434667	0.07279	434667	0.20299	434667	0.11088
4.35	0.07485	4.35	0.20116	4.35	0.10923
435333	0.07744	435333	0.20036	435333	0.1078
435667	0.0795	435667	0.20094	435667	0.10711
4.36	0.08053	4.36	0.20237	4.36	0.10775
436333	0.08082	436333	0.20375	436333	0.10965
436667	0.08078	436667	0.20484	436667	0.1117
4.37	0.08056	4.37	0.20608	4.37	0.11262
437333	0.08016	437333	0.20787	437333	0.11217
437667	0.07956	437667	0.20994	437667	0.1112
4.38	0.07876	4.38	0.21138	4.38	0.11063
438333	0.07768	438333	0.21142	438333	0.11091
438667	0.0764	438667	0.21007	438667	0.11206
4.39	0.07537	4.39	0.20807	4.39	0.11362
439333	0.07506	439333	0.20619	439333	0.11477
439667	0.07548	439667	0.20478	439667	0.11487
4.4	0.07624	4.4	0.20364	4.4	0.11421
440333	0.077	440333	0.20244	440333	0.11371
440667	0.07786	440667	0.20117	440667	0.11414
4.41	0.07918	4.41	0.20008	4.41	0.11556
441333	0.08116	441333	0.19936	441333	0.11706
441667	0.08338	441667	0.19906	441667	0.11734
4.42	0.08481	4.42	0.19901	4.42	0.11586
442333	0.08496	442333	0.19899	442333	0.11321
442667	0.08457	442667	0.19901	442667	0.11051
4.43	0.08465	4.43	0.19931	4.43	0.10884
443333	0.0854	443333	0.20001	443333	0.10897
443667	0.08652	443667	0.20075	443667	0.11089
4.44	0.08777	4.44	0.20092	4.44	0.11362
444333	0.0889	444333	0.20014	444333	0.11564
444667	0.0897	444667	0.19876	444667	0.11577
4.45	0.09034	4.45	0.19738	4.45	0.11379
445333	0.09107	445333	0.19638	445333	0.11045
445667	0.0916	445667	0.19575	445667	0.10669
4.46	0.09119	4.46	0.19534	4.46	0.10313
446333	0.0897	446333	0.19519	446333	0.10009
446667	0.08792	446667	0.19542	446667	0.09791
4.47	0.08681	4.47	0.19598	4.47	0.09702
447333	0.08688	447333	0.19673	447333	0.09759
447667	0.0881	447667	0.19739	447667	0.09936
4.48	0.08988	4.48	0.19746	4.48	0.10194
448333	0.09138	448333	0.19654	448333	0.1048
448667	0.09227	448667	0.1947	448667	0.10722
4.49	0.0929	4.49	0.1927	4.49	0.10869
449333	0.09357	449333	0.19121	449333	0.10929
449667	0.09422	449667	0.19026	449667	0.10944
4.5	0.09453	4.5	0.18956	4.5	0.10949
450333	0.09431	450333	0.18928	450333	0.10948
450667	0.0937	450667	0.1898	450667	0.1093
4.51	0.09301	4.51	0.1911	4.51	0.10887
451333	0.09249	451333	0.19249	451333	0.10818
451667	0.0924	451667	0.19315	451667	0.10726
4.52	0.09289	4.52	0.19263	4.52	0.10616
452333	0.09363	452333	0.19097	452333	0.1048
452667	0.094	452667	0.18839	452667	0.10284
4.53	0.09382	4.53	0.18557	4.53	0.10036
453333	0.09346	453333	0.18354	453333	0.09826
453667	0.09349	453667	0.18279	453667	0.09749
4.54	0.0943	4.54	0.18308	4.54	0.09834
454333	0.09582	454333	0.18404	454333	0.10046
454667	0.09742	454667	0.18548	454667	0.10295
4.55	0.09848	4.55	0.18722	4.55	0.1047
455333	0.09879	455333	0.18875	455333	0.10506
455667	0.09851	455667	0.18922	455667	0.10435
4.56	0.0981	4.56	0.18823	4.56	0.10351
456333	0.09808	456333	0.18648	456333	0.10314
456667	0.09869	456667	0.18529	456667	0.10289
4.57	0.09977	4.57	0.18552	4.57	0.10226
457333	0.10107	457333	0.18689	457333	0.1016
457667	0.10239	457667	0.18826	457667	0.10158
4.58	0.10352	4.58	0.18863	4.58	0.10223
458333	0.1043	458333	0.18795	458333	0.10302
458667	0.10476	458667	0.18693	458667	0.10352
4.59	0.10507	4.59	0.18616	4.59	0.10358
459333	0.1056	459333	0.18565	459333	0.10312
459667	0.10666	459667	0.18543	459667	0.1023
4.6	0.10809	4.6	0.186	4.6	0.10172
460333	0.10941	460333	0.1876	460333	0.10195
460667	0.11025	460667	0.18962	460667	0.10298
4.61	0.11055	4.61	0.19146	4.61	0.1043
461333	0.11049	461333	0.19289	461333	0.10551
461667	0.11043	461667	0.19361	461667	0.10676
4.62	0.11072	4.62	0.19346	4.62	0.10838
462333	0.11162	462333	0.19286	462333	0.11019
462667	0.11308	462667	0.19249	462667	0.11159
4.63	0.11455	4.63	0.19273	4.63	0.11209
463333	0.11548	463333	0.19362	463333	0.11146
463667	0.11593	463667	0.19503	463667	0.10972
4.64	0.11632	4.64	0.197	4.64	0.10736
464333	0.11705	464333	0.1995	464333	0.10533
464667	0.11836	464667	0.20205	464667	0.10422
4.65	0.1201	4.65	0.20375	4.65	0.10356
465333	0.12173	465333	0.20385	465333	0.10258
465667	0.12265	465667	0.20232	465667	0.10139
4.66	0.12254	4.66	0.19989	4.66	0.10069
466333	0.1214	466333	0.19764	466333	0.10075
466667	0.11957	466667	0.19637	466667	0.10116
4.67	0.11775	4.67	0.19608	4.67	0.10177
467333	0.11677	467333	0.19629	467333	0.10304
467667	0.11718	467667	0.19661	467667	0.10522
4.68	0.11888	4.68	0.19695	4.68	0.10784
468333	0.12114	468333	0.19738	468333	0.11012
468667	0.12313	468667	0.19789	468667	0.11181
4.69	0.1245	4.69	0.19836	4.69	0.113
469333	0.12524	469333	0.1987	469333	0.11378
469667	0.12564	469667	0.19869	469667	0.11428
4.7	0.12614	4.7	0.19806	4.7	0.11476
470333	0.12683	470333	0.19701	470333	0.11504
470667	0.12736	470667	0.19627	470667	0.11439
4.71	0.12737	4.71	0.19643	4.71	0.11286
471333	0.12707	471333	0.19742	471333	0.11175
471667	0.12715	471667	0.19883	471667	0.11206
4.72	0.128	4.72	0.20032	4.72	0.11322
472333	0.12938	472333	0.20153	472333	0.11404
472667	0.13079	472667	0.20197	472667	0.11417
4.73	0.13198	4.73	0.20146	4.73	0.11419
473333	0.13307	473333	0.20019	473333	0.11478
473667	0.13413	473667	0.19822	473667	0.11591
4.74	0.13486	4.74	0.19581	4.74	0.11701
474333	0.13496	474333	0.19367	474333	0.1178
474667	0.13462	474667	0.19242	474667	0.11848
4.75	0.13431	4.75	0.19218	4.75	0.11915
475333	0.1344	475333	0.19297	475333	0.11955
475667	0.13505	475667	0.19453	475667	0.11939
4.76	0.13626	4.76	0.19614	4.76	0.1186
476333	0.13787	476333	0.19749	476333	0.11731
476667	0.13958	476667	0.19878	476667	0.11572
4.77	0.14113	4.77	0.19975	4.77	0.11401
477333	0.14248	477333	0.19975	477333	0.11278
477667	0.14365	477667	0.19871	477667	0.11303
4.78	0.14434	4.78	0.19746	4.78	0.11502
478333	0.14413	478333	0.19706	478333	0.1179
478667	0.14316	478667	0.19776	478667	0.12075
4.79	0.14216	4.79	0.19868	4.79	0.1233
479333	0.14186	479333	0.19913	479333	0.12546
479667	0.14241	479667	0.19954	479667	0.12719
4.8	0.14342	4.8	0.20088	4.8	0.12844
480333	0.14442	480333	0.2034	480333	0.12906
480667	0.14526	480667	0.20631	480667	0.12868
4.81	0.14594	4.81	0.20851	4.81	0.12706
481333	0.14646	481333	0.20955	481333	0.12449
481667	0.14698	481667	0.20968	481667	0.12194
4.82	0.14783	4.82	0.20907	4.82	0.12037
482333	0.14908	482333	0.20771	482333	0.12007
482667	0.15037	482667	0.20581	482667	0.12069
4.83	0.15131	4.83	0.2038	4.83	0.12168
483333	0.15189	483333	0.20194	483333	0.12279
483667	0.15234	483667	0.2005	483667	0.12381
4.84	0.15304	4.84	0.19993	4.84	0.12445
484333	0.15428	484333	0.20048	484333	0.12487
484667	0.15592	484667	0.20174	484667	0.12574
4.85	0.15754	4.85	0.20297	4.85	0.12737
485333	0.15883	485333	0.2039	485333	0.12922
485667	0.15962	485667	0.20463	485667	0.13055
4.86	0.15988	4.86	0.20527	4.86	0.13102
486333	0.15984	486333	0.20602	486333	0.13076
486667	0.16024	486667	0.20721	486667	0.13038
4.87	0.16179	4.87	0.20875	4.87	0.13073
487333	0.16447	487333	0.21016	487333	0.13209
487667	0.16761	487667	0.21086	487667	0.13367
4.88	0.17079	4.88	0.21059	4.88	0.13427
488333	0.17409	488333	0.20954	488333	0.13354
488667	0.17761	488667	0.2083	488667	0.13249
4.89	0.1811	4.89	0.20758	4.89	0.13255
489333	0.18408	489333	0.20799	489333	0.13418
489667	0.18618	489667	0.20951	489667	0.13686
4.9	0.18731	4.9	0.21117	4.9	0.13972
490333	0.18776	490333	0.21184	490333	0.14177
490667	0.18814	490667	0.2112	490667	0.14207
4.91	0.18911	4.91	0.20989	4.91	0.14041
491333	0.1909	491333	0.20893	491333	0.13761
491667	0.19325	491667	0.20908	491667	0.13492
4.92	0.19573	4.92	0.2106	4.92	0.13308
492333	0.19801	492333	0.21309	492333	0.13211
492667	0.19988	492667	0.21567	492667	0.13166
4.93	0.20141	4.93	0.21731	4.93	0.13145
493333	0.20277	493333	0.21729	493333	0.13141
493667	0.20391	493667	0.21564	493667	0.13145
4.94	0.20474	4.94	0.21328	4.94	0.13157
494333	0.20558	494333	0.21158	494333	0.13206
494667	0.20676	494667	0.21131	494667	0.1334
4.95	0.20826	4.95	0.21202	4.95	0.13575
495333	0.20987	495333	0.21278	495333	0.13865
495667	0.21139	495667	0.21327	495667	0.14137
4.96	0.21278	4.96	0.21372	4.96	0.14343
496333	0.21413	496333	0.21419	496333	0.14456
496667	0.21558	496667	0.21461	496667	0.14491
4.97	0.21707	4.97	0.21525	4.97	0.14499
497333	0.21834	497333	0.21636	497333	0.14516
497667	0.219	497667	0.2176	497667	0.14545
4.98	0.21889	4.98	0.21841	4.98	0.14586
498333	0.21831	498333	0.21847	498333	0.14649
498667	0.21779	498667	0.21788	498667	0.14753
4.99	0.21753	4.99	0.2172	4.99	0.14912
499333	0.21723	499333	0.21729	499333	0.151
499667	0.21615	499667	0.21869	499667	0.15252
5	0.21363	5	0.2211	5	0.15298
500333	0.20996	500333	0.22359	500333	0.1523
500667	0.20638	500667	0.22524	500667	0.15131
5.01	0.20411	5.01	0.22566	5.01	0.15127
501333	0.20354	501333	0.22502	501333	0.15283
501667	0.20424	501667	0.22366	501667	0.15542
5.02	0.20566	5.02	0.22198	5.02	0.1579
502333	0.20759	502333	0.22057	502333	0.15944
502667	0.20971	502667	0.22005	502667	0.15979
5.03	0.21125	5.03	0.22052	5.03	0.15914
503333	0.21138	503333	0.22156	503333	0.15811
503667	0.20983	503667	0.22256	503667	0.15758
5.04	0.20702	5.04	0.22323	5.04	0.15804
504333	0.2037	504333	0.22386	504333	0.15913
504667	0.20046	504667	0.22469	504667	0.16003
5.05	0.19779	5.05	0.22553	5.05	0.16068
505333	0.19605	505333	0.22587	505333	0.16189
505667	0.1953	505667	0.22535	505667	0.16413
5.06	0.19507	5.06	0.22409	5.06	0.16692
506333	0.19451	506333	0.22263	506333	0.16951
506667	0.19328	506667	0.22166	506667	0.17144
5.07	0.19187	5.07	0.22158	5.07	0.17256
507333	0.19084	507333	0.22238	507333	0.17293
507667	0.19037	507667	0.22402	507667	0.17261
5.08	0.1905	5.08	0.22641	5.08	0.17175
508333	0.19103	508333	0.22911	508333	0.17068
508667	0.19129	508667	0.2314	508667	0.16971
5.09	0.19056	5.09	0.23271	5.09	0.16886
509333	0.18879	509333	0.23282	509333	0.16813
509667	0.18658	509667	0.23195	509667	0.16766
5.1	0.18459	5.1	0.23081	5.1	0.16767
510333	0.183	510333	0.2302	510333	0.16853
510667	0.18182	510667	0.23076	510667	0.17064
5.11	0.18111	5.11	0.23254	5.11	0.17383
511333	0.18072	511333	0.23486	511333	0.17738
511667	0.18019	511667	0.2367	511667	0.18058
5.12	0.17928	5.12	0.23745	5.12	0.18328
512333	0.17827	512333	0.23713	512333	0.18579
512667	0.1777	512667	0.2363	512667	0.18814
5.13	0.17789	5.13	0.23575	5.13	0.18971
513333	0.17875	513333	0.23616	513333	0.18995
513667	0.17987	513667	0.23801	513667	0.18909
5.14	0.18084	5.14	0.24115	5.14	0.18794
514333	0.18149	514333	0.24425	514333	0.18713
514667	0.18193	514667	0.24548	514667	0.1869
5.15	0.1824	5.15	0.2443	5.15	0.18743
515333	0.18291	515333	0.24198	515333	0.18878
515667	0.18311	515667	0.24038	515667	0.19084
5.16	0.18247	5.16	0.24057	5.16	0.19333
516333	0.18077	516333	0.24226	516333	0.1958
516667	0.17826	516667	0.24449	516667	0.19767
5.17	0.17549	5.17	0.2466	5.17	0.19874
517333	0.17321	517333	0.24854	517333	0.1993
517667	0.17242	517667	0.25041	517667	0.19945
5.18	0.17357	5.18	0.25188	5.18	0.19903
518333	0.17601	518333	0.25241	518333	0.19811
518667	0.17833	518667	0.25203	518667	0.19708
5.19	0.17962	5.19	0.25137	5.19	0.19634
519333	0.17998	519333	0.25111	519333	0.19621
519667	0.17993	519667	0.25153	519667	0.19664
5.2	0.17978	5.2	0.25253	5.2	0.19738
520333	0.17967	520333	0.25365	520333	0.19855
520667	0.17968	520667	0.25458	520667	0.2004
5.21	0.17981	5.21	0.25555	5.21	0.20266
521333	0.18009	521333	0.25736	521333	0.20484
521667	0.18059	521667	0.26073	521667	0.20711
5.22	0.1811	5.22	0.2655	5.22	0.21015
522333	0.18136	522333	0.2704	522333	0.21417
522667	0.18149	522667	0.27397	522667	0.21872
5.23	0.18195	5.23	0.27547	5.23	0.22326
523333	0.18313	523333	0.27512	523333	0.22733
523667	0.18495	523667	0.27365	523667	0.23037
5.24	0.18702	5.24	0.27189	5.24	0.23184
524333	0.18875	524333	0.27073	524333	0.23155
524667	0.18973	524667	0.2709	524667	0.23006
5.25	0.19006	5.25	0.27243	5.25	0.22884
525333	0.19018	525333	0.27445	525333	0.22939
525667	0.19045	525667	0.27568	525667	0.23209
5.26	0.19107	5.26	0.2754	5.26	0.23578
526333	0.19216	526333	0.27411	526333	0.2388
526667	0.19373	526667	0.27329	526667	0.2403
5.27	0.19557	5.27	0.27413	5.27	0.24055
527333	0.19738	527333	0.27661	527333	0.24026
527667	0.19906	527667	0.27968	527667	0.23988
5.28	0.20087	5.28	0.28215	5.28	0.23979
528333	0.20304	528333	0.28347	528333	0.24042
528667	0.20539	528667	0.28382	528667	0.24199
5.29	0.2073	5.29	0.28397	5.29	0.24439
529333	0.2082	529333	0.28484	529333	0.24751
529667	0.20802	529667	0.28707	529667	0.25124
5.3	0.20719	5.3	0.29064	5.3	0.25498
530333	0.20647	530333	0.29458	530333	0.25794
530667	0.20662	530667	0.29758	530667	0.25986
5.31	0.20802	5.31	0.29942	5.31	0.26131
531333	0.21059	531333	0.30092	531333	0.26304
531667	0.21392	531667	0.30261	531667	0.26518
5.32	0.21753	5.32	0.30428	5.32	0.26732
532333	0.22099	532333	0.30586	532333	0.26923
532667	0.22421	532667	0.30765	532667	0.27114
5.33	0.22724	5.33	0.30999	5.33	0.27325
533333	0.23014	533333	0.31303	533333	0.27558
533667	0.23291	533667	0.31654	533667	0.27806
5.34	0.2356	5.34	0.32011	5.34	0.2806
534333	0.23829	534333	0.32369	534333	0.28292
534667	0.24102	534667	0.32747	534667	0.28438
5.35	0.24392	5.35	0.33118	5.35	0.28468
535333	0.2471	535333	0.33407	535333	0.28464
535667	0.25025	535667	0.33569	535667	0.28576
5.36	0.25268	5.36	0.33636	5.36	0.28898
536333	0.254	536333	0.33708	536333	0.29389
536667	0.25465	536667	0.3389	536667	0.29913
5.37	0.25561	5.37	0.3421	5.37	0.30373
537333	0.25756	537333	0.34591	537333	0.30757
537667	0.26054	537667	0.3491	537667	0.31066
5.38	0.26405	5.38	0.3509	5.38	0.31296
538333	0.26734	538333	0.35156	538333	0.31472
538667	0.26981	538667	0.35212	538667	0.31638
5.39	0.27148	5.39	0.35367	5.39	0.31816
539333	0.27315	539333	0.35652	539333	0.31994
539667	0.27587	539667	0.36026	539667	0.32186
5.4	0.28032	5.4	0.36434	5.4	0.32464
540333	0.28631	540333	0.36826	540333	0.32863
540667	0.29302	540667	0.37162	540667	0.33324
5.41	0.29957	5.41	0.37421	5.41	0.33757
541333	0.30544	541333	0.3762	541333	0.34115
541667	0.31033	541667	0.37821	541667	0.34432
5.42	0.31422	5.42	0.38109	5.42	0.34814
542333	0.31739	542333	0.38539	542333	0.3536
542667	0.32054	542667	0.39108	542667	0.36066
5.43	0.32456	5.43	0.39766	5.43	0.36817
543333	0.33024	543333	0.40465	543333	0.37481
543667	0.33758	543667	0.41161	543667	0.37983
5.44	0.34579	5.44	0.41803	5.44	0.38332
544333	0.35387	544333	0.4234	544333	0.38609
544667	0.36115	544667	0.4276	544667	0.38905
5.45	0.36749	5.45	0.43094	5.45	0.39273
545333	0.37318	545333	0.43385	545333	0.39735
545667	0.37872	545667	0.43647	545667	0.4029
5.46	0.38454	5.46	0.43877	5.46	0.40888
546333	0.39095	546333	0.44092	546333	0.41447
546667	0.39811	546667	0.44373	546667	0.41916
5.47	0.40596	5.47	0.44833	5.47	0.42281
547333	0.41408	547333	0.45497	547333	0.42593
547667	0.42193	547667	0.46279	547667	0.42954
5.48	0.42933	5.48	0.47085	5.48	0.43425
548333	0.43668	548333	0.47834	548333	0.44008
548667	0.44474	548667	0.48461	548667	0.44693
5.49	0.45415	5.49	0.48959	5.49	0.4546
549333	0.4649	549333	0.49403	549333	0.46274
549667	0.47657	549667	0.49877	549667	0.47116
5.5	0.48879	5.5	0.50422	5.5	0.47982
550333	0.50128	550333	0.51043	550333	0.48845
550667	0.51374	550667	0.51745	550667	0.49673
5.51	0.52585	5.51	0.52509	5.51	0.50476
551333	0.53756	551333	0.53275	551333	0.51276
551667	0.54916	551667	0.54008	551667	0.52081
5.52	0.56104	5.52	0.54753	5.52	0.52921
552333	0.57356	552333	0.5558	552333	0.53847
552667	0.58694	552667	0.56534	552667	0.54881
5.53	0.60099	5.53	0.57613	5.53	0.56026
553333	0.61508	553333	0.58746	553333	0.5728
553667	0.62868	553667	0.59825	553667	0.58636
5.54	0.64198	5.54	0.60789	5.54	0.60054
554333	0.65542	554333	0.61667	554333	0.6148
554667	0.66913	554667	0.62565	554667	0.62878
5.55	0.68319	5.55	0.63588	5.55	0.64246
555333	0.69801	555333	0.6473	555333	0.65597
555667	0.71377	555667	0.65901	555667	0.67012
5.56	0.72998	5.56	0.67046	5.56	0.68744
556333	0.74605	556333	0.68221	556333	0.71301
556667	0.76201	556667	0.69544	556667	0.75686
5.57	0.77843	5.57	0.71086	5.57	0.83826
557333	0.79563	557333	0.72794	557333	0.98984
557667	0.81342	557667	0.74576	557667	126007
5.58	0.83135	5.58	0.7639	5.58	171268
558333	0.84921	558333	0.78228	558333	242268
558667	0.86701	558667	0.80096	558667	347135
5.59	0.88484	5.59	0.82027	5.59	494457
559333	0.90293	559333	0.84069	559333	693787
559667	0.92169	559667	0.86239	559667	957027
5.6	0.94147	5.6	0.88527	5.6	1300367
560333	0.96263	560333	0.90936	560333	1745864
560667	0.98545	560667	0.93504	560667	2321673
5.61	10101	5.61	0.96348	5.61	3060471
561333	103663	561333	0.99794	561333	3996207
561667	106509	561667	104607	561667	5159846
5.62	10953	5.62	112363	5.62	6574824
562333	11269	562333	125872	562333	8252546
562667	115958	562667	149469	562667	10188218
5.63	119346	5.63	189025	5.63	12357823
563333	122904	563333	251735	563333	14717485
563667	126709	563667	34588	563667	17206189
5.64	130858	5.64	480981	5.64	19752033
564333	13545	564333	668769	564333	22281103
564667	140569	564667	924978	564667	24727015
5.65	146282	5.65	12714	5.65	2703887
565333	152642	565333	1737311	565333	29186035
565667	159684	565667	2359357	565667	31159323
5.66	167457	5.66	3179089	5.66	32968939
566333	176064	566333	423809	566333	34639914
566667	185667	566667	5571493	566667	36205849
5.67	196458	5.67	7201046	5.67	37702235
567333	208621	567333	9128863	567333	39161083
567667	222294	567667	11333141	567667	40608066
5.68	237534	5.68	13767205	5.68	42062308
568333	254333	568333	16362643	568333	43538202
568667	272644	568667	19036432	568667	45048032
5.69	292356	5.69	21701048	5.69	46604433
569333	313232	569333	2427541	569333	4822224
569667	334846	569667	26693917	569667	49919183
5.7	356596	5.7	28911258	5.7	51715058
570333	37777	570333	30902187	570333	536.3
570667	397581	570667	32657552	570667	55682817
5.71	415218	5.71	3417928	5.71	57890108
571333	429962	571333	35476684	571333	60266673
571667	441418	571667	36565127	571667	62827144
5.72	449979	5.72	37466622	5.72	6558813
572333	457521	572333	38211117	572333	68569409
572667	468288	572667	38837097	572667	7179227
5.73	489884	5.73	39390518	5.73	75274006
573333	534008	573333	39921975	573333	79019876
573667	616446	573667	40482637	573667	83015785
5.74	756216	5.74	41119961	5.74	87225172
574333	974084	574333	41874294	574333	91591715
574667	1291159	574667	42777073	574667	96047177
5.75	1728318	5.75	43850589	5.75	100522178
575333	2306848	575333	4510862	575333	104956514
575667	3049969	575667	46557169	575667	109305901
5.76	3984298	5.76	48194892	5.76	113544459
576333	5140189	576333	50013105	576333	117664087
576667	655024	576667	51995546	576667	121671538
5.77	8245936	5.77	54118182	5.77	125584028
577333	1025329	577333	56349047	577333	12942454
577667	12588831	577667	58647923	577667	133217714
5.78	15257019	5.78	60966012	5.78	136986717
578333	1824922	578333	63246087	578333	140750287
578667	2154366	578667	65424091	578667	144519151
5.79	25105665	5.79	67433276	5.79	148292312
579333	28888232	579333	6921096	579333	152053567
579667	32833581	579667	70706889	579667	155768306
5.8	36876158	5.8	71891591	5.8	159381387
580333	4094704	580333	72762653	580333	162817649
580667	44979375	580667	73346848	580667	165985408
5.81	48913771	5.81	73696964	5.81	168780932
581333	52702363	581333	73883934	581333	171093947
581667	56311078	581667	73986372	581667	172816479
5.82	59720578	5.82	74079972	5.82	173853602
582333	62926104	582333	74229022	582333	174131153
582667	65935967	582667	74481415	582667	173597806
5.83	68768694	5.83	74867215	5.83	172222866
583333	71449448	583333	75400135	583333	169992034
583667	74006305	583667	7608102	583667	166902664
5.84	76466708	5.84	76902119	5.84	16296049
584333	78854181	584333	7785103	584333	15817994
584667	81185158	584667	78913788	584667	152586886
5.85	8346555	5.85	80076846	5.85	146220424
585333	85687375	585333	81327717	585333	139132657
585667	8782688	585667	82654603	585667	13138776
5.86	89845951	5.86	84045671	5.86	123061719
586333	91697598	586333	85488332	586333	114243921
586667	93334454	586667	86969025	586667	105040941
5.87	94718438	5.87	88473683	5.87	95580834
587333	95829451	587333	89988468	587333	86014829
587667	96670301	587667	91500527	587667	76513822
5.88	97266527	5.88	92998777	5.88	67258807
588333	97661782	588333	94474382	588333	58426667
588667	97909414	588667	95920841	588667	50174408
5.89	98061238	5.89	9733393	5.89	42625403
589333	98155178	589333	98711544	589333	35860549
589667	98202951	589667	100053323	589667	29915783
5.9	98179145	5.9	101360057	5.9	24785555
590333	98015081	590333	102633032	590333	20430483
590667	97602578	590667	103873595	590667	167.87
5.91	96811313	5.91	105083205	5.91	137771
591333	95518084	591333	106263585	591333	11316894
591667	93639883	591667	107416473	591667	9323331
5.92	91159464	5.92	108543168	5.92	771884
592333	8813454	592333	109644272	592333	6434003
592667	84688591	592667	110719648	592667	5408568
5.93	80988158	5.93	111768604	5.93	4591393
593333	7721471	593333	112789818	593333	3939881
593667	73538732	593667	113780279	593667	3419217
5.94	70101165	5.94	114733234	5.94	3001405
594333	67004016	594333	115635157	594333	266415
594667	64309255	594667	116461231	594667	2389789
5.95	62043615	5.95	117170078	5.95	216445
595333	60206382	595333	11769952	595333	1977397
595667	58777677	595667	117964516	595667	1820412
5.96	5772588	5.96	117858005	5.96	1687202
596333	5701341	596333	117255699	596333	1572904
596667	56600488	596667	116025689	596667	1473748
5.97	56447325	5.97	114042778	5.97	1386815
597333	5651542	597333	111206167	597333	1309832
597667	56768328	597667	107457716	597667	1241028
5.98	5717217	5.98	102796337	5.98	1179043
598333	57696038	598333	97284197	598333	1122869
598667	58312282	598667	91042836	598667	1071748
5.99	58996766	5.99	84240472	5.99	1025076
599333	59729183	599333	77073525	599333	982346
599667	60493159	599667	69746129	599667	943104
6	61276006	6	62451607	6	90691
600333	62068166	600333	55358928	600333	873365
600667	62862554	600667	48605091	600667	842147
6.01	63654019	6.01	42292744	6.01	813033
601333	64438946	601333	3649158	601333	785872
601667	65214792	601667	31241941	601667	760522
6.02	65979717	6.02	26559249	6.02	736814
602333	66732477	602333	22438473	602333	714576
602667	67472312	602667	1885831	602667	693653
6.03	68198689	6.03	15785072	6.03	673916
603333	68911151	603333	13176405	603333	655288
603667	6960945	603667	10984764	603667	637715
6.04	70293805	6.04	9160454	6.04	621136
604333	70965045	604333	7654128	604333	605463
604667	7162455	604667	6418693	604667	590604
6.05	7227406	6.05	5410674	6.05	57649
605333	7291529	605333	4591144	605333	563089
605667	73549495	605667	3926226	605667	5504
6.06	7417737	6.06	3387103	6.06	538398
606333	74799239	606333	2949637	606333	526978
606667	75415282	606667	2593883	606667	516012
6.07	76025794	6.07	2303534	6.07	505434
607333	76631247	607333	206531	607333	495248
607667	77232042	607667	186845	607667	485487
6.08	77828248	6.08	1704384	6.08	476185
608333	78419475	608333	1566422	608333	467375
608667	79005003	608667	1449374	608667	459065
6.09	79584063	6.09	134917	6.09	45123
609333	80155785	609333	126257	609333	443792
609667	80718571	609667	1186998	609667	436632
6.1	81269118	6.1	1120474	6.1	42965
610333	81801502	610333	106149	610333	422795
610667	82306709	610667	1008825	610667	416057
6.11	82772612	6.11	961457	6.11	409465
611333	83184438	611333	918595	611333	403057
611667	83525805	611667	879646	611667	396862
6.12	8378038	6.12	844108	6.12	390924
612333	83934065	612333	811507	612333	38529
612667	83977044	612667	781412	612667	379948
6.13	83904694	6.13	753499	6.13	374851
613333	83717117	613333	727548	613333	369955
613667	83417893	613667	70337	613667	365223
6.14	83012537	6.14	680788	6.14	360598
614333	82506881	614333	659645	614333	356009
614667	81905898	614667	639755	614667	351421
6.15	81213356	6.15	620932	6.15	346885
615333	80432085	615333	603111	615333	342495
615667	79564547	615667	586354	615667	338294
6.16	78613641	6.16	5707	6.16	334266
616333	77583659	616333	556049	616333	33038
616667	76481125	616667	542217	616667	326611
6.17	75314993	6.17	529058	6.17	322925
617333	7409604	617333	516535	617333	319308
617667	72835979	617667	504675	617667	315762
6.18	71546598	6.18	493504	6.18	312287
618333	7023888	618333	483046	618333	308843
618667	68922243	618667	473283	618667	305381
6.19	6760409	6.19	464112	6.19	301917
619333	66289577	619333	455381	619333	298566
619667	64981563	619667	446964	619667	295473
6.2	63680784	6.2	438795	6.2	292675
620333	62386422	620333	430879	620333	29008
620667	61096885	620667	423288	620667	287557
6.21	59810283	6.21	416078	6.21	285018
621333	58524504	621333	409201	621333	282422
621667	57237206	621667	402537	621667	279751
6.22	55945993	6.22	395997	6.22	276999
622333	54648738	622333	389609	622333	274198
622667	53343783	622667	383492	622667	27143
6.23	5202988	6.23	377727	6.23	268791
623333	50706028	623333	372268	623333	266336
623667	49371373	623667	367003	623667	264044
6.24	48025153	6.24	361855	6.24	261818
624333	46666632	624333	356825	624333	259574
624667	45295054	624667	351957	624667	257322
6.25	43909707	6.25	34728	6.25	255126
625333	42509962	625333	342796	625333	252997
625667	4109523	625667	338473	625667	250897
6.26	3966493	6.26	334265	6.26	248815
626333	38218527	626333	330141	626333	246798
626667	36755684	626667	326123	626667	24488
6.27	35276546	6.27	322252	6.27	24302
627333	33782016	627333	318539	627333	241156
627667	32273844	627667	314958	627667	239293
6.28	30754507	6.28	311497	6.28	237446
628333	29227176	628333	308163	628333	235605
628667	27695771	628667	304957	628667	23381
6.29	26164708	6.29	301873	6.29	232141
629333	24638207	629333	298911	629333	230618
629667	23119643	629667	296019	629667	229216
6.3	21611469	6.3	293066	6.3	227905
630333	20115552	630333	289971	630333	226654
630667	18633608	630667	286801	630667	225403
6.31	17167758	6.31	283725	6.31	224076
631333	15721257	631333	280862	631333	222628
631667	14299262	631667	278211	631667	221085
6.32	12909355	6.32	275718	6.32	219521
632333	11561597	632333	273336	632333	218025
632667	10268039	632667	27102	632667	216662
6.33	9041789	6.33	268722	6.33	215455
633333	7895765	633333	266398	633333	214373
633667	6841285	633667	264049	633667	213336
6.34	5886781	6.34	261731	6.34	21228
634333	5036947	634333	25951	634333	211206
634667	4292461	634667	257389	634667	210129
6.35	365025	6.35	255311	6.35	209027
635333	3104147	635333	253235	635333	207861
635667	2645766	635667	251162	635667	206624
6.36	2265393	6.36	2491	6.36	205312
636333	1952793	636333	247019	636333	20392
636667	16979	636667	244883	636667	202496
6.37	1491307	6.37	242695	6.37	20111
637333	1324499	637333	240519	637333	199763
637667	1189975	637667	238439	637667	198391
6.38	1081345	6.38	236493	6.38	196931
638333	993311	638333	234637	638333	195373
638667	921558	638667	232793	638667	193773
6.39	862636	6.39	230886	6.39	192229
639333	813805	639333	228871	639333	19083
639667	772887	639667	226762	639667	189633
6.4	738151	6.4	224607	6.4	188614
640333	708241	640333	222444	640333	187682
640667	682122	640667	220313	640667	186784
6.41	659029	6.41	218276	6.41	185911
641333	638377	641333	21638	641333	185022
641667	619686	641667	21461	641667	184067
6.42	602572	6.42	21292	6.42	183033
642333	586762	642333	211278	642333	181914
642667	572037	642667	209673	642667	18072
6.43	558188	6.43	208104	6.43	179532
643333	545067	643333	206559	643333	178456
643667	532621	643667	205037	643667	177539
6.44	520839	6.44	203563	6.44	176743
644333	509698	644333	202167	644333	175963
644667	499139	644667	200865	644667	175107
6.45	489108	6.45	199638	6.45	174154
645333	479593	645333	19844	645333	173146
645667	470602	645667	197229	645667	172136
6.46	46209	6.46	195993	6.46	171159
646333	453967	646333	194752	646333	170211
646667	446157	646667	193518	646667	169252
6.47	438601	6.47	192267	6.47	16824
647333	431242	647333	190979	647333	167173
647667	424048	647667	189687	647667	166095
6.48	417072	6.48	188435	6.48	165073
648333	410402	648333	187208	648333	164164
648667	404058	648667	185983	648667	163393
6.49	397972	6.49	184809	6.49	162726
649333	392058	649333	183721	649333	162085
649667	386278	649667	182672	649667	161433
6.5	380637	6.5	181605	6.5	160825
650333	375154	650333	180485	650333	160322
650667	369859	650667	179284	650667	159874
6.51	364794	6.51	178038	6.51	15934
651333	359991	651333	176837	651333	158635
651667	355441	651667	175736	651667	157823
6.52	351088	6.52	17474	6.52	157027
652333	346879	652333	173822	652333	156281
652667	342795	652667	172933	652667	155537
6.53	338814	6.53	172004	6.53	154752
653333	334881	653333	171033	653333	153917
653667	330935	653667	170119	653667	153063
6.54	326968	6.54	169336	6.54	152232
654333	323054	654333	168613	654333	151438
654667	319312	654667	167802	654667	150649
6.55	315813	6.55	166833	6.55	149832
655333	312525	655333	165782	655333	148977
655667	309353	655667	164799	655667	148112
6.56	306215	6.56	163966	6.56	147302
656333	303079	656333	163241	656333	146581
656667	299971	656667	162527	656667	145927
6.57	296933	6.57	161766	6.57	145294
657333	294003	657333	160922	657333	144654
657667	291196	657667	159992	657667	144015
6.58	288493	6.58	159042	6.58	143424
658333	28584	658333	158152	658333	142927
658667	2832	658667	157344	658667	142517
6.59	280576	6.59	156611	6.59	142145
659333	277979	659333	155982	659333	141754
659667	275402	659667	1555	659667	141303
6.6	272833	6.6	155149	6.6	140774
660333	270277	660333	154834	660333	1402
660667	267769	660667	154464	660667	139647
6.61	265355	6.61	154003	6.61	139139
661333	263079	661333	153441	661333	138635
661667	260959	661667	152756	661667	138097
6.62	258974	6.62	151935	6.62	137558
662333	257066	662333	151027	662333	137054
662667	255158	662667	150131	662667	136569
6.63	253195	6.63	149339	6.63	136056
663333	251167	663333	148685	663333	135485
663667	249112	663667	148136	663667	134835
6.64	247103	6.64	147577	6.64	134092
664333	245188	664333	146885	664333	133262
664667	243367	664667	14605	664667	132408
6.65	241607	6.65	145181	6.65	131657
665333	23987	665333	144373	665333	131112
[truncated: 10,004 more rows]
