# Supplementary material for: Photoactivated Enzymatic Reaction Network Enables Spatiotemporal Programming of Thiol/Disulfide Redox Systems
Source: Angew Chem Int Ed Engl. 2025 May 5;64(25):e202503822. doi: 10.1002/anie.202503822 (PMC12171324; doi:10.1002/anie.202503822)
Supplement: Supplementary file 5 — Supplementary Information [file ANIE-64-e202503822-s001.zip › Research Data/Supporting Information/Figure S1/Figure S1b.xlsx]

## Sheet: Sheet1
Figure S1b
	0 hour		2 hour		24 hour
X	Y	X	Y	X	Y
0	0	0	0	0	0
0.00333	9e-06	0.00333	-2.4e-05	0.00333	-5.2e-05
0.00667	9.1e-05	0.00667	-5.5e-05	0.00667	-0.000439
0.01	0.000555	0.01	0.00022	0.01	-0.00163
0.01333	0.00205	0.01333	0.00147	0.01333	-0.00369
0.01667	0.00483	0.01667	0.00425	0.01667	-0.00598
0.02	0.00798	0.02	0.00833	0.02	-0.00762
0.02333	0.01014	0.02333	0.01265	0.02333	-0.00785
0.02667	0.01092	0.02667	0.01612	0.02667	-0.00635
0.03	0.01063	0.03	0.01816	0.03	-0.00347
0.03333	0.00933	0.03333	0.01865	0.03333	0.000185
0.03667	0.00706	0.03667	0.01747	0.03667	0.00391
0.04	0.00463	0.04	0.01467	0.04	0.00688
0.04333	0.0032	0.04333	0.01088	0.04333	0.00859
0.04667	0.00328	0.04667	0.0072	0.04667	0.00895
0.05	0.00465	0.05	0.00461	0.05	0.00801
0.05333	0.00678	0.05333	0.00372	0.05333	0.00604
0.05667	0.00914	0.05667	0.00429	0.05667	0.00369
0.06	0.01124	0.06	0.005	0.06	0.0015
0.06333	0.01261	0.06333	0.00462	0.06333	-0.00037
0.06667	0.01273	0.06667	0.00315	0.06667	-0.00177
0.07	0.01139	0.07	0.00164	0.07	-0.00263
0.07333	0.00896	0.07333	0.000932	0.07333	-0.00332
0.07667	0.00614	0.07667	0.0009	0.07667	-0.00416
0.08	0.0036	0.08	0.000914	0.08	-0.0051
0.08333	0.00187	0.08333	0.000689	0.08333	-0.00594
0.08667	0.00117	0.08667	0.000398	0.08667	-0.0066
0.09	0.00143	0.09	0.000151	0.09	-0.00703
0.09333	0.00232	0.09333	-0.000154	0.09333	-0.00715
0.09667	0.00324	0.09667	-0.000569	0.09667	-0.00699
0.1	0.00349	0.1	-0.00106	0.1	-0.00657
0.10333	0.00275	0.10333	-0.00166	0.10333	-0.00575
0.10667	0.00114	0.10667	-0.00254	0.10667	-0.00443
0.11	-0.00114	0.11	-0.00392	0.11	-0.00298
0.11333	-0.004	0.11333	-0.0058	0.11333	-0.00199
0.11667	-0.00708	0.11667	-0.00776	0.11667	-0.00178
0.12	-0.00956	0.12	-0.00937	0.12	-0.00229
0.12333	-0.01037	0.12333	-0.01057	0.12333	-0.00349
0.12667	-0.00873	0.12667	-0.0114	0.12667	-0.00511
0.13	-0.00481	0.13	-0.01157	0.13	-0.00653
0.13333	5.8e-05	0.13333	-0.01052	0.13333	-0.00728
0.13667	0.00412	0.13667	-0.00798	0.13667	-0.00753
0.14	0.00622	0.14	-0.00482	0.14	-0.00759
0.14333	0.00612	0.14333	-0.00281	0.14333	-0.0076
0.14667	0.00424	0.14667	-0.00311	0.14667	-0.00771
0.15	0.00126	0.15	-0.00528	0.15	-0.00826
0.15333	-0.00171	0.15333	-0.00804	0.15333	-0.00931
0.15667	-0.00344	0.15667	-0.01053	0.15667	-0.01014
0.16	-0.00343	0.16	-0.01231	0.16	-0.00951
0.16333	-0.00223	0.16333	-0.01299	0.16333	-0.00666
0.16667	-0.00068	0.16667	-0.01242	0.16667	-0.00223
0.17	0.000427	0.17	-0.01093	0.17	0.00196
0.17333	0.000521	0.17333	-0.0093	0.17333	0.00419
0.17667	-0.000461	0.17667	-0.0084	0.17667	0.00401
0.18	-0.00195	0.18	-0.00859	0.18	0.00252
0.18333	-0.00324	0.18333	-0.00992	0.18333	0.00143
0.18667	-0.00395	0.18667	-0.01225	0.18667	0.00164
0.19	-0.00398	0.19	-0.01507	0.19	0.00278
0.19333	-0.00335	0.19333	-0.01761	0.19333	0.00392
0.19667	-0.00222	0.19667	-0.01952	0.19667	0.00464
0.2	-0.000727	0.2	-0.02107	0.2	0.00503
0.20333	0.000992	0.20333	-0.02267	0.20333	0.00485
0.20667	0.00243	0.20667	-0.02428	0.20667	0.00381
0.21	0.00288	0.21	-0.02542	0.21	0.00216
0.21333	0.00221	0.21333	-0.02567	0.21333	0.000663
0.21667	0.00102	0.21667	-0.02468	0.21667	-0.000276
0.22	-8.2e-05	0.22	-0.02225	0.22	-0.000943
0.22333	-0.000892	0.22333	-0.01899	0.22333	-0.00181
0.22667	-0.00152	0.22667	-0.01658	0.22667	-0.00301
0.23	-0.00213	0.23	-0.01665	0.23	-0.00434
0.23333	-0.00282	0.23333	-0.01914	0.23333	-0.00563
0.23667	-0.00365	0.23667	-0.02235	0.23667	-0.00668
0.24	-0.00453	0.24	-0.02452	0.24	-0.00729
0.24333	-0.00503	0.24333	-0.02494	0.24333	-0.00754
0.24667	-0.00471	0.24667	-0.02404	0.24667	-0.00789
0.25	-0.00361	0.25	-0.02291	0.25	-0.00877
0.25333	-0.00212	0.25333	-0.02248	0.25333	-0.00998
0.25667	-0.000829	0.25667	-0.02306	0.25667	-0.01099
0.26	-0.000405	0.26	-0.02428	0.26	-0.0115
0.26333	-0.00112	0.26333	-0.02535	0.26333	-0.0115
0.26667	-0.00243	0.26667	-0.0256	0.26667	-0.01098
0.27	-0.00332	0.27	-0.02524	0.27	-0.00986
0.27333	-0.00321	0.27333	-0.02496	0.27333	-0.00824
0.27667	-0.00258	0.27667	-0.025	0.27667	-0.00635
0.28	-0.0026	0.28	-0.02506	0.28	-0.00439
0.28333	-0.00391	0.28333	-0.02495	0.28333	-0.0026
0.28667	-0.00614	0.28667	-0.02489	0.28667	-0.00152
0.29	-0.00843	0.29	-0.02522	0.29	-0.00182
0.29333	-0.01017	0.29333	-0.02589	0.29333	-0.00366
0.29667	-0.0109	0.29667	-0.02635	0.29667	-0.00657
0.3	-0.01045	0.3	-0.02625	0.3	-0.0098
0.30333	-0.00937	0.30333	-0.02603	0.30333	-0.01263
0.30667	-0.00852	0.30667	-0.02642	0.30667	-0.01441
0.31	-0.00818	0.31	-0.0278	0.31	-0.0147
0.31333	-0.00826	0.31333	-0.02985	0.31333	-0.01361
0.31667	-0.0087	0.31667	-0.03182	0.31667	-0.01181
0.32	-0.0093	0.32	-0.0332	0.32	-0.01013
0.32333	-0.00975	0.32333	-0.03397	0.32333	-0.00892
0.32667	-0.00991	0.32667	-0.03433	0.32667	-0.00819
0.33	-0.0096	0.33	-0.0346	0.33	-0.00808
0.33333	-0.00855	0.33333	-0.03492	0.33333	-0.00856
0.33667	-0.00701	0.33667	-0.03522	0.33667	-0.00892
0.34	-0.0059	0.34	-0.03544	0.34	-0.00857
0.34333	-0.00598	0.34333	-0.03572	0.34333	-0.0076
0.34667	-0.00702	0.34667	-0.03616	0.34667	-0.00656
0.35	-0.00824	0.35	-0.03666	0.35	-0.00597
0.35333	-0.00899	0.35333	-0.03707	0.35333	-0.00607
0.35667	-0.00902	0.35667	-0.03742	0.35667	-0.00678
0.36	-0.0083	0.36	-0.03772	0.36	-0.00808
0.36333	-0.00705	0.36333	-0.03821	0.36333	-0.00993
0.36667	-0.00564	0.36667	-0.03923	0.36667	-0.01211
0.37	-0.00426	0.37	-0.04086	0.37	-0.01412
0.37333	-0.00316	0.37333	-0.0427	0.37333	-0.01518
0.37667	-0.00262	0.37667	-0.04432	0.37667	-0.01475
0.38	-0.00276	0.38	-0.04543	0.38	-0.01335
0.38333	-0.00329	0.38333	-0.04575	0.38333	-0.01198
0.38667	-0.00363	0.38667	-0.04529	0.38667	-0.01102
0.39	-0.00342	0.39	-0.04472	0.39	-0.01014
0.39333	-0.00272	0.39333	-0.0448	0.39333	-0.00879
0.39667	-0.0017	0.39667	-0.04534	0.39667	-0.00664
0.4	-0.000537	0.4	-0.04533	0.4	-0.00395
0.40333	0.00041	0.40333	-0.04412	0.40333	-0.00146
0.40667	0.000587	0.40667	-0.0421	0.40667	0.00013
0.41	-0.000246	0.41	-0.04018	0.41	0.000408
0.41333	-0.0018	0.41333	-0.03872	0.41333	-0.000669
0.41667	-0.00355	0.41667	-0.03729	0.41667	-0.00256
0.42	-0.00509	0.42	-0.03549	0.42	-0.0044
0.42333	-0.00624	0.42333	-0.03352	0.42333	-0.00556
0.42667	-0.00694	0.42667	-0.03214	0.42667	-0.00572
0.43	-0.00705	0.43	-0.03209	0.43	-0.00492
0.43333	-0.00647	0.43333	-0.03362	0.43333	-0.0038
0.43667	-0.00541	0.43667	-0.03644	0.43667	-0.00333
0.44	-0.00451	0.44	-0.03977	0.44	-0.00397
0.44333	-0.00449	0.44333	-0.04275	0.44333	-0.00525
0.44667	-0.0057	0.44667	-0.04507	0.44667	-0.00638
0.45	-0.00806	0.45	-0.04694	0.45	-0.00711
0.45333	-0.01077	0.45333	-0.04852	0.45333	-0.00788
0.45667	-0.0125	0.45667	-0.04974	0.45667	-0.00936
0.46	-0.01243	0.46	-0.05029	0.46	-0.01194
0.46333	-0.01096	0.46333	-0.04977	0.46333	-0.01525
0.46667	-0.00926	0.46667	-0.04816	0.46667	-0.01811
0.47	-0.00825	0.47	-0.04623	0.47	-0.01919
0.47333	-0.00791	0.47333	-0.04525	0.47333	-0.01809
0.47667	-0.00762	0.47667	-0.04591	0.47667	-0.01564
0.48	-0.00699	0.48	-0.04759	0.48	-0.01325
0.48333	-0.00627	0.48333	-0.04893	0.48333	-0.01197
0.48667	-0.00591	0.48667	-0.04914	0.48667	-0.01206
0.49	-0.00642	0.49	-0.04841	0.49	-0.01318
0.49333	-0.00811	0.49333	-0.04724	0.49333	-0.01475
0.49667	-0.01054	0.49667	-0.04574	0.49667	-0.01625
0.5	-0.01258	0.5	-0.0441	0.5	-0.01724
0.50333	-0.01353	0.50333	-0.04297	0.50333	-0.01742
0.50667	-0.01353	0.50667	-0.04282	0.50667	-0.01663
0.51	-0.013	0.51	-0.04337	0.51	-0.01488
0.51333	-0.01203	0.51333	-0.0441	0.51333	-0.01234
0.51667	-0.0106	0.51667	-0.0448	0.51667	-0.00949
0.52	-0.00882	0.52	-0.04544	0.52	-0.007
0.52333	-0.00704	0.52333	-0.0461	0.52333	-0.00526
0.52667	-0.00588	0.52667	-0.04695	0.52667	-0.00437
0.53	-0.0056	0.53	-0.04795	0.53	-0.00406
0.53333	-0.0056	0.53333	-0.04852	0.53333	-0.00398
0.53667	-0.00503	0.53667	-0.04858	0.53667	-0.00417
0.54	-0.00374	0.54	-0.049	0.54	-0.005
0.54333	-0.00231	0.54333	-0.0504	0.54333	-0.00654
0.54667	-0.00145	0.54667	-0.05232	0.54667	-0.0086
0.55	-0.00151	0.55	-0.05371	0.55	-0.0111
0.55333	-0.00233	0.55333	-0.05359	0.55333	-0.01387
0.55667	-0.00354	0.55667	-0.05147	0.55667	-0.01648
0.56	-0.00455	0.56	-0.04779	0.56	-0.01831
0.56333	-0.00492	0.56333	-0.04374	0.56333	-0.01886
0.56667	-0.00487	0.56667	-0.04045	0.56667	-0.01825
0.57	-0.00498	0.57	-0.03822	0.57	-0.01718
0.57333	-0.00555	0.57333	-0.03691	0.57333	-0.01606
0.57667	-0.00672	0.57667	-0.03649	0.57667	-0.01502
0.58	-0.00848	0.58	-0.03705	0.58	-0.01464
0.58333	-0.01022	0.58333	-0.03833	0.58333	-0.01545
0.58667	-0.0109	0.58667	-0.0397	0.58667	-0.01677
0.59	-0.00995	0.59	-0.04091	0.59	-0.01711
0.59333	-0.00773	0.59333	-0.04221	0.59333	-0.01595
0.59667	-0.00505	0.59667	-0.04374	0.59667	-0.01422
0.6	-0.00266	0.6	-0.0452	0.6	-0.01292
0.60333	-0.000987	0.60333	-0.04625	0.60333	-0.01214
0.60667	-0.000446	0.60667	-0.04685	0.60667	-0.0116
0.61	-0.00126	0.61	-0.04707	0.61	-0.01146
0.61333	-0.00302	0.61333	-0.0467	0.61333	-0.01221
0.61667	-0.0047	0.61667	-0.04561	0.61667	-0.01391
0.62	-0.00538	0.62	-0.04433	0.62	-0.0158
0.62333	-0.00486	0.62333	-0.04369	0.62333	-0.01691
0.62667	-0.00369	0.62667	-0.04398	0.62667	-0.01679
0.63	-0.00247	0.63	-0.04468	0.63	-0.01543
0.63333	-0.00153	0.63333	-0.04491	0.63333	-0.01309
0.63667	-0.00112	0.63667	-0.04416	0.63667	-0.01048
0.64	-0.00159	0.64	-0.04248	0.64	-0.00864
0.64333	-0.00306	0.64333	-0.0403	0.64333	-0.00823
0.64667	-0.0051	0.64667	-0.03808	0.64667	-0.00898
0.65	-0.00698	0.65	-0.03625	0.65	-0.00968
0.65333	-0.00814	0.65333	-0.03508	0.65333	-0.00927
0.65667	-0.00852	0.65667	-0.03467	0.65667	-0.00754
0.66	-0.00872	0.66	-0.03495	0.66	-0.00517
0.66333	-0.00959	0.66333	-0.0358	0.66333	-0.00331
0.66667	-0.01135	0.66667	-0.03698	0.66667	-0.00286
0.67	-0.01301	0.67	-0.03819	0.67	-0.0041
0.67333	-0.0135	0.67333	-0.03918	0.67333	-0.00661
0.67667	-0.01258	0.67667	-0.03987	0.67667	-0.00959
0.68	-0.01078	0.68	-0.04025	0.68	-0.01226
0.68333	-0.00894	0.68333	-0.04014	0.68333	-0.01409
0.68667	-0.00796	0.68667	-0.0394	0.68667	-0.01485
0.69	-0.00831	0.69	-0.03805	0.69	-0.01469
0.69333	-0.00976	0.69333	-0.03633	0.69333	-0.01409
0.69667	-0.0117	0.69667	-0.03447	0.69667	-0.01349
0.7	-0.01351	0.7	-0.03263	0.7	-0.01315
0.70333	-0.01473	0.70333	-0.03097	0.70333	-0.01322
0.70667	-0.01508	0.70667	-0.02964	0.70667	-0.01364
0.71	-0.01488	0.71	-0.02886	0.71	-0.01406
0.71333	-0.01464	0.71333	-0.02887	0.71333	-0.01409
0.71667	-0.01469	0.71667	-0.02931	0.71667	-0.01356
0.72	-0.01506	0.72	-0.02935	0.72	-0.01246
0.72333	-0.01564	0.72333	-0.02884	0.72333	-0.01092
0.72667	-0.01632	0.72667	-0.02838	0.72667	-0.00943
0.73	-0.01681	0.73	-0.02847	0.73	-0.00845
0.73333	-0.01675	0.73333	-0.02928	0.73333	-0.00802
0.73667	-0.01629	0.73667	-0.03053	0.73667	-0.00819
0.74	-0.01587	0.74	-0.03132	0.74	-0.0092
0.74333	-0.01552	0.74333	-0.03064	0.74333	-0.01121
0.74667	-0.015	0.74667	-0.02825	0.74667	-0.01394
0.75	-0.01425	0.75	-0.02489	0.75	-0.01662
0.75333	-0.01328	0.75333	-0.02155	0.75333	-0.01818
0.75667	-0.01202	0.75667	-0.01867	0.75667	-0.01801
0.76	-0.01087	0.76	-0.01597	0.76	-0.01632
0.76333	-0.01049	0.76333	-0.01282	0.76333	-0.01413
0.76667	-0.01111	0.76667	-0.00907	0.76667	-0.0127
0.77	-0.01241	0.77	-0.00546	0.77	-0.01265
0.77333	-0.01383	0.77333	-0.00289	0.77333	-0.01377
0.77667	-0.0149	0.77667	-0.00155	0.77667	-0.01522
0.78	-0.01533	0.78	-0.000881	0.78	-0.016
0.78333	-0.01509	0.78333	-0.000424	0.78333	-0.01554
0.78667	-0.01442	0.78667	-0.000125	0.78667	-0.01412
0.79	-0.01379	0.79	-0.000132	0.79	-0.01256
0.79333	-0.01362	0.79333	-0.000413	0.79333	-0.01165
0.79667	-0.01408	0.79667	-0.000712	0.79667	-0.01168
0.8	-0.01515	0.8	-0.000467	0.8	-0.01228
0.80333	-0.01654	0.80333	0.00119	0.80333	-0.0129
0.80667	-0.01774	0.80667	0.00466	0.80667	-0.01325
0.81	-0.01846	0.81	0.00907	0.81	-0.01324
0.81333	-0.01874	0.81333	0.01277	0.81333	-0.01261
0.81667	-0.01863	0.81667	0.01469	0.81667	-0.01135
0.82	-0.0179	0.82	0.01513	0.82	-0.01013
0.82333	-0.01652	0.82333	0.01525	0.82333	-0.00974
0.82667	-0.01523	0.82667	0.01601	0.82667	-0.01026
0.83	-0.01511	0.83	0.01789	0.83	-0.01142
0.83333	-0.01663	0.83333	0.02093	0.83333	-0.01309
0.83667	-0.01933	0.83667	0.02461	0.83667	-0.01482
0.84	-0.02173	0.84	0.02808	0.84	-0.01594
0.84333	-0.0222	0.84333	0.03073	0.84333	-0.01624
0.84667	-0.02037	0.84667	0.03227	0.84667	-0.01604
0.85	-0.01747	0.85	0.03276	0.85	-0.01568
0.85333	-0.01523	0.85333	0.03257	0.85333	-0.01517
0.85667	-0.01469	0.85667	0.03252	0.85667	-0.01436
0.86	-0.01567	0.86	0.03368	0.86	-0.01354
0.86333	-0.0171	0.86333	0.0366	0.86333	-0.01348
0.86667	-0.01776	0.86667	0.04089	0.86667	-0.01447
0.87	-0.01699	0.87	0.04575	0.87	-0.01587
0.87333	-0.01494	0.87333	0.05055	0.87333	-0.01684
0.87667	-0.01216	0.87667	0.05492	0.87667	-0.01709
0.88	-0.00946	0.88	0.05848	0.88	-0.01709
0.88333	-0.00766	0.88333	0.06109	0.88333	-0.01748
0.88667	-0.0072	0.88667	0.06329	0.88667	-0.0183
0.89	-0.0081	0.89	0.06595	0.89	-0.01896
0.89333	-0.01012	0.89333	0.06955	0.89333	-0.01915
0.89667	-0.01257	0.89667	0.07398	0.89667	-0.01914
0.9	-0.01471	0.9	0.07864	0.9	-0.0191
0.90333	-0.01618	0.90333	0.08274	0.90333	-0.01887
0.90667	-0.01678	0.90667	0.08602	0.90667	-0.01831
0.91	-0.01644	0.91	0.08894	0.91	-0.01732
0.91333	-0.01567	0.91333	0.09206	0.91333	-0.01584
0.91667	-0.01548	0.91667	0.09536	0.91667	-0.01405
0.92	-0.01655	0.92	0.09839	0.92	-0.01252
0.92333	-0.01876	0.92333	0.10098	0.92333	-0.01198
0.92667	-0.02142	0.92667	0.10363	0.92667	-0.01285
0.93	-0.02369	0.93	0.10715	0.93	-0.01482
0.93333	-0.02468	0.93333	0.11189	0.93333	-0.01715
0.93667	-0.0238	0.93667	0.1175	0.93667	-0.01917
0.94	-0.0212	0.94	0.12314	0.94	-0.02053
0.94333	-0.01799	0.94333	0.12797	0.94333	-0.02113
0.94667	-0.01564	0.94667	0.1314	0.94667	-0.02107
0.95	-0.01515	0.95	0.13337	0.95	-0.02035
0.95333	-0.01675	0.95333	0.13469	0.95333	-0.01878
0.95667	-0.01974	0.95667	0.13652	0.95667	-0.01631
0.96	-0.02273	0.96	0.13941	0.96	-0.01349
0.96333	-0.02456	0.96333	0.14342	0.96333	-0.01114
0.96667	-0.02481	0.96667	0.14832	0.96667	-0.00966
0.97	-0.02375	0.97	0.15341	0.97	-0.00891
0.97333	-0.02191	0.97333	0.15787	0.97333	-0.00865
0.97667	-0.01996	0.97667	0.16171	0.97667	-0.00876
0.98	-0.01849	0.98	0.16575	0.98	-0.00919
0.98333	-0.01738	0.98333	0.17054	0.98333	-0.00997
0.98667	-0.01596	0.98667	0.17573	0.98667	-0.01116
0.99	-0.01406	0.99	0.18048	0.99	-0.01251
0.99333	-0.01222	0.99333	0.18435	0.99333	-0.01353
0.99667	-0.01098	0.99667	0.18767	0.99667	-0.01386
1	-0.01073	1	0.19087	1	-0.01363
100333	-0.01187	100333	0.19401	100333	-0.01349
100667	-0.01435	100667	0.19708	100667	-0.01415
1.01	-0.01733	1.01	0.20021	1.01	-0.0157
101333	-0.0196	101333	0.20357	101333	-0.01759
101667	-0.02046	101667	0.20724	101667	-0.01903
1.02	-0.02007	1.02	0.21151	1.02	-0.01963
102333	-0.0191	102333	0.21715	102333	-0.01966
102667	-0.01793	102667	0.22473	102667	-0.01941
1.03	-0.01634	1.03	0.23361	1.03	-0.01905
103333	-0.01405	103333	0.24204	103333	-0.01866
103667	-0.01127	103667	0.24838	103667	-0.01792
1.04	-0.00876	1.04	0.25239	1.04	-0.01623
104333	-0.00724	104333	0.25528	104333	-0.01369
104667	-0.00672	104667	0.25843	104667	-0.01142
1.05	-0.00675	1.05	0.2623	1.05	-0.01074
105333	-0.00726	105333	0.2669	105333	-0.01223
105667	-0.00874	105667	0.27244	105667	-0.01549
1.06	-0.01129	1.06	0.27912	1.06	-0.01938
106333	-0.01448	106333	0.28668	106333	-0.02247
106667	-0.01787	106667	0.29455	106667	-0.02372
1.07	-0.02108	1.07	0.30209	1.07	-0.02309
107333	-0.0236	107333	0.30824	107333	-0.02129
107667	-0.02514	107667	0.31212	107667	-0.01925
1.08	-0.02589	1.08	0.3141	1.08	-0.01778
108333	-0.02599	108333	0.31559	108333	-0.0174
108667	-0.02545	108667	0.31773	108667	-0.01826
1.09	-0.02451	1.09	0.32086	1.09	-0.01999
109333	-0.02393	109333	0.32509	109333	-0.0216
109667	-0.0241	109667	0.33057	109667	-0.02211
1.1	-0.02444	1.1	0.3371	1.1	-0.02126
110333	-0.0241	110333	0.34393	110333	-0.01899
110667	-0.02295	110667	0.35023	110667	-0.01529
1.11	-0.02157	1.11	0.35529	1.11	-0.01095
111333	-0.02057	111333	0.35859	111333	-0.00765
111667	-0.02006	111667	0.36012	111667	-0.00685
1.12	-0.0198	1.12	0.36079	1.12	-0.00841
112333	-0.01991	112333	0.36188	112333	-0.01066
112667	-0.02067	112667	0.36417	112667	-0.01205
1.13	-0.02165	1.13	0.36777	1.13	-0.01258
113333	-0.02192	113333	0.37244	113333	-0.01353
113667	-0.02113	113667	0.37779	113667	-0.01589
1.14	-0.0198	1.14	0.38331	1.14	-0.01912
114333	-0.01869	114333	0.38829	114333	-0.02187
114667	-0.01811	114667	0.39167	114667	-0.02331
1.15	-0.01808	1.15	0.39267	1.15	-0.02344
115333	-0.01869	115333	0.39178	115333	-0.02265
115667	-0.02015	115667	0.39045	115667	-0.02135
1.16	-0.0225	1.16	0.38971	1.16	-0.01983
116333	-0.02523	116333	0.38953	116333	-0.0183
116667	-0.0273	116667	0.38932	116667	-0.01707
1.17	-0.02773	1.17	0.38885	1.17	-0.01628
117333	-0.02658	117333	0.38845	117333	-0.0157
117667	-0.02483	117667	0.38847	117667	-0.01516
1.18	-0.02331	1.18	0.3887	1.18	-0.015
118333	-0.02238	118333	0.38877	118333	-0.01545
118667	-0.02217	118667	0.38879	118667	-0.01589
1.19	-0.02237	1.19	0.38919	1.19	-0.01545
119333	-0.02208	119333	0.38993	119333	-0.01409
119667	-0.02048	119667	0.39044	119667	-0.01248
1.2	-0.0178	1.2	0.39015	1.2	-0.01145
120333	-0.01499	120333	0.38898	120333	-0.01136
120667	-0.01281	120667	0.38764	120667	-0.01195
1.21	-0.01152	1.21	0.38725	1.21	-0.01273
121333	-0.01104	121333	0.38828	121333	-0.01359
121667	-0.01105	121667	0.38986	121667	-0.0146
1.22	-0.01109	1.22	0.39046	1.22	-0.01573
122333	-0.01101	122333	0.38898	122333	-0.01701
122667	-0.01115	122667	0.38527	122667	-0.01851
1.23	-0.01189	1.23	0.3801	1.23	-0.02027
123333	-0.01321	123333	0.37475	123333	-0.02223
123667	-0.01478	123667	0.37025	123667	-0.02411
1.24	-0.01633	1.24	0.36698	1.24	-0.02549
124333	-0.01767	124333	0.36471	124333	-0.02621
124667	-0.0186	124667	0.36291	124667	-0.026
1.25	-0.01919	1.25	0.36105	1.25	-0.02432
125333	-0.01959	125333	0.35861	125333	-0.02143
125667	-0.01981	125667	0.3553	125667	-0.0185
1.26	-0.01984	1.26	0.35156	1.26	-0.01652
126333	-0.01951	126333	0.34815	126333	-0.01593
126667	-0.01833	126667	0.3454	126667	-0.01691
1.27	-0.01634	1.27	0.34289	1.27	-0.01892
127333	-0.01471	127333	0.3399	127333	-0.02044
127667	-0.0146	127667	0.33583	127667	-0.02024
1.28	-0.01574	1.28	0.33066	1.28	-0.01854
128333	-0.01683	128333	0.3251	128333	-0.01692
128667	-0.01692	128667	0.32028	128667	-0.01684
1.29	-0.01603	1.29	0.31679	1.29	-0.01838
129333	-0.01457	129333	0.31416	129333	-0.02045
129667	-0.01308	129667	0.31156	129667	-0.02198
1.3	-0.01224	1.3	0.30874	1.3	-0.0229
130333	-0.01256	130333	0.30576	130333	-0.02395
130667	-0.01425	130667	0.30232	130667	-0.02558
1.31	-0.01697	1.31	0.29812	1.31	-0.02734
131333	-0.01954	131333	0.29352	131333	-0.02836
131667	-0.02066	131667	0.28937	131667	-0.0281
1.32	-0.01999	1.32	0.28597	1.32	-0.02696
132333	-0.01825	132333	0.28274	132333	-0.02582
132667	-0.01658	132667	0.27894	132667	-0.02496
1.33	-0.01606	1.33	0.27433	1.33	-0.02411
133333	-0.0174	133333	0.26918	133333	-0.02297
133667	-0.02027	133667	0.26398	133667	-0.0213
1.34	-0.02308	1.34	0.25913	1.34	-0.01895
134333	-0.02402	134333	0.25488	134333	-0.01607
134667	-0.02246	134667	0.25135	134667	-0.01349
1.35	-0.01923	1.35	0.2481	1.35	-0.01238
135333	-0.01603	135333	0.24384	135333	-0.01325
135667	-0.01457	135667	0.23754	135667	-0.01554
1.36	-0.01571	1.36	0.22977	1.36	-0.01833
136333	-0.01877	136333	0.22257	136333	-0.02095
136667	-0.02208	136667	0.21736	136667	-0.02288
1.37	-0.02425	1.37	0.21384	1.37	-0.02362
137333	-0.0248	137333	0.21068	137333	-0.02313
137667	-0.02389	137667	0.20672	137667	-0.02168
1.38	-0.02188	1.38	0.20163	1.38	-0.01963
138333	-0.01908	138333	0.19586	138333	-0.01733
138667	-0.01595	138667	0.19017	138667	-0.0154
1.39	-0.01347	1.39	0.1852	1.39	-0.01451
139333	-0.01254	139333	0.18088	139333	-0.01473
139667	-0.01294	139667	0.17653	139667	-0.01548
1.4	-0.01338	1.4	0.17198	1.4	-0.0165
140333	-0.01291	140333	0.16789	140333	-0.01817
140667	-0.01217	140667	0.16505	140667	-0.02076
1.41	-0.01247	1.41	0.16348	1.41	-0.02362
141333	-0.01419	141333	0.16216	141333	-0.02544
141667	-0.01648	141667	0.15998	141667	-0.02554
1.42	-0.01839	1.42	0.15695	1.42	-0.02421
142333	-0.01974	142333	0.15384	142333	-0.02178
142667	-0.021	142667	0.15121	142667	-0.0183
1.43	-0.02236	1.43	0.14943	1.43	-0.01424
143333	-0.02333	143333	0.14864	143333	-0.01077
143667	-0.02361	143667	0.14832	143667	-0.00896
1.44	-0.0238	1.44	0.14749	1.44	-0.00898
144333	-0.02464	144333	0.14568	144333	-0.01021
144667	-0.02607	144667	0.14309	144667	-0.01184
1.45	-0.02748	1.45	0.14027	1.45	-0.01334
145333	-0.02846	145333	0.138	145333	-0.01454
145667	-0.02893	145667	0.13734	145667	-0.01565
1.46	-0.02869	1.46	0.13892	1.46	-0.01708
146333	-0.02747	146333	0.14216	146333	-0.01907
146667	-0.02548	146667	0.14522	146667	-0.02129
1.47	-0.02357	1.47	0.14649	1.47	-0.02276
147333	-0.02283	147333	0.14588	147333	-0.02245
147667	-0.02384	147667	0.14468	147667	-0.02025
1.48	-0.02606	1.48	0.1439	1.48	-0.01721
148333	-0.02822	148333	0.14356	148333	-0.01485
148667	-0.02928	148667	0.14323	148667	-0.01387
1.49	-0.02869	1.49	0.143	1.49	-0.0139
149333	-0.02621	149333	0.14358	149333	-0.01417
149667	-0.02253	149667	0.14547	149667	-0.01427
1.5	-0.01936	1.5	0.14825	1.5	-0.01407
150333	-0.01804	150333	0.15085	150333	-0.01329
150667	-0.0184	150667	0.15244	150667	-0.01196
1.51	-0.0195	1.51	0.15299	1.51	-0.01086
151333	-0.0206	151333	0.15305	151333	-0.01073
151667	-0.02145	151667	0.15342	151667	-0.01149
1.52	-0.0222	1.52	0.15487	1.52	-0.01271
152333	-0.02291	152333	0.15784	152333	-0.0141
152667	-0.02296	152667	0.16198	152667	-0.01521
1.53	-0.02165	1.53	0.16621	1.53	-0.01586
153333	-0.01931	153333	0.16938	153333	-0.01665
153667	-0.01732	153667	0.17133	153667	-0.01832
1.54	-0.01673	1.54	0.17293	1.54	-0.02057
154333	-0.01745	154333	0.17517	154333	-0.0223
154667	-0.01873	154667	0.17836	154667	-0.02288
1.55	-0.01986	1.55	0.18235	1.55	-0.02249
155333	-0.02046	155333	0.18708	155333	-0.02155
155667	-0.0205	155667	0.1926	155667	-0.02052
1.56	-0.0201	1.56	0.19883	1.56	-0.01979
156333	-0.01955	156333	0.20548	156333	-0.0195
156667	-0.0194	156667	0.21214	156667	-0.01951
1.57	-0.0201	1.57	0.21856	1.57	-0.01959
157333	-0.0215	157333	0.22496	157333	-0.01944
157667	-0.02296	157667	0.23154	157667	-0.01875
1.58	-0.02397	1.58	0.23775	1.58	-0.01731
158333	-0.02441	158333	0.24277	158333	-0.01538
158667	-0.02436	158667	0.24679	158667	-0.01377
1.59	-0.02402	1.59	0.25094	1.59	-0.0133
159333	-0.0236	159333	0.25626	159333	-0.01433
159667	-0.02315	159667	0.26317	159667	-0.01655
1.6	-0.0226	1.6	0.27167	1.6	-0.01921
160333	-0.02196	160333	0.28147	160333	-0.02184
160667	-0.02109	160667	0.29216	160667	-0.02422
1.61	-0.01963	1.61	0.30344	1.61	-0.02578
161333	-0.01757	161333	0.31488	161333	-0.02575
161667	-0.01575	161667	0.32593	161667	-0.02409
1.62	-0.01513	1.62	0.3364	1.62	-0.02157
162333	-0.01584	162333	0.34672	162333	-0.01917
162667	-0.01726	162667	0.35751	162667	-0.01753
1.63	-0.01887	1.63	0.36923	1.63	-0.01685
163333	-0.0203	163333	0.38189	163333	-0.01701
163667	-0.02129	163667	0.39498	163667	-0.01789
1.64	-0.02207	1.64	0.40812	1.64	-0.01935
164333	-0.02304	164333	0.42167	164333	-0.02103
164667	-0.0239	164667	0.43637	164667	-0.02241
1.65	-0.02395	1.65	0.45232	1.65	-0.02298
165333	-0.02312	165333	0.46874	165333	-0.02247
165667	-0.02196	165667	0.48477	165667	-0.02092
1.66	-0.02095	1.66	0.5003	1.66	-0.01881
166333	-0.02042	166333	0.51611	166333	-0.01698
166667	-0.02057	166667	0.53342	166667	-0.01602
1.67	-0.02144	1.67	0.55318	1.67	-0.01589
167333	-0.023	167333	0.57493	167333	-0.01647
167667	-0.0249	167667	0.59697	167667	-0.01774
1.68	-0.0263	1.68	0.61795	1.68	-0.01944
168333	-0.02668	168333	0.63814	168333	-0.02105
168667	-0.02643	168667	0.65844	168667	-0.02204
1.69	-0.02625	1.69	0.67915	1.69	-0.02226
169333	-0.0264	169333	0.70005	169333	-0.02212
169667	-0.02684	169667	0.72104	169667	-0.02223
1.7	-0.02759	1.7	0.7423	1.7	-0.02274
170333	-0.02854	170333	0.76397	170333	-0.02317
170667	-0.02918	170667	0.786	170667	-0.02302
1.71	-0.0291	1.71	0.80833	1.71	-0.02235
171333	-0.02846	171333	0.83125	171333	-0.02177
171667	-0.02764	171667	0.85514	171667	-0.02183
1.72	-0.02686	1.72	0.88012	1.72	-0.02226
172333	-0.0262	172333	0.90627	172333	-0.02227
172667	-0.02559	172667	0.93379	172667	-0.02147
1.73	-0.02458	1.73	0.96247	1.73	-0.02043
173333	-0.02296	173333	0.99179	173333	-0.01988
173667	-0.02128	173667	102187	173667	-0.01982
1.74	-0.02043	1.74	105373	1.74	-0.02005
174333	-0.02104	174333	108864	174333	-0.0208
174667	-0.02292	174667	112742	174667	-0.02222
1.75	-0.02509	1.75	117003	1.75	-0.02383
175333	-0.02665	175333	121583	175333	-0.02517
175667	-0.02736	175667	126447	175667	-0.02605
1.76	-0.02732	1.76	131626	1.76	-0.02617
176333	-0.02662	176333	137169	176333	-0.02524
176667	-0.02521	176667	143077	176667	-0.02367
1.77	-0.02294	1.77	14928	1.77	-0.02229
177333	-0.02008	177333	155684	177333	-0.02171
177667	-0.01762	177667	162232	177667	-0.02173
1.78	-0.01647	1.78	168897	1.78	-0.02157
178333	-0.01668	178333	175628	178333	-0.02058
178667	-0.01803	178667	182341	178667	-0.01869
1.79	-0.02039	1.79	188974	1.79	-0.01652
179333	-0.02319	179333	195482	179333	-0.01496
179667	-0.02519	179667	20179	179667	-0.01438
1.8	-0.02563	1.8	20779	1.8	-0.01457
180333	-0.02509	180333	213391	180333	-0.01518
180667	-0.02465	180667	218544	180667	-0.016
1.81	-0.0245	1.81	223203	1.81	-0.01689
181333	-0.024	181333	227263	181333	-0.01757
181667	-0.02286	181667	230574	181667	-0.01759
1.82	-0.02166	1.82	233028	1.82	-0.01676
182333	-0.02121	182333	234585	182333	-0.01558
182667	-0.0218	182667	23525	182667	-0.01473
1.83	-0.02296	1.83	23507	1.83	-0.01429
183333	-0.02385	183333	234111	183333	-0.01398
183667	-0.024	183667	23241	183667	-0.01389
1.84	-0.0236	1.84	229972	1.84	-0.0144
184333	-0.02318	184333	226835	184333	-0.01542
184667	-0.02314	184667	223089	184667	-0.01641
1.85	-0.02347	1.85	218786	1.85	-0.01697
185333	-0.02375	185333	213901	185333	-0.01694
185667	-0.02358	185667	208437	185667	-0.01625
1.86	-0.02295	1.86	202488	1.86	-0.01504
186333	-0.02225	186333	196212	186333	-0.01384
186667	-0.02201	186667	189761	186667	-0.01327
1.87	-0.0226	1.87	183225	1.87	-0.01361
187333	-0.02387	187333	176642	187333	-0.01464
187667	-0.02527	187667	170042	187667	-0.01607
1.88	-0.02633	1.88	163441	1.88	-0.01772
188333	-0.02684	188333	156823	188333	-0.01939
188667	-0.02709	188667	150174	188667	-0.02077
1.89	-0.0276	1.89	14349	1.89	-0.02141
189333	-0.02839	189333	136746	189333	-0.02124
189667	-0.02883	189667	129922	189667	-0.02062
1.9	-0.02829	1.9	123073	1.9	-0.01998
190333	-0.02677	190333	116308	190333	-0.01963
190667	-0.02507	190667	109685	190667	-0.01987
1.91	-0.02451	1.91	103184	1.91	-0.02062
191333	-0.02571	191333	0.9679	191333	-0.02142
191667	-0.02812	191667	0.90545	191667	-0.02177
1.92	-0.03053	1.92	0.84494	1.92	-0.02128
192333	-0.03193	192333	0.78623	192333	-0.01961
192667	-0.03187	192667	0.72882	192667	-0.01699
1.93	-0.03045	1.93	0.67231	1.93	-0.01459
193333	-0.0282	193333	0.61615	193333	-0.01368
193667	-0.02573	193667	0.56002	193667	-0.01446
1.94	-0.02338	1.94	0.50476	1.94	-0.01598
194333	-0.0213	194333	0.45199	194333	-0.01702
194667	-0.01968	194667	0.40264	194667	-0.01682
1.95	-0.01847	1.95	0.3567	1.95	-0.0155
195333	-0.01758	195333	0.31372	195333	-0.01392
195667	-0.01714	195667	0.27338	195667	-0.01288
1.96	-0.01725	1.96	0.23603	1.96	-0.01261
196333	-0.01793	196333	0.20233	196333	-0.01282
196667	-0.01942	196667	0.17217	196667	-0.01313
1.97	-0.02192	1.97	0.14482	1.97	-0.01345
197333	-0.02483	197333	0.11989	197333	-0.01403
197667	-0.02715	197667	0.09753	197667	-0.01503
1.98	-0.02843	1.98	0.07775	1.98	-0.01608
198333	-0.02872	198333	0.06005	198333	-0.0168
198667	-0.02785	198667	0.04376	198667	-0.01734
1.99	-0.0259	1.99	0.02862	1.99	-0.01803
199333	-0.02372	199333	0.01501	199333	-0.01887
199667	-0.02242	199667	0.00366	199667	-0.0196
2	-0.02245	2	-0.00505	2	-0.02008
200333	-0.02348	200333	-0.01166	200333	-0.02024
200667	-0.02458	200667	-0.01749	200667	-0.02009
2.01	-0.02477	2.01	-0.02351	2.01	-0.01985
201333	-0.0237	201333	-0.02959	201333	-0.01989
201667	-0.0217	201667	-0.03524	201667	-0.02039
2.02	-0.01943	2.02	-0.04068	2.02	-0.0208
202333	-0.01778	202333	-0.04654	202333	-0.02021
202667	-0.01761	202667	-0.05309	202667	-0.01842
2.03	-0.01914	2.03	-0.05975	2.03	-0.01607
203333	-0.02159	203333	-0.06578	203333	-0.0138
203667	-0.02375	203667	-0.07112	203667	-0.01211
2.04	-0.02491	2.04	-0.07623	2.04	-0.01147
204333	-0.02529	204333	-0.08132	204333	-0.0119
204667	-0.02528	204667	-0.08609	204667	-0.0127
2.05	-0.02451	2.05	-0.09001	2.05	-0.01306
205333	-0.02244	205333	-0.09273	205333	-0.01295
205667	-0.01935	205667	-0.09452	205667	-0.01304
2.06	-0.01636	2.06	-0.09605	2.06	-0.01369
206333	-0.01464	206333	-0.09819	206333	-0.01459
206667	-0.01473	206667	-0.10164	206667	-0.01521
2.07	-0.01612	2.07	-0.10656	2.07	-0.0152
207333	-0.01784	207333	-0.11226	207333	-0.01449
207667	-0.01939	207667	-0.11737	207667	-0.01347
2.08	-0.02062	2.08	-0.12074	2.08	-0.01274
208333	-0.02117	208333	-0.12232	208333	-0.01254
208667	-0.02088	208667	-0.1231	208667	-0.01264
2.09	-0.02033	2.09	-0.12449	2.09	-0.01264
209333	-0.02029	209333	-0.1272	209333	-0.01229
209667	-0.02089	209667	-0.13075	209667	-0.01155
2.1	-0.02119	2.1	-0.13428	2.1	-0.01072
210333	-0.02002	210333	-0.13748	210333	-0.01039
210667	-0.01725	210667	-0.14069	210667	-0.0109
2.11	-0.01401	2.11	-0.14432	2.11	-0.01195
211333	-0.01161	211333	-0.148	211333	-0.01266
211667	-0.0106	211667	-0.15087	211667	-0.01243
2.12	-0.01079	2.12	-0.15257	2.12	-0.01166
212333	-0.01176	212333	-0.15366	212333	-0.01133
212667	-0.01311	212667	-0.15494	212667	-0.01182
2.13	-0.01466	2.13	-0.15665	2.13	-0.01268
213333	-0.0163	213333	-0.15854	213333	-0.01347
213667	-0.01794	213667	-0.1604	213667	-0.01418
2.14	-0.01945	2.14	-0.16202	2.14	-0.01505
214333	-0.02078	214333	-0.16307	214333	-0.01648
214667	-0.02174	214667	-0.16353	214667	-0.01858
2.15	-0.02185	2.15	-0.16366	2.15	-0.02071
215333	-0.0208	215333	-0.1636	215333	-0.02195
215667	-0.01915	215667	-0.16357	215667	-0.02174
2.16	-0.01809	2.16	-0.16395	2.16	-0.02007
216333	-0.01827	216333	-0.1651	216333	-0.01736
216667	-0.0192	216667	-0.16698	216667	-0.0144
2.17	-0.01978	2.17	-0.16908	2.17	-0.0122
217333	-0.01922	217333	-0.1708	217333	-0.01143
217667	-0.01745	217667	-0.17204	217667	-0.01181
2.18	-0.015	2.18	-0.17323	2.18	-0.01259
218333	-0.01246	218333	-0.17492	218333	-0.01349
218667	-0.01043	218667	-0.17724	218667	-0.01465
2.19	-0.00937	2.19	-0.17971	2.19	-0.01577
219333	-0.00937	219333	-0.18187	219333	-0.01607
219667	-0.00966	219667	-0.18369	219667	-0.01519
2.2	-0.00948	2.2	-0.18509	2.2	-0.01342
220333	-0.00914	220333	-0.18571	220333	-0.01146
220667	-0.00946	220667	-0.18544	220667	-0.01005
2.21	-0.01057	2.21	-0.18465	2.21	-0.00962
221333	-0.01198	221333	-0.18382	221333	-0.00984
221667	-0.01312	221667	-0.18347	221667	-0.01003
2.22	-0.01368	2.22	-0.18412	2.22	-0.00981
222333	-0.01387	222333	-0.18568	222333	-0.00937
222667	-0.01411	222667	-0.18748	222667	-0.0092
2.23	-0.01466	2.23	-0.18904	2.23	-0.00945
223333	-0.01542	223333	-0.19037	223333	-0.00969
223667	-0.01564	223667	-0.19166	223667	-0.00951
2.24	-0.01434	2.24	-0.19298	2.24	-0.0092
224333	-0.01142	224333	-0.1943	224333	-0.00919
224667	-0.00801	224667	-0.19565	224667	-0.00932
2.25	-0.00552	2.25	-0.19707	2.25	-0.00927
225333	-0.00447	225333	-0.19851	225333	-0.00928
225667	-0.00434	225667	-0.19974	225667	-0.00998
2.26	-0.00459	2.26	-0.20041	2.26	-0.01158
226333	-0.00544	226333	-0.20017	226333	-0.01366
226667	-0.00727	226667	-0.19904	226667	-0.01549
2.27	-0.01001	2.27	-0.19792	2.27	-0.01633
227333	-0.01316	227333	-0.19767	227333	-0.01588
227667	-0.01621	227667	-0.19785	227667	-0.01439
2.28	-0.01871	2.28	-0.19728	2.28	-0.01208
228333	-0.02015	228333	-0.19569	228333	-0.00916
228667	-0.02025	228667	-0.19407	228667	-0.0064
2.29	-0.01928	2.29	-0.19367	2.29	-0.00496
229333	-0.01787	229333	-0.19489	229333	-0.00545
229667	-0.01661	229667	-0.19712	229667	-0.00746
2.3	-0.01578	2.3	-0.19916	2.3	-0.01012
230333	-0.01521	230333	-0.19994	230333	-0.01259
230667	-0.0146	230667	-0.19924	230667	-0.01426
2.31	-0.0141	2.31	-0.19756	2.31	-0.01491
231333	-0.01412	231333	-0.19569	231333	-0.01482
231667	-0.01481	231667	-0.19446	231667	-0.01424
2.32	-0.01613	2.32	-0.19441	2.32	-0.01277
232333	-0.01749	232333	-0.19564	232333	-0.00977
232667	-0.01794	232667	-0.19775	232667	-0.00539
2.33	-0.0173	2.33	-0.20019	2.33	-0.000714
233333	-0.01676	233333	-0.20266	233333	0.00279
233667	-0.01755	233667	-0.20515	233667	0.00401
2.34	-0.0192	2.34	-0.2075	2.34	0.00282
234333	-0.02022	234333	-0.20937	234333	9.4e-05
234667	-0.01973	234667	-0.21056	234667	-0.00302
2.35	-0.01796	2.35	-0.21101	2.35	-0.00559
235333	-0.01556	235333	-0.21079	235333	-0.00711
235667	-0.01328	235667	-0.21012	235667	-0.00755
2.36	-0.01185	2.36	-0.2093	2.36	-0.00722
236333	-0.01152	236333	-0.2087	236333	-0.00662
236667	-0.0119	236667	-0.2087	236667	-0.00624
2.37	-0.01257	2.37	-0.20907	2.37	-0.00607
237333	-0.01325	237333	-0.20901	237333	-0.00537
237667	-0.01372	237667	-0.20808	237667	-0.00327
2.38	-0.01394	2.38	-0.20667	2.38	0.000452
238333	-0.01397	238333	-0.20564	238333	0.00503
238667	-0.01387	238667	-0.20551	238667	0.00919
2.39	-0.01385	2.39	-0.20633	2.39	0.0122
239333	-0.01408	239333	-0.20774	239333	0.01441
239667	-0.01422	239667	-0.20883	239667	0.01665
2.4	-0.01361	2.4	-0.20884	2.4	0.0196
240333	-0.01204	240333	-0.20805	240333	0.02335
240667	-0.01026	240667	-0.20729	240667	0.02722
2.41	-0.00961	2.41	-0.20716	2.41	0.0303
241333	-0.01072	241333	-0.20752	241333	0.03244
241667	-0.01281	241667	-0.20758	241667	0.03429
2.42	-0.0147	2.42	-0.2065	2.42	0.03635
242333	-0.01579	242333	-0.20434	242333	0.03848
242667	-0.0161	242667	-0.2021	242667	0.04046
2.43	-0.01579	2.43	-0.20077	2.43	0.04225
243333	-0.01501	243333	-0.20076	243333	0.0438
243667	-0.01392	243667	-0.20172	243667	0.04518
2.44	-0.01304	2.44	-0.20305	2.44	0.0466
244333	-0.01297	244333	-0.20467	244333	0.04813
244667	-0.01359	244667	-0.20679	244667	0.04963
2.45	-0.01409	2.45	-0.20883	2.45	0.0505
245333	-0.01384	245333	-0.20961	245333	0.04976
245667	-0.01312	245667	-0.20883	245667	0.04684
2.46	-0.0128	2.46	-0.20709	2.46	0.04243
246333	-0.0132	246333	-0.20506	246333	0.03825
246667	-0.01358	246667	-0.2033	246667	0.03577
2.47	-0.01313	2.47	-0.20218	2.47	0.03534
247333	-0.01171	247333	-0.20148	247333	0.03646
247667	-0.00983	247667	-0.2008	247667	0.03852
2.48	-0.00818	2.48	-0.19994	2.48	0.04117
248333	-0.00731	248333	-0.19875	248333	0.04404
248667	-0.00719	248667	-0.19696	248667	0.04664
2.49	-0.00735	2.49	-0.19462	2.49	0.04872
249333	-0.00731	249333	-0.19218	249333	0.05031
249667	-0.00708	249667	-0.18983	249667	0.05148
2.5	-0.00689	2.5	-0.1875	2.5	0.05251
250333	-0.00671	250333	-0.18555	250333	0.05398
250667	-0.00631	250667	-0.18473	250667	0.05633
2.51	-0.00552	2.51	-0.1852	2.51	0.05946
251333	-0.00401	251333	-0.18581	251333	0.06289
251667	-0.00157	251667	-0.18496	251667	0.06594
2.52	0.00137	2.52	-0.18191	2.52	0.06812
252333	0.00391	252333	-0.17741	252333	0.06942
252667	0.00552	252667	-0.17306	252667	0.07035
2.53	0.00625	2.53	-0.17035	2.53	0.07161
253333	0.00629	253333	-0.16971	253333	0.07359
253667	0.00586	253667	-0.17029	253667	0.0763
2.54	0.00532	2.54	-0.17062	2.54	0.07972
254333	0.00528	254333	-0.16956	254333	0.08391
254667	0.00633	254667	-0.16676	254667	0.08867
2.55	0.00873	2.55	-0.16247	2.55	0.09336
255333	0.01229	255333	-0.1573	255333	0.09724
255667	0.01642	255667	-0.15219	255667	0.1004
2.56	0.02007	2.56	-0.14819	2.56	0.10393
256333	0.02232	256333	-0.14553	256333	0.10871
256667	0.02332	256667	-0.14332	256667	0.11437
2.57	0.02399	2.57	-0.14048	2.57	0.11971
257333	0.0251	257333	-0.13661	257333	0.1238
257667	0.02677	257667	-0.13207	257667	0.1268
2.58	0.02849	2.58	-0.12746	2.58	0.12945
258333	0.0296	258333	-0.1233	258333	0.13205
258667	0.0301	258667	-0.11973	258667	0.13447
2.59	0.0308	2.59	-0.11626	2.59	0.13675
259333	0.03248	259333	-0.11209	259333	0.13926
259667	0.03513	259667	-0.10677	259667	0.14236
2.6	0.03822	2.6	-0.1003	2.6	0.14628
260333	0.04141	260333	-0.09286	260333	0.15128
260667	0.04463	260667	-0.08495	260667	0.15764
2.61	0.04782	2.61	-0.07721	2.61	0.16528
261333	0.0509	261333	-0.06974	261333	0.17351
261667	0.05412	261667	-0.06208	261667	0.18118
2.62	0.05809	2.62	-0.05415	2.62	0.18727
262333	0.06313	262333	-0.04617	262333	0.1917
262667	0.06848	262667	-0.03768	262667	0.19539
2.63	0.07264	2.63	-0.02754	2.63	0.19969
263333	0.07469	263333	-0.01518	263333	0.20573
263667	0.07504	263667	-0.00133	263667	0.21393
2.64	0.07477	2.64	0.01274	2.64	0.22366
264333	0.07471	264333	0.02618	264333	0.23379
264667	0.07531	264667	0.03923	264667	0.24313
2.65	0.07678	2.65	0.05291	2.65	0.25065
265333	0.07909	265333	0.06825	265333	0.25629
265667	0.08216	265667	0.08569	265667	0.26142
2.66	0.08588	2.66	0.10524	2.66	0.26764
266333	0.08979	266333	0.12623	266333	0.27527
266667	0.09321	266667	0.14731	266667	0.28326
2.67	0.09606	2.67	0.16742	2.67	0.29068
267333	0.09933	267333	0.18673	267333	0.29775
267667	0.10392	267667	0.20636	267667	0.30523
2.68	0.10973	2.68	0.22722	2.68	0.31352
268333	0.11568	268333	0.24949	268333	0.32251
268667	0.12091	268667	0.27283	268667	0.33168
2.69	0.12564	2.69	0.29667	2.69	0.34031
269333	0.13072	269333	0.32036	269333	0.34824
269667	0.13641	269667	0.3435	269667	0.35617
2.7	0.14224	2.7	0.36653	2.7	0.36506
270333	0.1478	270333	0.39035	270333	0.37519
270667	0.1531	270667	0.41525	270667	0.38587
2.71	0.15815	2.71	0.44089	2.71	0.39637
271333	0.16297	271333	0.46689	271333	0.40648
271667	0.16802	271667	0.49299	271667	0.41624
2.72	0.17356	2.72	0.5192	2.72	0.42579
272333	0.1792	272333	0.54581	272333	0.43571
272667	0.18463	272667	0.57302	272667	0.44645
2.73	0.19025	2.73	0.60029	2.73	0.4579
273333	0.19628	273333	0.62669	273333	0.46994
273667	0.20206	273667	0.65217	273667	0.48262
2.74	0.20675	2.74	0.67778	2.74	0.49553
274333	0.21057	274333	0.70449	274333	0.50792
274667	0.2149	274667	0.73259	274667	0.51934
2.75	0.22077	2.75	0.76201	2.75	0.53003
275333	0.22794	275333	0.79231	275333	0.5407
275667	0.23561	275667	0.82251	275667	0.55189
2.76	0.24325	2.76	0.85161	2.76	0.56389
276333	0.25059	276333	0.87967	276333	0.57698
276667	0.25732	276667	0.90778	276667	0.59139
2.77	0.26313	2.77	0.93678	2.77	0.60713
277333	0.26811	277333	0.96666	277333	0.62392
277667	0.27277	277667	0.99691	277667	0.64083
2.78	0.27772	2.78	102727	2.78	0.65642
278333	0.28347	278333	105772	278333	0.66997
278667	0.28978	278667	108813	278667	0.6825
2.79	0.29563	2.79	111837	2.79	0.69584
279333	0.30006	279333	114838	279333	0.71076
279667	0.30331	279667	117837	279667	0.7265
2.8	0.30656	2.8	120896	2.8	0.74202
280333	0.31081	280333	12407	280333	0.7574
280667	0.31619	280667	127363	280667	0.77351
2.81	0.32221	2.81	130762	2.81	0.79065
281333	0.32819	281333	134259	281333	0.80839
281667	0.33354	281667	137818	281667	0.82612
2.82	0.33824	2.82	141417	2.82	0.8433
282333	0.34269	282333	145082	282333	0.85973
282667	0.34708	282667	148824	282667	0.87595
2.83	0.35121	2.83	152599	2.83	0.89309
283333	0.35516	283333	156381	283333	0.91209
283667	0.35934	283667	160212	283667	0.93322
2.84	0.36406	2.84	164156	2.84	0.95598
284333	0.36944	284333	168235	284333	0.97929
284667	0.37535	284667	17243	284667	100209
2.85	0.38136	2.85	176705	2.85	102421
285333	0.38703	285333	181016	285333	104611
285667	0.39231	285667	185328	285667	106821
2.86	0.39735	2.86	189654	2.86	109059
286333	0.40228	286333	194062	286333	111299
286667	0.40731	286667	19862	286667	113546
2.87	0.41236	2.87	203347	2.87	115859
287333	0.41696	287333	208194	287333	118284
287667	0.4207	287667	213098	287667	1208
2.88	0.42359	2.88	21805	2.88	123359
288333	0.42589	288333	2231	288333	125893
288667	0.42764	288667	228302	288667	128318
2.89	0.42839	2.89	233669	2.89	130582
289333	0.42788	289333	239159	289333	132694
289667	0.42681	289667	244727	289667	134694
2.9	0.42666	2.9	250368	2.9	136661
290333	0.42864	290333	256065	290333	138695
290667	0.43285	290667	261791	290667	140863
2.91	0.43815	2.91	26755	2.91	143152
291333	0.44306	291333	273401	291333	145506
291667	0.44657	291667	279438	291667	147836
2.92	0.44832	2.92	2857	2.92	150038
292333	0.44855	292333	292142	292333	152058
292667	0.44784	292667	298671	292667	153971
2.93	0.44674	2.93	305203	2.93	155918
293333	0.44577	293333	31172	293333	157964
293667	0.44539	293667	31829	293667	160059
2.94	0.44577	2.94	324993	2.94	162102
294333	0.4466	294333	331864	294333	163994
294667	0.44727	294667	338888	294667	165665
2.95	0.44723	2.95	346032	2.95	167118
295333	0.44644	295333	353247	295333	168432
295667	0.44528	295667	360474	295667	169721
2.96	0.44402	2.96	367676	2.96	171062
296333	0.44247	296333	374857	296333	172479
296667	0.44037	296667	382062	296667	173975
2.97	0.43767	2.97	389361	2.97	175543
297333	0.43461	297333	396797	297333	177131
297667	0.43165	297667	404383	297667	17863
2.98	0.42924	2.98	412136	2.98	179951
298333	0.42756	298333	42011	298333	181082
298667	0.42627	298667	428334	298667	182073
2.99	0.42451	2.99	436742	2.99	183014
299333	0.42164	299333	445246	299333	184024
299667	0.41791	299667	453853	299667	185194
3	0.41424	3	462635	3	186527
300333	0.41172	300333	471609	300333	187929
300667	0.41072	300667	480735	300667	189269
3.01	0.41046	3.01	489992	3.01	19046
301333	0.40973	301333	499407	301333	191489
301667	0.40808	301667	509046	301667	192387
3.02	0.40594	3.02	518999	3.02	193211
302333	0.40413	302333	529336	302333	194058
302667	0.40322	302667	540084	302667	195035
3.03	0.40347	3.03	551246	3.03	196181
303333	0.40456	303333	562783	303333	197438
303667	0.40551	303667	574604	303667	19869
3.04	0.40542	3.04	586609	3.04	199835
304333	0.40415	304333	598772	304333	200842
304667	0.40225	304667	611165	304667	201767
3.05	0.40052	3.05	62388	3.05	202684
305333	0.39972	305333	636953	305333	20363
305667	0.40034	305667	650379	305667	204616
3.06	0.40241	3.06	664127	3.06	205641
306333	0.40522	306333	678142	306333	20668
306667	0.40754	306667	692365	306667	207691
3.07	0.40868	3.07	706742	3.07	208654
307333	0.40901	307333	721209	307333	209599
307667	0.4092	307667	735721	307667	210585
3.08	0.40939	3.08	750296	3.08	211635
308333	0.40962	308333	764965	308333	212711
308667	0.41002	308667	779708	308667	213748
3.09	0.41008	3.09	794459	3.09	214722
309333	0.4091	309333	809135	309333	215692
309667	0.40728	309667	823656	309667	216755
3.1	0.4056	3.1	837983	3.1	217949
310333	0.40491	310333	852152	310333	219216
310667	0.40565	310667	866235	310667	220466
3.11	0.40775	3.11	880282	3.11	221667
311333	0.41053	311333	894279	311333	222858
311667	0.4128	311667	908159	311667	224091
3.12	0.41341	3.12	921846	3.12	22536
312333	0.41206	312333	935289	312333	226601
312667	0.40954	312667	948435	312667	227761
3.13	0.40699	3.13	96122	3.13	228855
313333	0.40488	313333	973591	313333	229931
313667	0.40277	313667	985526	313667	231027
3.14	0.40012	3.14	997017	3.14	232176
314333	0.39733	314333	1008042	314333	233373
314667	0.39543	314667	1018558	314667	234527
3.15	0.39487	3.15	102851	3.15	235534
315333	0.39514	315333	1037864	315333	236393
315667	0.39555	315667	104661	315667	237206
3.16	0.39582	3.16	1054768	3.16	238078
316333	0.39563	316333	1062332	316333	239056
316667	0.39429	316667	1069222	316667	240158
3.17	0.391	3.17	1075334	3.17	241364
317333	0.38536	317333	1080634	317333	24258
317667	0.37809	317667	1085169	317667	243697
3.18	0.37085	3.18	1088994	3.18	24467
318333	0.36511	318333	1092116	318333	245511
318667	0.3611	318667	1094535	318667	246247
3.19	0.35799	3.19	1096288	3.19	246912
319333	0.35507	319333	1097386	319333	247582
319667	0.35233	319667	1097799	319667	248356
3.2	0.35017	3.2	10975	3.2	249279
320333	0.3487	320333	1096531	320333	250299
320667	0.34749	320667	1094963	320667	251315
3.21	0.34615	3.21	1092863	3.21	252266
321333	0.34473	321333	1090285	321333	253164
321667	0.34316	321667	108727	321667	254018
3.22	0.3409	3.22	1083859	3.22	254796
322333	0.33759	322333	1080128	322333	255446
322667	0.33357	322667	107617	322667	255939
3.23	0.32933	3.23	1072039	3.23	256325
323333	0.32507	323333	1067742	323333	2567
323667	0.32081	323667	106323	323667	257134
3.24	0.31676	3.24	1058418	3.24	257663
324333	0.31315	324333	1053238	324333	25831
324667	0.31006	324667	1047678	324667	259047
3.25	0.30734	3.25	1041762	3.25	259763
325333	0.30441	325333	103554	325333	260351
325667	0.30068	325667	1029078	325667	260825
3.26	0.29599	3.26	1022466	3.26	261293
326333	0.29053	326333	1015795	326333	261847
326667	0.28486	326667	1009129	326667	262497
3.27	0.27973	3.27	1002468	3.27	263183
327333	0.27561	327333	995743	327333	263834
327667	0.27266	327667	988893	327667	264431
3.28	0.27077	3.28	981932	3.28	265005
328333	0.26947	328333	974911	328333	265586
328667	0.26832	328667	967841	328667	266174
3.29	0.26732	3.29	960704	3.29	266763
329333	0.2663	329333	953492	329333	267379
329667	0.26471	329667	946202	329667	268061
3.3	0.26231	3.3	938859	3.3	26883
330333	0.25943	330333	931526	330333	269695
330667	0.25646	330667	924247	330667	270631
3.31	0.25358	3.31	916987	3.31	271555
331333	0.2508	331333	909673	331333	272354
331667	0.24809	331667	90228	331667	272973
3.32	0.24578	3.32	894875	3.32	273435
332333	0.24424	332333	887568	332333	273826
332667	0.24329	332667	880443	332667	27422
3.33	0.24235	3.33	873545	3.33	274625
333333	0.24098	333333	866862	333333	274987
333667	0.23905	333667	860322	333667	275248
3.34	0.23671	3.34	853855	3.34	275409
334333	0.23427	334333	847452	334333	275568
334667	0.23221	334667	84114	334667	275825
3.35	0.23083	3.35	834925	3.35	276189
335333	0.2298	335333	8288	335333	276604
335667	0.22817	335667	822752	335667	277033
3.36	0.22535	3.36	816776	3.36	277452
336333	0.22161	336333	81091	336333	277811
336667	0.21744	336667	805234	336667	278049
3.37	0.21326	3.37	799817	3.37	27814
337333	0.20972	337333	794677	337333	278135
337667	0.20731	337667	789772	337667	278118
3.38	0.20538	3.38	785011	3.38	27815
338333	0.2029	338333	78029	338333	278229
338667	0.19982	338667	77555	338667	278297
3.39	0.19706	3.39	770826	3.39	27831
339333	0.19556	339333	7662	339333	278301
339667	0.19526	339667	761737	339667	278342
3.4	0.19487	3.4	757455	3.4	278438
340333	0.19306	340333	753332	340333	278537
340667	0.1897	340667	749309	340667	278598
3.41	0.18564	3.41	74532	3.41	278597
341333	0.18219	341333	741342	341333	27851
341667	0.18033	341667	737394	341667	278327
3.42	0.17974	3.42	733514	3.42	278097
342333	0.17922	342333	729736	342333	277928
342667	0.17789	342667	726071	342667	277884
3.43	0.17577	3.43	722516	3.43	277905
343333	0.17333	343333	719095	343333	277865
343667	0.1707	343667	71583	343667	277701
3.44	0.16809	3.44	712681	3.44	277441
344333	0.16607	344333	709569	344333	277155
344667	0.16475	344667	70643	344667	276912
3.45	0.16347	3.45	703241	3.45	27674
345333	0.1619	345333	700031	345333	276579
345667	0.16037	345667	696863	345667	276332
3.46	0.15896	3.46	693783	3.46	275994
346333	0.15722	346333	690805	346333	275654
346667	0.15488	346667	68791	346667	275372
3.47	0.15236	3.47	685056	3.47	275133
347333	0.15047	347333	682194	347333	274926
347667	0.14962	347667	679297	347667	274776
3.48	0.14932	3.48	676389	3.48	274677
348333	0.14834	348333	673522	348333	274518
348667	0.14579	348667	670702	348667	274159
3.49	0.14183	3.49	667858	3.49	273565
349333	0.13742	349333	664921	349333	27284
349667	0.13373	349667	661891	349667	272154
3.5	0.13145	3.5	65884	3.5	271667
350333	0.13044	350333	65587	350333	271449
350667	0.1301	350667	653062	350667	271457
3.51	0.12998	3.51	650441	3.51	271553
351333	0.12971	351333	647965	351333	271583
351667	0.12883	351667	645541	351667	271442
3.52	0.12695	3.52	643091	3.52	271102
352333	0.1239	352333	640601	352333	270614
352667	0.11979	352667	638114	352667	270076
3.53	0.11529	3.53	635681	3.53	269577
353333	0.11149	353333	63331	353333	269195
353667	0.10924	353667	630959	353667	268979
3.54	0.10867	3.54	628628	3.54	268893
354333	0.10935	354333	626393	354333	268846
354667	0.11066	354667	624304	354667	268753
3.55	0.11217	3.55	622322	3.55	26857
355333	0.11358	355333	620377	355333	268289
355667	0.11459	355667	618416	355667	267934
3.56	0.11475	3.56	616399	3.56	267539
356333	0.1137	356333	614297	356333	267173
356667	0.11136	356667	612122	356667	266917
3.57	0.10817	3.57	609934	3.57	266777
357333	0.1049	357333	607794	357333	266666
357667	0.10226	357667	605751	357667	26649
3.58	0.10044	3.58	603855	3.58	266214
358333	0.09912	358333	6021	358333	265849
358667	0.09786	358667	600412	358667	265442
3.59	0.09648	3.59	59873	3.59	265088
359333	0.09501	359333	59706	359333	264908
359667	0.09367	359667	595424	359667	264964
3.6	0.09279	3.6	593809	3.6	265196
360333	0.09272	360333	592186	360333	265432
360667	0.09368	360667	590555	360667	265483
3.61	0.09535	3.61	588962	3.61	265281
361333	0.09676	361333	587439	361333	264902
361667	0.09708	361667	585968	361667	26449
3.62	0.0963	3.62	584488	3.62	264161
362333	0.09493	362333	582956	362333	263947
362667	0.09359	362667	581374	362667	263794
3.63	0.09256	3.63	579761	3.63	263639
363333	0.09148	363333	578151	363333	263487
363667	0.08957	363667	5766	363667	263378
3.64	0.08651	3.64	575155	3.64	263336
364333	0.08294	364333	57382	364333	263349
364667	0.08013	364667	572589	364667	263386
3.65	0.07898	3.65	571457	3.65	263429
365333	0.07943	365333	570387	365333	263496
365667	0.08098	365667	5693	365667	263592
3.66	0.08296	3.66	568137	3.66	263689
366333	0.08434	366333	566902	366333	263782
366667	0.08425	366667	565624	366667	263901
3.67	0.08297	3.67	564336	3.67	264054
367333	0.08158	367333	563082	367333	26419
367667	0.08103	367667	561886	367667	264238
3.68	0.08139	3.68	560743	3.68	264164
368333	0.08161	368333	559644	368333	263989
368667	0.08048	368667	558581	368667	263768
3.69	0.07794	3.69	557521	3.69	26355
369333	0.07522	369333	55644	369333	263361
369667	0.07355	369667	555357	369667	26323
3.7	0.07312	3.7	554294	3.7	263191
370333	0.07332	370333	553222	370333	263229
370667	0.07328	370667	552081	370667	263269
3.71	0.07226	3.71	550842	3.71	263274
371333	0.07013	371333	549509	371333	26329
371667	0.06766	371667	548091	371667	263364
3.72	0.0664	3.72	546631	3.72	263459
372333	0.06732	372333	545239	372333	263508
372667	0.06982	372667	544053	372667	263472
3.73	0.07226	3.73	543109	3.73	26336
373333	0.07329	373333	542319	373333	263236
373667	0.07249	373667	541566	373667	263177
3.74	0.07037	3.74	540759	3.74	26319
374333	0.06775	374333	539826	374333	263199
374667	0.0651	374667	538734	374667	263113
3.75	0.06258	3.75	537531	3.75	262915
375333	0.06063	375333	536307	375333	262696
375667	0.06008	375667	535127	375667	262582
3.76	0.06141	3.76	534028	3.76	262641
376333	0.06397	376333	533038	376333	262831
376667	0.06645	376667	53218	376667	26302
3.77	0.06816	3.77	531427	3.77	26309
377333	0.06925	377333	530682	377333	263054
377667	0.06981	377667	529819	377667	263011
3.78	0.06962	3.78	528785	3.78	263043
378333	0.0686	378333	527651	378333	263177
378667	0.06702	378667	526551	378667	263406
3.79	0.06548	3.79	525548	3.79	263666
379333	0.06459	379333	52458	379333	263862
379667	0.06474	379667	523517	379667	263965
3.8	0.06594	3.8	522291	3.8	26405
380333	0.0678	380333	520964	380333	264191
380667	0.06971	380667	519692	380667	264384
3.81	0.07097	3.81	518591	3.81	264543
381333	0.07094	381333	517648	381333	264564
381667	0.06945	381667	516756	381667	264422
3.82	0.06709	3.82	515806	3.82	264211
382333	0.0649	382333	514763	382333	264062
382667	0.06372	382667	513665	382667	26405
3.83	0.06359	3.83	512575	3.83	264174
383333	0.06395	383333	51155	383333	264393
383667	0.06446	383667	510618	383667	26467
3.84	0.06525	3.84	509755	3.84	264985
384333	0.06649	384333	508916	384333	265285
384667	0.06813	384667	508103	384667	265498
3.85	0.06966	3.85	507384	3.85	265576
385333	0.07016	385333	506833	385333	26555
385667	0.06922	385667	506427	385667	265495
3.86	0.0675	3.86	506048	3.86	265457
386333	0.06614	386333	505576	386333	265455
386667	0.06562	386667	504948	386667	265551
3.87	0.06554	3.87	504153	3.87	265795
387333	0.0656	387333	503233	387333	266131
387667	0.06581	387667	502252	387667	266469
3.88	0.06594	3.88	501266	3.88	26677
388333	0.06576	388333	500323	388333	267022
388667	0.06592	388667	499439	388667	267219
3.89	0.06757	3.89	498574	3.89	267392
389333	0.07099	389333	497667	389333	267588
389667	0.07501	389667	496686	389667	2678
3.9	0.07837	3.9	495665	3.9	267963
390333	0.08081	390333	494679	390333	268044
390667	0.08255	390667	493785	390667	268086
3.91	0.0837	3.91	493027	3.91	268172
391333	0.08418	391333	49243	391333	268348
391667	0.08396	391667	491958	391667	268584
3.92	0.08327	3.92	491528	3.92	268802
392333	0.08237	392333	491081	392333	268938
392667	0.08142	392667	490581	392667	26899
3.93	0.08065	3.93	489995	3.93	269024
393333	0.08066	393333	489312	393333	269109
393667	0.08178	393667	488553	393667	269246
3.94	0.0838	3.94	487725	3.94	269412
394333	0.08637	394333	486831	394333	269628
394667	0.08925	394667	485945	394667	26991
3.95	0.0919	3.95	485187	3.95	270211
395333	0.09372	395333	484612	395333	270472
395667	0.09469	395667	484158	395667	270685
3.96	0.09524	3.96	483727	3.96	270873
396333	0.09538	396333	483283	396333	271073
396667	0.0946	396667	482853	396667	271316
3.97	0.09291	3.97	482397	3.97	271608
397333	0.09094	397333	4818	397333	271942
397667	0.08935	397667	481011	397667	272312
3.98	0.08873	3.98	480111	3.98	2727
398333	0.0893	398333	479227	398333	273104
398667	0.09076	398667	478442	398667	27352
3.99	0.09268	3.99	477791	3.99	273892
399333	0.09483	399333	477262	399333	274138
399667	0.09684	399667	476795	399667	27424
4	0.09829	4	476302	4	274266
400333	0.09898	400333	475727	400333	274344
400667	0.099	400667	475092	400667	274557
4.01	0.0988	4.01	474474	4.01	274879
401333	0.09908	401333	47394	401333	27524
401667	0.10029	401667	473485	401667	275572
4.02	0.10219	4.02	473043	4.02	275831
402333	0.10401	402333	472572	402333	276023
402667	0.10534	402667	472072	402667	276208
4.03	0.10648	4.03	471525	4.03	276423
403333	0.10779	403333	470935	403333	276665
403667	0.10909	403667	470367	403667	276956
4.04	0.10977	4.04	469875	4.04	277336
404333	0.10967	404333	469442	404333	277802
404667	0.10939	404667	469034	404667	278285
4.05	0.10961	4.05	468621	4.05	278688
405333	0.11041	405333	468169	405333	278966
405667	0.11149	405667	467681	405667	279181
4.06	0.11241	4.06	467212	4.06	279441
406333	0.11302	406333	466807	406333	279791
406667	0.11361	406667	466463	406667	280206
4.07	0.11453	4.07	466143	4.07	280637
407333	0.11589	407333	465794	407333	281042
407667	0.11782	407667	465394	407667	281397
4.08	0.12022	4.08	464994	4.08	281695
408333	0.12245	408333	464674	408333	28195
408667	0.12381	408667	464438	408667	282194
4.09	0.12449	4.09	464196	4.09	28246
409333	0.12512	409333	463864	409333	282754
409667	0.1259	409667	463459	409667	28305
4.1	0.12682	4.1	463069	4.1	283303
410333	0.12789	410333	462769	410333	283497
410667	0.1291	410667	462555	410667	283672
4.11	0.13023	4.11	462352	4.11	283899
411333	0.131	411333	462081	411333	284255
411667	0.1314	411667	461724	411667	284759
4.12	0.13193	4.12	461323	4.12	285342
412333	0.13334	412333	460907	412333	285896
412667	0.13614	412667	460444	412667	286354
4.13	0.14005	4.13	459894	4.13	286718
413333	0.1439	413333	459307	413333	287036
413667	0.14649	413667	458804	413667	287359
4.14	0.14724	4.14	458432	4.14	287737
414333	0.14636	414333	458131	414333	288196
414667	0.14472	414667	457814	414667	288707
4.15	0.14348	4.15	457448	4.15	289203
415333	0.14335	415333	457058	415333	289643
415667	0.14439	415667	456671	415667	290035
4.16	0.14613	4.16	456291	4.16	29042
416333	0.14781	416333	455945	416333	290823
416667	0.1488	416667	455671	416667	291232
4.17	0.14923	4.17	455475	4.17	291631
417333	0.14963	417333	455322	417333	292029
417667	0.15013	417667	455179	417667	292435
4.18	0.1506	4.18	455017	4.18	292849
418333	0.15118	418333	4548	418333	293301
418667	0.15227	418667	454509	418667	293857
4.19	0.15412	4.19	454177	4.19	294532
419333	0.15646	419333	453865	419333	295246
419667	0.15856	419667	453623	419667	295911
4.2	0.15991	4.2	453445	4.2	296531
420333	0.16092	420333	453267	420333	29714
420667	0.16224	420667	453024	420667	297714
4.21	0.16367	4.21	452716	4.21	298199
421333	0.16431	421333	452391	421333	298602
421667	0.16391	421667	452091	421667	298995
4.22	0.16313	4.22	451859	4.22	299436
422333	0.16278	422333	451734	422333	299926
422667	0.16331	422667	451726	422667	300442
4.23	0.1646	4.23	451785	4.23	300966
423333	0.16624	423333	451814	423333	301466
423667	0.16795	423667	451693	423667	301909
4.24	0.16966	4.24	451373	4.24	302314
424333	0.17132	424333	450941	424333	302742
424667	0.17262	424667	450555	424667	303234
4.25	0.17333	4.25	450305	4.25	303796
425333	0.1737	425333	450194	425333	304404
425667	0.17437	425667	450177	425667	305006
4.26	0.17571	4.26	450202	4.26	305553
426333	0.17757	426333	450229	426333	306026
426667	0.17957	426667	450222	426667	306436
4.27	0.18135	4.27	450149	4.27	306846
427333	0.18262	427333	449989	427333	307334
427667	0.1833	427667	449752	427667	307898
4.28	0.1835	4.28	449471	4.28	30845
428333	0.18339	428333	449191	428333	308905
428667	0.18315	428667	44894	428667	30925
4.29	0.18304	4.29	448732	4.29	30955
429333	0.18352	429333	44858	429333	309899
429667	0.18505	429667	448489	429667	310354
4.3	0.18773	4.3	44842	4.3	310921
430333	0.19102	430333	448297	430333	311558
430667	0.19418	430667	448075	430667	312227
4.31	0.1968	4.31	447787	4.31	312928
431333	0.19851	431333	447501	431333	31367
431667	0.19878	431667	447257	431667	31442
4.32	0.19753	4.32	447079	4.32	315107
432333	0.19544	432333	446991	432333	315684
432667	0.1934	432667	446992	432667	316158
4.33	0.19205	4.33	447068	4.33	316576
433333	0.19186	433333	44723	433333	317006
433667	0.19307	433667	447478	433667	317517
4.34	0.19541	4.34	447743	4.34	318164
434333	0.19817	434333	447924	434333	318975
434667	0.2007	434667	44798	434667	319917
4.35	0.20305	4.35	447955	4.35	320879
435333	0.20574	435333	447933	435333	321765
435667	0.20883	435667	447968	435667	322581
4.36	0.21157	4.36	448032	4.36	323374
436333	0.2133	436333	448047	436333	324163
436667	0.21425	436667	447989	436667	324937
4.37	0.21508	4.37	447906	4.37	32568
437333	0.21603	437333	447841	437333	3264
437667	0.21713	437667	447778	437667	327134
4.38	0.21885	4.38	447677	4.38	327929
438333	0.22162	438333	447528	438333	328805
438667	0.22475	438667	447356	438667	329749
4.39	0.22674	4.39	447185	4.39	330722
439333	0.22665	439333	447023	439333	331696
439667	0.22487	439667	446889	439667	33269
4.4	0.22275	4.4	446811	4.4	333753
440333	0.2214	440333	446793	440333	334887
440667	0.22112	440667	446815	440667	336047
4.41	0.22203	4.41	446865	4.41	337209
441333	0.22425	441333	446964	441333	338403
441667	0.2273	441667	447136	441667	339663
4.42	0.23026	4.42	447349	4.42	340993
442333	0.23256	442333	447532	442333	342358
442667	0.23426	442667	447662	442667	343721
4.43	0.23575	4.43	447779	4.43	345091
443333	0.23729	443333	447887	443333	346515
443667	0.23883	443667	447928	443667	34802
4.44	0.24051	4.44	447857	4.44	34959
444333	0.24264	444333	447706	444333	351196
444667	0.24538	444667	447576	444667	352822
4.45	0.24855	4.45	44756	4.45	354454
445333	0.25174	445333	447657	445333	356079
445667	0.25446	445667	447777	445667	357723
4.46	0.25638	4.46	44782	4.46	359459
446333	0.25762	446333	447761	446333	361367
446667	0.2588	446667	447657	446667	363475
4.47	0.26027	4.47	447594	4.47	365737
447333	0.26204	447333	447627	447333	368071
447667	0.2645	447667	447734	447667	370417
4.48	0.26831	4.48	447834	4.48	37279
448333	0.27349	448333	447878	448333	375246
448667	0.2791	448667	44788	448667	37783
4.49	0.28409	4.49	447873	4.49	380571
449333	0.28827	449333	447872	449333	383494
449667	0.29251	449667	4479	449667	386585
4.5	0.29799	4.5	447998	4.5	389789
450333	0.30521	450333	448192	450333	39306
450667	0.31355	450667	448459	450667	39637
4.51	0.32185	4.51	448738	4.51	399691
451333	0.32943	451333	448996	451333	403031
451667	0.3364	451667	449228	451667	406433
4.52	0.34311	4.52	449442	4.52	409933
452333	0.34984	452333	449652	452333	413579
452667	0.35682	452667	449859	452667	417475
4.53	0.36422	4.53	450019	4.53	421717
453333	0.37228	453333	450089	453333	426302
453667	0.38129	453667	45008	453667	431117
4.54	0.39132	4.54	450054	4.54	436033
454333	0.40245	454333	450061	454333	441017
454667	0.41488	454667	450108	454667	446156
4.55	0.42843	4.55	450188	4.55	451574
455333	0.44235	455333	450301	455333	457313
455667	0.45587	455667	450459	455667	463303
4.56	0.46897	4.56	450675	4.56	469451
456333	0.4824	456333	450941	456333	475724
456667	0.49686	456667	451218	456667	482137
4.57	0.51271	4.57	451467	4.57	488724
457333	0.53021	457333	451662	457333	495527
457667	0.5491	457667	451823	457667	50261
4.58	0.56861	4.58	452005	4.58	510046
458333	0.58851	458333	452225	458333	517893
458667	0.6094	458667	452442	458667	52618
4.59	0.63186	4.59	452645	4.59	534911
459333	0.65599	459333	452852	459333	544055
459667	0.68177	459667	453053	459667	553574
4.6	0.70918	4.6	453214	4.6	563448
460333	0.73788	460333	453352	460333	573685
460667	0.76713	460667	45354	460667	584295
4.61	0.79665	4.61	453819	4.61	595267
461333	0.82727	461333	454126	461333	606604
461667	0.86055	461667	454349	461667	618363
4.62	0.89772	4.62	454423	4.62	630607
462333	0.93867	462333	454373	462333	643352
462667	0.98233	462667	454289	462667	656603
4.63	102801	4.63	454283	4.63	670415
463333	107618	463333	454432	463333	684889
463667	112759	463667	454751	463667	70009
4.64	118235	4.64	455208	4.64	715997
464333	124048	464333	455747	464333	732573
464667	130228	464667	456312	464667	749834
4.65	136776	4.65	456866	4.65	767794
465333	143651	465333	457374	465333	786414
465667	150851	465667	457803	465667	805616
4.66	158474	4.66	458113	4.66	825333
466333	166652	466333	458277	466333	845566
466667	17546	466667	458325	466667	8664
4.67	184844	4.67	458359	4.67	887954
467333	194685	467333	458488	467333	910313
467667	204971	467667	458765	467667	933544
4.68	215826	4.68	45918	4.68	957738
468333	227338	468333	459645	468333	982948
468667	239471	468667	460051	468667	1009148
4.69	25219	4.69	460343	4.69	1036281
469333	265556	469333	460555	469333	1064289
469667	279651	469667	460775	469667	1093138
4.7	294453	4.7	46107	4.7	1122843
470333	309856	470333	461449	470333	1153436
470667	325772	470667	461885	470667	1184889
4.71	342168	4.71	462358	4.71	121716
471333	359067	471333	462838	471333	125027
471667	376573	471667	463262	471667	1284303
4.72	39486	4.72	463605	4.72	1319336
472333	414051	472333	463926	472333	1355371
472667	4341	472667	464295	472667	139233
4.73	454867	4.73	464745	4.73	1430118
473333	476268	473333	465256	473333	1468701
473667	49832	473667	465772	473667	150812
4.74	52106	4.74	466248	4.74	1548436
474333	544502	474333	466738	474333	1589685
474667	568653	474667	467334	474667	1631859
4.75	593499	4.75	468061	4.75	1674908
475333	618993	475333	468858	475333	1718754
475667	645077	475667	469624	475667	1763331
4.76	671738	4.76	470265	4.76	1808614
476333	699001	476333	470729	476333	1854583
476667	726868	476667	471023	476667	1901185
4.77	755302	4.77	471203	4.77	1948379
477333	784269	477333	471363	477333	1996191
477667	813781	477667	471631	477667	204466
4.78	84388	4.78	472091	4.78	2093793
478333	874592	478333	472691	478333	2143568
478667	905861	478667	473301	478667	2193916
4.79	937588	4.79	473874	4.79	2244742
479333	969703	479333	474477	479333	2296006
479667	1002182	479667	47518	479667	2347748
4.8	1035022	4.8	475979	4.8	2400045
480333	1068265	480333	476844	480333	2452973
480667	1102006	480667	477749	480667	250658
4.81	11363	4.81	478665	4.81	2560811
481333	1171119	481333	47955	481333	2615514
481667	120639	481667	480346	481667	2670564
4.82	1242066	4.82	481011	4.82	2725928
482333	1278132	482333	48158	482333	2781605
482667	1314549	482667	482146	482667	2837607
4.83	1351259	4.83	482775	4.83	2893981
483333	1388239	483333	483461	483333	2950742
483667	1425529	483667	48417	483667	3007783
4.84	1463187	4.84	484921	4.84	3064941
484333	150126	484333	48577	484333	3122124
484667	1539766	484667	486732	484667	3179337
4.85	1578693	4.85	487782	4.85	3236632
485333	1618026	485333	488903	485333	3294052
485667	1657789	485667	490093	485667	3351557
4.86	1698028	4.86	491323	4.86	340902
486333	1738735	486333	492551	486333	3466347
486667	1779828	486667	49373	486667	3523563
4.87	1821219	4.87	494812	4.87	3580747
487333	1862845	487333	495763	487333	3637953
487667	1904664	487667	496621	487667	3695216
4.88	1946677	4.88	497505	4.88	3752565
488333	1988919	488333	498544	488333	3809996
488667	2031418	488667	499806	488667	3867445
4.89	2074178	4.89	501261	4.89	3924819
489333	2117185	489333	502791	489333	3981986
489667	2160421	489667	504267	489667	4038796
4.9	2203882	4.9	505612	4.9	409518
490333	2247574	490333	5068	490333	4151209
490667	2291488	490667	507867	490667	4207002
4.91	2335609	4.91	508933	4.91	4262621
491333	2379956	491333	510149	491333	4318063
491667	2424559	491667	511589	491667	4373287
4.92	2469431	4.92	513187	4.92	4428251
492333	2514558	492333	514795	492333	4482914
492667	255989	492667	516316	492667	453727
4.93	2605337	4.93	517775	4.93	4591388
493333	2650842	493333	519269	493333	464539
493667	2696405	493667	520878	493667	4699346
4.94	2742034	4.94	522629	4.94	4753203
494333	2787713	494333	524509	494333	4806801
494667	2833434	494667	526481	494667	4860026
4.95	2879194	4.95	528501	4.95	4912904
495333	292498	495333	530518	495333	4965521
495667	2970775	495667	532487	495667	5017916
4.96	3016585	4.96	534408	4.96	5070113
496333	306244	496333	53634	496333	5122139
496667	3108408	496667	538345	496667	517402
4.97	3154589	4.97	540461	4.97	5225777
497333	3201006	497333	542699	497333	5277383
497667	3247544	497667	545033	497667	5328722
4.98	3294078	4.98	547425	4.98	5379665
498333	3340568	498333	549863	498333	5430175
498667	3386994	498667	552368	498667	5480299
4.99	343333	4.99	554977	4.99	5530112
499333	3479584	499333	55769	499333	5579692
499667	3525764	499667	560446	499667	5629125
5	3571845	5	563178	5	5678453
500333	3617827	500333	565858	500333	5727634
500667	3663765	500667	56851	500667	5776557
5.01	3709724	5.01	57123	5.01	582512
501333	375574	501333	574131	501333	5873274
501667	3801844	501667	577249	501667	5921019
5.02	3848071	5.02	580517	5.02	5968407
502333	3894388	502333	583867	502333	6015535
502667	3940663	502667	587297	502667	6062482
5.03	3986747	5.03	590828	5.03	6109293
503333	4032601	503333	594451	503333	6155986
503667	4078303	503667	598172	503667	6202504
5.04	4123945	5.04	602043	5.04	6248722
504333	4169558	504333	606098	504333	6294581
504667	4215132	504667	610304	504667	6340132
5.05	4260665	5.05	614598	5.05	6385448
505333	4306162	505333	618943	505333	6430551
505667	4351611	505667	623351	505667	6475422
5.06	4396943	5.06	627852	5.06	652004
506333	4442076	506333	632445	506333	6564399
506667	4487003	506667	637081	506667	6608523
5.07	4531761	5.07	64174	5.07	6652434
507333	4576355	507333	646476	507333	6696102
507667	4620745	507667	651376	507667	6739474
5.08	466486	5.08	656488	5.08	6782566
508333	470865	508333	661787	508333	6825438
508667	4752135	508667	667204	508667	6868125
5.09	479536	5.09	672692	5.09	6910674
509333	4838316	509333	67827	509333	695314
509667	4880952	509667	683986	509667	6995513
5.1	4923192	5.1	689858	5.1	703771
510333	4964974	510333	695855	510333	7079661
510667	5006299	510667	701944	510667	7121374
5.11	5047245	5.11	708153	5.11	7162903
511333	5087897	511333	714564	511333	7204264
511667	5128273	511667	721213	511667	7245442
5.12	5168321	5.12	728056	5.12	7286463
512333	5207959	512333	735023	512333	7327425
512667	5247112	512667	742085	512667	7368434
5.13	5285724	5.13	749266	5.13	7409495
513333	5323762	513333	756628	513333	7450512
513667	536123	513667	764237	513667	7491394
5.14	5398132	5.14	772116	5.14	7532163
514333	5434447	514333	78023	514333	7572899
514667	5470164	514667	788504	514667	7613649
5.15	5505309	5.15	796874	5.15	765437
515333	5539921	515333	805304	515333	7694998
515667	5574046	515667	813806	515667	7735525
5.16	5607718	5.16	822452	5.16	7776005
516333	564091	516333	83133	516333	7816484
516667	5673524	516667	840471	516667	7856986
5.17	5705421	5.17	849858	5.17	7897546
517333	5736517	517333	859474	517333	7938197
517667	5766852	517667	869323	517667	7978919
5.18	5796542	5.18	879422	5.18	8019668
518333	5825646	518333	889816	518333	8060428
518667	5854107	518667	900562	518667	8101199
5.19	5881821	5.19	911644	5.19	8141986
519333	5908739	519333	922938	519333	8182795
519667	5934927	519667	934295	519667	8223641
5.2	5960497	5.2	945676	5.2	8264548
520333	5985499	520333	957193	520333	8305554
520667	6009873	520667	968993	520667	8346703
5.21	6033522	5.21	981113	5.21	8388037
521333	6056413	521333	993522	521333	8429599
521667	60786	521667	1006216	521667	8471434
5.22	6100181	5.22	101924	5.22	8513557
522333	6121269	522333	1032619	522333	8555905
522667	6141955	522667	10463	522667	8598369
5.23	6162276	5.23	1060171	5.23	8640872
523333	6182203	523333	107415	523333	8683445
523667	6201653	523667	108824	523667	8726215
5.24	6220528	5.24	1102493	5.24	8769296
524333	6238773	524333	1116971	524333	8812728
524667	625644	524667	1131772	524667	8856538
5.25	6273671	5.25	1146982	5.25	8900755
525333	6290604	525333	1162544	525333	8945322
525667	6307295	525667	1178317	525667	8990114
5.26	6323719	5.26	1194272	5.26	9035066
526333	6339849	526333	1210496	526333	9080204
526667	6355721	526667	1227048	526667	9125626
5.27	6371387	5.27	1243926	5.27	9171464
527333	6386852	527333	1261128	527333	9217799
527667	6402076	527667	1278669	527667	9264626
5.28	6417022	5.28	1296545	5.28	93119
528333	6431709	528333	1314699	528333	9359578
528667	6446211	528667	1333049	528667	9407636
5.29	6460593	5.29	1351538	5.29	9456083
529333	6474885	529333	1370165	529333	950495
529667	6489141	529667	1388984	529667	9554296
5.3	6503446	5.3	14081	5.3	9604198
530333	6517822	530333	1427639	530333	9654684
530667	6532204	530667	1447679	530667	9705721
5.31	654653	5.31	1468201	5.31	9757309
531333	6560804	531333	1489138	531333	9809485
531667	6575062	531667	1510402	531667	986226
5.32	6589345	5.32	15319	5.32	9915621
532333	6603673	532333	1553556	532333	9969605
532667	6618045	532667	1575369	532667	10024299
5.33	6632421	5.33	1597416	5.33	10079796
533333	6646717	533333	1619787	533333	10136135
533667	6660915	533667	1642528	533667	10193273
5.34	6675132	5.34	1665645	5.34	10251093
534333	6689523	534333	1689129	534333	10309496
534667	6704194	534667	1712953	534667	10368495
5.35	6719193	5.35	173707	5.35	10428202
535333	673451	535333	1761421	535333	10488715
535667	6750091	535667	17.86	535667	10550065
5.36	6765861	5.36	1810878	5.36	10612228
536333	6781748	536333	1836113	536333	10675174
536667	6797716	536667	1861693	536667	10738921
5.37	68138	5.37	1887593	5.37	10803522
537333	6830059	537333	191383	537333	10869004
537667	6846479	537667	1940425	537667	10935354
5.38	6863008	5.38	1967388	5.38	11002571
538333	6879664	538333	1994738	538333	11070664
538667	6896522	538667	202247	538667	11139614
5.39	6913637	5.39	2050533	5.39	11209386
539333	6931014	539333	2078859	539333	11280003
539667	6948625	539667	2107414	539667	11351565
5.4	6966433	5.4	2136211	5.4	11424146
540333	6984415	540333	2165284	540333	11497724
540667	7002542	540667	219466	540667	11572237
5.41	7020786	5.41	222435	5.41	11647654
541333	7039162	541333	2254339	541333	11723992
541667	7057718	541667	2284626	541667	11801328
5.42	7076506	5.42	2315242	5.42	11879761
542333	7095573	542333	2346191	542333	1195937
542667	7114926	542667	2377447	542667	12040182
5.43	713453	5.43	2409003	5.43	1212217
543333	7154355	543333	2440893	543333	12205224
543667	7174401	543667	2473144	543667	12289198
5.44	7194664	5.44	2505771	5.44	12374033
544333	7215116	544333	25388	544333	12459812
544667	723572	544667	2572224	544667	12546641
5.45	7256462	5.45	2605959	5.45	12634585
545333	7277339	545333	2639935	545333	12723681
545667	7298359	545667	2674187	545667	12813923
5.46	731958	5.46	2708801	5.46	129053
546333	7341072	546333	274381	546333	12997889
546667	7362851	546667	2779152	546667	13091835
5.47	738491	5.47	2814726	5.47	13187221
547333	7407277	547333	2850485	547333	13284014
547667	7429994	547667	2886476	547667	13382132
5.48	745306	5.48	2922767	5.48	13481495
548333	7476425	548333	2959367	548333	1358202
548667	7500022	548667	2996216	548667	13683685
5.49	7523826	5.49	3033259	5.49	13786575
549333	7547886	549333	3070509	549333	13890856
549667	7572263	549667	3108015	549667	13996679
5.5	7596977	5.5	3145818	5.5	14104088
550333	7622015	550333	318398	550333	1421305
550667	7647375	550667	3222544	550667	14323549
5.51	7673127	5.51	3261496	5.51	14435611
551333	7699409	551333	3300774	551333	14549255
551667	7726311	551667	3340331	551667	14664451
5.52	77538	5.52	3380161	5.52	14781164
552333	778179	552333	3420269	552333	14899434
552667	7810257	552667	3460626	552667	15019357
5.53	7839223	5.53	3501232	5.53	15140993
553333	7868726	553333	3542158	553333	15264344
553667	7898806	553667	358345	553667	15389397
5.54	7929479	5.54	3625044	5.54	15516178
554333	7960728	554333	3666829	554333	1564477
554667	7992539	554667	3708753	554667	1577525
5.55	8024953	5.55	3750828	5.55	15907608
555333	8058116	555333	3793067	555333	16041748
555667	8092193	555667	383547	555667	16177576
5.56	8127223	5.56	3878029	5.56	16315087
556333	8163094	556333	3920737	556333	16454384
556667	8199627	556667	3963619	556667	16595644
5.57	8236689	5.57	4006728	5.57	16739011
557333	8274233	557333	4050076	557333	16884523
557667	8312309	557667	4093606	557667	17032155
5.58	8351044	5.58	4137246	5.58	17181863
558333	839063	558333	4180946	558333	1733357
558667	8431279	558667	4224644	558667	1748721
5.59	8473193	5.59	4268256	5.59	17642794
559333	85165	559333	4311745	559333	17800412
559667	8561198	559667	4355181	559667	17960122
5.6	8607157	5.6	4398716	5.6	18121921
560333	8654197	560333	4442458	560333	18285779
560667	8702119	560667	4486381	560667	18451678
5.61	8750694	5.61	4530343	5.61	18619671
561333	8799739	561333	4574226	561333	18789915
561667	8849301	561667	4618026	561667	18962587
5.62	8899776	5.62	4661806	5.62	1913776
562333	8951812	562333	4705574	562333	19315345
562667	9006052	562667	4749255	562667	19495248
5.63	9062904	5.63	4792752	5.63	19677487
563333	9122415	563333	4836041	563333	19862158
563667	9184258	563667	4879206	563667	20049338
5.64	9247824	5.64	492235	5.64	20239014
564333	9312449	564333	496552	564333	20431114
564667	9377657	564667	5008722	564667	20625683
5.65	9443262	5.65	5051982	5.65	20822899
565333	950935	565333	5095376	565333	21022869
565667	9576252	565667	513897	565667	21225494
5.66	9644448	5.66	5182768	5.66	21430617
566333	9714415	566333	5226745	566333	21638184
566667	9786508	566667	5270944	566667	2184821
5.67	9860968	5.67	5315474	5.67	22060658
567333	9937996	567333	5360453	567333	22275352
567667	10017685	567667	5406031	567667	22491966
5.68	10099924	5.68	5452451	5.68	22710066
568333	10184499	568333	5499991	568333	22929192
568667	10271302	568667	5548855	568667	2314899
5.69	10360404	5.69	5599157	5.69	23369358
569333	10451968	569333	5650985	569333	23590532
569667	10546112	569667	5704473	569667	2381299
5.7	10642877	5.7	5759864	5.7	24037229
570333	10742296	570333	5817471	570333	24263546
570667	10844458	570667	5877562	570667	24491928
5.71	10949477	5.71	5940351	5.71	24722099
571333	11057425	571333	6006029	571333	24953659
571667	11168296	571667	6074751	571667	25186261
5.72	11281966	5.72	6146673	5.72	25419752
572333	11398161	572333	6222001	572333	25654174
572667	11516562	572667	630098	572667	25889693
5.73	11637066	5.73	6383836	5.73	26126584
573333	117.6	573333	6470706	573333	26365263
573667	11886051	573667	6561649	573667	26606313
5.74	12016009	5.74	665673	5.74	26850444
574333	12150581	574333	6756065	574333	27098351
574667	12290308	574667	6859776	574667	27350576
5.75	12435526	5.75	6967968	5.75	27607488
575333	12586437	575333	7080747	575333	27869338
575667	12743242	575667	7198153	575667	28136411
5.76	12906206	5.76	7320072	5.76	28409229
576333	13075641	576333	7446278	576333	28688667
576667	13251825	576667	7576548	576667	28975986
5.77	13435016	5.77	7710698	5.77	2927281
577333	13625721	577333	7848555	577333	2958098
577667	1382506	577667	7989945	577667	29902366
5.78	14034948	5.78	8134712	5.78	30238792
578333	14257945	578333	8282703	578333	30591978
578667	14496741	578667	8433738	578667	30963436
5.79	14753478	5.79	8587588	5.79	31354474
579333	15029307	579333	8743971	579333	3176635
579667	1532445	579667	8902627	579667	32200491
5.8	15638681	5.8	906335	5.8	32658572
580333	15971842	580333	9225978	580333	33142393
580667	16324126	580667	9390344	580667	3365378
5.81	16696111	5.81	9556231	5.81	34194632
581333	17088754	581333	9723421	581333	3476702
581667	17503261	581667	9891755	581667	3537332
5.82	17940756	5.82	1006109	5.82	36016251
582333	18401956	582333	10231266	582333	36698682
582667	18887168	582667	10402082	582667	37423384
5.83	1939648	5.83	10573228	5.83	38192934
583333	19929904	583333	10744357	583333	39009679
583667	2048749	583667	10915224	583667	39875613
5.84	21069492	5.84	11085691	5.84	40792326
584333	21676516	584333	11255625	584333	41761185
584667	22309462	584667	11424826	584667	42783653
5.85	22969393	5.85	11593091	5.85	43861494
585333	23657548	585333	11760257	585333	44996697
585667	24375354	585667	11926155	585667	46191267
5.86	25124251	5.86	12090599	5.86	47447109
586333	25905554	586333	12253413	586333	48765921
586667	26720439	586667	12414436	586667	50149079
5.87	27569946	5.87	1257347	5.87	51597591
587333	28454776	587333	1273027	587333	53112227
587667	29374985	587667	12884576	587667	54693776
5.88	30329973	5.88	13036147	5.88	56343068
588333	31318852	588333	13184766	588333	58060677
588667	32340873	588667	13330235	588667	59846797
5.89	33395627	5.89	13472346	5.89	61701511
589333	34482985	589333	13610887	589333	63625093
589667	3560291	589667	13745677	589667	65617965
5.9	36755296	5.9	13876554	5.9	67680235
590333	37939744	590333	14003323	590333	69811302
590667	39155308	590667	14125722	590667	72009908
5.91	4040044	5.91	14243443	5.91	74274342
591333	41673196	591333	14356241	591333	76602414
591667	42971475	591667	1446398	591667	78991394
5.92	44293251	5.92	14566501	5.92	81438341
592333	45636839	592333	14663516	592333	83940583
592667	47001068	592667	14754678	592667	86495618
5.93	48385316	5.93	1483973	5.93	89100581
593333	49789593	593333	14918567	593333	91752027
593667	51214693	593667	14991156	593667	94446102
5.94	52662157	5.94	15057432	5.94	97178759
594333	54133929	594333	15117264	594333	99946092
594667	556.32	594667	1517047	594667	102744798
5.95	57158271	5.95	15216787	5.95	105572334
595333	58714528	595333	15255867	595333	108426786
595667	60302324	595667	15287339	595667	111306795
5.96	61922828	5.96	15310876	5.96	114211537
596333	63576902	596333	15326173	596333	117140766
596667	65265423	596667	15332855	596667	120094876
5.97	66989577	5.97	15330453	5.97	123074928
597333	68750794	597333	15318452	597333	126082472
597667	7055049	597667	15296307	597667	129118856
5.98	7239003	5.98	1526345	5.98	132184344
598333	74270819	598333	1521938	598333	135277938
598667	76194363	598667	1516373	598667	138397908
5.99	78162379	5.99	15096187	5.99	14154214
599333	801768	599333	15016367	599333	144707984
599667	82239742	599667	14923788	599667	147892198
6	84353641	6	14817996	6	151091348
600333	86521397	600333	14698679	600333	154302611
600667	88746225	600667	14565723	600667	15752468
6.01	9103123	6.01	14419255	6.01	1607577
601333	93379184	601333	14259563	601333	164001833
601667	95792625	601667	14086951	601667	167255946
6.02	98273899	6.02	13901764	6.02	170518163
602333	100825134	602333	13704504	602333	173787593
602667	103448129	602667	13495871	602667	177064523
6.03	10614373	6.03	13276703	6.03	180348354
603333	10891082	603333	13047869	603333	183636827
603667	111746339	603667	12810174	603667	186927822
6.04	114647281	6.04	12564303	6.04	190220164
604333	117613062	604333	12310792	604333	193512221
604667	120646046	604667	12049986	604667	196800563
6.05	123750193	6.05	11782074	6.05	200079422
605333	12692923	605333	11507158	605333	20334136
605667	130185815	605667	1122523	605667	206579227
6.06	133521604	6.06	10936059	6.06	209787024
606333	136936889	606333	10639121	606333	212959894
606667	140430664	606667	10333569	606667	216095261
6.07	144002274	6.07	1001817	6.07	219191549
607333	147652267	607333	9691301	607333	222244207
607667	151381374	607667	9351024	607667	225246344
6.08	155190099	6.08	8995226	6.08	228191816
608333	159079536	608333	8621913	608333	231073249
608667	163051423	608667	8229726	608667	233879617
6.09	167106919	6.09	7818541	6.09	236599416
609333	171245669	609333	7390037	609333	239226636
609667	175465792	609667	694817	609667	241763839
6.1	179763948	6.1	6499357	6.1	2442178
610333	184135144	610333	6052208	610333	246591972
610667	188572308	610667	5616708	610667	24888262
6.11	193065478	6.11	5202989	6.11	251078823
611333	197601667	611333	4820108	611333	25316946
611667	202165927	611667	4475149	611667	255151561
6.12	206742773	6.12	417272	6.12	25702686
612333	211316475	612333	3914824	612333	258795872
612667	215867956	612667	3701025	612667	260459622
6.13	220371878	6.13	3528872	6.13	26201978
613333	224800018	613333	3394466	613333	263477671
613667	229126087	613667	3293079	613667	264835961
6.14	233325117	6.14	3219743	6.14	266097472
614333	237372003	614333	3169685	614333	267266271
614667	241244562	614667	3138592	614667	268352548
6.15	244926366	6.15	3122716	6.15	269369657
615333	248403974	615333	311888	615333	270327318
615667	251662014	615667	3124495	615667	271230461
6.16	254682868	6.16	3137601	6.16	27207873
616333	257450827	616333	3156811	616333	272864439
616667	259952683	616667	3181147	616667	273575666
6.17	262174608	6.17	3209893	6.17	274209715
617333	264103921	617333	3242515	617333	274785168
617667	265733426	617667	3278593	617667	275330697
6.18	267059008	6.18	3317758	6.18	275861723
618333	268073385	618333	3359654	618333	276376655
618667	268768871	618667	3403923	618667	276869884
6.19	269147762	6.19	3450222	6.19	277338514
619333	269224173	619333	3498295	619333	277779599
619667	269016205	619667	354799	619667	278188844
6.2	268542627	6.2	3599134	6.2	278565121
620333	267823729	620333	3651426	620333	27891216
620667	266876692	620667	3704477	620667	279231846
6.21	265714056	6.21	3757847	6.21	279519802
621333	264354559	621333	3811007	621333	27977134
621667	262830964	621667	3863377	621667	279986685
6.22	261180093	6.22	3914409	6.22	280168834
622333	259428105	622333	3963562	622333	280322634
622667	257589594	622667	4010259	622667	280454668
6.23	255678173	6.23	4053872	6.23	280568272
623333	253714218	623333	4093774	623333	280659464
623667	25172237	623667	4129383	623667	28071938
6.24	249725716	6.24	416015	6.24	280740736
624333	247744426	624333	4185545	624333	280722535
624667	245795245	624667	4205121	624667	280664433
6.25	243889445	6.25	4218543	6.25	28056108
625333	242033743	625333	4225581	625333	280415119
625667	240234697	625667	422612	625667	280246788
6.26	238500824	6.26	4220182	6.26	280081865
626333	236839891	626333	4207936	626333	279938744
626667	235257434	626667	4189753	626667	27981996
6.27	23375994	6.27	416626	6.27	279709005
627333	23235695	627333	4138303	627333	279582098
627667	231057411	627667	4106828	627667	279424207
6.28	229864612	6.28	4072862	6.28	279237431
628333	228776796	628333	403753	628333	279036793
628667	227790999	628667	4001986	628667	278834436
6.29	226903677	6.29	3967346	6.29	278631495
629333	226108923	629333	3934711	629333	278428666
629667	225398622	629667	390517	629667	278234951
6.3	224764263	6.3	3879716	6.3	27805732
630333	224196505	630333	3859196	630333	277888363
630667	223684318	630667	384432	630667	277712711
6.31	223216539	6.31	3835623	6.31	277524896
631333	222782624	631333	3833409	631333	277334031
631667	222372634	631667	3837809	631667	277150725
6.32	221978991	6.32	3848845	6.32	276983134
632333	221597098	632333	3866462	632333	276845471
632667	221222599	632667	389061	632667	276749572
6.33	22084972	6.33	3921357	6.33	276685167
633333	220473866	633333	3958894	633333	276624044
633667	220093553	633667	4003456	633667	276545055
6.34	219709234	6.34	4055314	6.34	276445498
634333	219322422	634333	411486	634333	276331015
634667	218934235	634667	4182629	634667	276205373
6.35	218542546	6.35	4259254	6.35	276070527
635333	218141634	635333	434542	635333	275927381
635667	217725691	635667	4441824	635667	275774301
6.36	217291659	6.36	4549151	6.36	275610842
636333	216837864	636333	4668136	636333	27544138
636667	216363433	636667	4799672	636667	275271248
6.37	215870379	6.37	4944813	6.37	275105498
637333	215362091	637333	5104689	637333	27495247
637667	214839105	637667	5280437	637667	274817158
6.38	214298451	6.38	5473166	6.38	274690985
638333	213735801	638333	5683931	638333	274559175
638667	213146994	638667	5913802	638667	274413902
6.39	212529131	6.39	6163942	6.39	274254211
639333	211881592	639333	6435603	639333	27408247
639667	211206718	639667	6730075	639667	273904946
6.4	210509167	6.4	7048713	6.4	273728739
640333	209792575	640333	7392982	640333	273553845
640667	209056771	640667	7764421	640667	273369255
6.41	208299278	6.41	8164573	6.41	273160098
641333	207517461	641333	8594889	641333	272921692
641667	206708092	641667	9056658	641667	272662284
6.42	205868358	6.42	955101	6.42	272388827
642333	204999228	642333	10079029	642333	272098803
642667	204105477	642667	10641848	642667	27178651
6.43	203191495	6.43	11240641	6.43	271447471
643333	202258368	643333	11876545	643333	271083649
643667	201304027	643667	12550601	643667	270709162
6.44	200324545	6.44	13263685	6.44	270337628
644333	199315375	644333	14016479	644333	269967688
644667	198271023	644667	14809519	644667	269586174
6.45	197183653	6.45	15643235	6.45	269174352
645333	19604376	645333	16517899	645333	268717685
645667	194843258	645667	17433596	645667	268217951
6.46	193577383	6.46	18390254	6.46	26768871
646333	192243457	646333	19387687	646333	267138984
646667	19083984	646667	204256	646667	266563514
6.47	189366915	6.47	21503561	6.47	265948483
647333	187827539	647333	2262101	647333	265286611
647667	186226555	647667	23777356	647667	264581728
6.48	184570785	6.48	24972045	6.48	263839632
648333	182869073	648333	26204491	648333	263059895
648667	18113177	648667	27474036	648667	26223409
6.49	179369977	6.49	28780081	6.49	261349482
649333	177594569	649333	30122183	649333	260397471
649667	17581473	649667	31499991	649667	259379938
6.5	174037323	6.5	32913191	6.5	258303744
650333	17226758	650333	3436145	650333	257168455
650667	17050928	650667	35844341	650667	255961402
6.51	168764889	6.51	37361315	6.51	25466122
651333	167037313	651333	3891172	651333	253247993
651667	165331526	651667	40494806	651667	251714405
6.52	163653657	6.52	42109708	6.52	250063628
652333	162008414	652333	43755504	652333	248299395
652667	160397739	652667	45431339	652667	246424243
6.53	158821443	6.53	47136431	6.53	244442821
653333	15727859	653333	48869941	653333	24236266
653667	15576853	653667	50630899	653667	240193472
6.54	15429082	6.54	52418172	6.54	237947626
654333	152844387	654333	54230437	654333	235641766
654667	151427257	654667	56066312	654667	233296022
6.55	150037009	6.55	57924608	6.55	230929654
655333	148671479	655333	59804527	655333	228557363
655667	147329523	655667	61705641	655667	226189111
6.56	146010994	6.56	63627638	6.56	223832993
656333	144715815	656333	65569992	656333	221498388
656667	143443443	656667	67531818	656667	219195466
6.57	142192939	6.57	69511911	6.57	216932601
657333	14096292	657333	71508766	657333	214716719
657667	139751654	657667	73520549	657667	212554801
6.58	138557759	6.58	75545253	6.58	210452291
658333	137380678	658333	77581033	658333	208411255
658667	136220245	658667	79626401	658667	206430411
6.59	135076027	6.59	81680136	6.59	204505282
659333	133947361	659333	83740885	659333	202629889
659667	132833821	659667	85806703	659667	200799361
6.6	131735295	6.6	87874995	6.6	199010373
660333	13065147	660333	89942971	660333	19726069
660667	12958134	660667	92008159	660667	1955.49
6.61	128523398	6.61	9406863	6.61	193873758
661333	127476045	661333	96123053	661333	192231809
661667	126437518	661667	98170722	661667	190618593
6.62	125405879	6.62	10021127	6.62	189029516
662333	124379348	662333	102244131	662333	187461429
662667	123356455	662667	104268068	662667	18591356
6.63	122335881	6.63	106280994	6.63	184386991
663333	121316011	663333	108280159	663333	182882855
663667	120294538	663667	110262519	663667	181400749
6.64	11926867	6.64	112225135	6.64	179938361
664333	118235615	664333	114165694	664333	178492822
664667	117192483	664667	116082745	664667	177062517
6.65	116135795	6.65	117975385	6.65	1756467
665333	115061384	665333	119842749	665333	174243713
[truncated: 10,004 more rows]
