# Supplementary material for: Photoactivated Enzymatic Reaction Network Enables Spatiotemporal Programming of Thiol/Disulfide Redox Systems
Source: Angew Chem Int Ed Engl. 2025 May 5;64(25):e202503822. doi: 10.1002/anie.202503822 (PMC12171324; doi:10.1002/anie.202503822)
Supplement: Supplementary file 5 — Supplementary Information [file ANIE-64-e202503822-s001.zip › Research Data/Supporting Information/Figure S1/Figure S1c.xlsx]

## Sheet: Sheet1
Figure S1c
	0 hour		2 hour
X	Y	X	Y
0	0	0	0
0.00333	9e-06	0.00333	-2.4e-05
0.00667	9.1e-05	0.00667	-5.5e-05
0.01	0.000555	0.01	0.00022
0.01333	0.00205	0.01333	0.00147
0.01667	0.00483	0.01667	0.00425
0.02	0.00798	0.02	0.00833
0.02333	0.01014	0.02333	0.01265
0.02667	0.01092	0.02667	0.01612
0.03	0.01063	0.03	0.01816
0.03333	0.00933	0.03333	0.01865
0.03667	0.00706	0.03667	0.01747
0.04	0.00463	0.04	0.01467
0.04333	0.0032	0.04333	0.01088
0.04667	0.00328	0.04667	0.0072
0.05	0.00465	0.05	0.00461
0.05333	0.00678	0.05333	0.00372
0.05667	0.00914	0.05667	0.00429
0.06	0.01124	0.06	0.005
0.06333	0.01261	0.06333	0.00462
0.06667	0.01273	0.06667	0.00315
0.07	0.01139	0.07	0.00164
0.07333	0.00896	0.07333	0.000932
0.07667	0.00614	0.07667	0.0009
0.08	0.0036	0.08	0.000914
0.08333	0.00187	0.08333	0.000689
0.08667	0.00117	0.08667	0.000398
0.09	0.00143	0.09	0.000151
0.09333	0.00232	0.09333	-0.000154
0.09667	0.00324	0.09667	-0.000569
0.1	0.00349	0.1	-0.00106
0.10333	0.00275	0.10333	-0.00166
0.10667	0.00114	0.10667	-0.00254
0.11	-0.00114	0.11	-0.00392
0.11333	-0.004	0.11333	-0.0058
0.11667	-0.00708	0.11667	-0.00776
0.12	-0.00956	0.12	-0.00937
0.12333	-0.01037	0.12333	-0.01057
0.12667	-0.00873	0.12667	-0.0114
0.13	-0.00481	0.13	-0.01157
0.13333	5.8e-05	0.13333	-0.01052
0.13667	0.00412	0.13667	-0.00798
0.14	0.00622	0.14	-0.00482
0.14333	0.00612	0.14333	-0.00281
0.14667	0.00424	0.14667	-0.00311
0.15	0.00126	0.15	-0.00528
0.15333	-0.00171	0.15333	-0.00804
0.15667	-0.00344	0.15667	-0.01053
0.16	-0.00343	0.16	-0.01231
0.16333	-0.00223	0.16333	-0.01299
0.16667	-0.00068	0.16667	-0.01242
0.17	0.000427	0.17	-0.01093
0.17333	0.000521	0.17333	-0.0093
0.17667	-0.000461	0.17667	-0.0084
0.18	-0.00195	0.18	-0.00859
0.18333	-0.00324	0.18333	-0.00992
0.18667	-0.00395	0.18667	-0.01225
0.19	-0.00398	0.19	-0.01507
0.19333	-0.00335	0.19333	-0.01761
0.19667	-0.00222	0.19667	-0.01952
0.2	-0.000727	0.2	-0.02107
0.20333	0.000992	0.20333	-0.02267
0.20667	0.00243	0.20667	-0.02428
0.21	0.00288	0.21	-0.02542
0.21333	0.00221	0.21333	-0.02567
0.21667	0.00102	0.21667	-0.02468
0.22	-8.2e-05	0.22	-0.02225
0.22333	-0.000892	0.22333	-0.01899
0.22667	-0.00152	0.22667	-0.01658
0.23	-0.00213	0.23	-0.01665
0.23333	-0.00282	0.23333	-0.01914
0.23667	-0.00365	0.23667	-0.02235
0.24	-0.00453	0.24	-0.02452
0.24333	-0.00503	0.24333	-0.02494
0.24667	-0.00471	0.24667	-0.02404
0.25	-0.00361	0.25	-0.02291
0.25333	-0.00212	0.25333	-0.02248
0.25667	-0.000829	0.25667	-0.02306
0.26	-0.000405	0.26	-0.02428
0.26333	-0.00112	0.26333	-0.02535
0.26667	-0.00243	0.26667	-0.0256
0.27	-0.00332	0.27	-0.02524
0.27333	-0.00321	0.27333	-0.02496
0.27667	-0.00258	0.27667	-0.025
0.28	-0.0026	0.28	-0.02506
0.28333	-0.00391	0.28333	-0.02495
0.28667	-0.00614	0.28667	-0.02489
0.29	-0.00843	0.29	-0.02522
0.29333	-0.01017	0.29333	-0.02589
0.29667	-0.0109	0.29667	-0.02635
0.3	-0.01045	0.3	-0.02625
0.30333	-0.00937	0.30333	-0.02603
0.30667	-0.00852	0.30667	-0.02642
0.31	-0.00818	0.31	-0.0278
0.31333	-0.00826	0.31333	-0.02985
0.31667	-0.0087	0.31667	-0.03182
0.32	-0.0093	0.32	-0.0332
0.32333	-0.00975	0.32333	-0.03397
0.32667	-0.00991	0.32667	-0.03433
0.33	-0.0096	0.33	-0.0346
0.33333	-0.00855	0.33333	-0.03492
0.33667	-0.00701	0.33667	-0.03522
0.34	-0.0059	0.34	-0.03544
0.34333	-0.00598	0.34333	-0.03572
0.34667	-0.00702	0.34667	-0.03616
0.35	-0.00824	0.35	-0.03666
0.35333	-0.00899	0.35333	-0.03707
0.35667	-0.00902	0.35667	-0.03742
0.36	-0.0083	0.36	-0.03772
0.36333	-0.00705	0.36333	-0.03821
0.36667	-0.00564	0.36667	-0.03923
0.37	-0.00426	0.37	-0.04086
0.37333	-0.00316	0.37333	-0.0427
0.37667	-0.00262	0.37667	-0.04432
0.38	-0.00276	0.38	-0.04543
0.38333	-0.00329	0.38333	-0.04575
0.38667	-0.00363	0.38667	-0.04529
0.39	-0.00342	0.39	-0.04472
0.39333	-0.00272	0.39333	-0.0448
0.39667	-0.0017	0.39667	-0.04534
0.4	-0.000537	0.4	-0.04533
0.40333	0.00041	0.40333	-0.04412
0.40667	0.000587	0.40667	-0.0421
0.41	-0.000246	0.41	-0.04018
0.41333	-0.0018	0.41333	-0.03872
0.41667	-0.00355	0.41667	-0.03729
0.42	-0.00509	0.42	-0.03549
0.42333	-0.00624	0.42333	-0.03352
0.42667	-0.00694	0.42667	-0.03214
0.43	-0.00705	0.43	-0.03209
0.43333	-0.00647	0.43333	-0.03362
0.43667	-0.00541	0.43667	-0.03644
0.44	-0.00451	0.44	-0.03977
0.44333	-0.00449	0.44333	-0.04275
0.44667	-0.0057	0.44667	-0.04507
0.45	-0.00806	0.45	-0.04694
0.45333	-0.01077	0.45333	-0.04852
0.45667	-0.0125	0.45667	-0.04974
0.46	-0.01243	0.46	-0.05029
0.46333	-0.01096	0.46333	-0.04977
0.46667	-0.00926	0.46667	-0.04816
0.47	-0.00825	0.47	-0.04623
0.47333	-0.00791	0.47333	-0.04525
0.47667	-0.00762	0.47667	-0.04591
0.48	-0.00699	0.48	-0.04759
0.48333	-0.00627	0.48333	-0.04893
0.48667	-0.00591	0.48667	-0.04914
0.49	-0.00642	0.49	-0.04841
0.49333	-0.00811	0.49333	-0.04724
0.49667	-0.01054	0.49667	-0.04574
0.5	-0.01258	0.5	-0.0441
0.50333	-0.01353	0.50333	-0.04297
0.50667	-0.01353	0.50667	-0.04282
0.51	-0.013	0.51	-0.04337
0.51333	-0.01203	0.51333	-0.0441
0.51667	-0.0106	0.51667	-0.0448
0.52	-0.00882	0.52	-0.04544
0.52333	-0.00704	0.52333	-0.0461
0.52667	-0.00588	0.52667	-0.04695
0.53	-0.0056	0.53	-0.04795
0.53333	-0.0056	0.53333	-0.04852
0.53667	-0.00503	0.53667	-0.04858
0.54	-0.00374	0.54	-0.049
0.54333	-0.00231	0.54333	-0.0504
0.54667	-0.00145	0.54667	-0.05232
0.55	-0.00151	0.55	-0.05371
0.55333	-0.00233	0.55333	-0.05359
0.55667	-0.00354	0.55667	-0.05147
0.56	-0.00455	0.56	-0.04779
0.56333	-0.00492	0.56333	-0.04374
0.56667	-0.00487	0.56667	-0.04045
0.57	-0.00498	0.57	-0.03822
0.57333	-0.00555	0.57333	-0.03691
0.57667	-0.00672	0.57667	-0.03649
0.58	-0.00848	0.58	-0.03705
0.58333	-0.01022	0.58333	-0.03833
0.58667	-0.0109	0.58667	-0.0397
0.59	-0.00995	0.59	-0.04091
0.59333	-0.00773	0.59333	-0.04221
0.59667	-0.00505	0.59667	-0.04374
0.6	-0.00266	0.6	-0.0452
0.60333	-0.000987	0.60333	-0.04625
0.60667	-0.000446	0.60667	-0.04685
0.61	-0.00126	0.61	-0.04707
0.61333	-0.00302	0.61333	-0.0467
0.61667	-0.0047	0.61667	-0.04561
0.62	-0.00538	0.62	-0.04433
0.62333	-0.00486	0.62333	-0.04369
0.62667	-0.00369	0.62667	-0.04398
0.63	-0.00247	0.63	-0.04468
0.63333	-0.00153	0.63333	-0.04491
0.63667	-0.00112	0.63667	-0.04416
0.64	-0.00159	0.64	-0.04248
0.64333	-0.00306	0.64333	-0.0403
0.64667	-0.0051	0.64667	-0.03808
0.65	-0.00698	0.65	-0.03625
0.65333	-0.00814	0.65333	-0.03508
0.65667	-0.00852	0.65667	-0.03467
0.66	-0.00872	0.66	-0.03495
0.66333	-0.00959	0.66333	-0.0358
0.66667	-0.01135	0.66667	-0.03698
0.67	-0.01301	0.67	-0.03819
0.67333	-0.0135	0.67333	-0.03918
0.67667	-0.01258	0.67667	-0.03987
0.68	-0.01078	0.68	-0.04025
0.68333	-0.00894	0.68333	-0.04014
0.68667	-0.00796	0.68667	-0.0394
0.69	-0.00831	0.69	-0.03805
0.69333	-0.00976	0.69333	-0.03633
0.69667	-0.0117	0.69667	-0.03447
0.7	-0.01351	0.7	-0.03263
0.70333	-0.01473	0.70333	-0.03097
0.70667	-0.01508	0.70667	-0.02964
0.71	-0.01488	0.71	-0.02886
0.71333	-0.01464	0.71333	-0.02887
0.71667	-0.01469	0.71667	-0.02931
0.72	-0.01506	0.72	-0.02935
0.72333	-0.01564	0.72333	-0.02884
0.72667	-0.01632	0.72667	-0.02838
0.73	-0.01681	0.73	-0.02847
0.73333	-0.01675	0.73333	-0.02928
0.73667	-0.01629	0.73667	-0.03053
0.74	-0.01587	0.74	-0.03132
0.74333	-0.01552	0.74333	-0.03064
0.74667	-0.015	0.74667	-0.02825
0.75	-0.01425	0.75	-0.02489
0.75333	-0.01328	0.75333	-0.02155
0.75667	-0.01202	0.75667	-0.01867
0.76	-0.01087	0.76	-0.01597
0.76333	-0.01049	0.76333	-0.01282
0.76667	-0.01111	0.76667	-0.00907
0.77	-0.01241	0.77	-0.00546
0.77333	-0.01383	0.77333	-0.00289
0.77667	-0.0149	0.77667	-0.00155
0.78	-0.01533	0.78	-0.000881
0.78333	-0.01509	0.78333	-0.000424
0.78667	-0.01442	0.78667	-0.000125
0.79	-0.01379	0.79	-0.000132
0.79333	-0.01362	0.79333	-0.000413
0.79667	-0.01408	0.79667	-0.000712
0.8	-0.01515	0.8	-0.000467
0.80333	-0.01654	0.80333	0.00119
0.80667	-0.01774	0.80667	0.00466
0.81	-0.01846	0.81	0.00907
0.81333	-0.01874	0.81333	0.01277
0.81667	-0.01863	0.81667	0.01469
0.82	-0.0179	0.82	0.01513
0.82333	-0.01652	0.82333	0.01525
0.82667	-0.01523	0.82667	0.01601
0.83	-0.01511	0.83	0.01789
0.83333	-0.01663	0.83333	0.02093
0.83667	-0.01933	0.83667	0.02461
0.84	-0.02173	0.84	0.02808
0.84333	-0.0222	0.84333	0.03073
0.84667	-0.02037	0.84667	0.03227
0.85	-0.01747	0.85	0.03276
0.85333	-0.01523	0.85333	0.03257
0.85667	-0.01469	0.85667	0.03252
0.86	-0.01567	0.86	0.03368
0.86333	-0.0171	0.86333	0.0366
0.86667	-0.01776	0.86667	0.04089
0.87	-0.01699	0.87	0.04575
0.87333	-0.01494	0.87333	0.05055
0.87667	-0.01216	0.87667	0.05492
0.88	-0.00946	0.88	0.05848
0.88333	-0.00766	0.88333	0.06109
0.88667	-0.0072	0.88667	0.06329
0.89	-0.0081	0.89	0.06595
0.89333	-0.01012	0.89333	0.06955
0.89667	-0.01257	0.89667	0.07398
0.9	-0.01471	0.9	0.07864
0.90333	-0.01618	0.90333	0.08274
0.90667	-0.01678	0.90667	0.08602
0.91	-0.01644	0.91	0.08894
0.91333	-0.01567	0.91333	0.09206
0.91667	-0.01548	0.91667	0.09536
0.92	-0.01655	0.92	0.09839
0.92333	-0.01876	0.92333	0.10098
0.92667	-0.02142	0.92667	0.10363
0.93	-0.02369	0.93	0.10715
0.93333	-0.02468	0.93333	0.11189
0.93667	-0.0238	0.93667	0.1175
0.94	-0.0212	0.94	0.12314
0.94333	-0.01799	0.94333	0.12797
0.94667	-0.01564	0.94667	0.1314
0.95	-0.01515	0.95	0.13337
0.95333	-0.01675	0.95333	0.13469
0.95667	-0.01974	0.95667	0.13652
0.96	-0.02273	0.96	0.13941
0.96333	-0.02456	0.96333	0.14342
0.96667	-0.02481	0.96667	0.14832
0.97	-0.02375	0.97	0.15341
0.97333	-0.02191	0.97333	0.15787
0.97667	-0.01996	0.97667	0.16171
0.98	-0.01849	0.98	0.16575
0.98333	-0.01738	0.98333	0.17054
0.98667	-0.01596	0.98667	0.17573
0.99	-0.01406	0.99	0.18048
0.99333	-0.01222	0.99333	0.18435
0.99667	-0.01098	0.99667	0.18767
1	-0.01073	1	0.19087
100333	-0.01187	100333	0.19401
100667	-0.01435	100667	0.19708
1.01	-0.01733	1.01	0.20021
101333	-0.0196	101333	0.20357
101667	-0.02046	101667	0.20724
1.02	-0.02007	1.02	0.21151
102333	-0.0191	102333	0.21715
102667	-0.01793	102667	0.22473
1.03	-0.01634	1.03	0.23361
103333	-0.01405	103333	0.24204
103667	-0.01127	103667	0.24838
1.04	-0.00876	1.04	0.25239
104333	-0.00724	104333	0.25528
104667	-0.00672	104667	0.25843
1.05	-0.00675	1.05	0.2623
105333	-0.00726	105333	0.2669
105667	-0.00874	105667	0.27244
1.06	-0.01129	1.06	0.27912
106333	-0.01448	106333	0.28668
106667	-0.01787	106667	0.29455
1.07	-0.02108	1.07	0.30209
107333	-0.0236	107333	0.30824
107667	-0.02514	107667	0.31212
1.08	-0.02589	1.08	0.3141
108333	-0.02599	108333	0.31559
108667	-0.02545	108667	0.31773
1.09	-0.02451	1.09	0.32086
109333	-0.02393	109333	0.32509
109667	-0.0241	109667	0.33057
1.1	-0.02444	1.1	0.3371
110333	-0.0241	110333	0.34393
110667	-0.02295	110667	0.35023
1.11	-0.02157	1.11	0.35529
111333	-0.02057	111333	0.35859
111667	-0.02006	111667	0.36012
1.12	-0.0198	1.12	0.36079
112333	-0.01991	112333	0.36188
112667	-0.02067	112667	0.36417
1.13	-0.02165	1.13	0.36777
113333	-0.02192	113333	0.37244
113667	-0.02113	113667	0.37779
1.14	-0.0198	1.14	0.38331
114333	-0.01869	114333	0.38829
114667	-0.01811	114667	0.39167
1.15	-0.01808	1.15	0.39267
115333	-0.01869	115333	0.39178
115667	-0.02015	115667	0.39045
1.16	-0.0225	1.16	0.38971
116333	-0.02523	116333	0.38953
116667	-0.0273	116667	0.38932
1.17	-0.02773	1.17	0.38885
117333	-0.02658	117333	0.38845
117667	-0.02483	117667	0.38847
1.18	-0.02331	1.18	0.3887
118333	-0.02238	118333	0.38877
118667	-0.02217	118667	0.38879
1.19	-0.02237	1.19	0.38919
119333	-0.02208	119333	0.38993
119667	-0.02048	119667	0.39044
1.2	-0.0178	1.2	0.39015
120333	-0.01499	120333	0.38898
120667	-0.01281	120667	0.38764
1.21	-0.01152	1.21	0.38725
121333	-0.01104	121333	0.38828
121667	-0.01105	121667	0.38986
1.22	-0.01109	1.22	0.39046
122333	-0.01101	122333	0.38898
122667	-0.01115	122667	0.38527
1.23	-0.01189	1.23	0.3801
123333	-0.01321	123333	0.37475
123667	-0.01478	123667	0.37025
1.24	-0.01633	1.24	0.36698
124333	-0.01767	124333	0.36471
124667	-0.0186	124667	0.36291
1.25	-0.01919	1.25	0.36105
125333	-0.01959	125333	0.35861
125667	-0.01981	125667	0.3553
1.26	-0.01984	1.26	0.35156
126333	-0.01951	126333	0.34815
126667	-0.01833	126667	0.3454
1.27	-0.01634	1.27	0.34289
127333	-0.01471	127333	0.3399
127667	-0.0146	127667	0.33583
1.28	-0.01574	1.28	0.33066
128333	-0.01683	128333	0.3251
128667	-0.01692	128667	0.32028
1.29	-0.01603	1.29	0.31679
129333	-0.01457	129333	0.31416
129667	-0.01308	129667	0.31156
1.3	-0.01224	1.3	0.30874
130333	-0.01256	130333	0.30576
130667	-0.01425	130667	0.30232
1.31	-0.01697	1.31	0.29812
131333	-0.01954	131333	0.29352
131667	-0.02066	131667	0.28937
1.32	-0.01999	1.32	0.28597
132333	-0.01825	132333	0.28274
132667	-0.01658	132667	0.27894
1.33	-0.01606	1.33	0.27433
133333	-0.0174	133333	0.26918
133667	-0.02027	133667	0.26398
1.34	-0.02308	1.34	0.25913
134333	-0.02402	134333	0.25488
134667	-0.02246	134667	0.25135
1.35	-0.01923	1.35	0.2481
135333	-0.01603	135333	0.24384
135667	-0.01457	135667	0.23754
1.36	-0.01571	1.36	0.22977
136333	-0.01877	136333	0.22257
136667	-0.02208	136667	0.21736
1.37	-0.02425	1.37	0.21384
137333	-0.0248	137333	0.21068
137667	-0.02389	137667	0.20672
1.38	-0.02188	1.38	0.20163
138333	-0.01908	138333	0.19586
138667	-0.01595	138667	0.19017
1.39	-0.01347	1.39	0.1852
139333	-0.01254	139333	0.18088
139667	-0.01294	139667	0.17653
1.4	-0.01338	1.4	0.17198
140333	-0.01291	140333	0.16789
140667	-0.01217	140667	0.16505
1.41	-0.01247	1.41	0.16348
141333	-0.01419	141333	0.16216
141667	-0.01648	141667	0.15998
1.42	-0.01839	1.42	0.15695
142333	-0.01974	142333	0.15384
142667	-0.021	142667	0.15121
1.43	-0.02236	1.43	0.14943
143333	-0.02333	143333	0.14864
143667	-0.02361	143667	0.14832
1.44	-0.0238	1.44	0.14749
144333	-0.02464	144333	0.14568
144667	-0.02607	144667	0.14309
1.45	-0.02748	1.45	0.14027
145333	-0.02846	145333	0.138
145667	-0.02893	145667	0.13734
1.46	-0.02869	1.46	0.13892
146333	-0.02747	146333	0.14216
146667	-0.02548	146667	0.14522
1.47	-0.02357	1.47	0.14649
147333	-0.02283	147333	0.14588
147667	-0.02384	147667	0.14468
1.48	-0.02606	1.48	0.1439
148333	-0.02822	148333	0.14356
148667	-0.02928	148667	0.14323
1.49	-0.02869	1.49	0.143
149333	-0.02621	149333	0.14358
149667	-0.02253	149667	0.14547
1.5	-0.01936	1.5	0.14825
150333	-0.01804	150333	0.15085
150667	-0.0184	150667	0.15244
1.51	-0.0195	1.51	0.15299
151333	-0.0206	151333	0.15305
151667	-0.02145	151667	0.15342
1.52	-0.0222	1.52	0.15487
152333	-0.02291	152333	0.15784
152667	-0.02296	152667	0.16198
1.53	-0.02165	1.53	0.16621
153333	-0.01931	153333	0.16938
153667	-0.01732	153667	0.17133
1.54	-0.01673	1.54	0.17293
154333	-0.01745	154333	0.17517
154667	-0.01873	154667	0.17836
1.55	-0.01986	1.55	0.18235
155333	-0.02046	155333	0.18708
155667	-0.0205	155667	0.1926
1.56	-0.0201	1.56	0.19883
156333	-0.01955	156333	0.20548
156667	-0.0194	156667	0.21214
1.57	-0.0201	1.57	0.21856
157333	-0.0215	157333	0.22496
157667	-0.02296	157667	0.23154
1.58	-0.02397	1.58	0.23775
158333	-0.02441	158333	0.24277
158667	-0.02436	158667	0.24679
1.59	-0.02402	1.59	0.25094
159333	-0.0236	159333	0.25626
159667	-0.02315	159667	0.26317
1.6	-0.0226	1.6	0.27167
160333	-0.02196	160333	0.28147
160667	-0.02109	160667	0.29216
1.61	-0.01963	1.61	0.30344
161333	-0.01757	161333	0.31488
161667	-0.01575	161667	0.32593
1.62	-0.01513	1.62	0.3364
162333	-0.01584	162333	0.34672
162667	-0.01726	162667	0.35751
1.63	-0.01887	1.63	0.36923
163333	-0.0203	163333	0.38189
163667	-0.02129	163667	0.39498
1.64	-0.02207	1.64	0.40812
164333	-0.02304	164333	0.42167
164667	-0.0239	164667	0.43637
1.65	-0.02395	1.65	0.45232
165333	-0.02312	165333	0.46874
165667	-0.02196	165667	0.48477
1.66	-0.02095	1.66	0.5003
166333	-0.02042	166333	0.51611
166667	-0.02057	166667	0.53342
1.67	-0.02144	1.67	0.55318
167333	-0.023	167333	0.57493
167667	-0.0249	167667	0.59697
1.68	-0.0263	1.68	0.61795
168333	-0.02668	168333	0.63814
168667	-0.02643	168667	0.65844
1.69	-0.02625	1.69	0.67915
169333	-0.0264	169333	0.70005
169667	-0.02684	169667	0.72104
1.7	-0.02759	1.7	0.7423
170333	-0.02854	170333	0.76397
170667	-0.02918	170667	0.786
1.71	-0.0291	1.71	0.80833
171333	-0.02846	171333	0.83125
171667	-0.02764	171667	0.85514
1.72	-0.02686	1.72	0.88012
172333	-0.0262	172333	0.90627
172667	-0.02559	172667	0.93379
1.73	-0.02458	1.73	0.96247
173333	-0.02296	173333	0.99179
173667	-0.02128	173667	102187
1.74	-0.02043	1.74	105373
174333	-0.02104	174333	108864
174667	-0.02292	174667	112742
1.75	-0.02509	1.75	117003
175333	-0.02665	175333	121583
175667	-0.02736	175667	126447
1.76	-0.02732	1.76	131626
176333	-0.02662	176333	137169
176667	-0.02521	176667	143077
1.77	-0.02294	1.77	14928
177333	-0.02008	177333	155684
177667	-0.01762	177667	162232
1.78	-0.01647	1.78	168897
178333	-0.01668	178333	175628
178667	-0.01803	178667	182341
1.79	-0.02039	1.79	188974
179333	-0.02319	179333	195482
179667	-0.02519	179667	20179
1.8	-0.02563	1.8	20779
180333	-0.02509	180333	213391
180667	-0.02465	180667	218544
1.81	-0.0245	1.81	223203
181333	-0.024	181333	227263
181667	-0.02286	181667	230574
1.82	-0.02166	1.82	233028
182333	-0.02121	182333	234585
182667	-0.0218	182667	23525
1.83	-0.02296	1.83	23507
183333	-0.02385	183333	234111
183667	-0.024	183667	23241
1.84	-0.0236	1.84	229972
184333	-0.02318	184333	226835
184667	-0.02314	184667	223089
1.85	-0.02347	1.85	218786
185333	-0.02375	185333	213901
185667	-0.02358	185667	208437
1.86	-0.02295	1.86	202488
186333	-0.02225	186333	196212
186667	-0.02201	186667	189761
1.87	-0.0226	1.87	183225
187333	-0.02387	187333	176642
187667	-0.02527	187667	170042
1.88	-0.02633	1.88	163441
188333	-0.02684	188333	156823
188667	-0.02709	188667	150174
1.89	-0.0276	1.89	14349
189333	-0.02839	189333	136746
189667	-0.02883	189667	129922
1.9	-0.02829	1.9	123073
190333	-0.02677	190333	116308
190667	-0.02507	190667	109685
1.91	-0.02451	1.91	103184
191333	-0.02571	191333	0.9679
191667	-0.02812	191667	0.90545
1.92	-0.03053	1.92	0.84494
192333	-0.03193	192333	0.78623
192667	-0.03187	192667	0.72882
1.93	-0.03045	1.93	0.67231
193333	-0.0282	193333	0.61615
193667	-0.02573	193667	0.56002
1.94	-0.02338	1.94	0.50476
194333	-0.0213	194333	0.45199
194667	-0.01968	194667	0.40264
1.95	-0.01847	1.95	0.3567
195333	-0.01758	195333	0.31372
195667	-0.01714	195667	0.27338
1.96	-0.01725	1.96	0.23603
196333	-0.01793	196333	0.20233
196667	-0.01942	196667	0.17217
1.97	-0.02192	1.97	0.14482
197333	-0.02483	197333	0.11989
197667	-0.02715	197667	0.09753
1.98	-0.02843	1.98	0.07775
198333	-0.02872	198333	0.06005
198667	-0.02785	198667	0.04376
1.99	-0.0259	1.99	0.02862
199333	-0.02372	199333	0.01501
199667	-0.02242	199667	0.00366
2	-0.02245	2	-0.00505
200333	-0.02348	200333	-0.01166
200667	-0.02458	200667	-0.01749
2.01	-0.02477	2.01	-0.02351
201333	-0.0237	201333	-0.02959
201667	-0.0217	201667	-0.03524
2.02	-0.01943	2.02	-0.04068
202333	-0.01778	202333	-0.04654
202667	-0.01761	202667	-0.05309
2.03	-0.01914	2.03	-0.05975
203333	-0.02159	203333	-0.06578
203667	-0.02375	203667	-0.07112
2.04	-0.02491	2.04	-0.07623
204333	-0.02529	204333	-0.08132
204667	-0.02528	204667	-0.08609
2.05	-0.02451	2.05	-0.09001
205333	-0.02244	205333	-0.09273
205667	-0.01935	205667	-0.09452
2.06	-0.01636	2.06	-0.09605
206333	-0.01464	206333	-0.09819
206667	-0.01473	206667	-0.10164
2.07	-0.01612	2.07	-0.10656
207333	-0.01784	207333	-0.11226
207667	-0.01939	207667	-0.11737
2.08	-0.02062	2.08	-0.12074
208333	-0.02117	208333	-0.12232
208667	-0.02088	208667	-0.1231
2.09	-0.02033	2.09	-0.12449
209333	-0.02029	209333	-0.1272
209667	-0.02089	209667	-0.13075
2.1	-0.02119	2.1	-0.13428
210333	-0.02002	210333	-0.13748
210667	-0.01725	210667	-0.14069
2.11	-0.01401	2.11	-0.14432
211333	-0.01161	211333	-0.148
211667	-0.0106	211667	-0.15087
2.12	-0.01079	2.12	-0.15257
212333	-0.01176	212333	-0.15366
212667	-0.01311	212667	-0.15494
2.13	-0.01466	2.13	-0.15665
213333	-0.0163	213333	-0.15854
213667	-0.01794	213667	-0.1604
2.14	-0.01945	2.14	-0.16202
214333	-0.02078	214333	-0.16307
214667	-0.02174	214667	-0.16353
2.15	-0.02185	2.15	-0.16366
215333	-0.0208	215333	-0.1636
215667	-0.01915	215667	-0.16357
2.16	-0.01809	2.16	-0.16395
216333	-0.01827	216333	-0.1651
216667	-0.0192	216667	-0.16698
2.17	-0.01978	2.17	-0.16908
217333	-0.01922	217333	-0.1708
217667	-0.01745	217667	-0.17204
2.18	-0.015	2.18	-0.17323
218333	-0.01246	218333	-0.17492
218667	-0.01043	218667	-0.17724
2.19	-0.00937	2.19	-0.17971
219333	-0.00937	219333	-0.18187
219667	-0.00966	219667	-0.18369
2.2	-0.00948	2.2	-0.18509
220333	-0.00914	220333	-0.18571
220667	-0.00946	220667	-0.18544
2.21	-0.01057	2.21	-0.18465
221333	-0.01198	221333	-0.18382
221667	-0.01312	221667	-0.18347
2.22	-0.01368	2.22	-0.18412
222333	-0.01387	222333	-0.18568
222667	-0.01411	222667	-0.18748
2.23	-0.01466	2.23	-0.18904
223333	-0.01542	223333	-0.19037
223667	-0.01564	223667	-0.19166
2.24	-0.01434	2.24	-0.19298
224333	-0.01142	224333	-0.1943
224667	-0.00801	224667	-0.19565
2.25	-0.00552	2.25	-0.19707
225333	-0.00447	225333	-0.19851
225667	-0.00434	225667	-0.19974
2.26	-0.00459	2.26	-0.20041
226333	-0.00544	226333	-0.20017
226667	-0.00727	226667	-0.19904
2.27	-0.01001	2.27	-0.19792
227333	-0.01316	227333	-0.19767
227667	-0.01621	227667	-0.19785
2.28	-0.01871	2.28	-0.19728
228333	-0.02015	228333	-0.19569
228667	-0.02025	228667	-0.19407
2.29	-0.01928	2.29	-0.19367
229333	-0.01787	229333	-0.19489
229667	-0.01661	229667	-0.19712
2.3	-0.01578	2.3	-0.19916
230333	-0.01521	230333	-0.19994
230667	-0.0146	230667	-0.19924
2.31	-0.0141	2.31	-0.19756
231333	-0.01412	231333	-0.19569
231667	-0.01481	231667	-0.19446
2.32	-0.01613	2.32	-0.19441
232333	-0.01749	232333	-0.19564
232667	-0.01794	232667	-0.19775
2.33	-0.0173	2.33	-0.20019
233333	-0.01676	233333	-0.20266
233667	-0.01755	233667	-0.20515
2.34	-0.0192	2.34	-0.2075
234333	-0.02022	234333	-0.20937
234667	-0.01973	234667	-0.21056
2.35	-0.01796	2.35	-0.21101
235333	-0.01556	235333	-0.21079
235667	-0.01328	235667	-0.21012
2.36	-0.01185	2.36	-0.2093
236333	-0.01152	236333	-0.2087
236667	-0.0119	236667	-0.2087
2.37	-0.01257	2.37	-0.20907
237333	-0.01325	237333	-0.20901
237667	-0.01372	237667	-0.20808
2.38	-0.01394	2.38	-0.20667
238333	-0.01397	238333	-0.20564
238667	-0.01387	238667	-0.20551
2.39	-0.01385	2.39	-0.20633
239333	-0.01408	239333	-0.20774
239667	-0.01422	239667	-0.20883
2.4	-0.01361	2.4	-0.20884
240333	-0.01204	240333	-0.20805
240667	-0.01026	240667	-0.20729
2.41	-0.00961	2.41	-0.20716
241333	-0.01072	241333	-0.20752
241667	-0.01281	241667	-0.20758
2.42	-0.0147	2.42	-0.2065
242333	-0.01579	242333	-0.20434
242667	-0.0161	242667	-0.2021
2.43	-0.01579	2.43	-0.20077
243333	-0.01501	243333	-0.20076
243667	-0.01392	243667	-0.20172
2.44	-0.01304	2.44	-0.20305
244333	-0.01297	244333	-0.20467
244667	-0.01359	244667	-0.20679
2.45	-0.01409	2.45	-0.20883
245333	-0.01384	245333	-0.20961
245667	-0.01312	245667	-0.20883
2.46	-0.0128	2.46	-0.20709
246333	-0.0132	246333	-0.20506
246667	-0.01358	246667	-0.2033
2.47	-0.01313	2.47	-0.20218
247333	-0.01171	247333	-0.20148
247667	-0.00983	247667	-0.2008
2.48	-0.00818	2.48	-0.19994
248333	-0.00731	248333	-0.19875
248667	-0.00719	248667	-0.19696
2.49	-0.00735	2.49	-0.19462
249333	-0.00731	249333	-0.19218
249667	-0.00708	249667	-0.18983
2.5	-0.00689	2.5	-0.1875
250333	-0.00671	250333	-0.18555
250667	-0.00631	250667	-0.18473
2.51	-0.00552	2.51	-0.1852
251333	-0.00401	251333	-0.18581
251667	-0.00157	251667	-0.18496
2.52	0.00137	2.52	-0.18191
252333	0.00391	252333	-0.17741
252667	0.00552	252667	-0.17306
2.53	0.00625	2.53	-0.17035
253333	0.00629	253333	-0.16971
253667	0.00586	253667	-0.17029
2.54	0.00532	2.54	-0.17062
254333	0.00528	254333	-0.16956
254667	0.00633	254667	-0.16676
2.55	0.00873	2.55	-0.16247
255333	0.01229	255333	-0.1573
255667	0.01642	255667	-0.15219
2.56	0.02007	2.56	-0.14819
256333	0.02232	256333	-0.14553
256667	0.02332	256667	-0.14332
2.57	0.02399	2.57	-0.14048
257333	0.0251	257333	-0.13661
257667	0.02677	257667	-0.13207
2.58	0.02849	2.58	-0.12746
258333	0.0296	258333	-0.1233
258667	0.0301	258667	-0.11973
2.59	0.0308	2.59	-0.11626
259333	0.03248	259333	-0.11209
259667	0.03513	259667	-0.10677
2.6	0.03822	2.6	-0.1003
260333	0.04141	260333	-0.09286
260667	0.04463	260667	-0.08495
2.61	0.04782	2.61	-0.07721
261333	0.0509	261333	-0.06974
261667	0.05412	261667	-0.06208
2.62	0.05809	2.62	-0.05415
262333	0.06313	262333	-0.04617
262667	0.06848	262667	-0.03768
2.63	0.07264	2.63	-0.02754
263333	0.07469	263333	-0.01518
263667	0.07504	263667	-0.00133
2.64	0.07477	2.64	0.01274
264333	0.07471	264333	0.02618
264667	0.07531	264667	0.03923
2.65	0.07678	2.65	0.05291
265333	0.07909	265333	0.06825
265667	0.08216	265667	0.08569
2.66	0.08588	2.66	0.10524
266333	0.08979	266333	0.12623
266667	0.09321	266667	0.14731
2.67	0.09606	2.67	0.16742
267333	0.09933	267333	0.18673
267667	0.10392	267667	0.20636
2.68	0.10973	2.68	0.22722
268333	0.11568	268333	0.24949
268667	0.12091	268667	0.27283
2.69	0.12564	2.69	0.29667
269333	0.13072	269333	0.32036
269667	0.13641	269667	0.3435
2.7	0.14224	2.7	0.36653
270333	0.1478	270333	0.39035
270667	0.1531	270667	0.41525
2.71	0.15815	2.71	0.44089
271333	0.16297	271333	0.46689
271667	0.16802	271667	0.49299
2.72	0.17356	2.72	0.5192
272333	0.1792	272333	0.54581
272667	0.18463	272667	0.57302
2.73	0.19025	2.73	0.60029
273333	0.19628	273333	0.62669
273667	0.20206	273667	0.65217
2.74	0.20675	2.74	0.67778
274333	0.21057	274333	0.70449
274667	0.2149	274667	0.73259
2.75	0.22077	2.75	0.76201
275333	0.22794	275333	0.79231
275667	0.23561	275667	0.82251
2.76	0.24325	2.76	0.85161
276333	0.25059	276333	0.87967
276667	0.25732	276667	0.90778
2.77	0.26313	2.77	0.93678
277333	0.26811	277333	0.96666
277667	0.27277	277667	0.99691
2.78	0.27772	2.78	102727
278333	0.28347	278333	105772
278667	0.28978	278667	108813
2.79	0.29563	2.79	111837
279333	0.30006	279333	114838
279667	0.30331	279667	117837
2.8	0.30656	2.8	120896
280333	0.31081	280333	12407
280667	0.31619	280667	127363
2.81	0.32221	2.81	130762
281333	0.32819	281333	134259
281667	0.33354	281667	137818
2.82	0.33824	2.82	141417
282333	0.34269	282333	145082
282667	0.34708	282667	148824
2.83	0.35121	2.83	152599
283333	0.35516	283333	156381
283667	0.35934	283667	160212
2.84	0.36406	2.84	164156
284333	0.36944	284333	168235
284667	0.37535	284667	17243
2.85	0.38136	2.85	176705
285333	0.38703	285333	181016
285667	0.39231	285667	185328
2.86	0.39735	2.86	189654
286333	0.40228	286333	194062
286667	0.40731	286667	19862
2.87	0.41236	2.87	203347
287333	0.41696	287333	208194
287667	0.4207	287667	213098
2.88	0.42359	2.88	21805
288333	0.42589	288333	2231
288667	0.42764	288667	228302
2.89	0.42839	2.89	233669
289333	0.42788	289333	239159
289667	0.42681	289667	244727
2.9	0.42666	2.9	250368
290333	0.42864	290333	256065
290667	0.43285	290667	261791
2.91	0.43815	2.91	26755
291333	0.44306	291333	273401
291667	0.44657	291667	279438
2.92	0.44832	2.92	2857
292333	0.44855	292333	292142
292667	0.44784	292667	298671
2.93	0.44674	2.93	305203
293333	0.44577	293333	31172
293667	0.44539	293667	31829
2.94	0.44577	2.94	324993
294333	0.4466	294333	331864
294667	0.44727	294667	338888
2.95	0.44723	2.95	346032
295333	0.44644	295333	353247
295667	0.44528	295667	360474
2.96	0.44402	2.96	367676
296333	0.44247	296333	374857
296667	0.44037	296667	382062
2.97	0.43767	2.97	389361
297333	0.43461	297333	396797
297667	0.43165	297667	404383
2.98	0.42924	2.98	412136
298333	0.42756	298333	42011
298667	0.42627	298667	428334
2.99	0.42451	2.99	436742
299333	0.42164	299333	445246
299667	0.41791	299667	453853
3	0.41424	3	462635
300333	0.41172	300333	471609
300667	0.41072	300667	480735
3.01	0.41046	3.01	489992
301333	0.40973	301333	499407
301667	0.40808	301667	509046
3.02	0.40594	3.02	518999
302333	0.40413	302333	529336
302667	0.40322	302667	540084
3.03	0.40347	3.03	551246
303333	0.40456	303333	562783
303667	0.40551	303667	574604
3.04	0.40542	3.04	586609
304333	0.40415	304333	598772
304667	0.40225	304667	611165
3.05	0.40052	3.05	62388
305333	0.39972	305333	636953
305667	0.40034	305667	650379
3.06	0.40241	3.06	664127
306333	0.40522	306333	678142
306667	0.40754	306667	692365
3.07	0.40868	3.07	706742
307333	0.40901	307333	721209
307667	0.4092	307667	735721
3.08	0.40939	3.08	750296
308333	0.40962	308333	764965
308667	0.41002	308667	779708
3.09	0.41008	3.09	794459
309333	0.4091	309333	809135
309667	0.40728	309667	823656
3.1	0.4056	3.1	837983
310333	0.40491	310333	852152
310667	0.40565	310667	866235
3.11	0.40775	3.11	880282
311333	0.41053	311333	894279
311667	0.4128	311667	908159
3.12	0.41341	3.12	921846
312333	0.41206	312333	935289
312667	0.40954	312667	948435
3.13	0.40699	3.13	96122
313333	0.40488	313333	973591
313667	0.40277	313667	985526
3.14	0.40012	3.14	997017
314333	0.39733	314333	1008042
314667	0.39543	314667	1018558
3.15	0.39487	3.15	102851
315333	0.39514	315333	1037864
315667	0.39555	315667	104661
3.16	0.39582	3.16	1054768
316333	0.39563	316333	1062332
316667	0.39429	316667	1069222
3.17	0.391	3.17	1075334
317333	0.38536	317333	1080634
317667	0.37809	317667	1085169
3.18	0.37085	3.18	1088994
318333	0.36511	318333	1092116
318667	0.3611	318667	1094535
3.19	0.35799	3.19	1096288
319333	0.35507	319333	1097386
319667	0.35233	319667	1097799
3.2	0.35017	3.2	10975
320333	0.3487	320333	1096531
320667	0.34749	320667	1094963
3.21	0.34615	3.21	1092863
321333	0.34473	321333	1090285
321667	0.34316	321667	108727
3.22	0.3409	3.22	1083859
322333	0.33759	322333	1080128
322667	0.33357	322667	107617
3.23	0.32933	3.23	1072039
323333	0.32507	323333	1067742
323667	0.32081	323667	106323
3.24	0.31676	3.24	1058418
324333	0.31315	324333	1053238
324667	0.31006	324667	1047678
3.25	0.30734	3.25	1041762
325333	0.30441	325333	103554
325667	0.30068	325667	1029078
3.26	0.29599	3.26	1022466
326333	0.29053	326333	1015795
326667	0.28486	326667	1009129
3.27	0.27973	3.27	1002468
327333	0.27561	327333	995743
327667	0.27266	327667	988893
3.28	0.27077	3.28	981932
328333	0.26947	328333	974911
328667	0.26832	328667	967841
3.29	0.26732	3.29	960704
329333	0.2663	329333	953492
329667	0.26471	329667	946202
3.3	0.26231	3.3	938859
330333	0.25943	330333	931526
330667	0.25646	330667	924247
3.31	0.25358	3.31	916987
331333	0.2508	331333	909673
331667	0.24809	331667	90228
3.32	0.24578	3.32	894875
332333	0.24424	332333	887568
332667	0.24329	332667	880443
3.33	0.24235	3.33	873545
333333	0.24098	333333	866862
333667	0.23905	333667	860322
3.34	0.23671	3.34	853855
334333	0.23427	334333	847452
334667	0.23221	334667	84114
3.35	0.23083	3.35	834925
335333	0.2298	335333	8288
335667	0.22817	335667	822752
3.36	0.22535	3.36	816776
336333	0.22161	336333	81091
336667	0.21744	336667	805234
3.37	0.21326	3.37	799817
337333	0.20972	337333	794677
337667	0.20731	337667	789772
3.38	0.20538	3.38	785011
338333	0.2029	338333	78029
338667	0.19982	338667	77555
3.39	0.19706	3.39	770826
339333	0.19556	339333	7662
339667	0.19526	339667	761737
3.4	0.19487	3.4	757455
340333	0.19306	340333	753332
340667	0.1897	340667	749309
3.41	0.18564	3.41	74532
341333	0.18219	341333	741342
341667	0.18033	341667	737394
3.42	0.17974	3.42	733514
342333	0.17922	342333	729736
342667	0.17789	342667	726071
3.43	0.17577	3.43	722516
343333	0.17333	343333	719095
343667	0.1707	343667	71583
3.44	0.16809	3.44	712681
344333	0.16607	344333	709569
344667	0.16475	344667	70643
3.45	0.16347	3.45	703241
345333	0.1619	345333	700031
345667	0.16037	345667	696863
3.46	0.15896	3.46	693783
346333	0.15722	346333	690805
346667	0.15488	346667	68791
3.47	0.15236	3.47	685056
347333	0.15047	347333	682194
347667	0.14962	347667	679297
3.48	0.14932	3.48	676389
348333	0.14834	348333	673522
348667	0.14579	348667	670702
3.49	0.14183	3.49	667858
349333	0.13742	349333	664921
349667	0.13373	349667	661891
3.5	0.13145	3.5	65884
350333	0.13044	350333	65587
350667	0.1301	350667	653062
3.51	0.12998	3.51	650441
351333	0.12971	351333	647965
351667	0.12883	351667	645541
3.52	0.12695	3.52	643091
352333	0.1239	352333	640601
352667	0.11979	352667	638114
3.53	0.11529	3.53	635681
353333	0.11149	353333	63331
353667	0.10924	353667	630959
3.54	0.10867	3.54	628628
354333	0.10935	354333	626393
354667	0.11066	354667	624304
3.55	0.11217	3.55	622322
355333	0.11358	355333	620377
355667	0.11459	355667	618416
3.56	0.11475	3.56	616399
356333	0.1137	356333	614297
356667	0.11136	356667	612122
3.57	0.10817	3.57	609934
357333	0.1049	357333	607794
357667	0.10226	357667	605751
3.58	0.10044	3.58	603855
358333	0.09912	358333	6021
358667	0.09786	358667	600412
3.59	0.09648	3.59	59873
359333	0.09501	359333	59706
359667	0.09367	359667	595424
3.6	0.09279	3.6	593809
360333	0.09272	360333	592186
360667	0.09368	360667	590555
3.61	0.09535	3.61	588962
361333	0.09676	361333	587439
361667	0.09708	361667	585968
3.62	0.0963	3.62	584488
362333	0.09493	362333	582956
362667	0.09359	362667	581374
3.63	0.09256	3.63	579761
363333	0.09148	363333	578151
363667	0.08957	363667	5766
3.64	0.08651	3.64	575155
364333	0.08294	364333	57382
364667	0.08013	364667	572589
3.65	0.07898	3.65	571457
365333	0.07943	365333	570387
365667	0.08098	365667	5693
3.66	0.08296	3.66	568137
366333	0.08434	366333	566902
366667	0.08425	366667	565624
3.67	0.08297	3.67	564336
367333	0.08158	367333	563082
367667	0.08103	367667	561886
3.68	0.08139	3.68	560743
368333	0.08161	368333	559644
368667	0.08048	368667	558581
3.69	0.07794	3.69	557521
369333	0.07522	369333	55644
369667	0.07355	369667	555357
3.7	0.07312	3.7	554294
370333	0.07332	370333	553222
370667	0.07328	370667	552081
3.71	0.07226	3.71	550842
371333	0.07013	371333	549509
371667	0.06766	371667	548091
3.72	0.0664	3.72	546631
372333	0.06732	372333	545239
372667	0.06982	372667	544053
3.73	0.07226	3.73	543109
373333	0.07329	373333	542319
373667	0.07249	373667	541566
3.74	0.07037	3.74	540759
374333	0.06775	374333	539826
374667	0.0651	374667	538734
3.75	0.06258	3.75	537531
375333	0.06063	375333	536307
375667	0.06008	375667	535127
3.76	0.06141	3.76	534028
376333	0.06397	376333	533038
376667	0.06645	376667	53218
3.77	0.06816	3.77	531427
377333	0.06925	377333	530682
377667	0.06981	377667	529819
3.78	0.06962	3.78	528785
378333	0.0686	378333	527651
378667	0.06702	378667	526551
3.79	0.06548	3.79	525548
379333	0.06459	379333	52458
379667	0.06474	379667	523517
3.8	0.06594	3.8	522291
380333	0.0678	380333	520964
380667	0.06971	380667	519692
3.81	0.07097	3.81	518591
381333	0.07094	381333	517648
381667	0.06945	381667	516756
3.82	0.06709	3.82	515806
382333	0.0649	382333	514763
382667	0.06372	382667	513665
3.83	0.06359	3.83	512575
383333	0.06395	383333	51155
383667	0.06446	383667	510618
3.84	0.06525	3.84	509755
384333	0.06649	384333	508916
384667	0.06813	384667	508103
3.85	0.06966	3.85	507384
385333	0.07016	385333	506833
385667	0.06922	385667	506427
3.86	0.0675	3.86	506048
386333	0.06614	386333	505576
386667	0.06562	386667	504948
3.87	0.06554	3.87	504153
387333	0.0656	387333	503233
387667	0.06581	387667	502252
3.88	0.06594	3.88	501266
388333	0.06576	388333	500323
388667	0.06592	388667	499439
3.89	0.06757	3.89	498574
389333	0.07099	389333	497667
389667	0.07501	389667	496686
3.9	0.07837	3.9	495665
390333	0.08081	390333	494679
390667	0.08255	390667	493785
3.91	0.0837	3.91	493027
391333	0.08418	391333	49243
391667	0.08396	391667	491958
3.92	0.08327	3.92	491528
392333	0.08237	392333	491081
392667	0.08142	392667	490581
3.93	0.08065	3.93	489995
393333	0.08066	393333	489312
393667	0.08178	393667	488553
3.94	0.0838	3.94	487725
394333	0.08637	394333	486831
394667	0.08925	394667	485945
3.95	0.0919	3.95	485187
395333	0.09372	395333	484612
395667	0.09469	395667	484158
3.96	0.09524	3.96	483727
396333	0.09538	396333	483283
396667	0.0946	396667	482853
3.97	0.09291	3.97	482397
397333	0.09094	397333	4818
397667	0.08935	397667	481011
3.98	0.08873	3.98	480111
398333	0.0893	398333	479227
398667	0.09076	398667	478442
3.99	0.09268	3.99	477791
399333	0.09483	399333	477262
399667	0.09684	399667	476795
4	0.09829	4	476302
400333	0.09898	400333	475727
400667	0.099	400667	475092
4.01	0.0988	4.01	474474
401333	0.09908	401333	47394
401667	0.10029	401667	473485
4.02	0.10219	4.02	473043
402333	0.10401	402333	472572
402667	0.10534	402667	472072
4.03	0.10648	4.03	471525
403333	0.10779	403333	470935
403667	0.10909	403667	470367
4.04	0.10977	4.04	469875
404333	0.10967	404333	469442
404667	0.10939	404667	469034
4.05	0.10961	4.05	468621
405333	0.11041	405333	468169
405667	0.11149	405667	467681
4.06	0.11241	4.06	467212
406333	0.11302	406333	466807
406667	0.11361	406667	466463
4.07	0.11453	4.07	466143
407333	0.11589	407333	465794
407667	0.11782	407667	465394
4.08	0.12022	4.08	464994
408333	0.12245	408333	464674
408667	0.12381	408667	464438
4.09	0.12449	4.09	464196
409333	0.12512	409333	463864
409667	0.1259	409667	463459
4.1	0.12682	4.1	463069
410333	0.12789	410333	462769
410667	0.1291	410667	462555
4.11	0.13023	4.11	462352
411333	0.131	411333	462081
411667	0.1314	411667	461724
4.12	0.13193	4.12	461323
412333	0.13334	412333	460907
412667	0.13614	412667	460444
4.13	0.14005	4.13	459894
413333	0.1439	413333	459307
413667	0.14649	413667	458804
4.14	0.14724	4.14	458432
414333	0.14636	414333	458131
414667	0.14472	414667	457814
4.15	0.14348	4.15	457448
415333	0.14335	415333	457058
415667	0.14439	415667	456671
4.16	0.14613	4.16	456291
416333	0.14781	416333	455945
416667	0.1488	416667	455671
4.17	0.14923	4.17	455475
417333	0.14963	417333	455322
417667	0.15013	417667	455179
4.18	0.1506	4.18	455017
418333	0.15118	418333	4548
418667	0.15227	418667	454509
4.19	0.15412	4.19	454177
419333	0.15646	419333	453865
419667	0.15856	419667	453623
4.2	0.15991	4.2	453445
420333	0.16092	420333	453267
420667	0.16224	420667	453024
4.21	0.16367	4.21	452716
421333	0.16431	421333	452391
421667	0.16391	421667	452091
4.22	0.16313	4.22	451859
422333	0.16278	422333	451734
422667	0.16331	422667	451726
4.23	0.1646	4.23	451785
423333	0.16624	423333	451814
423667	0.16795	423667	451693
4.24	0.16966	4.24	451373
424333	0.17132	424333	450941
424667	0.17262	424667	450555
4.25	0.17333	4.25	450305
425333	0.1737	425333	450194
425667	0.17437	425667	450177
4.26	0.17571	4.26	450202
426333	0.17757	426333	450229
426667	0.17957	426667	450222
4.27	0.18135	4.27	450149
427333	0.18262	427333	449989
427667	0.1833	427667	449752
4.28	0.1835	4.28	449471
428333	0.18339	428333	449191
428667	0.18315	428667	44894
4.29	0.18304	4.29	448732
429333	0.18352	429333	44858
429667	0.18505	429667	448489
4.3	0.18773	4.3	44842
430333	0.19102	430333	448297
430667	0.19418	430667	448075
4.31	0.1968	4.31	447787
431333	0.19851	431333	447501
431667	0.19878	431667	447257
4.32	0.19753	4.32	447079
432333	0.19544	432333	446991
432667	0.1934	432667	446992
4.33	0.19205	4.33	447068
433333	0.19186	433333	44723
433667	0.19307	433667	447478
4.34	0.19541	4.34	447743
434333	0.19817	434333	447924
434667	0.2007	434667	44798
4.35	0.20305	4.35	447955
435333	0.20574	435333	447933
435667	0.20883	435667	447968
4.36	0.21157	4.36	448032
436333	0.2133	436333	448047
436667	0.21425	436667	447989
4.37	0.21508	4.37	447906
437333	0.21603	437333	447841
437667	0.21713	437667	447778
4.38	0.21885	4.38	447677
438333	0.22162	438333	447528
438667	0.22475	438667	447356
4.39	0.22674	4.39	447185
439333	0.22665	439333	447023
439667	0.22487	439667	446889
4.4	0.22275	4.4	446811
440333	0.2214	440333	446793
440667	0.22112	440667	446815
4.41	0.22203	4.41	446865
441333	0.22425	441333	446964
441667	0.2273	441667	447136
4.42	0.23026	4.42	447349
442333	0.23256	442333	447532
442667	0.23426	442667	447662
4.43	0.23575	4.43	447779
443333	0.23729	443333	447887
443667	0.23883	443667	447928
4.44	0.24051	4.44	447857
444333	0.24264	444333	447706
444667	0.24538	444667	447576
4.45	0.24855	4.45	44756
445333	0.25174	445333	447657
445667	0.25446	445667	447777
4.46	0.25638	4.46	44782
446333	0.25762	446333	447761
446667	0.2588	446667	447657
4.47	0.26027	4.47	447594
447333	0.26204	447333	447627
447667	0.2645	447667	447734
4.48	0.26831	4.48	447834
448333	0.27349	448333	447878
448667	0.2791	448667	44788
4.49	0.28409	4.49	447873
449333	0.28827	449333	447872
449667	0.29251	449667	4479
4.5	0.29799	4.5	447998
450333	0.30521	450333	448192
450667	0.31355	450667	448459
4.51	0.32185	4.51	448738
451333	0.32943	451333	448996
451667	0.3364	451667	449228
4.52	0.34311	4.52	449442
452333	0.34984	452333	449652
452667	0.35682	452667	449859
4.53	0.36422	4.53	450019
453333	0.37228	453333	450089
453667	0.38129	453667	45008
4.54	0.39132	4.54	450054
454333	0.40245	454333	450061
454667	0.41488	454667	450108
4.55	0.42843	4.55	450188
455333	0.44235	455333	450301
455667	0.45587	455667	450459
4.56	0.46897	4.56	450675
456333	0.4824	456333	450941
456667	0.49686	456667	451218
4.57	0.51271	4.57	451467
457333	0.53021	457333	451662
457667	0.5491	457667	451823
4.58	0.56861	4.58	452005
458333	0.58851	458333	452225
458667	0.6094	458667	452442
4.59	0.63186	4.59	452645
459333	0.65599	459333	452852
459667	0.68177	459667	453053
4.6	0.70918	4.6	453214
460333	0.73788	460333	453352
460667	0.76713	460667	45354
4.61	0.79665	4.61	453819
461333	0.82727	461333	454126
461667	0.86055	461667	454349
4.62	0.89772	4.62	454423
462333	0.93867	462333	454373
462667	0.98233	462667	454289
4.63	102801	4.63	454283
463333	107618	463333	454432
463667	112759	463667	454751
4.64	118235	4.64	455208
464333	124048	464333	455747
464667	130228	464667	456312
4.65	136776	4.65	456866
465333	143651	465333	457374
465667	150851	465667	457803
4.66	158474	4.66	458113
466333	166652	466333	458277
466667	17546	466667	458325
4.67	184844	4.67	458359
467333	194685	467333	458488
467667	204971	467667	458765
4.68	215826	4.68	45918
468333	227338	468333	459645
468667	239471	468667	460051
4.69	25219	4.69	460343
469333	265556	469333	460555
469667	279651	469667	460775
4.7	294453	4.7	46107
470333	309856	470333	461449
470667	325772	470667	461885
4.71	342168	4.71	462358
471333	359067	471333	462838
471667	376573	471667	463262
4.72	39486	4.72	463605
472333	414051	472333	463926
472667	4341	472667	464295
4.73	454867	4.73	464745
473333	476268	473333	465256
473667	49832	473667	465772
4.74	52106	4.74	466248
474333	544502	474333	466738
474667	568653	474667	467334
4.75	593499	4.75	468061
475333	618993	475333	468858
475667	645077	475667	469624
4.76	671738	4.76	470265
476333	699001	476333	470729
476667	726868	476667	471023
4.77	755302	4.77	471203
477333	784269	477333	471363
477667	813781	477667	471631
4.78	84388	4.78	472091
478333	874592	478333	472691
478667	905861	478667	473301
4.79	937588	4.79	473874
479333	969703	479333	474477
479667	1002182	479667	47518
4.8	1035022	4.8	475979
480333	1068265	480333	476844
480667	1102006	480667	477749
4.81	11363	4.81	478665
481333	1171119	481333	47955
481667	120639	481667	480346
4.82	1242066	4.82	481011
482333	1278132	482333	48158
482667	1314549	482667	482146
4.83	1351259	4.83	482775
483333	1388239	483333	483461
483667	1425529	483667	48417
4.84	1463187	4.84	484921
484333	150126	484333	48577
484667	1539766	484667	486732
4.85	1578693	4.85	487782
485333	1618026	485333	488903
485667	1657789	485667	490093
4.86	1698028	4.86	491323
486333	1738735	486333	492551
486667	1779828	486667	49373
4.87	1821219	4.87	494812
487333	1862845	487333	495763
487667	1904664	487667	496621
4.88	1946677	4.88	497505
488333	1988919	488333	498544
488667	2031418	488667	499806
4.89	2074178	4.89	501261
489333	2117185	489333	502791
489667	2160421	489667	504267
4.9	2203882	4.9	505612
490333	2247574	490333	5068
490667	2291488	490667	507867
4.91	2335609	4.91	508933
491333	2379956	491333	510149
491667	2424559	491667	511589
4.92	2469431	4.92	513187
492333	2514558	492333	514795
492667	255989	492667	516316
4.93	2605337	4.93	517775
493333	2650842	493333	519269
493667	2696405	493667	520878
4.94	2742034	4.94	522629
494333	2787713	494333	524509
494667	2833434	494667	526481
4.95	2879194	4.95	528501
495333	292498	495333	530518
495667	2970775	495667	532487
4.96	3016585	4.96	534408
496333	306244	496333	53634
496667	3108408	496667	538345
4.97	3154589	4.97	540461
497333	3201006	497333	542699
497667	3247544	497667	545033
4.98	3294078	4.98	547425
498333	3340568	498333	549863
498667	3386994	498667	552368
4.99	343333	4.99	554977
499333	3479584	499333	55769
499667	3525764	499667	560446
5	3571845	5	563178
500333	3617827	500333	565858
500667	3663765	500667	56851
5.01	3709724	5.01	57123
501333	375574	501333	574131
501667	3801844	501667	577249
5.02	3848071	5.02	580517
502333	3894388	502333	583867
502667	3940663	502667	587297
5.03	3986747	5.03	590828
503333	4032601	503333	594451
503667	4078303	503667	598172
5.04	4123945	5.04	602043
504333	4169558	504333	606098
504667	4215132	504667	610304
5.05	4260665	5.05	614598
505333	4306162	505333	618943
505667	4351611	505667	623351
5.06	4396943	5.06	627852
506333	4442076	506333	632445
506667	4487003	506667	637081
5.07	4531761	5.07	64174
507333	4576355	507333	646476
507667	4620745	507667	651376
5.08	466486	5.08	656488
508333	470865	508333	661787
508667	4752135	508667	667204
5.09	479536	5.09	672692
509333	4838316	509333	67827
509667	4880952	509667	683986
5.1	4923192	5.1	689858
510333	4964974	510333	695855
510667	5006299	510667	701944
5.11	5047245	5.11	708153
511333	5087897	511333	714564
511667	5128273	511667	721213
5.12	5168321	5.12	728056
512333	5207959	512333	735023
512667	5247112	512667	742085
5.13	5285724	5.13	749266
513333	5323762	513333	756628
513667	536123	513667	764237
5.14	5398132	5.14	772116
514333	5434447	514333	78023
514667	5470164	514667	788504
5.15	5505309	5.15	796874
515333	5539921	515333	805304
515667	5574046	515667	813806
5.16	5607718	5.16	822452
516333	564091	516333	83133
516667	5673524	516667	840471
5.17	5705421	5.17	849858
517333	5736517	517333	859474
517667	5766852	517667	869323
5.18	5796542	5.18	879422
518333	5825646	518333	889816
518667	5854107	518667	900562
5.19	5881821	5.19	911644
519333	5908739	519333	922938
519667	5934927	519667	934295
5.2	5960497	5.2	945676
520333	5985499	520333	957193
520667	6009873	520667	968993
5.21	6033522	5.21	981113
521333	6056413	521333	993522
521667	60786	521667	1006216
5.22	6100181	5.22	101924
522333	6121269	522333	1032619
522667	6141955	522667	10463
5.23	6162276	5.23	1060171
523333	6182203	523333	107415
523667	6201653	523667	108824
5.24	6220528	5.24	1102493
524333	6238773	524333	1116971
524667	625644	524667	1131772
5.25	6273671	5.25	1146982
525333	6290604	525333	1162544
525667	6307295	525667	1178317
5.26	6323719	5.26	1194272
526333	6339849	526333	1210496
526667	6355721	526667	1227048
5.27	6371387	5.27	1243926
527333	6386852	527333	1261128
527667	6402076	527667	1278669
5.28	6417022	5.28	1296545
528333	6431709	528333	1314699
528667	6446211	528667	1333049
5.29	6460593	5.29	1351538
529333	6474885	529333	1370165
529667	6489141	529667	1388984
5.3	6503446	5.3	14081
530333	6517822	530333	1427639
530667	6532204	530667	1447679
5.31	654653	5.31	1468201
531333	6560804	531333	1489138
531667	6575062	531667	1510402
5.32	6589345	5.32	15319
532333	6603673	532333	1553556
532667	6618045	532667	1575369
5.33	6632421	5.33	1597416
533333	6646717	533333	1619787
533667	6660915	533667	1642528
5.34	6675132	5.34	1665645
534333	6689523	534333	1689129
534667	6704194	534667	1712953
5.35	6719193	5.35	173707
535333	673451	535333	1761421
535667	6750091	535667	17.86
5.36	6765861	5.36	1810878
536333	6781748	536333	1836113
536667	6797716	536667	1861693
5.37	68138	5.37	1887593
537333	6830059	537333	191383
537667	6846479	537667	1940425
5.38	6863008	5.38	1967388
538333	6879664	538333	1994738
538667	6896522	538667	202247
5.39	6913637	5.39	2050533
539333	6931014	539333	2078859
539667	6948625	539667	2107414
5.4	6966433	5.4	2136211
540333	6984415	540333	2165284
540667	7002542	540667	219466
5.41	7020786	5.41	222435
541333	7039162	541333	2254339
541667	7057718	541667	2284626
5.42	7076506	5.42	2315242
542333	7095573	542333	2346191
542667	7114926	542667	2377447
5.43	713453	5.43	2409003
543333	7154355	543333	2440893
543667	7174401	543667	2473144
5.44	7194664	5.44	2505771
544333	7215116	544333	25388
544667	723572	544667	2572224
5.45	7256462	5.45	2605959
545333	7277339	545333	2639935
545667	7298359	545667	2674187
5.46	731958	5.46	2708801
546333	7341072	546333	274381
546667	7362851	546667	2779152
5.47	738491	5.47	2814726
547333	7407277	547333	2850485
547667	7429994	547667	2886476
5.48	745306	5.48	2922767
548333	7476425	548333	2959367
548667	7500022	548667	2996216
5.49	7523826	5.49	3033259
549333	7547886	549333	3070509
549667	7572263	549667	3108015
5.5	7596977	5.5	3145818
550333	7622015	550333	318398
550667	7647375	550667	3222544
5.51	7673127	5.51	3261496
551333	7699409	551333	3300774
551667	7726311	551667	3340331
5.52	77538	5.52	3380161
552333	778179	552333	3420269
552667	7810257	552667	3460626
5.53	7839223	5.53	3501232
553333	7868726	553333	3542158
553667	7898806	553667	358345
5.54	7929479	5.54	3625044
554333	7960728	554333	3666829
554667	7992539	554667	3708753
5.55	8024953	5.55	3750828
555333	8058116	555333	3793067
555667	8092193	555667	383547
5.56	8127223	5.56	3878029
556333	8163094	556333	3920737
556667	8199627	556667	3963619
5.57	8236689	5.57	4006728
557333	8274233	557333	4050076
557667	8312309	557667	4093606
5.58	8351044	5.58	4137246
558333	839063	558333	4180946
558667	8431279	558667	4224644
5.59	8473193	5.59	4268256
559333	85165	559333	4311745
559667	8561198	559667	4355181
5.6	8607157	5.6	4398716
560333	8654197	560333	4442458
560667	8702119	560667	4486381
5.61	8750694	5.61	4530343
561333	8799739	561333	4574226
561667	8849301	561667	4618026
5.62	8899776	5.62	4661806
562333	8951812	562333	4705574
562667	9006052	562667	4749255
5.63	9062904	5.63	4792752
563333	9122415	563333	4836041
563667	9184258	563667	4879206
5.64	9247824	5.64	492235
564333	9312449	564333	496552
564667	9377657	564667	5008722
5.65	9443262	5.65	5051982
565333	950935	565333	5095376
565667	9576252	565667	513897
5.66	9644448	5.66	5182768
566333	9714415	566333	5226745
566667	9786508	566667	5270944
5.67	9860968	5.67	5315474
567333	9937996	567333	5360453
567667	10017685	567667	5406031
5.68	10099924	5.68	5452451
568333	10184499	568333	5499991
568667	10271302	568667	5548855
5.69	10360404	5.69	5599157
569333	10451968	569333	5650985
569667	10546112	569667	5704473
5.7	10642877	5.7	5759864
570333	10742296	570333	5817471
570667	10844458	570667	5877562
5.71	10949477	5.71	5940351
571333	11057425	571333	6006029
571667	11168296	571667	6074751
5.72	11281966	5.72	6146673
572333	11398161	572333	6222001
572667	11516562	572667	630098
5.73	11637066	5.73	6383836
573333	117.6	573333	6470706
573667	11886051	573667	6561649
5.74	12016009	5.74	665673
574333	12150581	574333	6756065
574667	12290308	574667	6859776
5.75	12435526	5.75	6967968
575333	12586437	575333	7080747
575667	12743242	575667	7198153
5.76	12906206	5.76	7320072
576333	13075641	576333	7446278
576667	13251825	576667	7576548
5.77	13435016	5.77	7710698
577333	13625721	577333	7848555
577667	1382506	577667	7989945
5.78	14034948	5.78	8134712
578333	14257945	578333	8282703
578667	14496741	578667	8433738
5.79	14753478	5.79	8587588
579333	15029307	579333	8743971
579667	1532445	579667	8902627
5.8	15638681	5.8	906335
580333	15971842	580333	9225978
580667	16324126	580667	9390344
5.81	16696111	5.81	9556231
581333	17088754	581333	9723421
581667	17503261	581667	9891755
5.82	17940756	5.82	1006109
582333	18401956	582333	10231266
582667	18887168	582667	10402082
5.83	1939648	5.83	10573228
583333	19929904	583333	10744357
583667	2048749	583667	10915224
5.84	21069492	5.84	11085691
584333	21676516	584333	11255625
584667	22309462	584667	11424826
5.85	22969393	5.85	11593091
585333	23657548	585333	11760257
585667	24375354	585667	11926155
5.86	25124251	5.86	12090599
586333	25905554	586333	12253413
586667	26720439	586667	12414436
5.87	27569946	5.87	1257347
587333	28454776	587333	1273027
587667	29374985	587667	12884576
5.88	30329973	5.88	13036147
588333	31318852	588333	13184766
588667	32340873	588667	13330235
5.89	33395627	5.89	13472346
589333	34482985	589333	13610887
589667	3560291	589667	13745677
5.9	36755296	5.9	13876554
590333	37939744	590333	14003323
590667	39155308	590667	14125722
5.91	4040044	5.91	14243443
591333	41673196	591333	14356241
591667	42971475	591667	1446398
5.92	44293251	5.92	14566501
592333	45636839	592333	14663516
592667	47001068	592667	14754678
5.93	48385316	5.93	1483973
593333	49789593	593333	14918567
593667	51214693	593667	14991156
5.94	52662157	5.94	15057432
594333	54133929	594333	15117264
594667	556.32	594667	1517047
5.95	57158271	5.95	15216787
595333	58714528	595333	15255867
595667	60302324	595667	15287339
5.96	61922828	5.96	15310876
596333	63576902	596333	15326173
596667	65265423	596667	15332855
5.97	66989577	5.97	15330453
597333	68750794	597333	15318452
597667	7055049	597667	15296307
5.98	7239003	5.98	1526345
598333	74270819	598333	1521938
598667	76194363	598667	1516373
5.99	78162379	5.99	15096187
599333	801768	599333	15016367
599667	82239742	599667	14923788
6	84353641	6	14817996
600333	86521397	600333	14698679
600667	88746225	600667	14565723
6.01	9103123	6.01	14419255
601333	93379184	601333	14259563
601667	95792625	601667	14086951
6.02	98273899	6.02	13901764
602333	100825134	602333	13704504
602667	103448129	602667	13495871
6.03	10614373	6.03	13276703
603333	10891082	603333	13047869
603667	111746339	603667	12810174
6.04	114647281	6.04	12564303
604333	117613062	604333	12310792
604667	120646046	604667	12049986
6.05	123750193	6.05	11782074
605333	12692923	605333	11507158
605667	130185815	605667	1122523
6.06	133521604	6.06	10936059
606333	136936889	606333	10639121
606667	140430664	606667	10333569
6.07	144002274	6.07	1001817
607333	147652267	607333	9691301
607667	151381374	607667	9351024
6.08	155190099	6.08	8995226
608333	159079536	608333	8621913
608667	163051423	608667	8229726
6.09	167106919	6.09	7818541
609333	171245669	609333	7390037
609667	175465792	609667	694817
6.1	179763948	6.1	6499357
610333	184135144	610333	6052208
610667	188572308	610667	5616708
6.11	193065478	6.11	5202989
611333	197601667	611333	4820108
611667	202165927	611667	4475149
6.12	206742773	6.12	417272
612333	211316475	612333	3914824
612667	215867956	612667	3701025
6.13	220371878	6.13	3528872
613333	224800018	613333	3394466
613667	229126087	613667	3293079
6.14	233325117	6.14	3219743
614333	237372003	614333	3169685
614667	241244562	614667	3138592
6.15	244926366	6.15	3122716
615333	248403974	615333	311888
615667	251662014	615667	3124495
6.16	254682868	6.16	3137601
616333	257450827	616333	3156811
616667	259952683	616667	3181147
6.17	262174608	6.17	3209893
617333	264103921	617333	3242515
617667	265733426	617667	3278593
6.18	267059008	6.18	3317758
618333	268073385	618333	3359654
618667	268768871	618667	3403923
6.19	269147762	6.19	3450222
619333	269224173	619333	3498295
619667	269016205	619667	354799
6.2	268542627	6.2	3599134
620333	267823729	620333	3651426
620667	266876692	620667	3704477
6.21	265714056	6.21	3757847
621333	264354559	621333	3811007
621667	262830964	621667	3863377
6.22	261180093	6.22	3914409
622333	259428105	622333	3963562
622667	257589594	622667	4010259
6.23	255678173	6.23	4053872
623333	253714218	623333	4093774
623667	25172237	623667	4129383
6.24	249725716	6.24	416015
624333	247744426	624333	4185545
624667	245795245	624667	4205121
6.25	243889445	6.25	4218543
625333	242033743	625333	4225581
625667	240234697	625667	422612
6.26	238500824	6.26	4220182
626333	236839891	626333	4207936
626667	235257434	626667	4189753
6.27	23375994	6.27	416626
627333	23235695	627333	4138303
627667	231057411	627667	4106828
6.28	229864612	6.28	4072862
628333	228776796	628333	403753
628667	227790999	628667	4001986
6.29	226903677	6.29	3967346
629333	226108923	629333	3934711
629667	225398622	629667	390517
6.3	224764263	6.3	3879716
630333	224196505	630333	3859196
630667	223684318	630667	384432
6.31	223216539	6.31	3835623
631333	222782624	631333	3833409
631667	222372634	631667	3837809
6.32	221978991	6.32	3848845
632333	221597098	632333	3866462
632667	221222599	632667	389061
6.33	22084972	6.33	3921357
633333	220473866	633333	3958894
633667	220093553	633667	4003456
6.34	219709234	6.34	4055314
634333	219322422	634333	411486
634667	218934235	634667	4182629
6.35	218542546	6.35	4259254
635333	218141634	635333	434542
635667	217725691	635667	4441824
6.36	217291659	6.36	4549151
636333	216837864	636333	4668136
636667	216363433	636667	4799672
6.37	215870379	6.37	4944813
637333	215362091	637333	5104689
637667	214839105	637667	5280437
6.38	214298451	6.38	5473166
638333	213735801	638333	5683931
638667	213146994	638667	5913802
6.39	212529131	6.39	6163942
639333	211881592	639333	6435603
639667	211206718	639667	6730075
6.4	210509167	6.4	7048713
640333	209792575	640333	7392982
640667	209056771	640667	7764421
6.41	208299278	6.41	8164573
641333	207517461	641333	8594889
641667	206708092	641667	9056658
6.42	205868358	6.42	955101
642333	204999228	642333	10079029
642667	204105477	642667	10641848
6.43	203191495	6.43	11240641
643333	202258368	643333	11876545
643667	201304027	643667	12550601
6.44	200324545	6.44	13263685
644333	199315375	644333	14016479
644667	198271023	644667	14809519
6.45	197183653	6.45	15643235
645333	19604376	645333	16517899
645667	194843258	645667	17433596
6.46	193577383	6.46	18390254
646333	192243457	646333	19387687
646667	19083984	646667	204256
6.47	189366915	6.47	21503561
647333	187827539	647333	2262101
647667	186226555	647667	23777356
6.48	184570785	6.48	24972045
648333	182869073	648333	26204491
648667	18113177	648667	27474036
6.49	179369977	6.49	28780081
649333	177594569	649333	30122183
649667	17581473	649667	31499991
6.5	174037323	6.5	32913191
650333	17226758	650333	3436145
650667	17050928	650667	35844341
6.51	168764889	6.51	37361315
651333	167037313	651333	3891172
651667	165331526	651667	40494806
6.52	163653657	6.52	42109708
652333	162008414	652333	43755504
652667	160397739	652667	45431339
6.53	158821443	6.53	47136431
653333	15727859	653333	48869941
653667	15576853	653667	50630899
6.54	15429082	6.54	52418172
654333	152844387	654333	54230437
654667	151427257	654667	56066312
6.55	150037009	6.55	57924608
655333	148671479	655333	59804527
655667	147329523	655667	61705641
6.56	146010994	6.56	63627638
656333	144715815	656333	65569992
656667	143443443	656667	67531818
6.57	142192939	6.57	69511911
657333	14096292	657333	71508766
657667	139751654	657667	73520549
6.58	138557759	6.58	75545253
658333	137380678	658333	77581033
658667	136220245	658667	79626401
6.59	135076027	6.59	81680136
659333	133947361	659333	83740885
659667	132833821	659667	85806703
6.6	131735295	6.6	87874995
660333	13065147	660333	89942971
660667	12958134	660667	92008159
6.61	128523398	6.61	9406863
661333	127476045	661333	96123053
661667	126437518	661667	98170722
6.62	125405879	6.62	10021127
662333	124379348	662333	102244131
662667	123356455	662667	104268068
6.63	122335881	6.63	106280994
663333	121316011	663333	108280159
663667	120294538	663667	110262519
6.64	11926867	6.64	112225135
664333	118235615	664333	114165694
664667	117192483	664667	116082745
6.65	116135795	6.65	117975385
665333	115061384	665333	119842749
[truncated: 10,004 more rows]
