# Supplementary material for: Photoactivated Enzymatic Reaction Network Enables Spatiotemporal Programming of Thiol/Disulfide Redox Systems
Source: Angew Chem Int Ed Engl. 2025 May 5;64(25):e202503822. doi: 10.1002/anie.202503822 (PMC12171324; doi:10.1002/anie.202503822)
Supplement: Supplementary file 5 — Supplementary Information [file ANIE-64-e202503822-s001.zip › Research Data/Supporting Information/Figure S1/Figure S1a.xlsx]

## Sheet: Sheet1
Figure S1a
	0 hour		3 hour
X	Y	X	Y
0	0	0	0
0.00333	8.8e-05	0.00333	-4.6e-05
0.00667	0.000567	0.00667	-0.000242
0.01	0.00173	0.01	-0.000437
0.01333	0.00355	0.01333	-4.3e-05
0.01667	0.00589	0.01667	0.00128
0.02	0.00861	0.02	0.0032
0.02333	0.01138	0.02333	0.00529
0.02667	0.01383	0.02667	0.00749
0.03	0.0157	0.03	0.00982
0.03333	0.01682	0.03333	0.01214
0.03667	0.01743	0.03667	0.0138
0.04	0.01833	0.04	0.01405
0.04333	0.02021	0.04333	0.01255
0.04667	0.023	0.04667	0.00924
0.05	0.02572	0.05	0.00449
0.05333	0.02708	0.05333	-0.00029
0.05667	0.02628	0.05667	-0.00335
0.06	0.02341	0.06	-0.00403
0.06333	0.01928	0.06333	-0.00302
0.06667	0.01488	0.06667	-0.00153
0.07	0.01116	0.07	-0.000354
0.07333	0.00888	0.07333	0.00038
0.07667	0.00842	0.07667	0.000954
0.08	0.00943	0.08	0.00162
0.08333	0.01091	0.08333	0.00226
0.08667	0.01182	0.08667	0.00232
0.09	0.01158	0.09	0.00113
0.09333	0.01047	0.09333	-0.00137
0.09667	0.00953	0.09667	-0.00447
0.1	0.00956	0.1	-0.00747
0.10333	0.0105	0.10333	-0.0103
0.10667	0.01168	0.10667	-0.01309
0.11	0.01235	0.11	-0.01541
0.11333	0.01209	0.11333	-0.01674
0.11667	0.01114	0.11667	-0.0174
0.12	0.01003	0.12	-0.01827
0.12333	0.00895	0.12333	-0.01959
0.12667	0.00808	0.12667	-0.02082
0.13	0.00784	0.13	-0.02151
0.13333	0.00829	0.13333	-0.02152
0.13667	0.009	0.13667	-0.02075
0.14	0.00966	0.14	-0.01921
0.14333	0.01016	0.14333	-0.01733
0.14667	0.0106	0.14667	-0.01578
0.15	0.01119	0.15	-0.01508
0.15333	0.01199	0.15333	-0.01534
0.15667	0.01301	0.15667	-0.0163
0.16	0.01434	0.16	-0.01735
0.16333	0.01593	0.16333	-0.01783
0.16667	0.01725	0.16667	-0.01747
0.17	0.01742	0.17	-0.01654
0.17333	0.01579	0.17333	-0.01553
0.17667	0.01247	0.17667	-0.01507
0.18	0.00839	0.18	-0.0157
0.18333	0.0049	0.18333	-0.01749
0.18667	0.00292	0.18667	-0.01997
0.19	0.00238	0.19	-0.02232
0.19333	0.00232	0.19333	-0.02382
0.19667	0.00196	0.19667	-0.02422
0.2	0.00151	0.2	-0.02389
0.20333	0.00154	0.20333	-0.02351
0.20667	0.002	0.20667	-0.02357
0.21	0.00241	0.21	-0.02419
0.21333	0.00265	0.21333	-0.02524
0.21667	0.00282	0.21667	-0.02648
0.22	0.00299	0.22	-0.02777
0.22333	0.00331	0.22333	-0.02908
0.22667	0.00397	0.22667	-0.03023
0.23	0.00469	0.23	-0.03085
0.23333	0.00483	0.23333	-0.03052
0.23667	0.00406	0.23667	-0.02914
0.24	0.00248	0.24	-0.02735
0.24333	0.000349	0.24333	-0.02627
0.24667	-0.00168	0.24667	-0.02652
0.25	-0.00271	0.25	-0.02747
0.25333	-0.0024	0.25333	-0.02796
0.25667	-0.00135	0.25667	-0.02763
0.26	-0.000434	0.26	-0.02738
0.26333	0.000111	0.26333	-0.02827
0.26667	0.000779	0.26667	-0.03055
0.27	0.00188	0.27	-0.03358
0.27333	0.00283	0.27333	-0.03632
0.27667	0.00271	0.27667	-0.03795
0.28	0.00142	0.28	-0.03839
0.28333	-0.000328	0.28333	-0.03804
0.28667	-0.00182	0.28667	-0.03731
0.29	-0.00262	0.29	-0.03615
0.29333	-0.00269	0.29333	-0.03451
0.29667	-0.00253	0.29667	-0.03306
0.3	-0.00246	0.3	-0.0327
0.30333	-0.00197	0.30333	-0.03362
0.30667	-0.000245	0.30667	-0.03528
0.31	0.00288	0.31	-0.03697
0.31333	0.0065	0.31333	-0.03837
0.31667	0.00943	0.31667	-0.03986
0.32	0.0111	0.32	-0.04207
0.32333	0.01139	0.32333	-0.0451
0.32667	0.01021	0.32667	-0.04845
0.33	0.00791	0.33	-0.05135
0.33333	0.00578	0.33333	-0.05292
0.33667	0.00497	0.33667	-0.05283
0.34	0.00536	0.34	-0.05186
0.34333	0.00586	0.34333	-0.05089
0.34667	0.00562	0.34667	-0.04989
0.35	0.00452	0.35	-0.04853
0.35333	0.00282	0.35333	-0.04731
0.35667	0.000819	0.35667	-0.04739
0.36	-0.00106	0.36	-0.04909
0.36333	-0.00199	0.36333	-0.0513
0.36667	-0.00115	0.36667	-0.05252
0.37	0.00143	0.37	-0.05205
0.37333	0.00462	0.37333	-0.05031
0.37667	0.00731	0.37667	-0.0479
0.38	0.00938	0.38	-0.04516
0.38333	0.01132	0.38333	-0.04259
0.38667	0.01336	0.38667	-0.04114
0.39	0.01501	0.39	-0.0414
0.39333	0.0155	0.39333	-0.04293
0.39667	0.01445	0.39667	-0.04471
0.4	0.01212	0.4	-0.04622
0.40333	0.00905	0.40333	-0.04755
0.40667	0.00596	0.40667	-0.04896
0.41	0.00373	0.41	-0.05066
0.41333	0.00272	0.41333	-0.05257
0.41667	0.00241	0.41667	-0.05445
0.42	0.00203	0.42	-0.05598
0.42333	0.00111	0.42333	-0.05663
0.42667	-0.000433	0.42667	-0.05592
0.43	-0.00219	0.43	-0.05386
0.43333	-0.00346	0.43333	-0.05118
0.43667	-0.00376	0.43667	-0.04903
0.44	-0.00297	0.44	-0.04842
0.44333	-0.00125	0.44333	-0.04976
0.44667	0.000811	0.44667	-0.05235
0.45	0.002	0.45	-0.0547
0.45333	0.00146	0.45333	-0.05599
0.45667	-0.000236	0.45667	-0.05682
0.46	-0.0015	0.46	-0.05804
0.46333	-0.00127	0.46333	-0.05943
0.46667	0.000329	0.46667	-0.06004
0.47	0.00269	0.47	-0.05963
0.47333	0.0052	0.47333	-0.05896
0.47667	0.00709	0.47667	-0.05866
0.48	0.00762	0.48	-0.05838
0.48333	0.0068	0.48333	-0.05756
0.48667	0.00549	0.48667	-0.05641
0.49	0.00443	0.49	-0.05563
0.49333	0.00381	0.49333	-0.05555
0.49667	0.0036	0.49667	-0.05599
0.5	0.0037	0.5	-0.0567
0.50333	0.00388	0.50333	-0.05736
0.50667	0.0041	0.50667	-0.05748
0.51	0.00447	0.51	-0.05688
0.51333	0.00491	0.51333	-0.05588
0.51667	0.00523	0.51667	-0.05501
0.52	0.00529	0.52	-0.05479
0.52333	0.00501	0.52333	-0.05547
0.52667	0.00432	0.52667	-0.05698
0.53	0.00314	0.53	-0.05896
0.53333	0.00154	0.53333	-0.06086
0.53667	-0.000115	0.53667	-0.06219
0.54	-0.00145	0.54	-0.06273
0.54333	-0.00218	0.54333	-0.06264
0.54667	-0.00191	0.54667	-0.06234
0.55	-0.000289	0.55	-0.06219
0.55333	0.00261	0.55333	-0.06213
0.55667	0.00624	0.55667	-0.06215
0.56	0.00991	0.56	-0.0627
0.56333	0.01291	0.56333	-0.06417
0.56667	0.01447	0.56667	-0.06641
0.57	0.01415	0.57	-0.06895
0.57333	0.01241	0.57333	-0.07107
0.57667	0.01012	0.57667	-0.07202
0.58	0.00795	0.58	-0.07154
0.58333	0.00626	0.58333	-0.07006
0.58667	0.00517	0.58667	-0.06839
0.59	0.00441	0.59	-0.06705
0.59333	0.00364	0.59333	-0.0659
0.59667	0.00293	0.59667	-0.06469
0.6	0.00293	0.6	-0.06359
0.60333	0.00428	0.60333	-0.06287
0.60667	0.00673	0.60667	-0.06278
0.61	0.00909	0.61	-0.0638
0.61333	0.00998	0.61333	-0.06594
0.61667	0.00882	0.61667	-0.06836
0.62	0.00613	0.62	-0.07003
0.62333	0.00319	0.62333	-0.07069
0.62667	0.00153	0.62667	-0.07086
0.63	0.00216	0.63	-0.07132
0.63333	0.00455	0.63333	-0.07225
0.63667	0.00706	0.63667	-0.0731
0.64	0.00829	0.64	-0.07336
0.64333	0.0078	0.64333	-0.07324
0.64667	0.00601	0.64667	-0.0733
0.65	0.00386	0.65	-0.07369
0.65333	0.00222	0.65333	-0.07412
0.65667	0.00151	0.65667	-0.07435
0.66	0.0017	0.66	-0.07442
0.66333	0.00248	0.66333	-0.07474
0.66667	0.00355	0.66667	-0.07575
0.67	0.0049	0.67	-0.07736
0.67333	0.00655	0.67333	-0.07894
0.67667	0.00811	0.67667	-0.07977
0.68	0.00899	0.68	-0.07951
0.68333	0.00898	0.68333	-0.07835
0.68667	0.00827	0.68667	-0.0769
0.69	0.00732	0.69	-0.07603
0.69333	0.00665	0.69333	-0.0766
0.69667	0.00645	0.69667	-0.07869
0.7	0.00642	0.7	-0.0813
0.70333	0.00611	0.70333	-0.08305
0.70667	0.00528	0.70667	-0.0833
0.71	0.00379	0.71	-0.08255
0.71333	0.0015	0.71333	-0.08157
0.71667	-0.00139	0.71667	-0.08058
0.72	-0.00422	0.72	-0.07943
0.72333	-0.00617	0.72333	-0.07812
0.72667	-0.0067	0.72667	-0.07695
0.73	-0.00575	0.73	-0.07621
0.73333	-0.00368	0.73333	-0.07575
0.73667	-0.00104	0.73667	-0.07504
0.74	0.00141	0.74	-0.07383
0.74333	0.00312	0.74333	-0.07255
0.74667	0.00402	0.74667	-0.07218
0.75	0.00426	0.75	-0.07342
0.75333	0.00381	0.75333	-0.07626
0.75667	0.00272	0.75667	-0.07997
0.76	0.00128	0.76	-0.08348
0.76333	7.6e-05	0.76333	-0.08591
0.76667	-0.000575	0.76667	-0.08674
0.77	-0.00104	0.77	-0.08593
0.77333	-0.00179	0.77333	-0.08389
0.77667	-0.00257	0.77667	-0.08133
0.78	-0.00254	0.78	-0.079
0.78333	-0.00113	0.78333	-0.07738
0.78667	0.00157	0.78667	-0.07682
0.79	0.00477	0.79	-0.07756
0.79333	0.00744	0.79333	-0.07924
0.79667	0.009	0.79667	-0.081
0.8	0.0094	0.8	-0.08223
0.80333	0.00866	0.80333	-0.08285
0.80667	0.00677	0.80667	-0.08349
0.81	0.00392	0.81	-0.0849
0.81333	0.000601	0.81333	-0.08691
0.81667	-0.00267	0.81667	-0.08826
0.82	-0.00531	0.82	-0.08783
0.82333	-0.00675	0.82333	-0.08566
0.82667	-0.00664	0.82667	-0.08261
0.83	-0.00494	0.83	-0.07942
0.83333	-0.00197	0.83333	-0.07659
0.83667	0.00132	0.83667	-0.07473
0.84	0.00383	0.84	-0.07443
0.84333	0.00513	0.84333	-0.07576
0.84667	0.00557	0.84667	-0.0782
0.85	0.00586	0.85	-0.08081
0.85333	0.00645	0.85333	-0.08273
0.85667	0.00703	0.85667	-0.08377
0.86	0.00684	0.86	-0.08439
0.86333	0.0057	0.86333	-0.08516
0.86667	0.00433	0.86667	-0.08635
0.87	0.00343	0.87	-0.08783
0.87333	0.00311	0.87333	-0.08902
0.87667	0.00309	0.87667	-0.08954
0.88	0.00315	0.88	-0.08955
0.88333	0.00301	0.88333	-0.0894
0.88667	0.00251	0.88667	-0.08918
0.89	0.00182	0.89	-0.08897
0.89333	0.00115	0.89333	-0.08895
0.89667	0.000459	0.89667	-0.08921
0.9	-0.000368	0.9	-0.08952
0.90333	-0.00126	0.90333	-0.08965
0.90667	-0.00197	0.90667	-0.08959
0.91	-0.00224	0.91	-0.08917
0.91333	-0.00198	0.91333	-0.0881
0.91667	-0.00134	0.91667	-0.08634
0.92	-0.000474	0.92	-0.08425
0.92333	0.000682	0.92333	-0.08256
0.92667	0.00201	0.92667	-0.08195
0.93	0.00281	0.93	-0.08247
0.93333	0.00224	0.93333	-0.08361
0.93667	0.00025	0.93667	-0.08467
0.94	-0.0023	0.94	-0.08518
0.94333	-0.00428	0.94333	-0.08528
0.94667	-0.00507	0.94667	-0.08546
0.95	-0.0049	0.95	-0.08591
0.95333	-0.00462	0.95333	-0.08676
0.95667	-0.00487	0.95667	-0.08834
0.96	-0.00571	0.96	-0.09085
0.96333	-0.0069	0.96333	-0.0937
0.96667	-0.00775	0.96667	-0.09587
0.97	-0.00743	0.97	-0.09661
0.97333	-0.00598	0.97333	-0.0957
0.97667	-0.00425	0.97667	-0.09344
0.98	-0.00318	0.98	-0.09078
0.98333	-0.00321	0.98333	-0.08895
0.98667	-0.00412	0.98667	-0.08865
0.99	-0.00513	0.99	-0.08953
0.99333	-0.00551	0.99333	-0.09054
0.99667	-0.00512	0.99667	-0.09102
1	-0.0044	1	-0.09125
100333	-0.00384	100333	-0.09191
100667	-0.00363	100667	-0.09318
1.01	-0.00363	1.01	-0.09448
101333	-0.00348	101333	-0.09505
101667	-0.00278	101667	-0.09475
1.02	-0.00146	1.02	-0.09389
102333	6.5e-05	102333	-0.09257
102667	0.00138	102667	-0.0909
1.03	0.00238	1.03	-0.08935
103333	0.00297	103333	-0.08843
103667	0.003	103667	-0.08815
1.04	0.00255	1.04	-0.0881
104333	0.00175	104333	-0.08798
104667	0.000624	104667	-0.08791
1.05	-0.00069	1.05	-0.08821
105333	-0.00187	105333	-0.08899
105667	-0.00264	105667	-0.08999
1.06	-0.00302	1.06	-0.09076
106333	-0.00334	106333	-0.09115
106667	-0.004	106667	-0.09153
1.07	-0.00502	1.07	-0.09237
107333	-0.00594	107333	-0.09356
107667	-0.00655	107667	-0.09461
1.08	-0.00739	1.08	-0.09507
108333	-0.00897	108333	-0.09471
108667	-0.01067	108667	-0.09377
1.09	-0.01129	1.09	-0.09304
109333	-0.01022	109333	-0.09313
109667	-0.00774	109667	-0.09406
1.1	-0.00467	1.1	-0.09545
110333	-0.00187	110333	-0.09665
110667	-5.7e-05	110667	-0.09709
1.11	0.000637	1.11	-0.09646
111333	0.000815	111333	-0.09471
111667	0.00102	111667	-0.09201
1.12	0.00132	1.12	-0.08866
112333	0.00164	112333	-0.08517
112667	0.00172	112667	-0.08237
1.13	0.00123	1.13	-0.08121
113333	7.1e-05	113333	-0.08221
113667	-0.00158	113667	-0.08505
1.14	-0.00339	1.14	-0.08849
114333	-0.00474	114333	-0.0913
114667	-0.00475	114667	-0.09274
1.15	-0.003	1.15	-0.0927
115333	-6.2e-05	115333	-0.09169
115667	0.0029	115667	-0.09054
1.16	0.00488	1.16	-0.08973
116333	0.00533	116333	-0.0894
116667	0.00444	116667	-0.08954
1.17	0.00296	1.17	-0.09018
117333	0.00169	117333	-0.09127
117667	0.000974	117667	-0.09285
1.18	0.00064	1.18	-0.09508
118333	0.000156	118333	-0.09753
118667	-0.000542	118667	-0.09891
1.19	-0.000857	1.19	-0.09838
119333	-0.000513	119333	-0.09647
119667	-0.00024	119667	-0.09413
1.2	-0.00112	1.2	-0.09182
120333	-0.00328	120333	-0.09012
120667	-0.00567	120667	-0.09011
1.21	-0.00731	1.21	-0.09205
121333	-0.00817	121333	-0.09498
121667	-0.00865	121667	-0.09767
1.22	-0.0085	1.22	-0.09965
122333	-0.00689	122333	-0.10101
122667	-0.00365	122667	-0.10179
1.23	0.00014	1.23	-0.10186
123333	0.00308	123333	-0.10149
123667	0.00456	123667	-0.10136
1.24	0.00509	1.24	-0.10174
124333	0.00561	124333	-0.10226
124667	0.00666	124667	-0.10256
1.25	0.00794	1.25	-0.10262
125333	0.00867	125333	-0.10273
125667	0.00834	125667	-0.10286
1.26	0.00704	1.26	-0.10237
126333	0.00512	126333	-0.10085
126667	0.00285	126667	-0.09878
1.27	0.000751	1.27	-0.09694
127333	-0.000401	127333	-0.09564
127667	4.7e-05	127667	-0.09495
1.28	0.00195	1.28	-0.09504
128333	0.00426	128333	-0.09579
128667	0.00582	128667	-0.09665
1.29	0.00632	1.29	-0.097
129333	0.00623	129333	-0.0966
129667	0.00628	129667	-0.09571
1.3	0.00676	1.3	-0.09501
130333	0.00733	130333	-0.09489
130667	0.0076	130667	-0.09533
1.31	0.00749	1.31	-0.09623
131333	0.00717	131333	-0.09732
131667	0.00682	131667	-0.09827
1.32	0.0063	1.32	-0.09923
132333	0.00513	132333	-0.10089
132667	0.00344	132667	-0.10331
1.33	0.00214	1.33	-0.1057
133333	0.00177	133333	-0.10731
133667	0.00171	133667	-0.108
1.34	0.000984	1.34	-0.10789
134333	-0.000729	134333	-0.10715
134667	-0.00314	134667	-0.10606
1.35	-0.00579	1.35	-0.10474
135333	-0.00797	135333	-0.10316
135667	-0.00893	135667	-0.10158
1.36	-0.00845	1.36	-0.10047
136333	-0.00683	136333	-0.09987
136667	-0.00441	136667	-0.0993
1.37	-0.00153	1.37	-0.09846
137333	0.00118	137333	-0.0975
137667	0.00277	137667	-0.09693
1.38	0.00275	1.38	-0.09733
138333	0.00184	138333	-0.09864
138667	0.00135	138667	-0.10011
1.39	0.00211	1.39	-0.10119
139333	0.0044	139333	-0.10183
139667	0.00784	139667	-0.10202
1.4	0.01097	1.4	-0.10155
140333	0.01194	140333	-0.10041
140667	0.0101	140667	-0.09938
1.41	0.00669	1.41	-0.09962
141333	0.00383	141333	-0.10137
141667	0.00295	141667	-0.10373
1.42	0.00396	1.42	-0.10556
142333	0.00592	142333	-0.10596
142667	0.00773	142667	-0.10462
1.43	0.00847	1.43	-0.10218
143333	0.00768	143333	-0.09975
143667	0.00542	143667	-0.09804
1.44	0.00229	1.44	-0.09716
144333	-0.000642	144333	-0.09691
144667	-0.00233	144667	-0.09691
1.45	-0.00245	1.45	-0.09666
145333	-0.00161	145333	-0.09573
145667	-0.000854	145667	-0.09459
1.46	-0.000792	1.46	-0.09449
146333	-0.00121	146333	-0.09638
146667	-0.0016	146667	-0.10001
1.47	-0.00168	1.47	-0.10424
147333	-0.0016	147333	-0.10797
147667	-0.00187	147667	-0.11063
1.48	-0.00281	1.48	-0.11198
148333	-0.00386	148333	-0.11184
148667	-0.00389	148667	-0.11059
1.49	-0.00238	1.49	-0.10939
149333	-0.000313	149333	-0.10906
149667	0.000748	149667	-0.10925
1.5	0.000232	1.5	-0.10933
150333	-0.00132	150333	-0.10904
150667	-0.00313	150667	-0.10855
1.51	-0.00451	1.51	-0.10816
151333	-0.00475	151333	-0.10798
151667	-0.00339	151667	-0.10784
1.52	-0.000808	1.52	-0.10761
152333	0.00181	152333	-0.10737
152667	0.00343	152667	-0.10711
1.53	0.00378	1.53	-0.10657
153333	0.00293	153333	-0.10576
153667	0.00108	153667	-0.10498
1.54	-0.0012	1.54	-0.10437
154333	-0.00326	154333	-0.10397
154667	-0.00477	154667	-0.10394
1.55	-0.00543	1.55	-0.10438
155333	-0.00496	155333	-0.10518
155667	-0.00327	155667	-0.1062
1.56	-0.000487	1.56	-0.10719
156333	0.00295	156333	-0.10785
156667	0.0061	156667	-0.10789
1.57	0.00779	1.57	-0.10718
157333	0.00737	157333	-0.10598
157667	0.00528	157667	-0.10489
1.58	0.00286	1.58	-0.10434
158333	0.00131	158333	-0.10422
158667	0.000849	158667	-0.10431
1.59	0.00103	1.59	-0.10495
159333	0.00157	159333	-0.10659
159667	0.00242	159667	-0.10897
1.6	0.00351	1.6	-0.11124
160333	0.00485	160333	-0.11279
160667	0.00636	160667	-0.11346
1.61	0.00759	1.61	-0.11321
161333	0.00816	161333	-0.1121
161667	0.00813	161667	-0.1103
1.62	0.00784	1.62	-0.10801
162333	0.00739	162333	-0.10563
162667	0.0067	162667	-0.1039
1.63	0.00577	1.63	-0.10324
163333	0.00465	163333	-0.10331
163667	0.00344	163667	-0.10369
1.64	0.00231	1.64	-0.10444
164333	0.00149	164333	-0.1058
164667	0.000867	164667	-0.10758
1.65	-0.000138	1.65	-0.10911
165333	-0.00197	165333	-0.10987
165667	-0.0044	165667	-0.10983
1.66	-0.00678	1.66	-0.10929
166333	-0.00852	166333	-0.10851
166667	-0.00929	166667	-0.10777
1.67	-0.00905	1.67	-0.10767
167333	-0.0078	167333	-0.10851
167667	-0.00554	167667	-0.10987
1.68	-0.00226	1.68	-0.11109
168333	0.00172	168333	-0.11181
168667	0.00545	168667	-0.11181
1.69	0.00791	1.69	-0.11089
169333	0.00895	169333	-0.10906
169667	0.00939	169667	-0.10659
1.7	0.01014	1.7	-0.10403
170333	0.01135	170333	-0.10204
170667	0.01243	170667	-0.10102
1.71	0.01249	1.71	-0.10072
171333	0.01097	171333	-0.10055
171667	0.00788	171667	-0.10031
1.72	0.00391	1.72	-0.1003
172333	0.000194	172333	-0.10107
172667	-0.00215	172667	-0.10302
1.73	-0.00246	1.73	-0.10585
173333	-0.000827	173333	-0.1086
173667	0.00198	173667	-0.11037
1.74	0.00481	1.74	-0.11091
174333	0.0066	174333	-0.11041
174667	0.00696	174667	-0.1092
1.75	0.0063	1.75	-0.10772
175333	0.0055	175333	-0.10672
175667	0.00539	175667	-0.10689
1.76	0.0059	1.76	-0.10806
176333	0.00621	176333	-0.10924
176667	0.00575	176667	-0.10964
1.77	0.00437	1.77	-0.10927
177333	0.00224	177333	-0.10859
177667	-0.000259	177667	-0.10806
1.78	-0.00255	1.78	-0.10776
178333	-0.00406	178333	-0.10761
178667	-0.00426	178667	-0.10782
1.79	-0.00312	1.79	-0.10877
179333	-0.00136	179333	-0.11062
179667	0.000133	179667	-0.11293
1.8	0.00102	1.8	-0.11484
180333	0.00148	180333	-0.11567
180667	0.00163	180667	-0.11522
1.81	0.00115	1.81	-0.11354
181333	-4.2e-05	181333	-0.111
181667	-0.00129	181667	-0.10849
1.82	-0.00161	1.82	-0.10699
182333	-0.000647	182333	-0.10709
182667	0.000936	182667	-0.10879
1.83	0.00223	1.83	-0.11122
183333	0.00317	183333	-0.11301
183667	0.00434	183667	-0.11343
1.84	0.00591	1.84	-0.11271
184333	0.00736	184333	-0.11145
184667	0.00795	184667	-0.11014
1.85	0.00755	1.85	-0.10906
185333	0.00696	185333	-0.10819
185667	0.00717	185667	-0.10735
1.86	0.00819	1.86	-0.10641
186333	0.00923	186333	-0.10543
186667	0.00953	186667	-0.10484
1.87	0.00902	1.87	-0.10516
187333	0.008	187333	-0.10647
187667	0.00664	187667	-0.10814
1.88	0.00512	1.88	-0.10925
188333	0.00404	188333	-0.10945
188667	0.00401	188667	-0.10915
1.89	0.0047	1.89	-0.10898
189333	0.00528	189333	-0.10923
189667	0.00554	189667	-0.10981
1.9	0.00616	1.9	-0.11053
190333	0.00761	190333	-0.11138
190667	0.0095	190667	-0.11225
1.91	0.01127	1.91	-0.11293
191333	0.01279	191333	-0.11338
191667	0.01402	191667	-0.11364
1.92	0.01448	1.92	-0.11371
192333	0.01343	192333	-0.11391
192667	0.01065	192667	-0.11477
1.93	0.00693	1.93	-0.11623
193333	0.00375	193333	-0.1174
193667	0.00232	193667	-0.11732
1.94	0.00283	1.94	-0.11599
194333	0.0043	194333	-0.11435
194667	0.00537	194667	-0.11323
1.95	0.00541	1.95	-0.11257
195333	0.00486	195333	-0.11167
195667	0.00452	195667	-0.11002
1.96	0.00468	1.96	-0.10808
196333	0.00515	196333	-0.10694
196667	0.00591	196667	-0.10723
1.97	0.00688	1.97	-0.10853
197333	0.00751	197333	-0.10994
197667	0.00712	197667	-0.11081
1.98	0.00537	1.98	-0.11096
198333	0.00263	198333	-0.11079
198667	-7.1e-05	198667	-0.11078
1.99	-0.00167	1.99	-0.11069
199333	-0.00188	199333	-0.10956
199667	-0.000999	199667	-0.10712
2	0.000603	2	-0.10436
200333	0.00247	200333	-0.10237
200667	0.00414	200667	-0.10151
2.01	0.00547	2.01	-0.10195
201333	0.00622	201333	-0.10389
201667	0.0062	201667	-0.10696
2.02	0.00603	2.02	-0.1102
202333	0.00674	202333	-0.11262
202667	0.00846	202667	-0.11393
2.03	0.01035	2.03	-0.11466
203333	0.01197	203333	-0.11519
203667	0.01331	203667	-0.11527
2.04	0.014	2.04	-0.11453
204333	0.01346	204333	-0.11312
204667	0.01181	204667	-0.11165
2.05	0.00999	2.05	-0.11086
205333	0.00904	205333	-0.11117
205667	0.00933	205667	-0.11253
2.06	0.01021	2.06	-0.11447
206333	0.01053	206333	-0.11622
206667	0.00991	206667	-0.11718
2.07	0.0089	2.07	-0.11732
207333	0.0081	207333	-0.11696
207667	0.00766	207667	-0.11606
2.08	0.00751	2.08	-0.11418
208333	0.00749	208333	-0.11142
208667	0.00726	208667	-0.10885
2.09	0.00664	2.09	-0.10756
209333	0.00589	209333	-0.10765
209667	0.00526	209667	-0.10848
2.1	0.00511	2.1	-0.10947
210333	0.00618	210333	-0.11041
210667	0.00881	210667	-0.11135
2.11	0.01201	2.11	-0.11231
211333	0.01411	211333	-0.11314
211667	0.01396	211667	-0.11377
2.12	0.01169	2.12	-0.11429
212333	0.00864	212333	-0.11462
212667	0.00639	212667	-0.11437
2.13	0.00561	2.13	-0.11345
213333	0.00581	213333	-0.11227
213667	0.00597	213667	-0.11114
2.14	0.00538	2.14	-0.11011
214333	0.00415	214333	-0.10944
214667	0.00299	214667	-0.10952
2.15	0.00282	2.15	-0.1103
215333	0.00411	215333	-0.11134
215667	0.00659	215667	-0.11233
2.16	0.00948	2.16	-0.11291
216333	0.01196	216333	-0.11266
216667	0.0134	216667	-0.11175
2.17	0.01338	2.17	-0.11117
217333	0.01199	217333	-0.11148
217667	0.00991	217667	-0.1122
2.18	0.00812	2.18	-0.11282
218333	0.00748	218333	-0.11328
218667	0.00825	218667	-0.11331
2.19	0.01002	2.19	-0.11236
219333	0.01206	219333	-0.11044
219667	0.01362	219667	-0.10843
2.2	0.01431	2.2	-0.10725
220333	0.01423	220333	-0.10699
220667	0.01366	220667	-0.10728
2.21	0.01286	2.21	-0.10799
221333	0.01218	221333	-0.10892
221667	0.01189	221667	-0.10983
2.22	0.01169	2.22	-0.1109
222333	0.01104	222333	-0.11224
222667	0.00973	222667	-0.11338
2.23	0.00794	2.23	-0.1137
223333	0.00616	223333	-0.11321
223667	0.00516	223667	-0.11256
2.24	0.00552	2.24	-0.1125
224333	0.00705	224333	-0.1134
224667	0.00864	224667	-0.1152
2.25	0.00897	2.25	-0.11729
225333	0.00774	225333	-0.11871
225667	0.006	225667	-0.11908
2.26	0.0051	2.26	-0.11877
226333	0.00559	226333	-0.11814
226667	0.00734	226667	-0.11736
2.27	0.01001	2.27	-0.1164
227333	0.01265	227333	-0.11514
227667	0.01378	227667	-0.1138
2.28	0.01252	2.28	-0.11298
228333	0.00939	228333	-0.11283
228667	0.00581	228667	-0.11305
2.29	0.00334	2.29	-0.11347
229333	0.00311	229333	-0.11406
229667	0.00511	229667	-0.1147
2.3	0.0083	2.3	-0.11518
230333	0.0115	230333	-0.11531
230667	0.01381	230667	-0.11518
2.31	0.01458	2.31	-0.11543
231333	0.01363	231333	-0.11657
231667	0.01149	231667	-0.11828
2.32	0.00902	2.32	-0.12002
232333	0.00711	232333	-0.12165
232667	0.00647	232667	-0.12322
2.33	0.00697	2.33	-0.12457
233333	0.00798	233333	-0.12529
233667	0.00899	233667	-0.12517
2.34	0.00965	2.34	-0.12424
234333	0.00967	234333	-0.12286
234667	0.00922	234667	-0.12176
2.35	0.00906	2.35	-0.12148
235333	0.00995	235333	-0.12173
235667	0.01181	235667	-0.12181
2.36	0.01377	2.36	-0.12147
236333	0.01492	236333	-0.12076
236667	0.01508	236667	-0.11952
2.37	0.01491	2.37	-0.11769
237333	0.01499	237333	-0.11577
237667	0.01513	237667	-0.11443
2.38	0.01501	2.38	-0.11392
238333	0.01478	238333	-0.11412
238667	0.01467	238667	-0.1146
2.39	0.01464	2.39	-0.11473
239333	0.01463	239333	-0.11399
239667	0.01481	239667	-0.11255
2.4	0.01542	2.4	-0.11108
240333	0.0165	240333	-0.10996
240667	0.01762	240667	-0.10907
2.41	0.01793	2.41	-0.10833
241333	0.01709	241333	-0.10798
241667	0.01559	241667	-0.10821
2.42	0.01411	2.42	-0.10881
242333	0.01283	242333	-0.10962
242667	0.0116	242667	-0.11085
2.43	0.01027	2.43	-0.11261
243333	0.00913	243333	-0.11445
243667	0.00884	243667	-0.11566
2.44	0.00959	2.44	-0.11577
244333	0.01076	244333	-0.11471
244667	0.01159	244667	-0.11257
2.45	0.01213	2.45	-0.10945
245333	0.0131	245333	-0.1059
245667	0.01493	245667	-0.10285
2.46	0.01696	2.46	-0.1007
246333	0.01799	246333	-0.09906
246667	0.01747	246667	-0.09767
2.47	0.01582	2.47	-0.09671
247333	0.01394	247333	-0.09627
247667	0.01243	247667	-0.0961
2.48	0.01128	2.48	-0.09584
248333	0.01039	248333	-0.09526
248667	0.01003	248667	-0.09402
2.49	0.01051	2.49	-0.09176
249333	0.01151	249333	-0.08837
249667	0.01239	249667	-0.08419
2.5	0.01268	2.5	-0.07998
250333	0.01256	250333	-0.07642
250667	0.01279	250667	-0.07353
2.51	0.01406	2.51	-0.07077
251333	0.01615	251333	-0.06767
251667	0.01825	251667	-0.06415
2.52	0.01974	2.52	-0.06068
252333	0.02043	252333	-0.05786
252667	0.02035	252667	-0.05598
2.53	0.01961	2.53	-0.05489
253333	0.01855	253333	-0.05391
253667	0.01759	253667	-0.05202
2.54	0.01692	2.54	-0.04862
254333	0.01669	254333	-0.04394
254667	0.01704	254667	-0.03864
2.55	0.01775	2.55	-0.03315
255333	0.01821	255333	-0.02744
255667	0.01814	255667	-0.02159
2.56	0.018	2.56	-0.01584
256333	0.01831	256333	-0.01026
256667	0.0187	256667	-0.00468
2.57	0.01837	2.57	0.00101
257333	0.01705	257333	0.00681
257667	0.01515	257667	0.01261
2.58	0.01342	2.58	0.01819
258333	0.01248	258333	0.02378
258667	0.01247	258667	0.03029
2.59	0.0131	2.59	0.03863
259333	0.01363	259333	0.04867
259667	0.01343	259667	0.05924
2.6	0.01289	2.6	0.06918
260333	0.01305	260333	0.0785
260667	0.01409	260667	0.08801
2.61	0.01522	2.61	0.09824
261333	0.01589	261333	0.10885
261667	0.01621	261667	0.1191
2.62	0.01639	2.62	0.12883
262333	0.01642	262333	0.13887
262667	0.01628	262667	0.15013
2.63	0.01573	2.63	0.16257
263333	0.0142	263333	0.17537
263667	0.01139	263667	0.18786
2.64	0.0078	2.64	0.19975
264333	0.00455	264333	0.21125
264667	0.00258	264667	0.22308
2.65	0.00206	2.65	0.2358
265333	0.0024	265333	0.24946
265667	0.00299	265667	0.26395
2.66	0.00378	2.66	0.27973
266333	0.00491	266333	0.29737
266667	0.00617	266667	0.31652
2.67	0.00718	2.67	0.33597
267333	0.00813	267333	0.3549
267667	0.00963	267667	0.37324
2.68	0.01189	2.68	0.39116
268333	0.01422	268333	0.40889
268667	0.01545	268667	0.42695
2.69	0.01463	2.69	0.44575
269333	0.01206	269333	0.46522
269667	0.00924	269667	0.48513
2.7	0.00739	2.7	0.50554
270333	0.00675	270333	0.5268
270667	0.00719	270667	0.54911
2.71	0.00831	2.71	0.57219
271333	0.0091	271333	0.5954
271667	0.00881	271667	0.61817
2.72	0.0077	2.72	0.64035
272333	0.0064	272333	0.66225
272667	0.00534	272667	0.68435
2.73	0.00479	2.73	0.70698
273333	0.00451	273333	0.73024
273667	0.00412	273667	0.75445
2.74	0.00387	2.74	0.78003
274333	0.00416	274333	0.80675
274667	0.00477	274667	0.83373
2.75	0.00508	2.75	0.86032
275333	0.00465	275333	0.88679
275667	0.00346	275667	0.91389
2.76	0.00182	2.76	0.94236
276333	0.000106	276333	0.97275
276667	-0.00156	276667	100516
2.77	-0.00359	2.77	103881
277333	-0.00637	277333	107253
277667	-0.00951	277667	110596
2.78	-0.01202	2.78	113979
278333	-0.01301	278333	117469
278667	-0.01242	278667	121039
2.79	-0.01103	2.79	124614
279333	-0.00992	279333	12817
279667	-0.00996	279667	131761
2.8	-0.01141	2.8	135484
280333	-0.01394	280333	139378
280667	-0.01702	280667	143406
2.81	-0.02039	2.81	147523
281333	-0.02395	281333	151726
281667	-0.02776	281667	156018
2.82	-0.03202	2.82	160394
282333	-0.03676	282333	164853
282667	-0.04185	282667	169426
2.83	-0.04716	2.83	174168
283333	-0.05251	283333	179121
283667	-0.05785	283667	184283
2.84	-0.06319	2.84	189634
284333	-0.06864	284333	195143
284667	-0.07428	284667	200804
2.85	-0.07993	2.85	206664
285333	-0.08537	285333	212767
285667	-0.09095	285667	219108
2.86	-0.09735	2.86	225666
286333	-0.10491	286333	232448
286667	-0.11332	286667	23948
2.87	-0.12183	2.87	246794
287333	-0.12985	287333	254428
287667	-0.13703	287667	262403
2.88	-0.14296	2.88	270727
288333	-0.1476	288333	279401
288667	-0.15174	288667	28844
2.89	-0.15635	2.89	297884
289333	-0.16151	289333	307779
289667	-0.16638	289667	31814
2.9	-0.17007	2.9	328981
290333	-0.17238	290333	340319
290667	-0.17374	290667	35212
2.91	-0.17451	2.91	364305
291333	-0.17466	291333	376851
291667	-0.17419	291667	389801
2.92	-0.17355	2.92	403183
292333	-0.17337	292333	416991
292667	-0.17364	292667	431191
2.93	-0.17371	2.93	44574
293333	-0.173	293333	460633
293667	-0.17142	293667	475918
2.94	-0.16936	2.94	491626
294333	-0.1673	294333	507706
294667	-0.1657	294667	524074
2.95	-0.16507	2.95	540702
295333	-0.1659	295333	557622
295667	-0.1682	295667	57486
2.96	-0.17111	2.96	59238
296333	-0.17363	296333	610079
296667	-0.17576	296667	62786
2.97	-0.17867	2.97	645705
297333	-0.18342	297333	663613
297667	-0.18983	297667	681537
2.98	-0.19688	2.98	699384
298333	-0.20373	298333	717088
298667	-0.2103	298667	734681
2.99	-0.21677	2.99	752263
299333	-0.22281	299333	769904
299667	-0.22785	299667	787581
3	-0.2319	3	805203
300333	-0.2355	300333	822701
300667	-0.23928	300667	840051
3.01	-0.24384	3.01	857222
301333	-0.24944	301333	874163
301667	-0.25562	301667	890834
3.02	-0.26153	3.02	907214
302333	-0.26664	302333	92326
302667	-0.27095	302667	938914
3.03	-0.27468	3.03	954158
303333	-0.27777	303333	969024
303667	-0.27977	303667	983538
3.04	-0.2802	3.04	997701
304333	-0.27943	304333	1011482
304667	-0.27881	304667	102485
3.05	-0.27993	3.05	1037802
305333	-0.28376	305333	1050325
305667	-0.29011	305667	1062371
3.06	-0.29779	3.06	1073891
306333	-0.3052	306333	1084841
306667	-0.31083	306667	1095179
3.07	-0.31386	3.07	1104917
307333	-0.31445	307333	111414
307667	-0.31333	307667	1122943
3.08	-0.31155	3.08	1131369
308333	-0.31063	308333	1139399
308667	-0.31201	308667	1146958
3.09	-0.31601	3.09	1153969
309333	-0.32149	309333	116041
309667	-0.32642	309667	1166301
3.1	-0.32923	3.1	1171658
310333	-0.32979	310333	11765
310667	-0.32876	310667	1180869
3.11	-0.3267	3.11	1184799
311333	-0.32421	311333	1188288
311667	-0.32215	311667	1191299
3.12	-0.32126	3.12	1193796
312333	-0.32168	312333	1195815
312667	-0.32317	312667	1197446
3.13	-0.32537	3.13	1198718
313333	-0.32799	313333	1199565
313667	-0.33081	313667	11999
3.14	-0.33337	3.14	1199714
314333	-0.33494	314333	1199101
314667	-0.33513	314667	1198154
3.15	-0.33444	3.15	1196877
315333	-0.33355	315333	1195196
315667	-0.33244	315667	1193062
3.16	-0.33079	3.16	1190488
316333	-0.32859	316333	1187509
316667	-0.32612	316667	1184174
3.17	-0.32373	3.17	1180514
317333	-0.32191	317333	1176495
317667	-0.32095	317667	1172057
3.18	-0.32039	3.18	1167222
318333	-0.31936	318333	1162045
318667	-0.31747	318667	1156542
3.19	-0.3151	3.19	1150705
319333	-0.31286	319333	1144539
319667	-0.31102	319667	1138067
3.2	-0.30939	3.2	1131289
320333	-0.30755	320333	1124188
320667	-0.30515	320667	1116781
3.21	-0.30219	3.21	1109112
321333	-0.29903	321333	1101171
321667	-0.29597	321667	1092903
3.22	-0.29308	3.22	1084284
322333	-0.29027	322333	1075343
322667	-0.2873	322667	1066147
3.23	-0.28411	3.23	1056755
323333	-0.28098	323333	1047215
323667	-0.27801	323667	1037586
3.24	-0.27495	3.24	1027965
324333	-0.27169	324333	1018414
324667	-0.26859	324667	1008888
3.25	-0.26651	3.25	999271
325333	-0.26585	325333	989479
325667	-0.26599	325667	979517
3.26	-0.26585	3.26	969464
326333	-0.2647	326333	959403
326667	-0.26215	326667	949382
3.27	-0.25786	3.27	939414
327333	-0.25146	327333	929488
327667	-0.24265	327667	919563
3.28	-0.23169	3.28	909567
328333	-0.22029	328333	899442
328667	-0.2114	328667	889184
3.29	-0.20705	3.29	878855
329333	-0.20652	329333	868556
329667	-0.20765	329667	858418
3.3	-0.20912	3.3	84853
330333	-0.21051	330333	838862
330667	-0.21124	330667	82931
3.31	-0.21062	3.31	819811
331333	-0.20833	331333	810368
331667	-0.20476	331667	800961
3.32	-0.20053	3.32	791539
332333	-0.19615	332333	78209
332667	-0.19185	332667	772694
3.33	-0.18753	3.33	763461
333333	-0.18282	333333	754439
333667	-0.17756	333667	745607
3.34	-0.17188	3.34	736938
334333	-0.1659	334333	728424
334667	-0.16003	334667	720044
3.35	-0.15523	3.35	711759
335333	-0.15214	335333	703561
335667	-0.15014	335667	695488
3.36	-0.14819	3.36	687559
336333	-0.14601	336333	679718
336667	-0.14371	336667	671895
3.37	-0.14097	3.37	664085
337333	-0.13708	337333	656348
337667	-0.13197	337667	648801
3.38	-0.12662	3.38	64154
338333	-0.12227	338333	634544
338667	-0.11915	338667	627699
3.39	-0.11647	3.39	620922
339333	-0.11328	339333	6142
339667	-0.10879	339667	607533
3.4	-0.1024	3.4	60093
340333	-0.0943	340333	594449
340667	-0.08576	340667	588162
3.41	-0.07851	3.41	5821
341333	-0.07372	341333	576237
341667	-0.07136	341667	57048
3.42	-0.07015	3.42	564705
342333	-0.06828	342333	558858
342667	-0.06434	342667	552999
3.43	-0.05804	3.43	547223
343333	-0.05008	343333	541596
343667	-0.04166	343667	536173
3.44	-0.03371	3.44	531003
344333	-0.02663	344333	526072
344667	-0.02063	344667	521269
3.45	-0.01583	3.45	516452
345333	-0.01221	345333	511552
345667	-0.00953	345667	506625
3.46	-0.00712	3.46	501762
346333	-0.00382	346333	497019
346667	0.00112	346667	492453
3.47	0.00738	3.47	488117
347333	0.01406	347333	483967
347667	0.02046	347667	479852
3.48	0.02636	3.48	475668
348333	0.03193	348333	471441
348667	0.03774	348667	467266
3.49	0.04434	3.49	463215
349333	0.05165	349333	459339
349667	0.05909	349667	455652
3.5	0.06621	3.5	452107
350333	0.07313	350333	448613
350667	0.08024	350667	445108
3.51	0.08768	3.51	441578
351333	0.09513	351333	438027
351667	0.10209	351667	434472
3.52	0.10836	3.52	430959
352333	0.11406	352333	427539
352667	0.11944	352667	424255
3.53	0.12493	3.53	421123
353333	0.13103	353333	418113
353667	0.13802	353667	415173
3.54	0.14551	3.54	412244
354333	0.15285	354333	409274
354667	0.15979	354667	406241
3.55	0.16642	3.55	403181
355333	0.17286	355333	400179
355667	0.17909	355667	397303
3.56	0.1848	3.56	39454
356333	0.18954	356333	391828
356667	0.19297	356667	389128
3.57	0.19504	3.57	386453
357333	0.19602	357333	383837
357667	0.19605	357667	381318
3.58	0.19488	3.58	378933
358333	0.1923	358333	376653
358667	0.18828	358667	374381
3.59	0.18255	3.59	372053
359333	0.17442	359333	369685
359667	0.16365	359667	367333
3.6	0.15079	3.6	365036
360333	0.13673	360333	362799
360667	0.12202	360667	360624
3.61	0.10644	3.61	35851
361333	0.0897	361333	356407
361667	0.07199	361667	354268
3.62	0.05364	3.62	352149
362333	0.03481	362333	350145
362667	0.01586	362667	348266
3.63	-0.00279	3.63	346445
363333	-0.02076	363333	344624
363667	-0.0377	363667	342759
3.64	-0.05368	3.64	340793
364333	-0.0695	364333	338714
364667	-0.08604	364667	336591
3.65	-0.10317	3.65	3345
365333	-0.11942	365333	332492
365667	-0.1331	365667	330621
3.66	-0.14389	3.66	328906
366333	-0.15282	366333	327287
366667	-0.1612	366667	325685
3.67	-0.16992	3.67	324078
367333	-0.17904	367333	32249
367667	-0.18784	367667	320956
3.68	-0.19579	3.68	319474
368333	-0.203	368333	318012
368667	-0.20934	368667	316559
3.69	-0.21431	3.69	315129
369333	-0.21796	369333	313689
369667	-0.22106	369667	312161
3.7	-0.22439	3.7	310513
370333	-0.22845	370333	308814
370667	-0.23369	370667	307172
3.71	-0.24029	3.71	305621
371333	-0.24751	371333	304108
371667	-0.25361	371667	302567
3.72	-0.25717	3.72	301009
372333	-0.25836	372333	299513
372667	-0.25875	372667	298153
3.73	-0.25969	3.73	296934
373333	-0.26139	373333	295813
373667	-0.26321	373667	294735
3.74	-0.26465	3.74	293644
374333	-0.266	374333	292504
374667	-0.26787	374667	291313
3.75	-0.27036	3.75	290097
375333	-0.27314	375333	28888
375667	-0.27609	375667	287668
3.76	-0.27938	3.76	286471
376333	-0.28303	376333	285328
376667	-0.28688	376667	284238
3.77	-0.29063	3.77	283126
377333	-0.29418	377333	281899
377667	-0.29777	377667	280539
3.78	-0.30133	3.78	27912
378333	-0.3041	378333	277746
378667	-0.30528	378667	276483
3.79	-0.30519	3.79	275349
379333	-0.30512	379333	274333
379667	-0.30601	379667	273392
3.8	-0.30781	3.8	272467
380333	-0.31003	380333	271492
380667	-0.31245	380667	270414
3.81	-0.31483	3.81	269235
381333	-0.31626	381333	268023
381667	-0.31584	381667	266841
3.82	-0.31364	3.82	265684
382333	-0.31073	382333	264538
382667	-0.30844	382667	263429
3.83	-0.30733	3.83	262388
383333	-0.30709	383333	261423
383667	-0.30724	383667	260522
3.84	-0.30772	3.84	259668
384333	-0.30892	384333	258856
384667	-0.31103	384667	25808
3.85	-0.31375	3.85	257327
385333	-0.31672	385333	256569
385667	-0.31947	385667	255787
3.86	-0.32138	3.86	254997
386333	-0.32235	386333	254213
386667	-0.32294	386667	253411
3.87	-0.32373	3.87	25256
387333	-0.32493	387333	251649
387667	-0.32642	387667	250689
3.88	-0.32797	3.88	249688
388333	-0.32928	388333	24866
388667	-0.3302	388667	247641
3.89	-0.33067	3.89	246649
389333	-0.33035	389333	245673
389667	-0.3291	389667	244717
3.9	-0.32777	3.9	243798
390333	-0.32755	390333	242913
390667	-0.32856	390667	242031
3.91	-0.32998	3.91	241104
391333	-0.3312	391333	240099
391667	-0.33198	391667	239054
3.92	-0.33193	3.92	238049
392333	-0.33073	392333	237111
392667	-0.32866	392667	236189
3.93	-0.32651	3.93	235242
393333	-0.32512	393333	234306
393667	-0.32487	393667	233445
3.94	-0.32528	3.94	232691
394333	-0.32546	394333	232022
394667	-0.32524	394667	231394
3.95	-0.32539	3.95	230756
395333	-0.32669	395333	230058
395667	-0.32908	395667	229281
3.96	-0.33194	3.96	228464
396333	-0.33473	396333	227674
396667	-0.33733	396667	226956
3.97	-0.33977	3.97	226313
397333	-0.34171	397333	225708
397667	-0.34247	397667	225092
3.98	-0.34163	3.98	224428
398333	-0.33945	398333	223703
398667	-0.33684	398667	222937
3.99	-0.33482	3.99	22218
399333	-0.33406	399333	22145
399667	-0.33457	399667	220696
4	-0.3357	4	219893
400333	-0.33704	400333	219101
400667	-0.33859	400667	218396
4.01	-0.34023	4.01	217763
401333	-0.34165	401333	217081
401667	-0.34269	401667	216239
4.02	-0.34326	4.02	215265
402333	-0.34332	402333	214314
402667	-0.34318	402667	213522
4.03	-0.34324	4.03	212909
403333	-0.34364	403333	212398
403667	-0.34433	403667	21189
4.04	-0.3454	4.04	211326
404333	-0.347	404333	210702
404667	-0.34892	404667	21006
4.05	-0.35076	4.05	209452
405333	-0.35214	405333	208875
405667	-0.35276	405667	208248
4.06	-0.35266	4.06	207479
406333	-0.35208	406333	20657
406667	-0.35134	406667	205623
4.07	-0.35069	4.07	204751
407333	-0.35029	407333	204009
407667	-0.35027	407667	203395
4.08	-0.35087	4.08	202872
408333	-0.35219	408333	202371
408667	-0.35406	408667	201835
4.09	-0.35618	4.09	201251
409333	-0.35835	409333	200624
409667	-0.36031	409667	199964
4.1	-0.36137	4.1	19927
410333	-0.36097	410333	198532
410667	-0.35934	410667	197743
4.11	-0.35745	4.11	196946
411333	-0.35615	411333	196205
411667	-0.35565	411667	195544
4.12	-0.35566	4.12	194934
412333	-0.35587	412333	194373
412667	-0.3562	412667	193901
4.13	-0.35648	4.13	193495
413333	-0.35629	413333	193063
413667	-0.35528	413667	192552
4.14	-0.3538	4.14	19198
414333	-0.35275	414333	191373
414667	-0.3529	414667	190736
4.15	-0.35426	4.15	190073
415333	-0.35591	415333	189394
415667	-0.35682	415667	188733
4.16	-0.35681	4.16	188132
416333	-0.35654	416333	187569
416667	-0.35676	416667	186977
4.17	-0.35784	4.17	186331
417333	-0.35967	417333	18565
417667	-0.36195	417667	184957
4.18	-0.36424	4.18	184286
418333	-0.36608	418333	183676
418667	-0.36721	418667	183134
4.19	-0.36768	4.19	182643
419333	-0.36777	419333	18218
419667	-0.3678	419667	181734
4.2	-0.36808	4.2	181312
420333	-0.36886	420333	180946
420667	-0.37027	420667	180642
4.21	-0.37229	4.21	180336
421333	-0.37465	421333	179925
421667	-0.3764	421667	179353
4.22	-0.37672	4.22	178657
422333	-0.37602	422333	177927
422667	-0.37532	422667	177242
4.23	-0.37514	4.23	176627
423333	-0.37533	423333	176038
423667	-0.3756	423667	175429
4.24	-0.37568	4.24	174782
424333	-0.37529	424333	174096
424667	-0.37412	424667	1734
4.25	-0.37212	4.25	172746
425333	-0.36971	425333	172153
425667	-0.36744	425667	171587
4.26	-0.36595	4.26	171017
426333	-0.3659	426333	170431
426667	-0.36776	426667	169824
4.27	-0.3712	4.27	169237
427333	-0.37521	427333	168728
427667	-0.37878	427667	168306
4.28	-0.38125	4.28	167912
428333	-0.38253	428333	167493
428667	-0.38293	428667	167052
4.29	-0.38273	4.29	166603
429333	-0.38225	429333	166125
429667	-0.38186	429667	165607
4.3	-0.38162	4.3	165098
430333	-0.38116	430333	164637
430667	-0.38042	430667	164198
4.31	-0.37989	4.31	163728
431333	-0.38	431333	163191
431667	-0.38058	431667	162594
4.32	-0.38137	4.32	161972
432333	-0.38258	432333	161353
432667	-0.38451	432667	160763
4.33	-0.3871	4.33	160252
433333	-0.38977	433333	159855
433667	-0.39171	433667	159526
4.34	-0.3922	4.34	159138
434333	-0.39118	434333	158592
434667	-0.38941	434667	157891
4.35	-0.38795	4.35	15712
435333	-0.38739	435333	15638
435667	-0.38795	435667	155728
4.36	-0.38967	4.36	155161
436333	-0.39216	436333	154632
436667	-0.39449	436667	154113
4.37	-0.39578	4.37	153627
437333	-0.39598	437333	15322
437667	-0.39585	437667	15289
4.38	-0.39599	4.38	15259
438333	-0.39625	438333	152267
438667	-0.39613	438667	151892
4.39	-0.39535	4.39	151468
439333	-0.39399	439333	151025
439667	-0.39257	439667	150602
4.4	-0.39176	4.4	150227
440333	-0.39171	440333	149897
440667	-0.39212	440667	149571
4.41	-0.39282	4.41	149184
441333	-0.39382	441333	14871
441667	-0.39495	441667	148183
4.42	-0.39599	4.42	147662
442333	-0.39691	442333	147178
442667	-0.39789	442667	146695
4.43	-0.39903	4.43	14614
443333	-0.40022	443333	145475
443667	-0.40141	443667	14474
4.44	-0.40257	4.44	144036
444333	-0.40347	444333	143452
444667	-0.40368	444667	142995
4.45	-0.40303	4.45	142598
445333	-0.40202	445333	142194
445667	-0.40134	445667	141774
4.46	-0.40142	4.46	141399
446333	-0.40236	446333	141114
446667	-0.40416	446667	140873
4.47	-0.40656	4.47	140568
447333	-0.40886	447333	140138
447667	-0.41026	447667	139627
4.48	-0.41042	4.48	139147
448333	-0.40972	448333	138788
448667	-0.40875	448667	138551
4.49	-0.40772	4.49	138383
449333	-0.4066	449333	138243
449667	-0.40552	449667	138081
4.5	-0.40502	4.5	137821
450333	-0.40569	450333	137417
450667	-0.40755	450667	136881
4.51	-0.41002	4.51	136268
451333	-0.41236	451333	135641
451667	-0.41372	451667	135042
4.52	-0.41337	4.52	134475
452333	-0.41147	452333	133915
452667	-0.40889	452667	133335
4.53	-0.40649	4.53	132714
453333	-0.40494	453333	132067
453667	-0.40461	453667	131464
4.54	-0.40553	4.54	130987
454333	-0.40741	454333	13066
454667	-0.40955	454667	130424
4.55	-0.41081	4.55	130193
455333	-0.41058	455333	129902
455667	-0.40943	455667	12955
4.56	-0.40841	4.56	129192
456333	-0.40813	456333	128862
456667	-0.40848	456667	128522
4.57	-0.40907	4.57	128124
457333	-0.40987	457333	127684
457667	-0.41099	457667	127257
4.58	-0.41207	4.58	126861
458333	-0.41279	458333	126449
458667	-0.41368	458667	125948
4.59	-0.41532	4.59	12533
459333	-0.41699	459333	124641
459667	-0.41725	459667	123998
4.6	-0.41543	4.6	123526
460333	-0.41189	460333	123259
460667	-0.40769	460667	123116
4.61	-0.40423	4.61	122972
461333	-0.40231	461333	12272
461667	-0.40165	461667	122331
4.62	-0.40167	4.62	12187
462333	-0.40203	462333	121405
462667	-0.40249	462667	120931
4.63	-0.40305	4.63	120415
463333	-0.40404	463333	119882
463667	-0.40573	463667	119409
4.64	-0.40799	4.64	119064
464333	-0.41034	464333	118846
464667	-0.41229	464667	118674
4.65	-0.41364	4.65	118466
465333	-0.41449	465333	118183
465667	-0.41489	465667	117827
4.66	-0.41481	4.66	117416
466333	-0.4143	466333	116975
466667	-0.41324	466667	11653
4.67	-0.41134	4.67	116108
467333	-0.40865	467333	115716
467667	-0.40581	467667	115355
4.68	-0.40369	4.68	115034
468333	-0.40289	468333	114764
468667	-0.40326	468667	114526
4.69	-0.4038	4.69	114269
469333	-0.40355	469333	113975
469667	-0.40248	469667	113673
4.7	-0.40078	4.7	11338
470333	-0.39829	470333	113071
470667	-0.39538	470667	112696
4.71	-0.39338	4.71	112224
471333	-0.39334	471333	111655
471667	-0.39498	471667	11102
4.72	-0.3972	4.72	110386
472333	-0.39914	472333	109831
472667	-0.40048	472667	109377
4.73	-0.40108	4.73	109002
473333	-0.40087	473333	108699
473667	-0.40011	473667	108481
4.74	-0.39956	4.74	108331
474333	-0.39979	474333	108191
474667	-0.40064	474667	108012
4.75	-0.40152	4.75	107781
475333	-0.40199	475333	107483
475667	-0.40179	475667	107104
4.76	-0.40092	4.76	106663
476333	-0.3997	476333	106195
476667	-0.39853	476667	10572
4.77	-0.39754	4.77	105245
477333	-0.39671	477333	10477
477667	-0.39599	477667	104312
4.78	-0.39525	4.78	103908
478333	-0.39438	478333	103586
478667	-0.39327	478667	103318
4.79	-0.39189	4.79	103033
479333	-0.39066	479333	102687
479667	-0.39024	479667	102309
4.8	-0.3907	4.8	101946
480333	-0.39168	480333	101614
480667	-0.39291	480667	1013
4.81	-0.39412	4.81	100997
481333	-0.39481	481333	100696
481667	-0.39477	481667	100379
4.82	-0.39454	4.82	100025
482333	-0.39487	482333	0.99646
482667	-0.39594	482667	0.99295
4.83	-0.39699	4.83	0.98996
483333	-0.39701	483333	0.98722
483667	-0.39578	483667	0.98437
4.84	-0.39411	4.84	0.98133
484333	-0.393	484333	0.97818
484667	-0.39295	484667	0.97491
4.85	-0.39373	4.85	0.9715
485333	-0.39464	485333	0.96806
485667	-0.39512	485667	0.96482
4.86	-0.395	4.86	0.96157
486333	-0.39414	486333	0.95751
486667	-0.39249	486667	0.95219
4.87	-0.39051	4.87	0.94623
487333	-0.38896	487333	0.94116
487667	-0.38835	487667	0.9379
4.88	-0.38876	4.88	0.93581
488333	-0.38958	488333	0.93381
488667	-0.38963	488667	0.93179
4.89	-0.38813	4.89	0.9303
489333	-0.3855	489333	0.92934
489667	-0.38287	489667	0.92813
4.9	-0.38106	4.9	0.92578
490333	-0.38006	490333	0.92223
490667	-0.3792	490667	0.91802
4.91	-0.37792	4.91	0.91365
491333	-0.37632	491333	0.90929
491667	-0.37493	491667	0.90496
4.92	-0.374	4.92	0.9006
492333	-0.37347	492333	0.89627
492667	-0.37327	492667	0.89219
4.93	-0.37353	4.93	0.88827
493333	-0.37443	493333	0.88402
493667	-0.37574	493667	0.87929
4.94	-0.37699	4.94	0.87465
494333	-0.37778	494333	0.87103
494667	-0.37773	494667	0.86892
4.95	-0.37648	4.95	0.86789
495333	-0.37418	495333	0.86684
495667	-0.37176	495667	0.86495
4.96	-0.3702	4.96	0.86231
496333	-0.36994	496333	0.85952
496667	-0.37082	496667	0.85692
4.97	-0.37176	4.97	0.85442
497333	-0.37132	497333	0.85171
497667	-0.36904	497667	0.8487
4.98	-0.36571	4.98	0.8457
498333	-0.36237	498333	0.84296
498667	-0.3596	498667	0.84018
4.99	-0.35746	4.99	0.83669
499333	-0.35597	499333	0.83229
499667	-0.3552	499667	0.82751
5	-0.35504	5	0.8231
500333	-0.35515	500333	0.81959
500667	-0.35503	500667	0.81706
5.01	-0.35412	5.01	0.81528
501333	-0.35209	501333	0.81394
501667	-0.34932	501667	0.81278
5.02	-0.34679	5.02	0.81135
502333	-0.34547	502333	0.80923
502667	-0.34552	502667	0.80639
5.03	-0.34611	5.03	0.80333
503333	-0.34623	503333	0.80057
503667	-0.34547	503667	0.79815
5.04	-0.34439	5.04	0.79565
504333	-0.34384	504333	0.79266
504667	-0.34446	504667	0.78911
5.05	-0.34653	5.05	0.78531
505333	-0.34961	505333	0.78176
505667	-0.35243	505667	0.77871
5.06	-0.35378	5.06	0.77614
506333	-0.35334	506333	0.77395
506667	-0.35179	506667	0.77203
5.07	-0.35008	5.07	0.77036
507333	-0.34868	507333	0.76911
507667	-0.34749	507667	0.76855
5.08	-0.34601	5.08	0.76865
508333	-0.34388	508333	0.76886
508667	-0.34113	508667	0.76845
5.09	-0.33802	5.09	0.76695
509333	-0.33486	509333	0.76448
509667	-0.33212	509667	0.7616
5.1	-0.33013	5.1	0.75894
510333	-0.32871	510333	0.757
510667	-0.3275	510667	0.75605
5.11	-0.32644	5.11	0.75594
511333	-0.32572	511333	0.75626
511667	-0.32574	511667	0.75659
5.12	-0.32672	5.12	0.75657
512333	-0.32793	512333	0.75626
512667	-0.3282	512667	0.75605
5.13	-0.32706	5.13	0.75616
513333	-0.32496	513333	0.75631
513667	-0.32275	513667	0.75622
5.14	-0.32121	5.14	0.75612
514333	-0.32055	514333	0.75655
514667	-0.32031	514667	0.75792
5.15	-0.31976	5.15	0.76009
515333	-0.31825	515333	0.76251
515667	-0.31561	515667	0.76457
5.16	-0.31209	5.16	0.76598
516333	-0.30814	516333	0.76701
516667	-0.30456	516667	0.76844
5.17	-0.30232	5.17	0.77102
517333	-0.30168	517333	0.7747
517667	-0.30191	517667	0.77852
5.18	-0.3022	5.18	0.7814
518333	-0.30213	518333	0.78318
518667	-0.30167	518667	0.7848
5.19	-0.30082	5.19	0.78761
519333	-0.29929	519333	0.79223
519667	-0.29668	519667	0.79828
5.2	-0.29301	5.2	0.80478
520333	-0.28882	520333	0.8109
520667	-0.28476	520667	0.81661
5.21	-0.2814	5.21	0.82252
521333	-0.27905	521333	0.82923
521667	-0.27763	521667	0.83733
5.22	-0.27662	5.22	0.84729
522333	-0.27545	522333	0.8592
522667	-0.274	522667	0.87264
5.23	-0.27271	5.23	0.88691
523333	-0.2721	523333	0.90148
523667	-0.27222	523667	0.91641
5.24	-0.27268	5.24	0.93216
524333	-0.27311	524333	0.94893
524667	-0.27322	524667	0.96684
5.25	-0.27242	5.25	0.98645
525333	-0.27002	525333	100863
525667	-0.26609	525667	103397
5.26	-0.26145	5.26	10624
526333	-0.2572	526333	10932
526667	-0.25432	526667	112549
5.27	-0.25301	5.27	115894
527333	-0.25263	527333	119394
527667	-0.25248	527667	123105
5.28	-0.25229	5.28	127061
528333	-0.25184	528333	131293
528667	-0.25052	528667	13581
5.29	-0.24773	5.29	140576
529333	-0.24369	529333	145515
529667	-0.23955	529667	150533
5.3	-0.23655	5.3	155539
530333	-0.23484	530333	160497
530667	-0.23308	530667	16545
5.31	-0.2299	5.31	170496
531333	-0.22551	531333	17573
531667	-0.22134	531667	181163
5.32	-0.21856	5.32	18671
532333	-0.21719	532333	192266
532667	-0.21626	532667	197766
5.33	-0.21479	5.33	203192
533333	-0.21239	533333	2086
533667	-0.20898	533667	214103
5.34	-0.20462	5.34	219822
534333	-0.19954	534333	225807
534667	-0.19404	534667	231984
5.35	-0.18872	5.35	238212
535333	-0.18448	535333	244362
535667	-0.18178	535667	250337
5.36	-0.18027	5.36	256033
536333	-0.17926	536333	261337
536667	-0.17805	536667	266141
5.37	-0.17621	5.37	27037
537333	-0.1739	537333	273971
537667	-0.17156	537667	276895
5.38	-0.16957	5.38	279105
538333	-0.16834	538333	28062
538667	-0.16839	538667	281518
5.39	-0.16966	5.39	281886
539333	-0.17101	539333	281816
539667	-0.17092	539667	281459
5.4	-0.16834	5.4	28104
540333	-0.16278	540333	280789
540667	-0.15463	540667	280872
5.41	-0.14532	5.41	281405
541333	-0.13643	541333	282554
541667	-0.12879	541667	284572
5.42	-0.12265	5.42	287754
542333	-0.11774	542333	292484
542667	-0.11348	542667	29944
5.43	-0.10946	5.43	309737
543333	-0.10543	543333	324904
543667	-0.10113	543667	346715
5.44	-0.09636	5.44	37688
544333	-0.09088	544333	416674
544667	-0.08415	544667	466537
5.45	-0.07476	5.45	525713
545333	-0.05824	545333	592028
545667	-0.02313	545667	662016
5.46	0.05391	5.46	731421
546333	0.21295	546333	795874
546667	0.51184	546667	851505
5.47	101866	5.47	895452
547333	179499	547333	926211
547667	287667	547667	943727
5.48	426127	5.48	949236
548333	590527	548333	944965
548667	772739	548667	933708
5.49	961614	5.49	91834
549333	1144258	549333	90149
549667	1307792	549667	885394
5.5	1441145	5.5	871803
550333	1536518	550333	861912
550667	1590245	550667	856427
5.51	1602827	5.51	855674
551333	1578158	551333	859668
551667	1522379	551667	868231
5.52	1442688	5.52	88111
552333	1346331	552333	897991
552667	1240029	552667	918464
5.53	1129775	5.53	942019
553333	1020654	553333	968079
553667	916615	553667	996068
5.54	820323	5.54	1025441
554333	733224	554333	1055599
554667	655792	554667	108579
5.55	587846	5.55	1115113
555333	528796	555333	1142617
555667	477821	555667	1167391
5.56	433993	5.56	1188624
556333	396327	556333	1205684
556667	363802	556667	1218195
5.57	335426	5.57	1226049
557333	310339	557333	1229433
557667	287864	557667	1228824
5.58	267493	5.58	1224948
558333	248872	558333	1218667
558667	231814	558667	1210838
5.59	216291	5.59	1202222
559333	202356	559333	1193485
559667	190019	559667	1185199
5.6	179197	5.6	1177773
560333	169777	560333	1171363
560667	16164	560667	1165835
5.61	154609	5.61	1160819
561333	148494	561333	1155828
561667	143188	561667	1150312
5.62	138639	5.62	1143645
562333	134766	562333	1135196
562667	131502	562667	1124482
5.63	128955	5.63	1111232
563333	127455	563333	1095308
563667	127293	563667	1076609
5.64	128369	5.64	1055102
564333	130152	564333	1030933
564667	131941	564667	1004421
5.65	133162	5.65	975985
565333	133551	565333	946093
565667	133186	565667	915223
5.66	132397	5.66	883821
566333	131633	566333	852312
566667	131301	566667	821122
5.67	131678	5.67	790684
567333	132916	567333	761413
567667	135073	567667	733627
5.68	138155	5.68	707477
568333	142169	568333	683001
568667	147063	568667	660217
5.69	152628	5.69	639145
569333	15854	569333	619771
569667	164487	569667	602027
5.7	170223	5.7	5858
570333	175532	570333	570981
570667	180222	570667	557481
5.71	184114	5.71	545258
571333	187049	571333	534322
571667	188949	571667	524684
5.72	189914	5.72	516292
572333	190193	572333	508972
572667	190067	572667	502482
5.73	189703	5.73	496646
573333	18911	573333	491429
573667	18822	573667	486906
5.74	186993	5.74	483158
574333	185486	574333	480134
574667	183833	574667	477633
5.75	182182	5.75	475442
575333	18068	575333	473456
575667	179455	575667	471648
5.76	178639	5.76	469987
576333	178497	576333	468356
576667	179556	576667	466582
5.77	182689	5.77	464577
577333	189102	577333	462382
577667	200107	577667	46005
5.78	216773	5.78	457562
578333	239673	578333	454893
578667	268776	578667	45202
5.79	303373	5.79	448878
579333	342055	579333	445364
579667	3828	579667	441392
5.8	423238	5.8	436879
580333	461051	580333	431746
580667	494332	580667	425964
5.81	521803	5.81	419583
581333	542876	581333	41274
581667	557612	581667	405633
5.82	566545	5.82	398421
582333	570463	582333	391194
582667	570276	582667	384026
5.83	566923	5.83	377008
583333	561241	583333	37023
583667	553928	583667	363818
5.84	545574	5.84	357949
584333	536651	584333	352798
584667	527502	584667	348489
5.85	518376	5.85	345078
585333	50948	585333	342541
585667	500968	585667	340721
5.86	492919	5.86	339375
586333	485334	586333	338252
586667	478148	586667	337084
5.87	47126	5.87	335542
587333	464562	587333	333284
587667	457972	587667	330013
5.88	451464	5.88	325466
588333	445028	588333	319416
588667	438589	588667	31173
5.89	432032	5.89	302435
589333	425279	589333	291713
589667	418286	589667	279793
5.9	411061	5.9	266837
590333	403686	590333	252903
590667	396267	590667	238049
5.91	388867	5.91	222437
591333	381517	591333	206333
591667	374244	591667	190028
5.92	367055	5.92	173803
592333	359944	592333	157944
592667	35296	592667	142733
5.93	346212	5.93	128415
593333	339791	593333	115193
593667	333709	593667	103259
5.94	327898	5.94	0.92782
594333	322268	594333	0.83858
594667	316783	594667	0.76467
5.95	311479	5.95	0.70474
595333	306386	595333	0.65663
595667	301455	595667	0.61832
5.96	296589	5.96	0.58853
596333	291716	596333	0.56651
596667	286834	596667	0.55093
5.97	281975	5.97	0.53952
597333	277158	597333	0.52987
597667	272362	597667	0.52044
5.98	267543	5.98	0.51089
598333	262709	598333	0.50161
598667	257961	598667	0.49272
5.99	253434	5.99	0.48377
599333	249216	599333	0.47455
599667	2453	599667	0.46559
6	241592	6	0.45791
600333	237975	600333	0.45212
600667	234384	600667	0.4477
6.01	230797	6.01	0.44358
601333	227191	601333	0.43912
601667	22358	601667	0.43453
6.02	220086	6.02	0.4306
602333	216867	602333	0.4283
602667	213951	602667	0.42779
6.03	211207	6.03	0.42776
603333	208492	603333	0.4265
603667	205763	603667	0.42349
6.04	203082	6.04	0.41936
604333	200541	604333	0.41479
604667	198165	604667	0.41027
6.05	195849	6.05	0.40648
605333	193451	605333	0.40425
605667	190923	605667	0.404
6.06	188343	6.06	0.40567
606333	185821	606333	0.40867
606667	183421	606667	0.41181
6.07	181155	6.07	0.41388
607333	178994	607333	0.41414
607667	176876	607667	0.41269
6.08	174747	6.08	0.41055
608333	172607	608333	0.40907
608667	170488	608667	0.40914
6.09	168401	6.09	0.41091
609333	166318	609333	0.41404
609667	164243	609667	0.41829
6.1	162242	6.1	0.42344
610333	160377	610333	0.42886
610667	158622	610667	0.43381
6.11	156903	6.11	0.43776
611333	155184	611333	0.44052
611667	153499	611667	0.44272
6.12	151924	6.12	0.4457
612333	150503	612333	0.45059
612667	149177	612667	0.45758
6.13	147818	6.13	0.46615
613333	146354	613333	0.47526
613667	144817	613667	0.48407
6.14	143289	6.14	0.49242
614333	141829	614333	0.50052
614667	140444	614667	0.50846
6.15	139109	6.15	0.51607
615333	137794	615333	0.52325
615667	13652	615667	0.53012
6.16	135325	6.16	0.53694
616333	134187	616333	0.54392
616667	133032	616667	0.55087
6.17	131821	6.17	0.55722
617333	130582	617333	0.56267
617667	129371	617667	0.56741
6.18	128251	6.18	0.57192
618333	127256	618333	0.57661
618667	126356	618667	0.58177
6.19	12548	6.19	0.58747
619333	124586	619333	0.59337
619667	12369	619667	0.59856
6.2	122817	6.2	0.60207
620333	121943	620333	0.60366
620667	121035	620667	0.60403
6.21	120109	6.21	0.60429
621333	119216	621333	0.60527
621667	118372	621667	0.60711
6.22	11752	6.22	0.60951
622333	11658	622333	0.61202
622667	115543	622667	0.61403
6.23	114511	6.23	0.61484
623333	113625	623333	0.61422
623667	112934	623667	0.61281
6.24	112381	6.24	0.61166
624333	111895	624333	0.61133
624667	111403	624667	0.61183
6.25	11082	6.25	0.61305
625333	110079	625333	0.61485
625667	109186	625667	0.61689
6.26	108228	6.26	0.61884
626333	107284	626333	0.6205
626667	106384	626667	0.62154
6.27	105588	6.27	0.62182
627333	104981	627333	0.62164
627667	10455	627667	0.62161
6.28	104199	6.28	0.62231
628333	103839	628333	0.62404
628667	103402	628667	0.6265
6.29	102866	6.29	0.62909
629333	102296	629333	0.6313
629667	10177	629667	0.63289
6.3	10131	6.3	0.63394
630333	100918	630333	0.63471
630667	100606	630667	0.63564
6.31	100368	6.31	0.63714
631333	100164	631333	0.63911
631667	0.99954	631667	0.64126
6.32	0.99694	6.32	0.64389
632333	0.99323	632333	0.64765
632667	0.98793	632667	0.65276
6.33	0.98128	6.33	0.65877
633333	0.97402	633333	0.66486
633667	0.967	633667	0.67047
6.34	0.96085	6.34	0.67561
634333	0.95574	634333	0.68054
634667	0.95159	634667	0.68526
6.35	0.94852	6.35	0.68949
635333	0.94678	635333	0.69305
635667	0.94635	635667	0.69619
6.36	0.94655	6.36	0.69949
636333	0.94607	636333	0.70349
636667	0.94387	636667	0.70835
6.37	0.93993	6.37	0.71401
637333	0.93511	637333	0.72038
637667	0.93062	637667	0.72733
6.38	0.92717	6.38	0.73485
638333	0.92481	638333	0.74289
638667	0.9233	638667	0.75113
6.39	0.92232	6.39	0.75919
639333	0.92161	639333	0.76668
639667	0.92102	639667	0.77341
6.4	0.92035	6.4	0.77961
640333	0.91958	640333	0.78581
640667	0.91889	640667	0.79207
6.41	0.91809	6.41	0.79778
641333	0.91671	641333	0.80237
641667	0.9146	641667	0.80587
6.42	0.91181	6.42	0.80888
642333	0.90878	642333	0.8121
642667	0.90648	642667	0.81592
6.43	0.90582	6.43	0.82011
643333	0.90682	643333	0.82425
643667	0.90886	643667	0.82817
6.44	0.9115	6.44	0.83191
644333	0.91439	644333	0.83539
644667	0.91711	644667	0.83831
6.45	0.91939	6.45	0.8404
645333	0.92102	645333	0.84167
645667	0.92173	645667	0.84242
6.46	0.92181	6.46	0.84314
646333	0.92209	646333	0.8441
646667	0.92266	646667	0.84498
6.47	0.9225	6.47	0.84484
647333	0.92096	647333	0.84313
647667	0.91887	647667	0.84032
6.48	0.91763	6.48	0.83749
648333	0.91777	648333	0.83586
648667	0.9189	648667	0.83643
6.49	0.9205	6.49	0.8393
649333	0.92197	649333	0.84338
649667	0.92271	649667	0.84704
6.5	0.92244	6.5	0.84912
650333	0.92107	650333	0.84954
650667	0.91845	650667	0.84907
6.51	0.91484	6.51	0.84859
651333	0.91127	651333	0.84838
651667	0.90901	651667	0.84833
6.52	0.90891	6.52	0.84863
652333	0.91117	652333	0.85011
652667	0.91507	652667	0.85343
6.53	0.91923	6.53	0.85815
653333	0.92245	653333	0.86298
653667	0.92392	653667	0.86711
6.54	0.9229	6.54	0.87047
654333	0.91936	654333	0.87323
654667	0.9144	654667	0.87533
6.55	0.90953	6.55	0.87665
655333	0.90565	655333	0.87741
655667	0.90294	655667	0.87817
6.56	0.90149	6.56	0.87928
656333	0.90162	656333	0.88058
656667	0.90357	656667	0.88167
6.57	0.90728	6.57	0.88241
657333	0.91253	657333	0.88318
657667	0.91903	657667	0.8846
6.58	0.92653	6.58	0.88675
658333	0.93521	658333	0.88891
658667	0.94563	658667	0.89038
6.59	0.95781	6.59	0.89138
659333	0.97102	659333	0.89279
659667	0.98452	659667	0.89507
6.6	0.99795	6.6	0.89769
660333	10109	660333	0.89944
660667	102265	660667	0.89938
6.61	103268	6.61	0.89783
661333	104098	661333	0.89636
661667	104731	661667	0.89652
6.62	105061	6.62	0.89876
662333	10491	662333	0.90229
662667	104117	662667	0.90575
6.63	102616	6.63	0.90783
663333	100426	663333	0.90788
663667	0.97632	663667	0.9065
6.64	0.94383	6.64	0.90511
664333	0.90855	664333	0.90445
664667	0.87199	664667	0.90412
6.65	0.83519	6.65	0.90365
665333	0.79867	665333	0.9034
[truncated: 10,004 more rows]
