# Supplementary material for: Photoactivated Enzymatic Reaction Network Enables Spatiotemporal Programming of Thiol/Disulfide Redox Systems
Source: Angew Chem Int Ed Engl. 2025 May 5;64(25):e202503822. doi: 10.1002/anie.202503822 (PMC12171324; doi:10.1002/anie.202503822)
Supplement: Supplementary file 5 — Supplementary Information [file ANIE-64-e202503822-s001.zip › Research Data/Supporting Information/Figure S1/Figure S1a_without DHLA.xlsx]

## Sheet: Sheet1
Figure S1a without DHLA
	0 hour		3 hour
X	Y	X	Y
0	0	0	0
0.00333	2e-06	0.00333	-7.9e-05
0.00667	5e-05	0.00667	-0.00046
0.01	0.000373	0.01	-0.00114
0.01333	0.00136	0.01333	-0.00142
0.01667	0.00302	0.01667	-0.00034
0.02	0.00474	0.02	0.00236
0.02333	0.00589	0.02333	0.00596
0.02667	0.00616	0.02667	0.00934
0.03	0.00561	0.03	0.01179
0.03333	0.0046	0.03333	0.01317
0.03667	0.00352	0.03667	0.01347
0.04	0.00255	0.04	0.01272
0.04333	0.00176	0.04333	0.0113
0.04667	0.000894	0.04667	0.0099
0.05	-0.000415	0.05	0.00902
0.05333	-0.00211	0.05333	0.00868
0.05667	-0.00377	0.05667	0.00858
0.06	-0.005	0.06	0.00849
0.06333	-0.00555	0.06333	0.00833
0.06667	-0.00569	0.06667	0.00785
0.07	-0.00597	0.07	0.0068
0.07333	-0.00665	0.07333	0.00556
0.07667	-0.00756	0.07667	0.00465
0.08	-0.00838	0.08	0.00392
0.08333	-0.00914	0.08333	0.00301
0.08667	-0.01011	0.08667	0.00202
0.09	-0.01105	0.09	0.00102
0.09333	-0.01121	0.09333	-0.00036
0.09667	-0.0105	0.09667	-0.00247
0.1	-0.00985	0.1	-0.00522
0.10333	-0.01026	0.10333	-0.00805
0.10667	-0.01195	0.10667	-0.01009
0.11	-0.0142	0.11	-0.01081
0.11333	-0.01582	0.11333	-0.01046
0.11667	-0.01609	0.11667	-0.00954
0.12	-0.01537	0.12	-0.0083
0.12333	-0.0145	0.12333	-0.00698
0.12667	-0.01409	0.12667	-0.006
0.13	-0.01419	0.13	-0.0056
0.13333	-0.01445	0.13333	-0.00572
0.13667	-0.0145	0.13667	-0.00655
0.14	-0.01407	0.14	-0.00836
0.14333	-0.01326	0.14333	-0.01086
0.14667	-0.01266	0.14667	-0.01318
0.15	-0.01278	0.15	-0.01445
0.15333	-0.01373	0.15333	-0.01459
0.15667	-0.01536	0.15667	-0.01425
0.16	-0.01732	0.16	-0.01397
0.16333	-0.01925	0.16333	-0.01395
0.16667	-0.0208	0.16667	-0.01425
0.17	-0.02162	0.17	-0.01453
0.17333	-0.02181	0.17333	-0.01437
0.17667	-0.02187	0.17667	-0.01376
0.18	-0.02224	0.18	-0.01317
0.18333	-0.02292	0.18333	-0.0133
0.18667	-0.02355	0.18667	-0.01475
0.19	-0.02373	0.19	-0.01768
0.19333	-0.02353	0.19333	-0.02176
0.19667	-0.02334	0.19667	-0.02593
0.2	-0.02331	0.2	-0.02869
0.20333	-0.02323	0.20333	-0.02899
0.20667	-0.02315	0.20667	-0.02696
0.21	-0.02349	0.21	-0.02365
0.21333	-0.02461	0.21333	-0.02029
0.21667	-0.02663	0.21667	-0.01759
0.22	-0.02933	0.22	-0.01593
0.22333	-0.03208	0.22333	-0.01574
0.22667	-0.03429	0.22667	-0.0171
0.23	-0.03548	0.23	-0.0193
0.23333	-0.03536	0.23333	-0.02169
0.23667	-0.03387	0.23667	-0.02422
0.24	-0.03126	0.24	-0.02702
0.24333	-0.02826	0.24333	-0.02976
0.24667	-0.02625	0.24667	-0.03167
0.25	-0.02655	0.25	-0.03185
0.25333	-0.0292	0.25333	-0.02985
0.25667	-0.03292	0.25667	-0.02644
0.26	-0.03621	0.26	-0.02319
0.26333	-0.03819	0.26333	-0.02134
0.26667	-0.03895	0.26667	-0.02108
0.27	-0.03913	0.27	-0.02172
0.27333	-0.03884	0.27333	-0.02246
0.27667	-0.03775	0.27667	-0.02292
0.28	-0.03589	0.28	-0.02302
0.28333	-0.03358	0.28333	-0.02302
0.28667	-0.031	0.28667	-0.02373
0.29	-0.02849	0.29	-0.02596
0.29333	-0.02679	0.29333	-0.02943
0.29667	-0.02637	0.29667	-0.03289
0.3	-0.02707	0.3	-0.03495
0.30333	-0.02836	0.30333	-0.03487
0.30667	-0.02983	0.30667	-0.03302
0.31	-0.03141	0.31	-0.03061
0.31333	-0.03302	0.31333	-0.029
0.31667	-0.03435	0.31667	-0.02932
0.32	-0.03523	0.32	-0.03181
0.32333	-0.03587	0.32333	-0.0352
0.32667	-0.0369	0.32667	-0.03749
0.33	-0.03872	0.33	-0.03769
0.33333	-0.04069	0.33333	-0.0364
0.33667	-0.04168	0.33667	-0.03495
0.34	-0.04137	0.34	-0.03409
0.34333	-0.04036	0.34333	-0.03357
0.34667	-0.03943	0.34667	-0.03303
0.35	-0.03914	0.35	-0.03276
0.35333	-0.03973	0.35333	-0.03309
0.35667	-0.04114	0.35667	-0.034
0.36	-0.04304	0.36	-0.03512
0.36333	-0.04501	0.36333	-0.03617
0.36667	-0.0468	0.36667	-0.03698
0.37	-0.048	0.37	-0.03726
0.37333	-0.04803	0.37333	-0.03673
0.37667	-0.04711	0.37667	-0.03565
0.38	-0.04637	0.38	-0.03471
0.38333	-0.04665	0.38333	-0.03452
0.38667	-0.04795	0.38667	-0.03519
0.39	-0.04995	0.39	-0.03626
0.39333	-0.05238	0.39333	-0.037
0.39667	-0.0549	0.39667	-0.03711
0.4	-0.05719	0.4	-0.03699
0.40333	-0.05891	0.40333	-0.03734
0.40667	-0.05976	0.40667	-0.03862
0.41	-0.05951	0.41	-0.04065
0.41333	-0.05814	0.41333	-0.04268
0.41667	-0.05585	0.41667	-0.0438
0.42	-0.05321	0.42	-0.04353
0.42333	-0.0511	0.42333	-0.04211
0.42667	-0.05017	0.42667	-0.04006
0.43	-0.05022	0.43	-0.03783
0.43333	-0.05034	0.43333	-0.03589
0.43667	-0.05009	0.43667	-0.03486
0.44	-0.05	0.44	-0.03518
0.44333	-0.05088	0.44333	-0.03694
0.44667	-0.05295	0.44667	-0.03991
0.45	-0.05592	0.45	-0.04353
0.45333	-0.05897	0.45333	-0.04687
0.45667	-0.06077	0.45667	-0.04896
0.46	-0.06049	0.46	-0.04932
0.46333	-0.0587	0.46333	-0.04822
0.46667	-0.05695	0.46667	-0.04631
0.47	-0.05659	0.47	-0.04425
0.47333	-0.05786	0.47333	-0.04268
0.47667	-0.05971	0.47667	-0.04205
0.48	-0.06067	0.48	-0.04238
0.48333	-0.06011	0.48333	-0.04341
0.48667	-0.0586	0.48667	-0.04485
0.49	-0.05704	0.49	-0.04636
0.49333	-0.05594	0.49333	-0.04765
0.49667	-0.05548	0.49667	-0.04883
0.5	-0.05565	0.5	-0.05022
0.50333	-0.05628	0.50333	-0.05175
0.50667	-0.05718	0.50667	-0.05294
0.51	-0.05831	0.51	-0.0537
0.51333	-0.05966	0.51333	-0.05469
0.51667	-0.06135	0.51667	-0.05636
0.52	-0.06357	0.52	-0.0582
0.52333	-0.06617	0.52333	-0.05909
0.52667	-0.06821	0.52667	-0.05847
0.53	-0.06844	0.53	-0.05697
0.53333	-0.06636	0.53333	-0.05562
0.53667	-0.06272	0.53667	-0.055
0.54	-0.05903	0.54	-0.05522
0.54333	-0.0569	0.54333	-0.05621
0.54667	-0.0571	0.54667	-0.05773
0.55	-0.05901	0.55	-0.05909
0.55333	-0.06116	0.55333	-0.05931
0.55667	-0.06234	0.55667	-0.05793
0.56	-0.06221	0.56	-0.0555
0.56333	-0.0611	0.56333	-0.05318
0.56667	-0.05969	0.56667	-0.05166
0.57	-0.05858	0.57	-0.05084
0.57333	-0.058	0.57333	-0.0505
0.57667	-0.05793	0.57667	-0.05091
0.58	-0.05812	0.58	-0.05226
0.58333	-0.0583	0.58333	-0.05412
0.58667	-0.0582	0.58667	-0.05571
0.59	-0.05776	0.59	-0.05637
0.59333	-0.05736	0.59333	-0.05606
0.59667	-0.05755	0.59667	-0.05529
0.6	-0.05862	0.6	-0.05465
0.60333	-0.06073	0.60333	-0.05459
0.60667	-0.06395	0.60667	-0.05556
0.61	-0.06793	0.61	-0.05758
0.61333	-0.07148	0.61333	-0.05987
0.61667	-0.073	0.61667	-0.06152
0.62	-0.07175	0.62	-0.06239
0.62333	-0.06856	0.62333	-0.06293
0.62667	-0.06524	0.62667	-0.06371
0.63	-0.0634	0.63	-0.06494
0.63333	-0.06359	0.63333	-0.06617
0.63667	-0.06526	0.63667	-0.06658
0.64	-0.06737	0.64	-0.0658
0.64333	-0.06917	0.64333	-0.06418
0.64667	-0.07069	0.64667	-0.06227
0.65	-0.07248	0.65	-0.06042
0.65333	-0.07465	0.65333	-0.05886
0.65667	-0.07637	0.65667	-0.0583
0.66	-0.07676	0.66	-0.05955
0.66333	-0.07566	0.66333	-0.06255
0.66667	-0.07362	0.66667	-0.06612
0.67	-0.07165	0.67	-0.06882
0.67333	-0.07061	0.67333	-0.06994
0.67667	-0.0706	0.67667	-0.06969
0.68	-0.07122	0.68	-0.06879
0.68333	-0.07205	0.68333	-0.06788
0.68667	-0.07272	0.68667	-0.06725
0.69	-0.07304	0.69	-0.06679
0.69333	-0.07312	0.69333	-0.06646
0.69667	-0.07323	0.69667	-0.0666
0.7	-0.07332	0.7	-0.06744
0.70333	-0.07273	0.70333	-0.06874
0.70667	-0.07075	0.70667	-0.07013
0.71	-0.0674	0.71	-0.07118
0.71333	-0.0635	0.71333	-0.07136
0.71667	-0.06021	0.71667	-0.07054
0.72	-0.05867	0.72	-0.0694
0.72333	-0.05934	0.72333	-0.06869
0.72667	-0.06147	0.72667	-0.06835
0.73	-0.06368	0.73	-0.06785
0.73333	-0.06531	0.73333	-0.06688
0.73667	-0.06652	0.73667	-0.06563
0.74	-0.06761	0.74	-0.0645
0.74333	-0.06875	0.74333	-0.06369
0.74667	-0.07003	0.74667	-0.0632
0.75	-0.07144	0.75	-0.06317
0.75333	-0.07285	0.75333	-0.06375
0.75667	-0.07394	0.75667	-0.06468
0.76	-0.07434	0.76	-0.06533
0.76333	-0.07399	0.76333	-0.06514
0.76667	-0.07333	0.76667	-0.06435
0.77	-0.07308	0.77	-0.06385
0.77333	-0.07364	0.77333	-0.06408
0.77667	-0.07462	0.77667	-0.06473
0.78	-0.07527	0.78	-0.06558
0.78333	-0.07558	0.78333	-0.06686
0.78667	-0.0763	0.78667	-0.0687
0.79	-0.07753	0.79	-0.07072
0.79333	-0.07832	0.79333	-0.07222
0.79667	-0.07823	0.79667	-0.0727
0.8	-0.07805	0.8	-0.07213
0.80333	-0.0788	0.80333	-0.07105
0.80667	-0.08071	0.80667	-0.07032
0.81	-0.08299	0.81	-0.07059
0.81333	-0.08431	0.81333	-0.07207
0.81667	-0.08384	0.81667	-0.0743
0.82	-0.08181	0.82	-0.07664
0.82333	-0.07907	0.82333	-0.0788
0.82667	-0.07614	0.82667	-0.08083
0.83	-0.07322	0.83	-0.08243
0.83333	-0.07078	0.83333	-0.08297
0.83667	-0.06945	0.83667	-0.08229
0.84	-0.06938	0.84	-0.08116
0.84333	-0.07018	0.84333	-0.08024
0.84667	-0.07102	0.84667	-0.07893
0.85	-0.07138	0.85	-0.0763
0.85333	-0.07151	0.85333	-0.07267
0.85667	-0.07215	0.85667	-0.06951
0.86	-0.07372	0.86	-0.06804
0.86333	-0.07584	0.86333	-0.06832
0.86667	-0.07767	0.86667	-0.06952
0.87	-0.07877	0.87	-0.07067
0.87333	-0.07958	0.87333	-0.07138
0.87667	-0.08052	0.87667	-0.07182
0.88	-0.08144	0.88	-0.0726
0.88333	-0.08228	0.88333	-0.07426
0.88667	-0.08335	0.88667	-0.07667
0.89	-0.08463	0.89	-0.07911
0.89333	-0.08537	0.89333	-0.08105
0.89667	-0.0848	0.89667	-0.08247
0.9	-0.08289	0.9	-0.08367
0.90333	-0.08039	0.90333	-0.08471
0.90667	-0.07821	0.90667	-0.08508
0.91	-0.07677	0.91	-0.08414
0.91333	-0.07609	0.91333	-0.08188
0.91667	-0.07622	0.91667	-0.07927
0.92	-0.07714	0.92	-0.07757
0.92333	-0.07863	0.92333	-0.07737
0.92667	-0.0804	0.92667	-0.07827
0.93	-0.08218	0.93	-0.07936
0.93333	-0.08368	0.93333	-0.07976
0.93667	-0.08486	0.93667	-0.0792
0.94	-0.08585	0.94	-0.07808
0.94333	-0.08668	0.94333	-0.07686
0.94667	-0.08742	0.94667	-0.07563
0.95	-0.08809	0.95	-0.07456
0.95333	-0.08854	0.95333	-0.07414
0.95667	-0.0888	0.95667	-0.07433
0.96	-0.08911	0.96	-0.07422
0.96333	-0.08958	0.96333	-0.07322
0.96667	-0.08992	0.96667	-0.07179
0.97	-0.08961	0.97	-0.07078
0.97333	-0.08836	0.97333	-0.07057
0.97667	-0.08621	0.97667	-0.07121
0.98	-0.08365	0.98	-0.0725
0.98333	-0.08175	0.98333	-0.0741
0.98667	-0.08136	0.98667	-0.07602
0.99	-0.08247	0.99	-0.07841
0.99333	-0.08439	0.99333	-0.08073
0.99667	-0.08618	0.99667	-0.08194
1	-0.08713	1	-0.082
100333	-0.08728	100333	-0.08193
100667	-0.08724	100667	-0.08235
1.01	-0.08755	1.01	-0.08279
101333	-0.08848	101333	-0.08271
101667	-0.0899	101667	-0.08225
1.02	-0.09104	1.02	-0.08173
102333	-0.09106	102333	-0.08108
102667	-0.08978	102667	-0.0802
1.03	-0.08786	1.03	-0.07953
103333	-0.08625	103333	-0.07965
103667	-0.08563	103667	-0.08063
1.04	-0.08599	1.04	-0.08231
104333	-0.08683	104333	-0.0842
104667	-0.08802	104667	-0.08519
1.05	-0.0896	1.05	-0.08441
105333	-0.09091	105333	-0.082
105667	-0.09095	105667	-0.0789
1.06	-0.08955	1.06	-0.07619
106333	-0.08759	106333	-0.07459
106667	-0.08622	106667	-0.07415
1.07	-0.08596	1.07	-0.07439
107333	-0.08669	107333	-0.07494
107667	-0.08803	107667	-0.07592
1.08	-0.08975	1.08	-0.0776
108333	-0.09175	108333	-0.07993
108667	-0.09366	108667	-0.08247
1.09	-0.0946	1.09	-0.08468
109333	-0.09364	109333	-0.08602
109667	-0.09054	109667	-0.08607
1.1	-0.08618	1.1	-0.08476
110333	-0.08235	110333	-0.08261
110667	-0.08048	110667	-0.08029
1.11	-0.08072	1.11	-0.07829
111333	-0.08258	111333	-0.07707
111667	-0.08567	111667	-0.07715
1.12	-0.08916	1.12	-0.07859
112333	-0.09179	112333	-0.08054
112667	-0.0932	112667	-0.08178
1.13	-0.09403	1.13	-0.0815
113333	-0.09462	113333	-0.07967
113667	-0.09478	113667	-0.07715
1.14	-0.09437	1.14	-0.07526
114333	-0.09352	114333	-0.07504
114667	-0.09249	114667	-0.07677
1.15	-0.09139	1.15	-0.07985
115333	-0.09027	115333	-0.08301
115667	-0.08938	115667	-0.08507
1.16	-0.08892	1.16	-0.08574
116333	-0.08882	116333	-0.08531
116667	-0.08894	116667	-0.08414
1.17	-0.08912	1.17	-0.08244
117333	-0.08938	117333	-0.08053
117667	-0.08998	117667	-0.07919
1.18	-0.09094	1.18	-0.07922
118333	-0.09153	118333	-0.08071
118667	-0.09095	118667	-0.08282
1.19	-0.08919	1.19	-0.08432
119333	-0.0869	119333	-0.08456
119667	-0.08487	119667	-0.08382
1.2	-0.08374	1.2	-0.08292
120333	-0.08353	120333	-0.08233
120667	-0.0836	120667	-0.08216
1.21	-0.08358	1.21	-0.08243
121333	-0.08349	121333	-0.08289
121667	-0.0832	121667	-0.08303
1.22	-0.08261	1.22	-0.08271
122333	-0.08205	122333	-0.08237
122667	-0.08195	122667	-0.08259
1.23	-0.08247	1.23	-0.0836
123333	-0.08341	123333	-0.0851
123667	-0.08422	123667	-0.08631
1.24	-0.08455	1.24	-0.08653
124333	-0.08452	124333	-0.08575
124667	-0.08469	124667	-0.08439
1.25	-0.08554	1.25	-0.08272
125333	-0.08677	125333	-0.08081
125667	-0.08771	125667	-0.07867
1.26	-0.08794	1.26	-0.07651
126333	-0.08756	126333	-0.07504
126667	-0.08714	126667	-0.07501
1.27	-0.08753	1.27	-0.07666
127333	-0.08896	127333	-0.07952
127667	-0.09087	127667	-0.0824
1.28	-0.09266	1.28	-0.08385
128333	-0.09406	128333	-0.08338
128667	-0.09443	128667	-0.08168
1.29	-0.09298	1.29	-0.07978
129333	-0.08999	129333	-0.07842
129667	-0.0871	129667	-0.07796
1.3	-0.08618	1.3	-0.07835
130333	-0.08785	130333	-0.07935
130667	-0.09119	130667	-0.08087
1.31	-0.0947	1.31	-0.08281
131333	-0.09746	131333	-0.08486
131667	-0.09951	131667	-0.08664
1.32	-0.10088	1.32	-0.08769
132333	-0.10108	132333	-0.08757
132667	-0.09994	132667	-0.08643
1.33	-0.09817	1.33	-0.08491
133333	-0.09645	133333	-0.08342
133667	-0.09478	133667	-0.08229
1.34	-0.09319	1.34	-0.08179
134333	-0.09213	134333	-0.08164
134667	-0.09188	134667	-0.08112
1.35	-0.09231	1.35	-0.0801
135333	-0.09345	135333	-0.07924
135667	-0.09519	135667	-0.07905
1.36	-0.09661	1.36	-0.07941
136333	-0.09677	136333	-0.07983
136667	-0.09597	136667	-0.07969
1.37	-0.09542	1.37	-0.07889
137333	-0.09591	137333	-0.07817
137667	-0.09727	137667	-0.07839
1.38	-0.09891	1.38	-0.07974
138333	-0.10033	138333	-0.08172
138667	-0.1012	138667	-0.08354
1.39	-0.1014	1.39	-0.08454
139333	-0.10103	139333	-0.08456
139667	-0.1001	139667	-0.08408
1.4	-0.09834	1.4	-0.08377
140333	-0.09596	140333	-0.08386
140667	-0.09373	140667	-0.08427
1.41	-0.09209	1.41	-0.08493
141333	-0.09096	141333	-0.08582
141667	-0.09048	141667	-0.08679
1.42	-0.09085	1.42	-0.08765
142333	-0.09152	142333	-0.08826
142667	-0.0915	142667	-0.08844
1.43	-0.09049	1.43	-0.08773
143333	-0.08926	143333	-0.08593
143667	-0.08875	143667	-0.08346
1.44	-0.0893	1.44	-0.08104
144333	-0.09081	144333	-0.07931
144667	-0.09292	144667	-0.07865
1.45	-0.09522	1.45	-0.07902
145333	-0.09731	145333	-0.07988
145667	-0.09862	145667	-0.08038
1.46	-0.09846	1.46	-0.07995
146333	-0.09676	146333	-0.07881
146667	-0.09438	146667	-0.07795
1.47	-0.0925	1.47	-0.07843
147333	-0.09166	147333	-0.08034
147667	-0.09172	147667	-0.08264
1.48	-0.09222	1.48	-0.08411
148333	-0.09273	148333	-0.08425
148667	-0.09288	148667	-0.08345
1.49	-0.09275	1.49	-0.08243
149333	-0.09295	149333	-0.08188
149667	-0.09404	149667	-0.08214
1.5	-0.09598	1.5	-0.08295
150333	-0.09805	150333	-0.08372
150667	-0.09948	150667	-0.084
1.51	-0.10014	1.51	-0.08375
151333	-0.10046	151333	-0.08303
151667	-0.1007	151667	-0.08163
1.52	-0.10092	1.52	-0.0796
152333	-0.10097	152333	-0.07769
152667	-0.10045	152667	-0.0769
1.53	-0.09932	1.53	-0.07799
153333	-0.09803	153333	-0.08123
153667	-0.09709	153667	-0.08608
1.54	-0.09676	1.54	-0.09116
154333	-0.09689	154333	-0.09491
154667	-0.09691	154667	-0.09668
1.55	-0.0964	1.55	-0.09708
155333	-0.09562	155333	-0.09702
155667	-0.09504	155667	-0.09683
1.56	-0.0949	1.56	-0.09651
156333	-0.09526	156333	-0.0961
156667	-0.09616	156667	-0.09563
1.57	-0.09741	1.57	-0.09503
157333	-0.09868	157333	-0.09428
157667	-0.09976	157667	-0.09356
1.58	-0.10049	1.58	-0.09289
158333	-0.10068	158333	-0.09204
158667	-0.10021	158667	-0.09103
1.59	-0.09918	1.59	-0.09034
159333	-0.09785	159333	-0.09044
159667	-0.09656	159667	-0.09136
1.6	-0.09569	1.6	-0.09242
160333	-0.09536	160333	-0.09287
160667	-0.09563	160667	-0.09244
1.61	-0.09675	1.61	-0.09134
161333	-0.09894	161333	-0.08984
161667	-0.10166	161667	-0.08828
1.62	-0.10368	1.62	-0.08732
162333	-0.10398	162333	-0.08744
162667	-0.10271	162667	-0.08829
1.63	-0.10083	1.63	-0.08867
163333	-0.09929	163333	-0.08746
163667	-0.09856	163667	-0.08489
1.64	-0.09866	1.64	-0.08258
164333	-0.09951	164333	-0.08198
164667	-0.10111	164667	-0.08297
1.65	-0.10316	1.65	-0.08431
165333	-0.1051	165333	-0.08487
165667	-0.1068	165667	-0.08452
1.66	-0.10833	1.66	-0.084
166333	-0.10933	166333	-0.08413
166667	-0.1093	166667	-0.0849
1.67	-0.10867	1.67	-0.08576
167333	-0.10861	167333	-0.0863
167667	-0.10951	167667	-0.08672
1.68	-0.11048	1.68	-0.08734
168333	-0.11063	168333	-0.08801
168667	-0.11002	168667	-0.08831
1.69	-0.10918	1.69	-0.08817
169333	-0.10827	169333	-0.08793
169667	-0.10699	169667	-0.08788
1.7	-0.10504	1.7	-0.08794
170333	-0.10274	170333	-0.08785
170667	-0.10076	170667	-0.08754
1.71	-0.09942	1.71	-0.08696
171333	-0.09849	171333	-0.08603
171667	-0.09755	171667	-0.08481
1.72	-0.09663	1.72	-0.08355
172333	-0.09647	172333	-0.08239
172667	-0.09748	172667	-0.08135
1.73	-0.09921	1.73	-0.08077
173333	-0.10088	173333	-0.08125
173667	-0.10208	173667	-0.08311
1.74	-0.10288	1.74	-0.08612
174333	-0.10348	174333	-0.08955
174667	-0.10371	174667	-0.09242
1.75	-0.10322	1.75	-0.09381
175333	-0.10217	175333	-0.09351
175667	-0.10138	175667	-0.09215
1.76	-0.10142	1.76	-0.0908
176333	-0.10219	176333	-0.09025
176667	-0.10329	176667	-0.09065
1.77	-0.10435	1.77	-0.09154
177333	-0.10478	177333	-0.09242
177667	-0.104	177667	-0.09304
1.78	-0.10231	1.78	-0.09337
178333	-0.1006	178333	-0.09344
178667	-0.09959	178667	-0.09317
1.79	-0.09967	1.79	-0.09236
179333	-0.10088	179333	-0.09082
179667	-0.10265	179667	-0.08879
1.8	-0.10424	1.8	-0.08688
180333	-0.10517	180333	-0.0854
180667	-0.10544	180667	-0.08434
1.81	-0.10559	1.81	-0.08379
181333	-0.10608	181333	-0.08398
181667	-0.10651	181667	-0.08473
1.82	-0.10618	1.82	-0.08552
182333	-0.10508	182333	-0.0861
182667	-0.10387	182667	-0.08632
1.83	-0.10306	1.83	-0.08568
183333	-0.10269	183333	-0.08412
183667	-0.10265	183667	-0.08251
1.84	-0.10286	1.84	-0.082
184333	-0.10324	184333	-0.08303
184667	-0.10361	184667	-0.08515
1.85	-0.10373	1.85	-0.08738
185333	-0.10361	185333	-0.08878
185667	-0.10328	185667	-0.08906
1.86	-0.1026	1.86	-0.0887
186333	-0.10139	186333	-0.08851
186667	-0.0995	186667	-0.08894
1.87	-0.09707	1.87	-0.09007
187333	-0.09481	187333	-0.09165
187667	-0.09353	187667	-0.09297
1.88	-0.09349	1.88	-0.09321
188333	-0.09429	188333	-0.0922
188667	-0.09531	188667	-0.0905
1.89	-0.09638	1.89	-0.08845
189333	-0.09776	189333	-0.08606
189667	-0.09944	189667	-0.08379
1.9	-0.10089	1.9	-0.08266
190333	-0.1019	190333	-0.08331
190667	-0.10286	190667	-0.08526
1.91	-0.10388	1.91	-0.08724
191333	-0.10453	191333	-0.08816
191667	-0.10458	191667	-0.0879
1.92	-0.10443	1.92	-0.08716
192333	-0.1046	192333	-0.08656
192667	-0.10516	192667	-0.0861
1.93	-0.10593	1.93	-0.08562
193333	-0.10688	193333	-0.08534
193667	-0.10773	193667	-0.08546
1.94	-0.10799	1.94	-0.08607
194333	-0.10723	194333	-0.08757
194667	-0.10525	194667	-0.09007
1.95	-0.10226	1.95	-0.09278
195333	-0.099	195333	-0.09463
195667	-0.09624	195667	-0.09507
1.96	-0.09421	1.96	-0.09402
196333	-0.09299	196333	-0.09187
196667	-0.09281	196667	-0.0896
1.97	-0.09379	1.97	-0.08813
197333	-0.09579	197333	-0.08774
197667	-0.09848	197667	-0.08822
1.98	-0.10117	1.98	-0.089
198333	-0.1031	198333	-0.08938
198667	-0.10406	198667	-0.08919
1.99	-0.10422	1.99	-0.08887
199333	-0.10389	199333	-0.08891
199667	-0.10359	199667	-0.08946
2	-0.10386	2	-0.09019
200333	-0.10477	200333	-0.09044
200667	-0.10554	200667	-0.08971
2.01	-0.10489	2.01	-0.08811
201333	-0.10226	201333	-0.08614
201667	-0.0985	201667	-0.08458
2.02	-0.09556	2.02	-0.08406
202333	-0.09495	202333	-0.08469
202667	-0.0967	202667	-0.08609
2.03	-0.09956	2.03	-0.08791
203333	-0.10214	203333	-0.08989
203667	-0.10368	203667	-0.09154
2.04	-0.10402	2.04	-0.09217
204333	-0.10327	204333	-0.09146
204667	-0.10185	204667	-0.08999
2.05	-0.10021	2.05	-0.0888
205333	-0.09855	205333	-0.08861
205667	-0.09694	205667	-0.08941
2.06	-0.09542	2.06	-0.09059
206333	-0.09418	206333	-0.09126
206667	-0.0936	206667	-0.091
2.07	-0.09409	2.07	-0.09024
207333	-0.09569	207333	-0.08966
207667	-0.09783	207667	-0.0896
2.08	-0.09946	2.08	-0.09021
208333	-0.09981	208333	-0.09121
208667	-0.09911	208667	-0.09178
2.09	-0.09845	2.09	-0.09125
209333	-0.09904	209333	-0.08955
209667	-0.10109	209667	-0.08715
2.1	-0.10366	2.1	-0.08493
210333	-0.10534	210333	-0.0838
210667	-0.10526	210667	-0.08416
2.11	-0.10386	2.11	-0.08562
211333	-0.10228	211333	-0.08733
211667	-0.10127	211667	-0.0885
2.12	-0.10112	2.12	-0.08898
212333	-0.10176	212333	-0.08904
212667	-0.10291	212667	-0.08884
2.13	-0.10426	2.13	-0.08844
213333	-0.10531	213333	-0.08826
213667	-0.10546	213667	-0.0887
2.14	-0.1047	2.14	-0.08932
214333	-0.10371	214333	-0.089
214667	-0.10308	214667	-0.08746
2.15	-0.10287	2.15	-0.08605
215333	-0.10299	215333	-0.08633
215667	-0.10355	215667	-0.08829
2.16	-0.10444	2.16	-0.09069
216333	-0.10507	216333	-0.0924
216667	-0.10456	216667	-0.09303
2.17	-0.10252	2.17	-0.09295
217333	-0.09969	217333	-0.0926
217667	-0.09749	217667	-0.09209
2.18	-0.09674	2.18	-0.0914
218333	-0.09712	218333	-0.09055
218667	-0.09775	218667	-0.08956
2.19	-0.09776	2.19	-0.08873
219333	-0.09701	219333	-0.08843
219667	-0.09635	219667	-0.08846
2.2	-0.09671	2.2	-0.08854
220333	-0.09784	220333	-0.08891
220667	-0.09874	220667	-0.09009
2.21	-0.09924	2.21	-0.09216
221333	-0.10009	221333	-0.0947
221667	-0.10158	221667	-0.09698
2.22	-0.10319	2.22	-0.09818
222333	-0.10437	222333	-0.09812
222667	-0.10498	222667	-0.09749
2.23	-0.10522	2.23	-0.09678
223333	-0.10541	223333	-0.09559
223667	-0.10548	223667	-0.09381
2.24	-0.10477	2.24	-0.09225
224333	-0.10289	224333	-0.09149
224667	-0.10039	224667	-0.09126
2.25	-0.0983	2.25	-0.09094
225333	-0.09728	225333	-0.09012
225667	-0.09765	225667	-0.08901
2.26	-0.09958	2.26	-0.08836
226333	-0.10286	226333	-0.08864
226667	-0.1068	226667	-0.0897
2.27	-0.11033	2.27	-0.09127
227333	-0.11204	227333	-0.0933
227667	-0.11089	227667	-0.09559
2.28	-0.10735	2.28	-0.09764
228333	-0.10327	228333	-0.0989
228667	-0.10039	228667	-0.099
2.29	-0.09925	2.29	-0.09773
229333	-0.09932	229333	-0.0951
229667	-0.09981	229667	-0.09172
2.3	-0.10019	2.3	-0.08869
230333	-0.10028	230333	-0.08683
230667	-0.10024	230667	-0.08623
2.31	-0.10001	2.31	-0.08639
231333	-0.09903	231333	-0.0868
231667	-0.09725	231667	-0.08729
2.32	-0.09585	2.32	-0.08769
232333	-0.09585	232333	-0.08792
232667	-0.0966	232667	-0.08842
2.33	-0.0964	2.33	-0.08997
233333	-0.09431	233333	-0.09273
233667	-0.09112	233667	-0.09604
2.34	-0.08869	2.34	-0.09897
234333	-0.08832	234333	-0.10081
234667	-0.08977	234667	-0.10123
2.35	-0.09198	2.35	-0.10049
235333	-0.09399	235333	-0.09925
235667	-0.09509	235667	-0.09818
2.36	-0.09472	2.36	-0.09754
236333	-0.09278	236333	-0.09714
236667	-0.08986	236667	-0.09661
2.37	-0.08688	2.37	-0.0958
237333	-0.08442	237333	-0.09496
237667	-0.08262	237667	-0.09435
2.38	-0.08158	2.38	-0.09397
238333	-0.08128	238333	-0.09399
238667	-0.08127	238667	-0.09453
2.39	-0.08092	2.39	-0.09521
239333	-0.08001	239333	-0.09549
239667	-0.07858	239667	-0.09542
2.4	-0.07685	2.4	-0.09536
240333	-0.07531	240333	-0.09526
240667	-0.07442	240667	-0.09488
2.41	-0.07403	2.41	-0.09426
241333	-0.07341	241333	-0.09388
241667	-0.07178	241667	-0.09424
2.42	-0.06878	2.42	-0.09528
242333	-0.06485	242333	-0.09624
242667	-0.06073	242667	-0.09627
2.43	-0.05696	2.43	-0.09505
243333	-0.05377	243333	-0.09303
243667	-0.05139	243667	-0.09107
2.44	-0.04986	2.44	-0.08974
244333	-0.04859	244333	-0.08892
244667	-0.04647	244667	-0.08799
2.45	-0.04285	2.45	-0.08645
245333	-0.0381	245333	-0.08446
245667	-0.03309	245667	-0.08274
2.46	-0.02829	2.46	-0.08204
246333	-0.02373	246333	-0.0825
246667	-0.01929	246667	-0.08357
2.47	-0.01475	2.47	-0.08422
247333	-0.00996	247333	-0.08359
247667	-0.0052	247667	-0.08163
2.48	-0.000855	2.48	-0.07886
248333	0.00325	248333	-0.07601
248667	0.00812	248667	-0.07394
2.49	0.01471	2.49	-0.07317
249333	0.02306	249333	-0.07336
249667	0.03256	249667	-0.07377
2.5	0.04239	2.5	-0.07406
250333	0.05159	250333	-0.07397
250667	0.05916	250667	-0.07304
2.51	0.06482	2.51	-0.07092
251333	0.06949	251333	-0.06768
251667	0.07477	251667	-0.0636
2.52	0.08159	2.52	-0.05876
252333	0.08961	252333	-0.05326
252667	0.09781	252667	-0.04767
2.53	0.10558	2.53	-0.04297
253333	0.11334	253333	-0.03983
253667	0.12176	253667	-0.03821
2.54	0.1308	2.54	-0.03744
254333	0.13981	254333	-0.03663
254667	0.14813	254667	-0.0352
2.55	0.15565	2.55	-0.03316
255333	0.16276	255333	-0.03119
255667	0.1697	255667	-0.03013
2.56	0.17652	2.56	-0.02996
256333	0.1835	256333	-0.02955
256667	0.19099	256667	-0.02772
2.57	0.19907	2.57	-0.02434
257333	0.2077	257333	-0.0204
257667	0.21675	257667	-0.01689
2.58	0.22579	2.58	-0.01396
258333	0.23437	258333	-0.01108
258667	0.24246	258667	-0.00796
2.59	0.2506	2.59	-0.00452
259333	0.25956	259333	-0.000276
259667	0.26972	259667	0.00534
2.6	0.28059	2.6	0.0122
260333	0.29132	260333	0.01939
260667	0.30132	260667	0.02569
2.61	0.31054	2.61	0.03048
261333	0.31937	261333	0.03418
261667	0.32827	261667	0.03785
2.62	0.33755	2.62	0.04227
262333	0.34766	262333	0.04764
262667	0.35906	262667	0.05388
2.63	0.37201	2.63	0.06095
263333	0.38655	263333	0.06843
263667	0.40229	263667	0.07547
2.64	0.41827	2.64	0.0817
264333	0.43338	264333	0.08764
264667	0.4473	264667	0.09424
2.65	0.46059	2.65	0.10212
265333	0.47388	265333	0.11127
265667	0.48718	265667	0.12123
2.66	0.50008	2.66	0.13129
266333	0.51226	266333	0.14084
266667	0.52388	266667	0.14926
2.67	0.53571	2.67	0.15624
267333	0.54836	267333	0.16261
267667	0.56177	267667	0.16997
2.68	0.57586	2.68	0.17931
268333	0.59106	268333	0.19026
268667	0.60767	268667	0.20167
2.69	0.62526	2.69	0.21252
269333	0.64318	269333	0.22278
269667	0.6609	269667	0.23319
2.7	0.67792	2.7	0.24413
270333	0.69418	270333	0.25505
270667	0.71044	270667	0.26507
2.71	0.72764	2.71	0.27395
271333	0.74597	271333	0.28229
271667	0.7647	271667	0.29121
2.72	0.78307	2.72	0.30175
272333	0.80119	272333	0.31433
272667	0.81971	272667	0.32851
2.73	0.83896	2.73	0.34307
273333	0.85876	273333	0.35643
273667	0.87869	273667	0.36756
2.74	0.89838	2.74	0.37654
274333	0.91795	274333	0.38429
274667	0.9382	274667	0.39231
2.75	0.95992	2.75	0.4022
275333	0.98298	275333	0.41486
275667	100652	275667	0.4303
2.76	102998	2.76	0.44793
276333	105348	276333	0.4665
276667	107753	276667	0.48418
2.77	110259	2.77	0.49953
277333	112883	277333	0.51266
277667	115604	277667	0.52522
2.78	118365	2.78	0.53888
278333	121105	278333	0.55415
278667	123806	278667	0.57076
2.79	126516	2.79	0.58859
279333	129321	279333	0.60776
279667	132263	279667	0.62813
2.8	135321	2.8	0.64908
280333	138453	280333	0.67018
280667	141631	280667	0.69159
2.81	144843	2.81	0.71367
281333	148084	281333	0.73656
281667	151367	281667	0.76032
2.82	154719	2.82	0.78505
282333	158184	282333	0.81081
282667	161851	282667	0.83744
2.83	165836	2.83	0.86455
283333	170181	283333	0.89175
283667	174829	283667	0.91923
2.84	179685	2.84	0.94756
284333	184672	284333	0.97714
284667	189729	284667	10079
2.85	1948	2.85	10396
285333	199878	285333	107229
285667	205054	285667	110637
2.86	21047	2.86	114233
286333	216243	286333	118037
286667	222425	286667	122026
2.87	229003	2.87	126199
287333	235944	287333	130585
287667	243234	287667	135179
2.88	250846	2.88	139922
288333	258699	288333	144774
288667	266704	288667	149764
2.89	274867	2.89	154957
289333	283336	289333	160397
289667	29227	289667	166063
2.9	30169	2.9	171883
290333	311494	290333	177816
290667	321589	290667	183925
2.91	331939	2.91	190304
291333	34255	291333	19697
291667	353468	291667	203866
2.92	364785	2.92	210946
292333	376557	292333	218221
292667	388737	292667	225725
2.93	401209	2.93	233491
293333	413861	293333	24155
293667	42662	293667	249907
2.94	439463	2.94	258537
294333	452409	294333	267434
294667	465485	294667	276609
2.95	478727	2.95	286006
295333	492193	295333	295515
295667	505924	295667	305087
2.96	519903	2.96	31479
296333	534051	296333	32474
296667	548278	296667	335003
2.97	562531	2.97	34557
297333	57679	297333	356369
297667	59104	297667	367293
2.98	605271	2.98	378275
298333	619449	298333	38932
298667	633471	298667	400464
2.99	647239	2.99	411709
299333	660773	299333	42302
299667	674189	299667	434348
3	687586	3	445682
300333	700987	300333	457052
300667	714354	300667	468486
3.01	727609	3.01	479993
301333	740646	301333	491587
301667	753341	301667	503259
3.02	765593	3.02	514929
302333	777374	302333	526479
302667	788723	302667	537854
3.03	799708	3.03	549067
303333	810401	303333	560151
303667	820846	303667	571158
3.04	831041	3.04	582113
304333	840948	304333	592954
304667	850504	304667	603572
3.05	859642	3.05	613912
305333	868344	305333	623994
305667	876661	305667	633896
3.06	884666	3.06	643705
306333	892407	306333	653438
306667	89989	306667	662986
3.07	9071	3.07	672207
307333	913985	307333	681047
307667	92048	307667	689532
3.08	926534	3.08	697719
308333	932104	308333	70568
308667	937165	308667	713485
3.09	941772	3.09	721143
309333	946057	309333	728576
309667	950093	309667	735676
3.1	953839	3.1	742391
310333	957209	310333	748743
310667	960134	310667	754753
3.11	962606	3.11	760402
311333	964714	311333	765673
311667	966593	311667	77059
3.12	96831	3.12	7752
312333	969842	312333	779546
312667	971144	312667	783646
3.13	97216	3.13	787474
313333	972846	313333	790988
313667	973181	313667	794152
3.14	973134	3.14	796954
314333	972657	314333	799434
314667	971776	314667	801672
3.15	970612	3.15	803695
315333	96929	315333	805432
315667	967862	315667	806785
3.16	966319	3.16	807719
316333	964644	316333	808279
316667	962822	316667	808526
3.17	960815	3.17	808476
317333	958571	317333	808095
317667	956022	317667	807353
3.18	953095	3.18	806261
318333	949764	318333	804888
318667	94609	318667	803328
3.19	942169	3.19	801628
319333	938079	319333	79971
319667	933873	319667	797435
3.2	929555	3.2	794766
320333	925071	320333	791799
320667	920354	320667	78865
3.21	915397	3.21	785391
321333	910262	321333	782053
321667	905016	321667	778631
3.22	899671	3.22	775105
322333	894187	322333	771463
322667	888498	322667	767683
3.23	882559	3.23	76369
323333	87639	323333	759405
323667	870064	323667	754824
3.24	863662	3.24	750025
324333	857242	324333	745096
324667	850806	324667	740098
3.25	844326	3.25	735088
325333	837808	325333	730111
325667	831268	325667	725144
3.26	824668	3.26	7201
326333	817951	326333	714902
326667	811119	326667	709529
3.27	804216	3.27	704057
327333	797265	327333	698624
327667	790268	327667	693301
3.28	783248	3.28	688029
328333	776224	328333	682729
328667	769208	328667	677409
3.29	762222	3.29	672131
329333	755296	329333	666896
329667	748448	329667	661644
3.3	74166	3.3	656374
330333	734888	330333	651178
330667	728093	330667	646157
3.31	721253	3.31	641291
331333	714397	331333	636453
331667	707609	331667	631535
3.32	700948	3.32	626523
332333	6944	332333	621477
332667	687913	332667	616477
3.33	681455	3.33	611581
333333	675018	333333	606811
333667	668608	333667	602152
3.34	662248	3.34	597597
334333	65598	334333	593193
334667	649818	334667	588978
3.35	643717	3.35	58489
335333	63762	335333	580851
335667	631495	335667	576858
3.36	625373	3.36	572914
336333	619364	336333	568944
336667	613554	336667	564895
3.37	607921	3.37	560836
337333	6024	337333	55687
337667	596962	337667	553019
3.38	591607	3.38	549248
338333	586326	338333	545534
338667	581102	338667	541878
3.39	575923	3.39	538297
339333	570819	339333	534806
339667	565844	339667	531415
3.4	561014	3.4	52814
340333	556308	340333	524982
340667	551719	340667	521891
3.41	547232	3.41	518783
341333	542765	341333	515625
341667	538241	341667	512439
3.42	533688	3.42	509275
342333	529186	342333	506173
342667	524777	342667	503142
3.43	520481	3.43	500154
343333	516314	343333	497184
343667	512278	343667	494269
3.44	508346	3.44	491486
344333	504468	344333	488863
344667	500603	344667	48636
3.45	496737	3.45	483914
345333	492893	345333	481499
345667	489118	345667	479143
3.46	485438	3.46	476877
346333	481827	346333	47473
346667	478256	346667	472715
3.47	474757	3.47	470804
347333	471395	347333	468916
347667	468177	347667	466953
3.48	465038	3.48	464858
348333	461894	348333	462656
348667	458676	348667	460439
3.49	455373	3.49	458307
349333	452063	349333	456331
349667	448836	349667	454535
3.5	445721	3.5	452888
350333	442695	350333	451304
350667	439739	350667	449692
3.51	436868	3.51	448048
351333	434107	351333	446441
351667	431452	351667	444917
3.52	428862	3.52	443448
352333	426264	352333	441996
352667	423604	352667	440561
3.53	420887	3.53	439154
353333	418172	353333	437755
353667	415535	353667	436343
3.54	413032	3.54	434914
354333	410698	354333	433476
354667	40852	354667	432078
3.55	406404	3.55	430771
355333	404225	355333	42955
355667	401949	355667	428389
3.56	399643	3.56	427272
356333	397361	356333	426199
356667	395094	356667	42519
3.57	392822	3.57	424247
357333	390553	357333	423327
357667	388322	357667	422375
3.58	386176	3.58	421404
358333	384146	358333	420485
358667	382199	358667	419647
3.59	380226	3.59	418835
359333	378135	359333	418004
359667	375955	359667	417166
3.6	373824	3.6	416347
360333	371842	360333	415541
360667	370003	360667	414736
3.61	368248	3.61	413926
361333	366559	361333	413076
361667	364952	361667	412151
3.62	363398	3.62	411182
362333	3618	362333	410252
362667	360072	362667	409418
3.63	358216	3.63	408674
363333	356315	363333	407964
363667	354488	363667	407248
3.64	352826	3.64	406545
364333	351315	364333	405917
364667	349863	364667	405426
3.65	34841	3.65	405074
365333	346956	365333	404792
365667	345483	365667	404475
3.66	34393	3.66	404015
366333	342272	366333	403372
366667	340572	366667	402591
3.67	338941	3.67	401723
367333	33746	367333	400798
367667	336126	367667	399889
3.68	334847	3.68	399116
368333	333516	368333	398543
368667	332104	368667	398108
3.69	330639	3.69	397714
369333	329183	369333	397317
369667	327816	369667	396903
3.7	326588	3.7	396472
370333	325456	370333	396023
370667	324306	370667	395544
3.71	32302	3.71	39502
371333	321561	371333	394466
371667	319997	371667	39392
3.72	31845	3.72	393428
372333	317013	372333	393013
372667	315714	372667	392664
3.73	314512	3.73	392328
373333	313357	373333	391936
373667	312243	373667	391454
3.74	311192	3.74	390918
374333	310191	374333	390395
374667	309202	374667	389912
3.75	308203	3.75	38944
375333	307174	375333	38894
375667	306085	375667	388403
3.76	304913	3.76	387851
376333	303669	376333	387287
376667	30239	376667	38668
3.77	301111	3.77	386026
377333	299877	377333	385405
377667	298731	377667	384906
3.78	297672	3.78	384512
378333	296702	378333	384122
378667	295846	378667	383657
3.79	295085	3.79	383107
379333	294307	379333	382506
379667	293408	379667	381895
3.8	292382	3.8	381309
380333	291305	380333	380794
380667	290255	380667	380363
3.81	289263	3.81	379957
381333	288331	381333	379504
381667	287434	381667	378983
3.82	286515	3.82	378403
382333	285518	382333	377779
382667	284456	382667	37714
3.83	283398	3.83	376546
383333	282412	383333	376036
383667	281513	383667	375555
3.84	280654	3.84	374985
384333	27979	384333	374262
384667	278906	384667	373425
3.85	277987	3.85	372573
385333	277026	385333	371812
385667	276055	385667	37121
3.86	275129	3.86	370745
386333	274292	386333	370306
386667	273548	386667	369783
3.87	272863	3.87	369133
387333	272209	387333	368396
387667	271585	387667	367653
3.88	270984	3.88	366943
388333	270334	388333	366231
388667	269528	388667	365503
3.89	268517	3.89	364825
389333	267371	389333	364232
389667	266234	389667	363664
3.9	265205	3.9	363042
390333	264276	390333	362316
390667	263387	390667	361456
3.91	262537	3.91	360472
391333	261816	391333	35944
391667	261289	391667	358468
3.92	260881	3.92	357637
392333	260417	392333	356954
392667	259787	392667	356363
3.93	259032	3.93	355799
393333	258273	393333	355229
393667	257592	393667	354628
3.94	257004	3.94	353946
394333	256485	394333	353125
394667	255991	394667	35215
3.95	255449	3.95	351093
395333	254783	395333	350084
395667	253933	395667	349212
3.96	252887	3.96	348446
396333	251731	396333	347649
396667	250609	396667	346702
3.97	24963	3.97	345616
397333	248817	397333	344477
397667	248143	397667	343307
3.98	247578	3.98	342056
398333	24707	398333	340738
398667	246567	398667	339461
3.99	246043	3.99	33833
399333	245483	399333	337371
399667	244875	399667	336541
4	244229	4	335762
400333	243549	400333	334945
400667	242827	400667	334029
4.01	242093	4.01	332993
401333	241405	401333	33186
401667	240778	401667	330685
4.02	24018	4.02	329498
402333	239579	402333	328308
402667	23896	402667	32717
4.03	238329	4.03	326132
403333	237704	403333	32516
403667	237098	403667	324158
4.04	236475	4.04	323072
404333	235762	404333	321933
404667	234927	404667	320797
4.05	234041	4.05	319669
405333	233231	405333	318506
405667	232588	405667	317274
4.06	2321	4.06	315998
406333	231652	406333	314746
406667	231108	406667	313551
4.07	230429	4.07	312362
407333	229669	407333	311095
407667	228875	407667	309726
4.08	228079	4.08	308298
408333	227325	408333	306876
408667	226634	408667	305478
4.09	225963	4.09	304099
409333	225275	409333	302748
409667	224581	409667	301458
4.1	223921	4.1	30025
410333	223304	410333	299112
410667	222699	410667	297987
4.11	222062	4.11	296789
411333	221414	411333	295489
411667	22082	411667	294126
4.12	2203	4.12	292728
412333	219807	412333	291289
412667	219284	412667	289827
4.13	218681	4.13	2884
413333	21797	413333	287043
413667	217183	413667	285718
4.14	216407	4.14	284371
414333	215733	414333	28297
414667	215197	414667	281516
4.15	214764	4.15	28002
415333	214377	415333	278453
415667	213988	415667	276769
4.16	21352	4.16	275008
416333	212867	416333	273285
416667	211982	416667	271694
4.17	21093	4.17	270285
417333	209833	417333	269055
417667	208825	417667	267922
4.18	208011	4.18	266731
418333	207416	418333	265375
418667	206971	418667	263892
4.19	206559	4.19	262413
419333	206106	419333	261016
419667	205618	419667	259681
4.2	205135	4.2	258335
420333	204673	420333	256921
420667	204205	420667	255418
4.21	203691	4.21	253836
421333	20309	421333	252212
421667	202369	421667	250605
4.22	201531	4.22	249076
422333	200657	422333	247649
422667	199849	422667	246291
4.23	199143	4.23	244919
423333	198518	423333	243468
423667	197933	423667	241964
4.24	197334	4.24	240468
424333	196698	424333	238971
424667	196069	424667	237395
4.25	195493	4.25	235706
425333	19495	425333	234004
425667	194399	425667	232434
4.26	193837	4.26	23105
426333	193303	426333	229815
426667	192819	426667	228638
4.27	192354	4.27	2274
427333	191845	427333	226006
427667	191252	427667	224459
4.28	190574	4.28	222843
428333	189835	428333	221255
428667	189062	428667	21976
4.29	188279	4.29	218382
429333	187523	429333	217074
429667	186824	429667	215753
4.3	186165	4.3	214404
430333	185502	430333	213079
430667	184799	430667	211801
4.31	184057	4.31	210507
431333	183308	431333	209115
431667	182604	431667	207618
4.32	181993	4.32	206078
432333	181479	432333	20456
432667	181004	432667	203088
4.33	180474	4.33	201667
433333	179807	433333	200318
433667	178991	433667	199028
4.34	17808	4.34	197704
434333	177147	434333	19626
434667	176232	434667	194721
4.35	17534	4.35	193188
435333	174484	435333	191723
435667	173706	435667	190339
4.36	173048	4.36	189036
436333	172534	436333	187793
436667	172144	436667	186568
4.37	171813	4.37	185356
437333	171455	437333	184183
437667	170975	437667	183019
4.38	170312	4.38	181786
438333	169511	438333	18045
438667	168689	438667	179047
4.39	167924	4.39	177622
439333	16723	439333	176199
439667	166606	439667	174822
4.4	166032	4.4	173543
440333	165443	440333	172369
440667	164762	440667	171247
4.41	163985	4.41	170108
441333	163198	441333	168927
441667	162483	441667	167742
4.42	161835	4.42	166591
442333	161185	442333	165445
442667	16046	442667	164256
4.43	159634	4.43	163017
443333	158766	443333	161732
443667	157939	443667	160403
4.44	157187	4.44	159054
444333	156498	444333	15772
444667	155869	444667	156419
4.45	155298	4.45	155148
445333	154735	445333	153905
445667	154116	445667	152709
4.46	153441	4.46	151593
446333	152749	446333	150575
446667	151995	446667	149642
4.47	151089	4.47	148742
447333	150074	447333	147775
447667	149121	447667	146625
4.48	148356	4.48	145276
448333	147759	448333	14385
448667	147232	448667	142485
4.49	146706	4.49	141247
449333	146189	449333	140143
449667	14573	449667	139149
4.5	145337	4.5	138209
450333	144961	450333	137262
450667	144511	450667	136313
4.51	143886	4.51	135404
451333	143054	451333	134522
451667	142073	451667	133599
4.52	141049	4.52	132602
452333	140096	452333	131523
452667	139323	452667	130354
4.53	138782	4.53	129132
453333	138412	453333	127978
453667	138066	453667	126993
4.54	137613	4.54	126151
454333	137009	454333	125337
454667	136278	454667	124473
4.55	135496	4.55	123552
455333	134778	455333	12258
455667	134183	455667	121568
4.56	133678	4.56	120553
456333	133188	456333	119574
456667	132669	456667	11864
4.57	132116	4.57	117749
457333	131536	457333	116872
457667	130904	457667	11595
4.58	13021	4.58	114971
458333	129491	458333	114005
458667	128778	458667	113136
4.59	128052	4.59	112372
459333	127304	459333	111649
459667	126603	459667	110915
4.6	126028	4.6	110151
460333	125573	460333	109328
460667	125135	460667	10842
4.61	124609	4.61	107444
461333	123973	461333	106439
461667	123277	461667	105459
4.62	122566	4.62	104572
462333	121852	462333	103811
462667	121145	462667	103114
4.63	120451	4.63	102361
463333	119751	463333	101486
463667	119038	463667	10052
4.64	118347	4.64	0.9954
464333	11771	464333	0.98618
464667	117139	464667	0.97804
4.65	116668	4.65	0.97105
465333	116348	465333	0.96483
465667	116159	465667	0.95886
4.66	115971	4.66	0.95287
466333	115641	466333	0.94689
466667	115107	466667	0.9409
4.67	114398	4.67	0.93467
467333	113598	467333	0.92799
467667	112795	467667	0.92115
4.68	112052	4.68	0.91473
468333	111402	468333	0.90892
468667	11086	468667	0.90334
4.69	11042	4.69	0.89736
469333	110065	469333	0.89071
469667	109756	469667	0.88347
4.7	109453	4.7	0.87562
470333	109148	470333	0.86729
470667	108828	470667	0.85919
4.71	108424	4.71	0.85196
471333	10786	471333	0.84559
471667	107133	471667	0.83988
4.72	106305	4.72	0.83489
472333	105467	472333	0.83047
472667	104728	472667	0.82625
4.73	104146	4.73	0.822
473333	103659	473333	0.81742
473667	103174	473667	0.81218
4.74	102694	4.74	0.8065
474333	102283	474333	0.80082
474667	101962	474667	0.79522
4.75	101696	4.75	0.78947
475333	101431	475333	0.78339
475667	101143	475667	0.77668
4.76	100849	4.76	0.7689
476333	100531	476333	0.76014
476667	100129	476667	0.75162
4.77	0.99623	4.77	0.74488
477333	0.99073	477333	0.74045
477667	0.98549	477667	0.73759
4.78	0.98056	4.78	0.73481
478333	0.97569	478333	0.73072
478667	0.97088	478667	0.72509
4.79	0.96636	4.79	0.71892
479333	0.96227	479333	0.71311
479667	0.95862	479667	0.70774
4.8	0.95527	4.8	0.70262
480333	0.95207	480333	0.69806
480667	0.94917	480667	0.69462
4.81	0.94688	4.81	0.69229
481333	0.94511	481333	0.69022
481667	0.94332	481667	0.68727
4.82	0.94097	4.82	0.68291
482333	0.93785	482333	0.67767
482667	0.93392	482667	0.67263
4.83	0.929	4.83	0.66855
483333	0.92308	483333	0.66557
483667	0.91682	483667	0.66354
4.84	0.91122	4.84	0.66213
484333	0.90703	484333	0.66074
484667	0.90456	484667	0.65873
4.85	0.90342	4.85	0.65574
485333	0.90267	485333	0.65194
485667	0.90166	485667	0.64767
4.86	0.90036	4.86	0.64317
486333	0.89879	486333	0.63875
486667	0.89661	486667	0.63487
4.87	0.89326	4.87	0.63153
487333	0.88862	487333	0.62827
487667	0.88345	487667	0.62487
4.88	0.87871	4.88	0.62168
488333	0.87495	488333	0.61932
488667	0.8723	488667	0.61801
4.89	0.87057	4.89	0.61697
489333	0.86915	489333	0.615
489667	0.86725	489667	0.61151
4.9	0.8645	4.9	0.60664
490333	0.86124	490333	0.60086
490667	0.85803	490667	0.59494
4.91	0.85532	4.91	0.58974
491333	0.85326	491333	0.58569
491667	0.85158	491667	0.58278
4.92	0.84997	4.92	0.5809
492333	0.84869	492333	0.57999
492667	0.84806	492667	0.57984
4.93	0.8476	4.93	0.57983
493333	0.84639	493333	0.57931
493667	0.8441	493667	0.5781
4.94	0.84131	4.94	0.57621
494333	0.83864	494333	0.57345
494667	0.83625	494667	0.56997
4.95	0.83423	4.95	0.56633
495333	0.83302	495333	0.56318
495667	0.83303	495667	0.56106
4.96	0.83401	4.96	0.55993
496333	0.83496	496333	0.55903
496667	0.83474	496667	0.55765
4.97	0.83318	4.97	0.55569
497333	0.83107	497333	0.55375
497667	0.82895	497667	0.55248
4.98	0.82672	4.98	0.55168
498333	0.82448	498333	0.55047
498667	0.82286	498667	0.54824
4.99	0.82228	4.99	0.54526
499333	0.82238	499333	0.54243
499667	0.82228	499667	0.54035
5	0.82137	5	0.53871
500333	0.81992	500333	0.53678
500667	0.81873	500667	0.53437
5.01	0.81847	5.01	0.53205
501333	0.8192	501333	0.5306
501667	0.82036	501667	0.53043
5.02	0.82126	5.02	0.53166
502333	0.82125	502333	0.53414
502667	0.81972	502667	0.53718
5.03	0.81649	5.03	0.53975
503333	0.81231	503333	0.54115
503667	0.80852	503667	0.54136
5.04	0.80634	5.04	0.54063
504333	0.80639	504333	0.53909
504667	0.80838	504667	0.53709
5.05	0.81101	5.05	0.53517
505333	0.81293	505333	0.53334
505667	0.81362	505667	0.53084
5.06	0.81292	5.06	0.5277
506333	0.81085	506333	0.52521
506667	0.80818	506667	0.52447
5.07	0.80586	5.07	0.52539
507333	0.80406	507333	0.52722
507667	0.80252	507667	0.52915
5.08	0.80137	5.08	0.53046
508333	0.80084	508333	0.53078
508667	0.80079	508667	0.53033
5.09	0.80093	5.09	0.52992
509333	0.80102	509333	0.53038
509667	0.80091	509667	0.53192
5.1	0.80079	5.1	0.53422
510333	0.80114	510333	0.5367
510667	0.80219	510667	0.53877
5.11	0.80349	5.11	0.54016
511333	0.80427	511333	0.54111
511667	0.80406	511667	0.54201
5.12	0.80292	5.12	0.54297
512333	0.80147	512333	0.54395
512667	0.8006	512667	0.54502
5.13	0.80063	5.13	0.54623
513333	0.80095	513333	0.54745
513667	0.80098	513667	0.54834
5.14	0.80103	5.14	0.54856
514333	0.80183	514333	0.54814
514667	0.80356	514667	0.54762
5.15	0.8059	5.15	0.54784
515333	0.80838	515333	0.5493
515667	0.8103	515667	0.55154
5.16	0.81087	5.16	0.55356
516333	0.80993	516333	0.55493
516667	0.80811	516667	0.55606
5.17	0.80633	5.17	0.55754
517333	0.80511	517333	0.55964
517667	0.80436	517667	0.56236
5.18	0.80362	5.18	0.56563
518333	0.80271	518333	0.56919
518667	0.80153	518667	0.57264
5.19	0.79987	5.19	0.57569
519333	0.79801	519333	0.57849
519667	0.79695	519667	0.58148
5.2	0.79738	5.2	0.58488
520333	0.79896	520333	0.58867
520667	0.80084	520667	0.5927
5.21	0.80229	5.21	0.59666
521333	0.80299	521333	0.6001
521667	0.80301	521667	0.60284
5.22	0.80276	5.22	0.60518
522333	0.80277	522333	0.60758
522667	0.80333	522667	0.61048
5.23	0.80439	5.23	0.61417
523333	0.80553	523333	0.61895
523667	0.80627	523667	0.62485
5.24	0.80645	5.24	0.6311
524333	0.80635	524333	0.63662
524667	0.80643	524667	0.64123
5.25	0.80728	5.25	0.64565
525333	0.80932	525333	0.65047
525667	0.81253	525667	0.65592
5.26	0.81642	5.26	0.66246
526333	0.82022	526333	0.67049
526667	0.82307	526667	0.67973
5.27	0.82444	5.27	0.6891
527333	0.82468	527333	0.69741
527667	0.82474	527667	0.70463
5.28	0.82541	5.28	0.7122
528333	0.82689	528333	0.72172
528667	0.82882	528667	0.73391
5.29	0.83046	5.29	0.74874
529333	0.83146	529333	0.76558
529667	0.83228	529667	0.78354
5.3	0.83376	5.3	0.80218
530333	0.83657	530333	0.82172
530667	0.84081	530667	0.84271
5.31	0.846	5.31	0.86581
531333	0.8518	531333	0.89127
531667	0.85839	531667	0.91896
5.32	0.86588	5.32	0.94954
532333	0.87384	532333	0.98553
532667	0.88181	532667	103067
5.33	0.88994	5.33	108881
533333	0.89883	533333	116342
533667	0.90901	533667	125781
5.34	0.92044	5.34	137558
534333	0.93244	534333	152105
534667	0.94463	534667	169985
5.35	0.95792	5.35	191908
535333	0.974	535333	218663
535667	0.99381	535667	250991
5.36	101739	5.36	289502
536333	104432	536333	334567
536667	107419	536667	386181
5.37	110754	5.37	44387
537333	114656	537333	506675
537667	119435	537667	573133
5.38	125367	5.38	641286
538333	132641	538333	708826
538667	141408	538667	77338
5.39	151834	5.39	832771
539333	164064	539333	885163
539667	178191	539667	929156
5.4	194273	5.4	963838
540333	212373	540333	988808
540667	232621	540667	1004175
5.41	255306	5.41	1010539
541333	280887	541333	1008895
541667	309883	541667	1000474
5.42	342755	5.42	986571
542333	37986	542333	968423
542667	421388	542667	947136
5.43	467275	5.43	923667
543333	517116	543333	898827
543667	57009	543667	873278
5.44	624956	5.44	847579
544333	680126	544333	822235
544667	733759	544667	797639
5.45	783932	5.45	773965
545333	828878	545333	751206
545667	86717	545667	729338
5.46	897825	5.46	708397
546333	920406	546333	688409
546667	935077	546667	66934
5.47	942519	5.47	651152
547333	943758	547333	633861
547667	939942	547667	617529
5.48	932199	5.48	602247
548333	921611	548333	588086
548667	909159	548667	575026
5.49	895674	5.49	56298
549333	88181	549333	551867
549667	868023	549667	541604
5.5	854604	5.5	53211
550333	841711	550333	52334
550667	829389	550667	515261
5.51	817592	5.51	50782
551333	80625	551333	500968
551667	795309	551667	494691
5.52	784692	5.52	488998
552333	774273	552333	483897
552667	763902	552667	479361
5.53	753468	5.53	475308
553333	742971	553333	47166
553667	732525	553667	468421
5.54	722214	5.54	465656
554333	71202	554333	463367
554667	701898	554667	461456
5.55	691814	5.55	459842
555333	681715	555333	458526
555667	671545	555667	457527
5.56	661311	5.56	456821
556333	651108	556333	456333
556667	641086	556667	455965
5.57	63136	5.57	455662
557333	622006	557333	455457
557667	613092	557667	455401
5.58	604655	5.58	455469
558333	59668	558333	455563
558667	589159	558667	455591
5.59	582129	5.59	455498
559333	575651	559333	455269
559667	569784	559667	454914
5.6	5646	5.6	45442
560333	560164	560333	453748
560667	556527	560667	45287
5.61	553719	5.61	451791
561333	551753	561333	450567
561667	550677	561667	449249
5.62	550562	5.62	447847
562333	551463	562333	446346
562667	553425	562667	444745
5.63	556456	5.63	443035
563333	560458	563333	441203
563667	565213	563667	439245
5.64	570398	5.64	437182
564333	575626	564333	435082
564667	580443	564667	433065
5.65	584245	5.65	431259
565333	586299	565333	429785
565667	585901	565667	42877
5.66	5825	5.66	428282
566333	575762	566333	428284
566667	565605	566667	428671
5.67	552266	5.67	429344
567333	536317	567333	430269
567667	518514	567667	431519
5.68	49962	5.68	433239
568333	480376	568333	435518
568667	461495	568667	438311
5.69	443553	5.69	441496
569333	426957	569333	445017
569667	412003	569667	448921
5.7	398873	5.7	45326
570333	387614	570333	45805
570667	378133	570667	463295
5.71	370194	5.71	469006
571333	363537	571333	475198
571667	358028	571667	481927
5.72	353634	5.72	489316
572333	350339	572333	497502
572667	348123	572667	506542
5.73	34694	5.73	51646
573333	346693	573333	527303
573667	347291	573667	539025
5.74	34868	5.74	551343
574333	350797	574333	563645
574667	353534	574667	574926
5.75	356772	5.75	583808
575333	360437	575333	588732
575667	364528	575667	588229
5.76	369122	5.76	581253
576333	374377	576333	567511
576667	380454	576667	547592
5.77	387407	5.77	522815
577333	395138	577333	494918
577667	403355	577667	465709
5.78	411505	5.78	436769
578333	418684	578333	409384
578667	423594	578667	384558
5.79	424622	5.79	362908
579333	420147	579333	344595
579667	408945	579667	329458
5.8	390532	5.8	317221
580333	365297	580333	307579
580667	33445	580667	300143
5.81	299804	5.81	294423
581333	263444	581333	289917
581667	227411	581667	286227
5.82	193422	5.82	283114
582333	162697	582333	280479
582667	135909	582667	278272
5.83	113235	5.83	276412
583333	0.94513	583333	274803
583667	0.794	583667	273352
5.84	0.67403	5.84	271946
584333	0.5794	584333	270471
584667	0.50486	584667	268907
5.85	0.44603	5.85	26735
585333	0.39905	585333	265891
585667	0.36092	585667	264518
5.86	0.32995	5.86	263145
586333	0.30511	586333	261734
586667	0.28528	586667	260319
5.87	0.2692	5.87	258934
587333	0.25589	587333	257565
587667	0.24466	587667	256157
5.88	0.23488	5.88	254661
588333	0.22625	588333	253062
588667	0.21873	588667	251386
5.89	0.21198	5.89	249703
589333	0.20549	589333	248099
589667	0.19938	589667	246616
5.9	0.1942	5.9	245274
590333	0.19008	590333	244122
590667	0.1867	590667	243195
5.91	0.18375	5.91	242469
591333	0.18082	591333	241876
591667	0.17753	591667	241323
5.92	0.17374	5.92	240769
592333	0.16958	592333	240264
592667	0.16519	592667	239895
5.93	0.16051	5.93	23971
593333	0.15556	593333	239705
593667	0.15082	593667	23986
5.94	0.14707	5.94	240161
594333	0.14477	594333	240578
594667	0.14402	594667	24104
5.95	0.14475	5.95	241483
595333	0.14621	595333	241911
595667	0.14699	595667	242393
5.96	0.14615	5.96	242977
596333	0.1439	596333	243652
596667	0.14112	596667	244409
5.97	0.13854	5.97	245247
597333	0.13643	597333	246132
597667	0.13493	597667	24705
5.98	0.13409	5.98	248048
598333	0.13359	598333	249166
598667	0.13278	598667	250366
5.99	0.13123	5.99	251569
599333	0.12918	599333	252729
599667	0.1271	599667	253869
6	0.12523	6	255036
600333	0.12338	600333	256265
600667	0.12113	600667	257556
6.01	0.11835	6.01	258831
601333	0.11539	601333	259926
601667	0.11273	601667	26072
6.02	0.1108	6.02	26122
602333	0.10988	602333	261514
602667	0.10975	602667	261689
6.03	0.10961	6.03	261795
603333	0.10878	603333	261831
603667	0.10722	603667	261744
6.04	0.1056	6.04	261467
604333	0.10459	604333	260977
604667	0.10441	604667	260261
6.05	0.10483	6.05	259305
605333	0.10572	605333	25814
605667	0.10712	605667	25684
6.06	0.10867	6.06	255435
606333	0.10947	606333	253884
606667	0.10873	606667	252147
6.07	0.10646	6.07	25024
607333	0.10332	607333	248238
607667	0.10005	607667	246245
6.08	0.09727	6.08	244345
608333	0.0955	608333	242575
608667	0.09514	608667	240921
6.09	0.0962	6.09	239335
609333	0.09792	609333	237776
609667	0.09887	609667	236233
6.1	0.09789	6.1	234711
610333	0.09515	610333	233227
610667	0.09212	610667	231801
6.11	0.09008	6.11	230427
611333	0.08919	611333	229078
611667	0.08898	611667	227754
6.12	0.08907	6.12	226472
612333	0.08907	612333	225212
612667	0.08839	612667	223956
6.13	0.08676	6.13	222729
613333	0.0847	613333	221567
613667	0.08284	613667	220506
6.14	0.08138	6.14	219603
614333	0.08066	614333	218886
614667	0.08112	614667	218287
6.15	0.08238	6.15	217651
615333	0.08326	615333	216822
615667	0.08284	615667	21577
6.16	0.08141	6.16	214614
616333	0.08033	616333	213482
616667	0.08068	616667	212411
6.17	0.08203	6.17	211388
617333	0.08299	617333	210416
617667	0.08264	617667	209513
6.18	0.08108	6.18	208704
618333	0.07926	618333	207971
618667	0.07819	618667	207237
6.19	0.07823	6.19	206394
619333	0.0792	619333	205384
619667	0.08071	619667	204228
6.2	0.08209	6.2	202968
620333	0.08256	620333	201641
620667	0.082	620667	200304
6.21	0.08088	6.21	199007
621333	0.07951	621333	197766
621667	0.07779	621667	196565
6.22	0.07592	6.22	195372
622333	0.07485	622333	194159
622667	0.07525	622667	192917
6.23	0.07673	6.23	191663
623333	0.07824	623333	19043
623667	0.07894	623667	189234
6.24	0.07856	6.24	188055
624333	0.07758	624333	186837
624667	0.07671	624667	185519
6.25	0.07616	6.25	184075
625333	0.07583	625333	182537
625667	0.07593	625667	180963
6.26	0.07665	6.26	179378
626333	0.07729	626333	177783
626667	0.07669	626667	176207
6.27	0.07445	6.27	174707
627333	0.07125	627333	173317
627667	0.06829	627667	172023
6.28	0.06659	6.28	170774
628333	0.06636	628333	16951
628667	0.06698	628667	168189
6.29	0.06775	6.29	166775
629333	0.06844	629333	165288
629667	0.06912	629667	16384
6.3	0.06973	6.3	162552
630333	0.07001	630333	161445
630667	0.06967	630667	160438
6.31	0.06855	6.31	159439
631333	0.06685	631333	158416
631667	0.06484	631667	157356
6.32	0.06274	6.32	156203
632333	0.06094	632333	154913
632667	0.05957	632667	153551
6.33	0.05845	6.33	152279
633333	0.05766	633333	151256
633667	0.05751	633667	150547
6.34	0.0583	6.34	150064
634333	0.06002	634333	149617
634667	0.06211	634667	149041
6.35	0.06376	6.35	148266
635333	0.06488	635333	147294
635667	0.06618	635667	146181
6.36	0.06792	6.36	145005
636333	0.06945	636333	14384
636667	0.07	636667	142744
6.37	0.06931	6.37	141724
637333	0.06757	637333	140744
637667	0.06549	637667	13979
6.38	0.06386	6.38	138873
638333	0.0628	638333	137988
638667	0.06176	638667	137108
6.39	0.06027	6.39	136214
639333	0.05852	639333	135285
639667	0.05732	639667	134312
6.4	0.05738	6.4	133324
640333	0.05863	640333	132368
640667	0.06029	640667	131491
6.41	0.06152	6.41	130702
641333	0.06184	641333	129914
641667	0.06121	641667	128987
6.42	0.06	6.42	127867
642333	0.05895	642333	126636
642667	0.05881	642667	125436
6.43	0.05994	6.43	124352
643333	0.06204	643333	123366
643667	0.06409	643667	12239
6.44	0.06491	6.44	121359
644333	0.06413	644333	120269
644667	0.06255	644667	119139
6.45	0.06127	6.45	117994
645333	0.06068	645333	116872
645667	0.06053	645667	115847
6.46	0.0605	6.46	114953
646333	0.06041	646333	114116
646667	0.06027	646667	113213
6.47	0.06029	6.47	112185
647333	0.06073	647333	111073
647667	0.06149	647667	109941
6.48	0.06205	6.48	108802
648333	0.06194	648333	107618
648667	0.06107	648667	106368
6.49	0.05994	6.49	105086
649333	0.05933	649333	103837
649667	0.05955	649667	102638
6.5	0.0603	6.5	101436
650333	0.06109	650333	100217
650667	0.06156	650667	0.99054
6.51	0.06173	6.51	0.97988
651333	0.06195	651333	0.96972
651667	0.06251	651667	0.95947
6.52	0.06321	6.52	0.94907
652333	0.06332	652333	0.93893
652667	0.06227	652667	0.92916
6.53	0.06049	6.53	0.91925
653333	0.05926	653333	0.90867
653667	0.05963	653667	0.89763
6.54	0.06156	6.54	0.88684
654333	0.06429	654333	0.8767
654667	0.06722	654667	0.86695
6.55	0.06975	6.55	0.85718
655333	0.07134	655333	0.84696
655667	0.07205	655667	0.83606
6.56	0.07242	6.56	0.8249
656333	0.07224	656333	0.81439
656667	0.07037	656667	0.80494
6.57	0.06614	6.57	0.79619
657333	0.06066	657333	0.78757
657667	0.0564	657667	0.77885
6.58	0.05541	6.58	0.77026
658333	0.05795	658333	0.76201
658667	0.06293	658667	0.7538
6.59	0.06868	6.59	0.74509
659333	0.07351	659333	0.73598
659667	0.07649	659667	0.72741
6.6	0.078	6.6	0.72003
660333	0.07933	660333	0.71347
660667	0.08151	660667	0.7066
6.61	0.08468	6.61	0.69832
661333	0.08828	661333	0.68859
661667	0.09173	661667	0.67847
6.62	0.09494	6.62	0.66921
662333	0.09771	662333	0.66121
662667	0.0994	662667	0.65395
6.63	0.09968	6.63	0.64664
663333	0.09896	663333	0.63867
663667	0.09783	663667	0.62994
6.64	0.09657	6.64	0.62092
664333	0.09561	664333	0.61216
664667	0.09555	664667	0.60365
6.65	0.09667	6.65	0.59497
665333	0.09866	665333	0.58583
[truncated: 10,004 more rows]
