# Supplementary material for: Photoactivated Enzymatic Reaction Network Enables Spatiotemporal Programming of Thiol/Disulfide Redox Systems
Source: Angew Chem Int Ed Engl. 2025 May 5;64(25):e202503822. doi: 10.1002/anie.202503822 (PMC12171324; doi:10.1002/anie.202503822)
Supplement: Supplementary file 5 — Supplementary Information [file ANIE-64-e202503822-s001.zip › Research Data/Supporting Information/Figure S7/Figure S6b.xlsx]

## Sheet: Sheet1
Figure S6b
	0 min		2 min		3 min		4 min		5 min
X	Y	X	Y	X	Y	X	Y	X	Y
196.82	0.23736	196.82	-0.04854	196.82	-0.0193	196.82	0.39088	196.82	-0.037
197.62	-0.01336	197.62	0.15766	197.62	0.18591	197.62	0.14015	197.62	0.60853
198.43	-0.38535	198.43	0.14106	198.43	0.37096	198.43	0.3252	198.43	0.85157
199.23	0.06908	199.23	0.09505	199.23	0.07206	199.23	-0.02981	199.23	0.12298
200.03	0.01532	200.03	0.01143	200.03	0.01771	200.03	0.01318	200.03	0.01005
200.83	0.01487	200.83	0.01527	200.83	0.01492	200.83	0.01311	200.83	0.01827
201.63	0.01075	201.63	0.01483	201.63	0.01461	201.63	0.01751	201.63	0.01438
202.44	0.01712	202.44	0.01779	202.44	0.01804	202.44	0.01464	202.44	0.01335
203.24	0.01819	203.24	0.01639	203.24	0.01837	203.24	0.01841	203.24	0.02267
204.04	0.01507	204.04	0.01411	204.04	0.01368	204.04	0.01225	204.04	0.0111
204.84	0.0202	204.84	0.01746	204.84	0.02005	204.84	0.01529	204.84	0.01368
205.64	0.01666	205.64	0.02123	205.64	0.01674	205.64	0.01477	205.64	0.01604
206.44	0.01751	206.44	0.01409	206.44	0.01891	206.44	0.01464	206.44	0.01558
207.24	0.0179	207.24	0.01313	207.24	0.01423	207.24	0.01746	207.24	0.01772
208.05	0.02148	208.05	0.02101	208.05	0.01632	208.05	0.01719	208.05	0.0189
208.85	0.02458	208.85	0.02541	208.85	0.02267	208.85	0.02353	208.85	0.02001
209.65	0.02143	209.65	0.01982	209.65	0.0192	209.65	0.01693	209.65	0.01506
210.45	0.02427	210.45	0.02887	210.45	0.02775	210.45	0.02512	210.45	0.02422
211.25	0.02182	211.25	0.02256	211.25	0.01984	211.25	0.02218	211.25	0.0235
212.05	0.02284	212.05	0.0229	212.05	0.03015	212.05	0.02852	212.05	0.02468
212.85	0.03097	212.85	0.02894	212.85	0.03019	212.85	0.03026	212.85	0.0296
213.65	0.02869	213.65	0.02677	213.65	0.03205	213.65	0.02644	213.65	0.02753
214.45	0.0387	214.45	0.03602	214.45	0.03462	214.45	0.03613	214.45	0.03859
215.26	0.03376	215.26	0.04508	215.26	0.03754	215.26	0.03776	215.26	0.04103
216.06	0.04158	216.06	0.03789	216.06	0.04562	216.06	0.03769	216.06	0.04228
216.86	0.04486	216.86	0.04253	216.86	0.04018	216.86	0.04186	216.86	0.03931
217.66	0.04553	217.66	0.05066	217.66	0.0528	217.66	0.04981	217.66	0.04981
218.46	0.05027	218.46	0.05149	218.46	0.04738	218.46	0.04679	218.46	0.05065
219.26	0.0524	219.26	0.05542	219.26	0.04992	219.26	0.0574	219.26	0.05189
220.06	0.04391	220.06	0.04931	220.06	0.05024	220.06	0.04448	220.06	0.04727
220.86	0.05558	220.86	0.05296	220.86	0.05004	220.86	0.0518	220.86	0.05374
221.66	0.05254	221.66	0.04975	221.66	0.05356	221.66	0.0536	221.66	0.04559
222.46	0.05792	222.46	0.05592	222.46	0.05876	222.46	0.05722	222.46	0.05191
223.26	0.05655	223.26	0.0562	223.26	0.05358	223.26	0.05732	223.26	0.05179
224.06	0.05908	224.06	0.055	224.06	0.05539	224.06	0.05701	224.06	0.05423
224.86	0.05366	224.86	0.06091	224.86	0.05779	224.86	0.06038	224.86	0.05542
225.66	0.063	225.66	0.06241	225.66	0.06145	225.66	0.05711	225.66	0.06009
226.46	0.06434	226.46	0.06809	226.46	0.06815	226.46	0.06805	226.46	0.06852
227.26	0.0676	227.26	0.06437	227.26	0.06277	227.26	0.06503	227.26	0.06951
228.06	0.07676	228.06	0.07133	228.06	0.0771	228.06	0.07697	228.06	0.07534
228.86	0.07457	228.86	0.06886	228.86	0.06982	228.86	0.07002	228.86	0.06973
229.66	0.07405	229.66	0.07852	229.66	0.0733	229.66	0.07577	229.66	0.07652
230.46	0.07803	230.46	0.07936	230.46	0.08157	230.46	0.07791	230.46	0.07838
231.26	0.08493	231.26	0.08949	231.26	0.08838	231.26	0.08752	231.26	0.08318
232.06	0.09236	232.06	0.09956	232.06	0.08991	232.06	0.09186	232.06	0.0911
232.86	0.09987	232.86	0.094	232.86	0.09382	232.86	0.09586	232.86	0.09564
233.66	0.10632	233.66	0.10381	233.66	0.10201	233.66	0.10373	233.66	0.10151
234.45	0.10117	234.45	0.10542	234.45	0.10343	234.45	0.09638	234.45	0.10245
235.25	0.11214	235.25	0.11669	235.25	0.11459	235.25	0.11269	235.25	0.11482
236.05	0.1219	236.05	0.13148	236.05	0.12908	236.05	0.12574	236.05	0.12651
236.85	0.13465	236.85	0.12981	236.85	0.13451	236.85	0.13702	236.85	0.12822
237.65	0.14143	237.65	0.15207	237.65	0.14805	237.65	0.15088	237.65	0.15319
238.45	0.17025	238.45	0.17253	238.45	0.17409	238.45	0.16931	238.45	0.17672
239.25	0.19719	239.25	0.20203	239.25	0.20174	239.25	0.20495	239.25	0.20379
240.05	0.2333	240.05	0.24556	240.05	0.24747	240.05	0.24042	240.05	0.24077
240.85	0.28303	240.85	0.29307	240.85	0.28974	240.85	0.28621	240.85	0.27805
241.64	0.33284	241.64	0.33234	241.64	0.33565	241.64	0.33828	241.64	0.33562
242.44	0.38643	242.44	0.40462	242.44	0.40017	242.44	0.40554	242.44	0.40081
243.24	0.44431	243.24	0.45909	243.24	0.45691	243.24	0.45898	243.24	0.46492
244.04	0.51124	244.04	0.51775	244.04	0.52302	244.04	0.52153	244.04	0.52376
244.84	0.57125	244.84	0.5817	244.84	0.57661	244.84	0.58303	244.84	0.57931
245.64	0.6262	245.64	0.64337	245.64	0.63863	245.64	0.63534	245.64	0.64456
246.43	0.68465	246.43	0.69601	246.43	0.6988	246.43	0.70033	246.43	0.7002
247.23	0.73562	247.23	0.75502	247.23	0.74772	247.23	0.74858	247.23	0.75331
248.03	0.78549	248.03	0.801	248.03	0.801	248.03	0.79897	248.03	0.79914
248.83	0.83051	248.83	0.84671	248.83	0.8469	248.83	0.84863	248.83	0.84417
249.63	0.87744	249.63	0.89122	249.63	0.89115	249.63	0.89287	249.63	0.89312
250.42	0.92138	250.42	0.93852	250.42	0.93315	250.42	0.93544	250.42	0.93019
251.22	0.96449	251.22	0.98215	251.22	0.97353	251.22	0.97882	251.22	0.98052
252.02	0.99092	252.02	101113	252.02	101168	252.02	101472	252.02	100927
252.82	10264	252.82	104223	252.82	103818	252.82	104282	252.82	105247
253.61	1051	253.61	107373	253.61	107128	253.61	108052	253.61	107587
254.41	1073	254.41	109763	254.41	109988	254.41	109772	254.41	109457
255.21	11007	255.21	112313	255.21	111958	255.21	111522	255.21	112687
256.01	11129	256.01	114113	256.01	114048	256.01	114032	256.01	113607
256.8	1123	256.8	114863	256.8	115188	256.8	115022	256.8	115007
257.6	11341	257.6	115583	257.6	116078	257.6	115682	257.6	115947
258.4	11366	258.4	116483	258.4	116848	258.4	117052	258.4	116377
259.2	1.15	259.2	117043	259.2	117788	259.2	117722	259.2	117417
259.99	11449	259.99	118033	259.99	118208	259.99	117592	259.99	118507
260.79	11559	260.79	118163	260.79	119268	260.79	118912	260.79	119107
261.59	11499	261.59	119113	261.59	119318	261.59	118512	261.59	119727
262.38	11498	262.38	119053	262.38	119268	262.38	118932	262.38	118667
263.18	11361	263.18	117343	263.18	118508	263.18	117972	263.18	118437
263.98	11177	263.98	115093	263.98	115048	263.98	115912	263.98	116667
264.77	10786	264.77	112733	264.77	112658	264.77	112602	264.77	112457
265.57	10632	265.57	110203	265.57	111008	265.57	110692	265.57	111537
266.37	10685	266.37	111213	266.37	111748	266.37	111952	266.37	111897
267.16	10869	267.16	113553	267.16	114378	267.16	114602	267.16	113747
267.96	11189	267.96	116833	267.96	117148	267.96	117122	267.96	117057
268.76	11467	268.76	119533	268.76	119718	268.76	120012	268.76	120787
269.55	11722	269.55	122223	269.55	122838	269.55	122222	269.55	122407
270.35	1178	270.35	123193	270.35	123438	270.35	124292	270.35	123897
271.14	11848	271.14	124233	271.14	124208	271.14	125002	271.14	124577
271.94	11844	271.94	124413	271.94	125308	271.94	125482	271.94	125437
272.74	11799	272.74	123683	272.74	124418	272.74	124922	272.74	124907
273.53	11646	273.53	123113	273.53	124098	273.53	123352	273.53	123577
274.33	11486	274.33	120683	274.33	121458	274.33	121472	274.33	121467
275.12	11197	275.12	119433	275.12	119878	275.12	120022	275.12	120497
275.92	11071	275.92	117593	275.92	118018	275.92	118312	275.92	118097
276.72	10978	276.72	116853	276.72	117408	276.72	117522	276.72	117307
277.51	1087	277.51	116243	277.51	116948	277.51	116482	277.51	116537
278.31	10855	278.31	116383	278.31	116838	278.31	116502	278.31	116427
279.1	10859	279.1	115753	279.1	116348	279.1	116862	279.1	116777
279.9	10744	279.9	114993	279.9	115408	279.9	115832	279.9	115757
280.69	10536	280.69	113513	280.69	114108	280.69	114152	280.69	113437
281.49	10297	281.49	111063	281.49	111868	281.49	111802	281.49	112087
282.28	10157	282.28	110653	282.28	111518	282.28	111142	282.28	111157
283.08	10274	283.08	111763	283.08	112488	283.08	112362	283.08	112197
283.87	10433	283.87	113663	283.87	114708	283.87	114232	283.87	114047
284.67	10588	284.67	115433	284.67	115858	284.67	116092	284.67	116047
285.46	10666	285.46	115463	285.46	116318	285.46	116502	285.46	116877
286.26	10646	286.26	116193	286.26	116978	286.26	116882	286.26	117127
287.05	10559	287.05	114323	287.05	115368	287.05	115452	287.05	115747
287.85	1038	287.85	111953	287.85	112508	287.85	112892	287.85	112997
288.64	10014	288.64	107903	288.64	108428	288.64	108872	288.64	108387
289.44	0.94963	289.44	102683	289.44	103248	289.44	103502	289.44	103377
290.23	0.89373	290.23	0.96788	290.23	0.97155	290.23	0.97262	290.23	0.97104
291.02	0.83815	291.02	0.90684	291.02	0.9158	291.02	0.9184	291.02	0.91426
291.82	0.78601	291.82	0.85226	291.82	0.8551	291.82	0.85714	291.82	0.85663
292.61	0.733	292.61	0.79658	292.61	0.80112	292.61	0.80626	292.61	0.80305
293.41	0.68393	293.41	0.75075	293.41	0.7554	293.41	0.7575	293.41	0.75808
294.2	0.64424	294.2	0.71211	294.2	0.71774	294.2	0.71522	294.2	0.7167
295	0.60883	295	0.67596	295	0.68286	295	0.6828	295	0.68042
295.79	0.57752	295.79	0.64343	295.79	0.65235	295.79	0.65044	295.79	0.64927
296.58	0.54859	296.58	0.61559	296.58	0.6217	296.58	0.62369	296.58	0.62294
297.38	0.52025	297.38	0.59088	297.38	0.59736	297.38	0.59597	297.38	0.59626
298.17	0.4941	298.17	0.57069	298.17	0.57288	298.17	0.57542	298.17	0.57529
298.97	0.4724	298.97	0.54859	298.97	0.5559	298.97	0.55635	298.97	0.55736
299.76	0.45001	299.76	0.53173	299.76	0.53844	299.76	0.53911	299.76	0.53915
300.55	0.4334	300.55	0.5166	300.55	0.52455	300.55	0.52591	300.55	0.52429
301.35	0.41622	301.35	0.50387	301.35	0.51273	301.35	0.51279	301.35	0.5132
302.14	0.40145	302.14	0.49179	302.14	0.50194	302.14	0.5036	302.14	0.5008
302.93	0.38772	302.93	0.48176	302.93	0.49147	302.93	0.49165	302.93	0.49096
303.73	0.37458	303.73	0.4749	303.73	0.48284	303.73	0.48469	303.73	0.48377
304.52	0.36334	304.52	0.46532	304.52	0.47482	304.52	0.47552	304.52	0.47458
305.31	0.35243	305.31	0.45932	305.31	0.46716	305.31	0.46915	305.31	0.46877
306.11	0.34201	306.11	0.45104	306.11	0.46385	306.11	0.46447	306.11	0.46309
306.9	0.33156	306.9	0.44556	306.9	0.45795	306.9	0.4583	306.9	0.45849
307.69	0.32307	307.69	0.44328	307.69	0.45288	307.69	0.45345	307.69	0.45472
308.48	0.31488	308.48	0.43811	308.48	0.44801	308.48	0.45131	308.48	0.45095
309.28	0.30585	309.28	0.43355	309.28	0.44615	309.28	0.44811	309.28	0.44777
310.07	0.29954	310.07	0.43205	310.07	0.44604	310.07	0.44516	310.07	0.44421
310.86	0.29181	310.86	0.42778	310.86	0.44266	310.86	0.44423	310.86	0.44323
311.66	0.28465	311.66	0.42858	311.66	0.44077	311.66	0.44215	311.66	0.44389
312.45	0.2789	312.45	0.42651	312.45	0.43954	312.45	0.44185	312.45	0.44092
313.24	0.27255	313.24	0.42364	313.24	0.43916	313.24	0.4407	313.24	0.43946
314.03	0.26578	314.03	0.4232	314.03	0.43804	314.03	0.44006	314.03	0.4385
314.83	0.25992	314.83	0.42206	314.83	0.43601	314.83	0.43744	314.83	0.43916
315.62	0.25579	315.62	0.42045	315.62	0.43631	315.62	0.43808	315.62	0.43576
316.41	0.25007	316.41	0.42074	316.41	0.43517	316.41	0.43755	316.41	0.43717
317.2	0.24556	317.2	0.41872	317.2	0.43511	317.2	0.43742	317.2	0.43659
317.99	0.23957	317.99	0.41795	317.99	0.43459	317.99	0.43517	317.99	0.43493
318.79	0.23451	318.79	0.41659	318.79	0.43394	318.79	0.43593	318.79	0.43399
319.58	0.22859	319.58	0.41324	319.58	0.43293	319.58	0.43506	319.58	0.43413
320.37	0.22306	320.37	0.41558	320.37	0.4333	320.37	0.43407	320.37	0.43444
321.16	0.2171	321.16	0.41576	321.16	0.43463	321.16	0.43338	321.16	0.43369
321.95	0.21332	321.95	0.4136	321.95	0.43241	321.95	0.43446	321.95	0.4344
322.74	0.20786	322.74	0.41418	322.74	0.43264	322.74	0.43359	322.74	0.43378
323.54	0.20295	323.54	0.41312	323.54	0.43268	323.54	0.43396	323.54	0.43307
324.33	0.19651	324.33	0.41123	324.33	0.4303	324.33	0.43277	324.33	0.43177
325.12	0.19241	325.12	0.4078	325.12	0.43033	325.12	0.42982	325.12	0.43123
325.91	0.18545	325.91	0.4046	325.91	0.42821	325.91	0.4289	325.91	0.43001
326.7	0.18106	326.7	0.40339	326.7	0.42595	326.7	0.42619	326.7	0.42669
327.49	0.17427	327.49	0.40372	327.49	0.42467	327.49	0.42683	327.49	0.42686
328.28	0.17128	328.28	0.40109	328.28	0.424	328.28	0.42528	328.28	0.4265
329.08	0.16559	329.08	0.40081	329.08	0.423	329.08	0.42356	329.08	0.4266
329.87	0.16198	329.87	0.40026	329.87	0.42227	329.87	0.42293	329.87	0.4241
330.66	0.15869	330.66	0.39936	330.66	0.42381	330.66	0.4258	330.66	0.42502
331.45	0.15408	331.45	0.39977	331.45	0.42231	331.45	0.4225	331.45	0.42261
332.24	0.15014	332.24	0.3956	332.24	0.42008	332.24	0.422	332.24	0.42114
333.03	0.14534	333.03	0.39523	333.03	0.41736	333.03	0.42067	333.03	0.42142
333.82	0.14177	333.82	0.39145	333.82	0.41702	333.82	0.4177	333.82	0.41887
334.61	0.13635	334.61	0.38941	334.61	0.41202	334.61	0.41311	334.61	0.41419
335.4	0.13262	335.4	0.38572	335.4	0.41095	335.4	0.41268	335.4	0.41066
336.19	0.12723	336.19	0.38216	336.19	0.40642	336.19	0.40787	336.19	0.40831
336.98	0.12291	336.98	0.37808	336.98	0.40149	336.98	0.40302	336.98	0.40427
337.77	0.12084	337.77	0.37558	337.77	0.39857	337.77	0.40069	337.77	0.40056
338.56	0.11551	338.56	0.36996	338.56	0.39473	338.56	0.39598	338.56	0.39652
339.35	0.11116	339.35	0.36674	339.35	0.39042	339.35	0.39179	339.35	0.39147
340.14	0.10952	340.14	0.36323	340.14	0.3871	340.14	0.38752	340.14	0.38776
340.93	0.10569	340.93	0.35747	340.93	0.38178	340.93	0.38212	340.93	0.38346
341.72	0.10093	341.72	0.35352	341.72	0.37654	341.72	0.3787	341.72	0.37737
342.51	0.09746	342.51	0.34848	342.51	0.37295	342.51	0.37304	342.51	0.37391
343.3	0.09306	343.3	0.3436	343.3	0.3674	343.3	0.36804	343.3	0.37004
344.09	0.09043	344.09	0.33918	344.09	0.36335	344.09	0.36338	344.09	0.36441
344.88	0.08806	344.88	0.33512	344.88	0.35917	344.88	0.36103	344.88	0.36015
345.67	0.08356	345.67	0.332	345.67	0.35129	345.67	0.35517	345.67	0.35403
346.46	0.08086	346.46	0.32582	346.46	0.34757	346.46	0.35012	346.46	0.34893
347.25	0.07838	347.25	0.31921	347.25	0.34199	347.25	0.34454	347.25	0.34437
348.04	0.0743	348.04	0.31459	348.04	0.33698	348.04	0.3382	348.04	0.33762
348.83	0.07172	348.83	0.3084	348.83	0.33115	348.83	0.33146	348.83	0.33232
349.62	0.06974	349.62	0.3003	349.62	0.32402	349.62	0.32428	349.62	0.3253
350.41	0.06627	350.41	0.2958	350.41	0.31825	350.41	0.31814	350.41	0.3189
351.2	0.06406	351.2	0.28883	351.2	0.31004	351.2	0.31196	351.2	0.31088
351.99	0.0604	351.99	0.28081	351.99	0.30168	351.99	0.30384	351.99	0.30513
352.78	0.05671	352.78	0.27355	352.78	0.29471	352.78	0.29491	352.78	0.29589
353.57	0.05453	353.57	0.26728	353.57	0.28673	353.57	0.28841	353.57	0.28914
354.35	0.05272	354.35	0.25834	354.35	0.28015	354.35	0.28116	354.35	0.28003
355.14	0.05055	355.14	0.25275	355.14	0.27256	355.14	0.27456	355.14	0.27409
355.93	0.04749	355.93	0.24836	355.93	0.2658	355.93	0.26681	355.93	0.2679
356.72	0.0462	356.72	0.24232	356.72	0.25961	356.72	0.26153	356.72	0.2595
357.51	0.04476	357.51	0.23601	357.51	0.2526	357.51	0.25378	357.51	0.25455
358.3	0.04083	358.3	0.22716	358.3	0.24545	358.3	0.24674	358.3	0.24655
359.09	0.04043	359.09	0.22124	359.09	0.23841	359.09	0.23881	359.09	0.24034
359.87	0.03937	359.87	0.21439	359.87	0.23138	359.87	0.23269	359.87	0.23174
360.66	0.03609	360.66	0.20687	360.66	0.22305	360.66	0.22432	360.66	0.22482
361.45	0.03577	361.45	0.20068	361.45	0.21704	361.45	0.21793	361.45	0.21747
362.24	0.03318	362.24	0.19382	362.24	0.20632	362.24	0.20934	362.24	0.20922
363.03	0.03205	363.03	0.18578	363.03	0.20184	363.03	0.20266	363.03	0.20187
363.81	0.03005	363.81	0.18095	363.81	0.19461	363.81	0.19457	363.81	0.19578
364.6	0.0286	364.6	0.1733	364.6	0.18734	364.6	0.18807	364.6	0.188
365.39	0.02764	365.39	0.16749	365.39	0.18012	365.39	0.18191	365.39	0.18223
366.18	0.02734	366.18	0.16186	366.18	0.17378	366.18	0.17504	366.18	0.17645
366.97	0.02413	366.97	0.15426	366.97	0.16547	366.97	0.16683	366.97	0.16731
367.75	0.02303	367.75	0.14737	367.75	0.15981	367.75	0.1597	367.75	0.15976
368.54	0.02202	368.54	0.1423	368.54	0.15166	368.54	0.15314	368.54	0.15172
369.33	0.02154	369.33	0.13503	369.33	0.14486	369.33	0.14584	369.33	0.14562
370.12	0.01917	370.12	0.12867	370.12	0.13764	370.12	0.14008	370.12	0.13968
370.9	0.01993	370.9	0.12388	370.9	0.13248	370.9	0.13406	370.9	0.13275
371.69	0.01839	371.69	0.11751	371.69	0.12576	371.69	0.12563	371.69	0.12711
372.48	0.01755	372.48	0.11107	372.48	0.11952	372.48	0.12081	372.48	0.12167
373.27	0.01573	373.27	0.10525	373.27	0.11261	373.27	0.11425	373.27	0.11398
374.05	0.01524	374.05	0.09874	374.05	0.10673	374.05	0.10743	374.05	0.10617
374.84	0.01309	374.84	0.09357	374.84	0.09953	374.84	0.10147	374.84	0.10147
375.63	0.01349	375.63	0.08776	375.63	0.0945	375.63	0.09641	375.63	0.0962
376.41	0.01295	376.41	0.08464	376.41	0.08985	376.41	0.09049	376.41	0.09063
377.2	0.01332	377.2	0.07862	377.2	0.08443	377.2	0.08531	377.2	0.08586
377.99	0.01175	377.99	0.07455	377.99	0.07894	377.99	0.0785	377.99	0.07891
378.77	0.0094	378.77	0.06661	378.77	0.07169	378.77	0.07258	378.77	0.07271
379.56	0.00946	379.56	0.06433	379.56	0.069	379.56	0.07121	379.56	0.06891
380.35	0.01019	380.35	0.06081	380.35	0.06434	380.35	0.06613	380.35	0.0654
381.13	0.00994	381.13	0.05502	381.13	0.05967	381.13	0.0611	381.13	0.06044
381.92	0.00891	381.92	0.0542	381.92	0.05731	381.92	0.05735	381.92	0.05686
382.71	0.00797	382.71	0.04812	382.71	0.0508	382.71	0.05249	382.71	0.05348
383.49	0.00738	383.49	0.04525	383.49	0.04826	383.49	0.04963	383.49	0.04846
384.28	0.00811	384.28	0.04255	384.28	0.0447	384.28	0.04537	384.28	0.04569
385.07	0.00651	385.07	0.03808	385.07	0.04063	385.07	0.04246	385.07	0.04252
385.85	0.00728	385.85	0.03599	385.85	0.03848	385.85	0.0394	385.85	0.03933
386.64	0.00711	386.64	0.03395	386.64	0.03671	386.64	0.03636	386.64	0.03671
387.42	0.00578	387.42	0.03109	387.42	0.03301	387.42	0.03472	387.42	0.03396
388.21	0.00503	388.21	0.02984	388.21	0.03011	388.21	0.03206	388.21	0.03067
388.99	0.00506	388.99	0.02629	388.99	0.02665	388.99	0.02808	388.99	0.02787
389.78	0.00631	389.78	0.02553	389.78	0.02551	389.78	0.02772	389.78	0.02669
390.57	0.00566	390.57	0.02282	390.57	0.02157	390.57	0.02266	390.57	0.02402
391.35	0.00459	391.35	0.02018	391.35	0.01992	391.35	0.0207	391.35	0.02077
392.14	0.00483	392.14	0.01815	392.14	0.01939	392.14	0.02086	392.14	0.02004
392.92	0.0035	392.92	0.01804	392.92	0.01769	392.92	0.01884	392.92	0.01848
393.71	0.00348	393.71	0.01524	393.71	0.01667	393.71	0.0174	393.71	0.01592
394.49	0.00437	394.49	0.01609	394.49	0.01612	394.49	0.01604	394.49	0.01633
395.28	0.00391	395.28	0.01447	395.28	0.01396	395.28	0.0152	395.28	0.01495
396.06	0.00426	396.06	0.0119	396.06	0.012	396.06	0.01336	396.06	0.01397
396.85	0.00304	396.85	0.01195	396.85	0.01169	396.85	0.01318	396.85	0.01265
397.63	0.00262	397.63	0.01027	397.63	0.01087	397.63	0.01152	397.63	0.0108
398.42	0.00292	398.42	0.00964	398.42	0.00983	398.42	0.01021	398.42	0.0104
399.2	0.00256	399.2	0.00969	399.2	0.00879	399.2	0.00999	399.2	0.00937
399.99	0.00378	399.99	0.00853	399.99	0.00703	399.99	0.00867	399.99	0.00848
400.77	0.00189	400.77	0.00714	400.77	0.00719	400.77	0.0083	400.77	0.00768
401.56	0.0033	401.56	0.00775	401.56	0.00675	401.56	0.0082	401.56	0.00732
402.34	0.00304	402.34	0.00679	402.34	0.00593	402.34	0.00752	402.34	0.00725
403.13	0.00238	403.13	0.00668	403.13	0.00657	403.13	0.00712	403.13	0.00604
403.91	0.00227	403.91	0.00559	403.91	0.00509	403.91	0.00729	403.91	0.00651
404.7	0.00297	404.7	0.00589	404.7	0.00588	404.7	0.00637	404.7	0.00533
405.48	0.00117	405.48	0.00476	405.48	0.00357	405.48	0.00573	405.48	0.00529
406.26	0.00292	406.26	0.00511	406.26	0.00358	406.26	0.00501	406.26	0.00481
407.05	0.00243	407.05	0.00513	407.05	0.00447	407.05	0.00663	407.05	0.00515
407.83	0.00375	407.83	0.00503	407.83	0.00556	407.83	0.00508	407.83	0.00638
408.62	-1.2716	408.62	0.00288	408.62	0.00314	408.62	0.00384	408.62	0.00265
409.4	-0.44206	409.4	0.00285	409.4	0.00271	409.4	0.00352	409.4	0.00289
410.18	0.00121	410.18	0.00343	410.18	0.00335	410.18	0.00422	410.18	0.00456
410.97	0.00124	410.97	0.00305	410.97	0.00321	410.97	0.00401	410.97	0.00347
411.75	0.00107	411.75	0.00377	411.75	0.00383	411.75	0.00505	411.75	0.00436
412.54	0.00134	412.54	0.00305	412.54	0.00264	412.54	0.00327	412.54	0.00432
413.32	2.8072	413.32	0.0023	413.32	0.00214	413.32	0.00392	413.32	0.00265
414.1	0.0021	414.1	0.00241	414.1	0.00266	414.1	0.00213	414.1	0.00255
414.89	1.4652	414.89	0.00206	414.89	0.00148	414.89	0.00134	414.89	0.00267
415.67	0.00126	415.67	0.00161	415.67	0.00211	415.67	0.00204	415.67	0.00169
416.45	0.00158	416.45	0.00181	416.45	0.00181	416.45	0.00227	416.45	0.00235
417.24	9.9707	417.24	0.00187	417.24	0.00116	417.24	0.00304	417.24	0.00193
418.02	0.00184	418.02	0.00201	418.02	0.00147	418.02	0.00194	418.02	0.00212
418.8	0.00171	418.8	0.00177	418.8	0.00128	418.8	0.00236	418.8	0.0023
419.58	0.00105	419.58	0.00135	419.58	0.00116	419.58	0.00235	419.58	0.0017
420.37	0.8055	420.37	0.0012	420.37	0.6886	420.37	0.00192	420.37	0.00224
421.15	7.9806	421.15	0.00166	421.15	0.8449	421.15	0.00241	421.15	0.00256
421.93	0.17647	421.93	0.00147	421.93	0.00109	421.93	0.00191	421.93	0.00176
422.72	0.00135	422.72	0.00183	422.72	0.00186	422.72	0.00151	422.72	0.00221
423.5	1.3353	423.5	0.000743	423.5	-0.8878	423.5	0.000497	423.5	0.7173
424.28	0.0011	424.28	0.00282	424.28	0.00161	424.28	0.00183	424.28	0.00196
425.06	0.00115	425.06	0.00249	425.06	0.00124	425.06	0.00302	425.06	0.00228
425.85	-3.0993	425.85	0.6309	425.85	6.6e-05	425.85	0.000913	425.85	0.9818
426.63	0.2276	426.63	0.00148	426.63	0.00178	426.63	0.00042	426.63	0.7735
427.41	0.00111	427.41	0.00102	427.41	0.00112	427.41	0.00243	427.41	0.00262
428.19	0.00162	428.19	0.00243	428.19	0.00183	428.19	0.0035	428.19	0.00262
428.98	4.0392	428.98	0.00185	428.98	0.4986	428.98	0.00148	428.98	0.00146
429.76	4.3193	429.76	0.0015	429.76	0.0011	429.76	0.00188	429.76	0.00257
430.54	8.2979	430.54	0.0018	430.54	0.00143	430.54	0.00203	430.54	0.00193
431.32	0.0014	431.32	0.00202	431.32	0.1002	431.32	0.00206	431.32	0.0015
432.1	-5.2565	432.1	0.00101	432.1	0.5224	432.1	0.00205	432.1	0.00158
432.88	0.0014	432.88	0.00283	432.88	0.00203	432.88	0.0026	432.88	0.00321
433.67	0.00118	433.67	0.00287	433.67	0.00216	433.67	0.00267	433.67	0.00316
434.45	8.8023	434.45	0.00206	434.45	0.00169	434.45	0.00269	434.45	0.00227
435.23	0.00123	435.23	0.00281	435.23	0.00133	435.23	0.00196	435.23	0.0021
436.01	8.7813	436.01	0.00273	436.01	0.00195	436.01	0.00321	436.01	0.00306
436.79	-1.9546	436.79	0.00235	436.79	0.00218	436.79	0.00125	436.79	0.00114
437.57	7.2975	437.57	0.0014	437.57	0.6804	437.57	0.00121	437.57	0.8235
438.36	0.6827	438.36	0.00185	438.36	0.00227	438.36	0.00145	438.36	0.00192
439.14	0.00151	439.14	0.00164	439.14	0.9868	439.14	0.00197	439.14	0.00201
439.92	0.00135	439.92	0.00235	439.92	0.00139	439.92	0.00233	439.92	0.0021
440.7	0.5637	440.7	0.00286	440.7	0.00152	440.7	0.00164	440.7	0.00159
441.48	-2.9979	441.48	0.00111	441.48	0.000248	441.48	0.00179	441.48	0.6997
442.26	0.46432	442.26	0.0014	442.26	0.9881	442.26	0.00118	442.26	0.00176
443.04	0.00253	443.04	0.00311	443.04	0.00356	443.04	0.00307	443.04	0.00316
443.82	1.2192	443.82	0.2705	443.82	0.6347	443.82	0.000527	443.82	0.00139
444.6	0.00153	444.6	0.00209	444.6	0.1165	444.6	0.00179	444.6	0.00168
445.38	0.00196	445.38	0.00108	445.38	0.8169	445.38	0.00213	445.38	0.00249
446.16	0.0016	446.16	0.00189	446.16	0.00222	446.16	0.002	446.16	0.00178
446.94	0.00102	446.94	0.6061	446.94	0.00199	446.94	0.00134	446.94	0.8248
447.72	0.0036	447.72	0.00216	447.72	0.00286	447.72	0.00157	447.72	0.00293
448.5	0.00221	448.5	0.00301	448.5	0.00159	448.5	0.00329	448.5	0.00265
449.29	9.5274	449.29	0.00135	449.29	0.0017	449.29	0.0022	449.29	0.00246
450.07	2.5896	450.07	-8.58e-05	450.07	-0.2037	450.07	0.000981	450.07	0.00105
450.85	0.00166	450.85	0.00299	450.85	0.00229	450.85	0.00231	450.85	0.00229
451.63	0.00177	451.63	0.00255	451.63	0.8446	451.63	0.00138	451.63	0.00273
452.41	9.6534	452.41	0.6313	452.41	0.0011	452.41	0.00227	452.41	0.00184
453.19	7.4445	453.19	0.4977	453.19	0.00125	453.19	0.00205	453.19	0.7158
453.97	0.00222	453.97	0.0032	453.97	0.00246	453.97	0.00275	453.97	0.00322
454.75	0.00351	454.75	0.00264	454.75	0.0029	454.75	0.00466	454.75	0.00214
455.52	0.00138	455.52	0.0025	455.52	0.00146	455.52	0.0021	455.52	0.00158
456.3	0.00124	456.3	0.00114	456.3	0.1074	456.3	0.00257	456.3	0.00161
457.08	0.00212	457.08	0.00268	457.08	0.00268	457.08	0.00171	457.08	0.00264
457.86	0.00304	457.86	0.00416	457.86	0.00272	457.86	0.00208	457.86	0.00142
458.64	0.00129	458.64	0.0024	458.64	0.00181	458.64	0.00255	458.64	0.1378
459.42	0.00158	459.42	0.00162	459.42	0.00198	459.42	0.00147	459.42	0.00145
460.2	0.002	460.2	0.00235	460.2	0.00227	460.2	0.00464	460.2	0.00267
460.98	0.00106	460.98	0.00266	460.98	0.00374	460.98	0.00397	460.98	0.00177
461.76	6.1255	461.76	0.00209	461.76	0.00206	461.76	0.00287	461.76	0.00149
462.54	0.00264	462.54	0.00349	462.54	0.00306	462.54	0.005	462.54	0.00462
463.32	-0.00132	463.32	0.9757	463.32	0.00174	463.32	0.00156	463.32	0.00129
464.1	6.0852	464.1	0.0028	464.1	0.00128	464.1	0.00335	464.1	0.00371
464.88	5.0361	464.88	0.00372	464.88	0.00252	464.88	0.00207	464.88	0.00255
465.65	0.00208	465.65	0.00182	465.65	0.00297	465.65	0.00141	465.65	0.00361
466.43	7.3095	466.43	0.4786	466.43	0.00134	466.43	0.000681	466.43	0.3414
467.21	0.00313	467.21	0.00392	467.21	0.00319	467.21	0.00566	467.21	0.00352
467.99	0.00111	467.99	0.0025	467.99	0.00177	467.99	0.00425	467.99	0.00185
468.77	0.00184	468.77	0.00161	468.77	0.00426	468.77	0.00354	468.77	0.00133
469.55	7.4006	469.55	0.00109	469.55	-0.2614	469.55	0.00331	469.55	0.00367
470.32	0.00183	470.32	0.00249	470.32	0.00104	470.32	0.00275	470.32	0.0015
471.1	-4.3228	471.1	0.2388	471.1	0.00124	471.1	0.000727	471.1	0.7641
471.88	0.00231	471.88	0.00492	471.88	0.00401	471.88	0.00288	471.88	0.00492
472.66	0.00285	472.66	0.00285	472.66	0.0025	472.66	0.00131	472.66	0.00332
473.44	-5.8694	473.44	0.00227	473.44	-0.4769	473.44	0.00228	473.44	-0.3639
474.22	1.2465	474.22	0.7372	474.22	0.00152	474.22	0.000899	474.22	5.47e-05
474.99	0.00133	474.99	0.00111	474.99	-0.5961	474.99	0.00209	474.99	0.00167
475.77	2.6265	475.77	0.00149	475.77	0.00118	475.77	0.00319	475.77	0.00149
476.55	8.8273	476.55	0.0018	476.55	0.00281	476.55	0.00339	476.55	0.002
477.33	1.1935	477.33	0.00307	477.33	-7.77e-05	477.33	0.00136	477.33	0.00434
478.1	2.3379	478.1	0.0036	478.1	0.00516	478.1	0.00325	478.1	0.00515
478.88	0.00143	478.88	0.00321	478.88	0.00246	478.88	0.00415	478.88	0.00109
479.66	0.00233	479.66	0.00357	479.66	0.00202	479.66	0.00186	479.66	0.00509
480.44	-0.0013	480.44	0.00135	480.44	3.06e-05	480.44	0.00258	480.44	0.00163
481.21	5.2271	481.21	0.00249	481.21	0.00238	481.21	0.00143	481.21	0.00327
481.99	0.00108	481.99	0.00309	481.99	0.00525	481.99	0.00402	481.99	0.00446
482.77	0.00164	482.77	0.00357	482.77	0.00321	482.77	0.00564	482.77	0.00362
483.54	0.00215	483.54	0.00501	483.54	0.00564	483.54	0.00481	483.54	0.0052
484.32	0.00209	484.32	0.00354	484.32	0.00312	484.32	0.00413	484.32	0.00305
485.1	-0.00112	485.1	0.6181	485.1	-0.6309	485.1	0.00199	485.1	0.2615
485.88	2.7444	485.88	0.00103	485.88	0.00271	485.88	0.00374	485.88	0.0017
486.65	2.0403	486.65	0.00186	486.65	0.00261	486.65	0.00232	486.65	0.00313
487.43	0.00196	487.43	0.00292	487.43	0.00321	487.43	0.00224	487.43	0.00348
488.21	0.00322	488.21	0.00136	488.21	0.00306	488.21	0.00479	488.21	0.00328
488.98	5.9736	488.98	0.8779	488.98	-0.2909	488.98	-0.000794	488.98	0.00157
489.76	0.00206	489.76	0.7308	489.76	0.00219	489.76	0.0023	489.76	0.00348
490.53	0.00288	490.53	0.00262	490.53	0.00242	490.53	0.00453	490.53	0.00453
491.31	9.7707	491.31	0.00195	491.31	0.00243	491.31	0.00402	491.31	0.00233
492.09	-8.4779	492.09	0.00138	492.09	0.000534	492.09	0.00286	492.09	0.00234
492.86	9.4312	492.86	0.00197	492.86	0.002	492.86	0.00284	492.86	0.00204
493.64	0.00124	493.64	0.00542	493.64	0.00444	493.64	0.00404	493.64	0.00404
494.42	0.00271	494.42	0.00205	494.42	0.00289	494.42	0.00305	494.42	0.00207
495.19	6.9401	495.19	0.00234	495.19	0.00338	495.19	0.00261	495.19	0.00232
495.97	1.8951	495.97	0.00145	495.97	0.00108	495.97	0.00231	495.97	0.00121
496.74	-3.6605	496.74	0.00173	496.74	0.9319	496.74	0.00255	496.74	0.0011
497.52	8.9503	497.52	0.00214	497.52	0.0019	497.52	0.00166	497.52	0.0016
498.29	3.2003	498.29	0.0011	498.29	0.00127	498.29	0.00189	498.29	0.00225
499.07	0.00246	499.07	0.00148	499.07	0.00436	499.07	0.00355	499.07	0.00211
499.85	9.8788	499.85	0.00167	499.85	0.00203	499.85	0.000389	499.85	0.00152
500.62	0.0018	500.62	0.0018	500.62	0.00208	500.62	0.00216	500.62	0.00378
501.4	0.00205	501.4	0.00381	501.4	0.0037	501.4	0.00471	501.4	0.00301
502.17	0.00196	502.17	0.0043	502.17	0.00484	502.17	0.00387	502.17	0.00335
502.95	-3.4834	502.95	0.0014	502.95	0.4717	502.95	0.00191	502.95	0.5536
503.72	0.00172	503.72	0.0033	503.72	0.00321	503.72	0.00256	503.72	0.00303
504.5	0.00164	504.5	0.00388	504.5	0.0031	504.5	0.0046	504.5	0.00245
505.27	-9.9009	505.27	0.000438	505.27	-0.000593	505.27	0.000793	505.27	0.00184
506.05	8.2383	506.05	0.00372	506.05	0.00276	506.05	0.00075	506.05	0.00108
506.82	-0.31826	506.82	0.00246	506.82	0.0024	506.82	0.00232	506.82	0.00298
507.6	0.00131	507.6	0.00428	507.6	0.00274	507.6	0.00297	507.6	0.0024
508.37	0.00106	508.37	0.9388	508.37	0.5033	508.37	0.000662	508.37	0.00111
509.15	0.00397	509.15	0.0018	509.15	0.9139	509.15	0.00211	509.15	0.00257
509.92	7.8012	509.92	0.4837	509.92	-0.6009	509.92	0.00215	509.92	0.00116
510.69	0.00125	510.69	0.8773	510.69	0.4779	510.69	0.00162	510.69	0.00194
511.47	0.00137	511.47	-0.4773	511.47	-0.000819	511.47	0.00214	511.47	0.00153
512.24	0.00111	512.24	0.00182	512.24	0.0018	512.24	0.00229	512.24	0.6578
513.02	0.00112	513.02	0.4156	513.02	0.1007	513.02	0.00308	513.02	0.00152
513.79	2.6518	513.79	0.7397	513.79	0.00106	513.79	0.000724	513.79	0.5056
514.57	0.4278	514.57	0.00231	514.57	0.2601	514.57	0.000959	514.57	0.8462
515.34	0.00149	515.34	0.00179	515.34	0.9738	515.34	0.00159	515.34	0.00187
516.11	-8.1249	516.11	-0.2554	516.11	0.00201	516.11	0.00209	516.11	0.00112
516.89	0.00103	516.89	0.3461	516.89	0.8525	516.89	0.00107	516.89	0.00154
517.66	0.0022	517.66	-0.6302	517.66	0.2772	517.66	0.000829	517.66	0.00108
518.44	2.7482	518.44	0.7175	518.44	0.00104	518.44	0.00173	518.44	0.4474
519.21	-0.50899	519.21	0.00122	519.21	0.4019	519.21	0.00194	519.21	0.0019
519.98	3.2573	519.98	0.00167	519.98	0.6156	519.98	0.00249	519.98	0.00248
520.76	7.3343	520.76	0.00246	520.76	0.00166	520.76	0.000193	520.76	0.00181
521.53	-0.81464	521.53	0.00294	521.53	0.00152	521.53	0.00202	521.53	0.00186
522.3	0.00209	522.3	0.00271	522.3	0.00317	522.3	0.00199	522.3	0.0028
523.08	3.6777	523.08	0.0012	523.08	0.6986	523.08	0.00171	523.08	0.00153
523.85	0.00145	523.85	0.00273	523.85	0.00228	523.85	0.00151	523.85	0.00239
524.62	0.00242	524.62	0.00185	524.62	2.68e-05	524.62	0.00213	524.62	0.00182
525.4	0.00179	525.4	0.00148	525.4	0.00192	525.4	0.00162	525.4	0.9955
526.17	0.00225	526.17	0.00204	526.17	0.00182	526.17	0.00328	526.17	0.00384
526.94	0.00105	526.94	0.00237	526.94	0.6508	526.94	0.00197	526.94	0.00287
527.71	0.00128	527.71	0.00113	527.71	0.3597	527.71	0.00144	527.71	0.9468
528.49	0.00255	528.49	0.00139	528.49	0.00194	528.49	0.00281	528.49	0.00126
529.26	3.0747	529.26	0.00135	529.26	0.2127	529.26	0.00201	529.26	0.00242
530.03	8.1659	530.03	0.0028	530.03	0.6176	530.03	0.000577	530.03	0.00201
530.8	0.001	530.8	0.00155	530.8	0.00116	530.8	0.00168	530.8	0.0028
531.58	0.0013	531.58	0.1063	531.58	0.00241	531.58	0.00222	531.58	0.00154
532.35	0.00175	532.35	0.00067	532.35	0.00463	532.35	0.0025	532.35	0.5231
533.12	-1.7905	533.12	-0.7314	533.12	0.8737	533.12	0.000456	533.12	0.6743
533.89	-0.74303	533.89	0.5864	533.89	0.00154	533.89	0.00154	533.89	0.00157
534.67	0.00131	534.67	0.00256	534.67	0.0017	534.67	0.0018	534.67	0.1772
535.44	6.4424	535.44	0.00192	535.44	0.00115	535.44	0.00174	535.44	0.00103
536.21	0.35885	536.21	0.2917	536.21	0.00181	536.21	0.00306	536.21	-0.2862
536.98	0.088728	536.98	0.00198	536.98	-0.3962	536.98	0.00143	536.98	0.00113
537.75	3.8606	537.75	0.00153	537.75	-0.00108	537.75	0.00114	537.75	0.4862
538.53	5.8344	538.53	0.4649	538.53	-0.5733	538.53	-0.000265	538.53	-0.2738
539.3	0.00209	539.3	0.6425	539.3	0.4764	539.3	0.00217	539.3	0.00181
540.07	-1.4558	540.07	0.1777	540.07	0.2393	540.07	4e-06	540.07	0.4816
540.84	7.5763	540.84	0.00176	540.84	0.1908	540.84	0.00322	540.84	0.00161
541.61	0.00102	541.61	0.9908	541.61	0.00161	541.61	0.0028	541.61	0.00277
542.38	0.00153	542.38	0.00266	542.38	0.0025	542.38	0.00279	542.38	0.00224
543.15	0.00118	543.15	0.5448	543.15	0.00136	543.15	0.00154	543.15	0.7447
543.93	-7.3497	543.93	0.00258	543.93	0.00138	543.93	0.00178	543.93	0.00126
544.7	4.3447	544.7	0.0011	544.7	0.00178	544.7	0.00212	544.7	0.00102
545.47	6.1851	545.47	0.00134	545.47	0.0021	545.47	0.00366	545.47	0.00177
546.24	-7.0998	546.24	0.00115	546.24	0.1719	546.24	0.00109	546.24	0.00269
547.01	-0.7183	547.01	5.93e-05	547.01	0.00182	547.01	0.00172	547.01	0.00152
547.78	0.00188	547.78	0.00204	547.78	0.00216	547.78	0.00195	547.78	0.00341
548.55	-4.7491	548.55	0.00211	548.55	0.00198	548.55	0.00236	548.55	0.8627
549.32	4.0043	549.32	0.00208	549.32	0.00126	549.32	0.001	549.32	0.00365
550.09	0.6663	550.09	0.00279	550.09	0.00292	550.09	0.00277	550.09	0.00288
550.86	-4.7447	550.86	0.00146	550.86	0.00293	550.86	0.00309	550.86	0.00253
551.63	-3.1497	551.63	0.00156	551.63	0.00247	551.63	0.00242	551.63	0.00234
552.4	-0.82587	552.4	0.8677	552.4	0.00127	552.4	0.00135	552.4	0.00156
553.18	0.00118	553.18	0.00109	553.18	0.00128	553.18	0.00271	553.18	0.00301
553.95	4.8341	553.95	0.00325	553.95	0.1233	553.95	0.00169	553.95	0.00103
554.72	-0.00144	554.72	0.5169	554.72	7.11e-05	554.72	0.000747	554.72	0.2201
555.49	0.00105	555.49	0.0013	555.49	0.00147	555.49	0.00166	555.49	0.4838
556.26	0.0025	556.26	-0.4515	556.26	0.3901	556.26	0.00283	556.26	0.002
557.03	-6.6151	557.03	0.1698	557.03	-0.9661	557.03	-0.000764	557.03	0.0011
557.8	4.7361	557.8	-0.8605	557.8	0.2432	557.8	0.000766	557.8	-0.2234
558.57	0.0018	558.57	0.000285	558.57	-4.51e-05	558.57	0.000805	558.57	0.8411
559.34	0.00106	559.34	0.3931	559.34	0.00112	559.34	0.000993	559.34	0.00191
560.1	0.00285	560.1	0.00145	560.1	0.9695	560.1	0.00158	560.1	0.00162
560.87	-0.1431	560.87	0.2504	560.87	0.00149	560.87	0.00052	560.87	0.2996
561.64	4.1633	561.64	0.5693	561.64	0.00265	561.64	0.00165	561.64	0.00242
562.41	0.007359	562.41	0.00125	562.41	5.37e-05	562.41	0.00188	562.41	-0.7187
563.18	0.00106	563.18	0.00121	563.18	0.00177	563.18	0.00277	563.18	0.5925
563.95	4.2131	563.95	0.00199	563.95	0.3826	563.95	0.00229	563.95	0.00141
564.72	0.00211	564.72	0.00219	564.72	0.00141	564.72	0.00338	564.72	0.00309
565.49	8.9822	565.49	0.00186	565.49	0.00242	565.49	0.002	565.49	0.00138
566.26	0.27434	566.26	0.00152	566.26	0.00166	566.26	0.00306	566.26	0.00131
567.03	6.5086	567.03	0.00172	567.03	0.00159	567.03	0.00159	567.03	0.00123
567.8	0.6083	567.8	0.00272	567.8	0.00101	567.8	0.00247	567.8	0.00261
568.57	0.00136	568.57	0.00257	568.57	0.00128	568.57	0.000452	568.57	0.00124
569.33	-1.4992	569.33	-0.4492	569.33	-0.5264	569.33	-0.000726	569.33	9.52e-05
570.1	8.5673	570.1	0.4868	570.1	0.6567	570.1	0.000235	570.1	0.00135
570.87	6.7965	570.87	0.00234	570.87	0.00107	570.87	0.00241	570.87	0.00218
571.64	-2.0802	571.64	0.9039	571.64	0.00163	571.64	0.00168	571.64	0.00152
572.41	0.56423	572.41	0.000539	572.41	0.1619	572.41	0.000229	572.41	0.6293
573.18	7.6021	573.18	1.5e-05	573.18	0.3544	573.18	0.0019	573.18	0.5401
573.95	-0.30861	573.95	0.7086	573.95	5.8e-05	573.95	-4.4e-05	573.95	-0.00101
574.71	-7.5179	574.71	0.000756	574.71	0.00156	574.71	0.00207	574.71	-6.3e-05
575.48	9.9051	575.48	0.00102	575.48	0.000113	575.48	0.00139	575.48	2.6e-05
576.25	-0.91526	576.25	0.9333	576.25	0.5095	576.25	-0.000176	576.25	0.00155
577.02	6.6538	577.02	0.00119	577.02	0.1544	577.02	0.00145	577.02	0.9446
577.79	0.00101	577.79	0.2692	577.79	-0.000109	577.79	0.000142	577.79	0.2016
578.55	0.3474	578.55	0.00123	578.55	0.3952	578.55	-0.000195	578.55	0.000134
579.32	0.9323	579.32	0.9438	579.32	-0.3121	579.32	0.000514	579.32	0.000817
580.09	5.9971	580.09	-0.000146	580.09	-0.9634	580.09	-0.000107	580.09	2.77e-05
580.86	-0.17793	580.86	-0.5389	580.86	-0.00104	580.86	-0.000922	580.86	0.2106
581.62	7.1273	581.62	-0.4575	581.62	-0.4736	581.62	0.000946	581.62	-0.3065
582.39	7.9075	582.39	0.00114	582.39	0.00133	582.39	0.000389	582.39	0.3156
583.16	0.35096	583.16	1.92e-05	583.16	-9.74e-05	583.16	-0.000227	583.16	-0.1762
583.93	0.00142	583.93	0.00138	583.93	0.00105	583.93	0.000119	583.93	0.00124
584.69	2.1284	584.69	0.00221	584.69	0.8116	584.69	0.00218	584.69	0.00204
585.46	0.00157	585.46	0.00109	585.46	0.00139	585.46	0.00173	585.46	0.002
586.23	0.9726	586.23	0.00147	586.23	0.000957	586.23	0.00211	586.23	0.00133
587	0.0011	587	0.0013	587	0.00154	587	0.00233	587	0.7337
587.76	3.4459	587.76	0.7354	587.76	0.00203	587.76	0.00163	587.76	0.9496
588.53	-6.0757	588.53	0.00028	588.53	0.000313	588.53	0.00128	588.53	0.6231
589.3	-0.71362	589.3	0.00122	589.3	0.00171	589.3	0.00155	589.3	0.8249
590.06	9.7557	590.06	-0.5993	590.06	-0.9005	590.06	0.00109	590.06	0.3776
590.83	-7.9743	590.83	-0.3525	590.83	0.4044	590.83	0.000355	590.83	4.61e-05
591.6	4.0534	591.6	0.00142	591.6	0.8051	591.6	0.000823	591.6	-0.3898
592.36	3.0005	592.36	0.5868	592.36	0.7074	592.36	0.00154	592.36	0.5848
593.13	-6.5067	593.13	-0.3983	593.13	-0.000367	593.13	0.000248	593.13	-0.5882
593.9	3.9688	593.9	0.6762	593.9	-0.2946	593.9	0.000331	593.9	0.8751
594.66	7.8183	594.66	0.000355	594.66	8.98e-05	594.66	0.00031	594.66	-3.13e-05
595.43	7.8867	595.43	0.00109	595.43	0.4468	595.43	0.00109	595.43	0.4657
596.19	0.00242	596.19	0.00104	596.19	0.7454	596.19	0.00158	596.19	0.4459
596.96	-4.0224	596.96	-0.6608	596.96	-0.1437	596.96	-0.00115	596.96	-0.9093
597.73	0.00113	597.73	0.000258	597.73	0.00222	597.73	0.00173	597.73	0.00145
598.49	0.00103	598.49	0.2159	598.49	4.74e-05	598.49	-0.000553	598.49	-0.4187
599.26	2.6403	599.26	0.6788	599.26	0.000673	599.26	0.00112	599.26	0.6684
600.02	8.8893	600.02	0.8973	600.02	0.9712	600.02	0.000639	600.02	8.73e-05
600.79	-8.8044	600.79	-0.8646	600.79	-0.00132	600.79	-0.000287	600.79	-0.4359
601.55	-1.8645	601.55	0.3816	601.55	-0.1649	601.55	-0.000167	601.55	6.96e-05
602.32	4.3376	602.32	0.8741	602.32	1.07e-05	602.32	-2.7e-05	602.32	-0.7023
603.08	0.00136	603.08	0.4322	603.08	0.1009	603.08	-0.000199	603.08	-0.000374
603.85	0.00152	603.85	0.1013	603.85	-9.97e-05	603.85	-0.000604	603.85	0.2123
604.62	7.9966	604.62	0.6809	604.62	0.5898	604.62	5e-05	604.62	0.9529
605.38	8.9105	605.38	0.00128	605.38	0.3616	605.38	0.00103	605.38	0.5788
606.15	4.5886	606.15	0.4774	606.15	0.000454	606.15	0.000557	606.15	-0.2135
606.91	0.00105	606.91	0.5703	606.91	-0.2931	606.91	-4.1e-05	606.91	-6e-07
607.68	-0.59926	607.68	-0.6383	607.68	-0.0018	607.68	-0.00126	607.68	-0.00147
608.44	7.3137	608.44	0.4691	608.44	-0.5789	608.44	0.000658	608.44	0.00103
609.21	9.9703	609.21	-0.4426	609.21	-1.6e-06	609.21	0.00154	609.21	0.4652
609.97	4.9217	609.97	0.3371	609.97	0.9387	609.97	0.000497	609.97	0.8927
610.73	0.000917	610.73	0.00153	610.73	0.7936	610.73	0.000997	610.73	0.00104
611.5	-5.3067	611.5	0.000166	611.5	0.000309	611.5	0.00176	611.5	0.2802
612.26	8.4354	612.26	0.00102	612.26	0.4791	612.26	5.2e-05	612.26	0.8602
613.03	0.00118	613.03	0.000305	613.03	0.6268	613.03	0.00145	613.03	0.6322
613.79	9.6227	613.79	0.000394	613.79	0.2268	613.79	0.00149	613.79	-0.3304
614.56	-3.8933	614.56	-0.0013	614.56	-0.00215	614.56	-0.00128	614.56	-0.000918
615.32	1.2307	615.32	-0.8971	615.32	-0.00163	615.32	-0.00067	615.32	-0.7904
616.08	6.2781	616.08	-0.5524	616.08	-0.1153	616.08	-0.0014	616.08	-0.00128
616.85	1.9563	616.85	-0.9508	616.85	-0.00168	616.85	-0.000306	616.85	-0.5072
617.61	-8.6291	617.61	-0.0022	617.61	-0.00187	617.61	-0.00162	617.61	-0.00189
618.38	0.00156	618.38	-0.0006	618.38	-0.9094	618.38	0.00039	618.38	-0.2223
619.14	6.9651	619.14	-0.6754	619.14	-0.7497	619.14	-0.000707	619.14	-0.00131
619.9	-7.5436	619.9	-0.00163	619.9	-0.00239	619.9	-0.00186	619.9	-0.00159
620.67	2.9261	620.67	-0.4618	620.67	-0.4629	620.67	-0.000385	620.67	-0.000645
621.43	0.00168	621.43	0.00108	621.43	-0.9433	621.43	0.000792	621.43	6.87e-05
622.19	0.00146	622.19	0.00107	622.19	0.2862	622.19	0.00139	622.19	0.1438
622.96	4.5262	622.96	0.3439	622.96	-0.3877	622.96	-0.000615	622.96	-0.9292
623.72	6.7638	623.72	0.3811	623.72	0.3834	623.72	0.000858	623.72	-0.4078
624.48	0.4634	624.48	-0.000294	624.48	-0.00126	624.48	0.000496	624.48	-2.61e-05
625.25	2.4092	625.25	-0.7398	625.25	-0.00153	625.25	0.000688	625.25	1.18e-05
626.01	3.7789	626.01	0.4787	626.01	-0.2287	626.01	-0.000211	626.01	-8.05e-05
626.77	0.65837	626.77	-0.00171	626.77	-0.0017	626.77	-0.00173	626.77	-0.00168
627.54	2.2766	627.54	-0.0012	627.54	-0.00132	627.54	-0.000613	627.54	-0.00152
628.3	9.8852	628.3	-0.2284	628.3	-0.8943	628.3	-0.000617	628.3	-0.1435
629.06	4.1998	629.06	0.3444	629.06	-0.5546	629.06	0.000292	629.06	-0.3141
629.83	4.3143	629.83	0.1516	629.83	0.1126	629.83	0.00046	629.83	-0.4991
630.59	-5.4557	630.59	-9.09e-05	630.59	-0.00102	630.59	0.000514	630.59	-0.4314
631.35	0.00109	631.35	0.00126	631.35	-0.1461	631.35	0.000855	631.35	0.5686
632.11	8.5661	632.11	0.2344	632.11	-0.3781	632.11	-0.000364	632.11	0.2915
632.88	5.4932	632.88	0.5377	632.88	-0.1539	632.88	0.000585	632.88	-0.3878
633.64	8.7813	633.64	0.7216	633.64	4.28e-05	633.64	0.000269	633.64	0.6034
634.4	0.00105	634.4	0.6514	634.4	0.5513	634.4	0.000867	634.4	9.77e-05
635.16	2.7489	635.16	0.7904	635.16	0.00027	635.16	0.000641	635.16	0.00106
635.92	-9.4483	635.92	-0.2375	635.92	0.00021	635.92	-0.000263	635.92	-0.4539
636.69	0.000794	636.69	-0.5435	636.69	-0.00124	636.69	0.000118	636.69	-0.000643
637.45	2.6621	637.45	0.3909	637.45	-0.4832	637.45	0.000368	637.45	-0.6282
638.21	-0.20117	638.21	-0.4269	638.21	-0.00113	638.21	-8.5e-05	638.21	-0.00108
638.97	-6.9945	638.97	-0.3818	638.97	-0.7951	638.97	-0.000394	638.97	1.24e-05
639.73	0.00138	639.73	0.2538	639.73	-0.0008	639.73	0.000533	639.73	-0.6732
640.49	4.1523	640.49	0.00117	640.49	0.1262	640.49	0.00144	640.49	0.7728
641.26	3.0105	641.26	0.2908	641.26	0.8258	641.26	-0.000717	641.26	-0.1475
642.02	-1.7203	642.02	-0.8002	642.02	-0.000723	642.02	9.2e-05	642.02	-0.00131
642.78	9.7236	642.78	0.000248	642.78	-0.1755	642.78	5.2e-05	642.78	-0.3846
643.54	-3.3103	643.54	-0.6495	643.54	-0.0013	643.54	-0.000929	643.54	-0.00149
644.3	3.0394	644.3	-0.8557	644.3	-0.00103	644.3	-0.000356	644.3	-0.8067
645.06	-7.8627	645.06	-0.00117	645.06	-0.0016	645.06	-0.000978	645.06	-0.00105
645.82	5.3474	645.82	-0.00022	645.82	-0.5382	645.82	0.000655	645.82	-0.3934
646.59	7.2031	646.59	0.1883	646.59	-0.6722	646.59	-0.000408	646.59	-0.4957
647.35	5.8393	647.35	-0.1468	647.35	-0.4155	647.35	0.000194	647.35	-0.00124
648.11	6.1477	648.11	0.000341	648.11	0.1684	648.11	0.000886	648.11	0.1377
648.87	-7.1769	648.87	-0.3326	648.87	-2.53e-05	648.87	0.000349	648.87	-0.2764
649.63	5.2214	649.63	-0.1557	649.63	0.1233	649.63	2.6e-05	649.63	0.000187
650.39	3.3165	650.39	0.8121	650.39	0.1661	650.39	0.00028	650.39	0.2464
651.15	0.00105	651.15	0.00124	651.15	2.98e-05	651.15	0.00029	651.15	0.9963
651.91	4.1958	651.91	-3.35e-05	651.91	0.3312	651.91	-0.000264	651.91	-0.8139
652.67	0.97295	652.67	-0.00111	652.67	-0.0016	652.67	-0.000801	652.67	-0.4712
653.43	0.098973	653.43	-0.00111	653.43	-0.00201	653.43	-0.00129	653.43	-0.00148
654.19	1.4491	654.19	-0.00122	654.19	-0.00164	654.19	-0.00219	654.19	-0.9123
654.95	-2.8868	654.95	-0.00126	654.95	-0.00179	654.95	-0.00123	654.95	-0.00157
655.71	-0.4488	655.71	-0.00146	655.71	-0.00207	655.71	-0.00225	655.71	-0.00177
656.47	8.1077	656.47	-0.8548	656.47	-0.4995	656.47	-0.000307	656.47	-0.000517
657.23	5.2949	657.23	-0.0012	657.23	-0.001	657.23	-0.00167	657.23	-0.00134
657.99	5.5324	657.99	-0.00107	657.99	-0.000887	657.99	-0.00103	657.99	-0.00135
658.75	7.3286	658.75	0.6837	658.75	-0.3999	658.75	0.00044	658.75	0.1407
659.51	0.00104	659.51	0.3781	659.51	-0.3055	659.51	0.000256	659.51	-0.5158
660.27	2.1573	660.27	-0.3432	660.27	-0.3661	660.27	0.000214	660.27	0.2873
661.03	3.5739	661.03	-9.6e-06	661.03	-0.5598	661.03	-0.000277	661.03	-5e-05
661.79	3.0487	661.79	-0.00187	661.79	-0.0022	661.79	-0.00151	661.79	-0.000941
662.55	-5.5312	662.55	-0.00206	662.55	-0.00291	662.55	-0.00136	662.55	-0.0022
663.31	-5.1056	663.31	-0.00176	663.31	-0.00264	663.31	-0.00163	663.31	-0.00199
664.07	2.6631	664.07	-0.00142	664.07	-0.00187	664.07	-0.0019	664.07	-0.00142
664.83	0.00141	664.83	-0.00118	664.83	-0.8854	664.83	-0.000404	664.83	-0.00142
665.58	1.4048	665.58	-0.9556	665.58	-0.00157	665.58	-0.00128	665.58	-0.0017
666.34	0.3559	666.34	-0.000888	666.34	-0.00217	666.34	-0.00127	666.34	-0.00145
667.1	5.3322	667.1	-0.00103	667.1	-0.00153	667.1	-0.00152	667.1	-0.00139
667.86	4.7845	667.86	-0.00151	667.86	-0.00224	667.86	-0.00187	667.86	-0.00234
668.62	7.3016	668.62	-0.00118	668.62	-0.00241	668.62	-0.00114	668.62	-0.00195
669.38	-1.4264	669.38	-0.00214	669.38	-0.00233	669.38	-0.00227	669.38	-0.00273
670.14	-2.2327	670.14	-0.00253	670.14	-0.002	670.14	-0.00185	670.14	-0.00144
670.9	0.00112	670.9	-0.8892	670.9	-0.00126	670.9	-0.00106	670.9	-0.000932
671.65	4.6984	671.65	-0.2796	671.65	-0.8063	671.65	-0.000413	671.65	-0.00103
672.41	-0.039726	672.41	-0.00108	672.41	-0.8584	672.41	-0.000945	672.41	-0.7613
673.17	-5.9081	673.17	-0.00124	673.17	-0.00129	673.17	-0.000561	673.17	-0.00108
673.93	4.8471	673.93	-0.2201	673.93	-0.00116	673.93	-0.000683	673.93	-0.4963
674.69	7.6305	674.69	0.4232	674.69	-0.000274	674.69	-0.000204	674.69	-0.5035
675.44	1.0752	675.44	-0.00102	675.44	-0.7627	675.44	-8e-06	675.44	-0.5566
676.2	0.00141	676.2	0.000368	676.2	8.63e-05	676.2	0.00155	676.2	0.9324
676.96	7.4615	676.96	0.6676	676.96	0.4376	676.96	0.000544	676.96	-6.93e-05
677.72	0.0015	677.72	0.3033	677.72	-0.1699	677.72	0.000664	677.72	0.2224
678.48	2.6508	678.48	0.1776	678.48	-6.42e-05	678.48	0.000173	678.48	-0.4063
679.23	3.6525	679.23	-0.000498	679.23	-1.94e-05	679.23	0.000132	679.23	4.05e-05
679.99	-4.7648	679.99	8.82e-05	679.99	-3.99e-05	679.99	-0.000267	679.99	0.1668
680.75	8.6223	680.75	0.000451	680.75	0.9004	680.75	0.00132	680.75	0.7554
681.51	0.82241	681.51	0.1474	681.51	0.5872	681.51	0.000878	681.51	2.71e-05
682.26	1.1859	682.26	8.29e-05	682.26	0.1453	682.26	0.000691	682.26	0.000155
683.02	9.0431	683.02	-0.2644	683.02	-0.5715	683.02	0.000767	683.02	-6.46e-05
683.78	-2.7087	683.78	-0.5347	683.78	-0.000373	683.78	-0.000845	683.78	-0.00123
684.53	1.5592	684.53	-0.6665	684.53	-0.00116	684.53	-0.000732	684.53	-0.9864
685.29	-0.41565	685.29	-0.9116	685.29	-0.00107	685.29	-0.000835	685.29	-0.9412
686.05	0.1874	686.05	-0.6847	686.05	-0.7368	686.05	-0.00103	686.05	-0.8541
686.81	0.21554	686.81	-0.1805	686.81	-0.00101	686.81	-0.000987	686.81	-0.4736
687.56	9.5556	687.56	0.1702	687.56	-9.1e-06	687.56	-1.6e-05	687.56	-0.2628
688.32	2.8553	688.32	-0.00109	688.32	-0.00117	688.32	-0.00105	688.32	-0.00162
689.08	8.9931	689.08	-0.5152	689.08	-0.7766	689.08	-0.000434	689.08	-0.7316
689.83	1.8067	689.83	-0.00109	689.83	-0.00222	689.83	-0.000933	689.83	-0.8246
690.59	1.6056	690.59	-0.8226	690.59	-0.00112	690.59	-0.0014	690.59	-0.9355
691.34	1.3708	691.34	-0.6531	691.34	-0.00156	691.34	-0.00112	691.34	-0.8184
692.1	-1.6978	692.1	-0.00135	692.1	-0.6774	692.1	-0.00112	692.1	-0.00122
692.86	2.6511	692.86	-0.8421	692.86	-0.00123	692.86	-0.000591	692.86	-0.5983
693.61	2.5322	693.61	-0.1212	693.61	-2.13e-05	693.61	-0.000222	693.61	-0.8797
694.37	7.9491	694.37	0.6441	694.37	-8.06e-05	694.37	0.000583	694.37	7.75e-05
695.13	5.8437	695.13	0.7432	695.13	-0.5967	695.13	0.000767	695.13	0.5641
695.88	4.1468	695.88	-6.92e-05	695.88	-9.55e-05	695.88	-9.9e-05	695.88	-0.6966
696.64	0.00153	696.64	-0.4786	696.64	-0.4815	696.64	-0.000676	696.64	-0.7345
697.39	0.00142	697.39	-0.7807	697.39	-0.6016	697.39	-0.000482	697.39	-0.9758
698.15	8.8999	698.15	-0.6973	698.15	-0.9188	698.15	-0.000915	698.15	-0.8693
698.9	0.2752	698.9	-0.00223	698.9	-0.00244	698.9	-0.00138	698.9	-0.00183
699.66	1.8622	699.66	-0.00176	699.66	-0.00195	699.66	-0.00244	699.66	-0.00222
700.41	-0.95039	700.41	-0.00218	700.41	-0.00211	700.41	-0.00162	700.41	-0.00203
701.17	-1.7777	701.17	-0.00224	701.17	-0.00221	701.17	-0.00199	701.17	-0.00238
701.93	2.5141	701.93	-0.5757	701.93	-0.0021	701.93	-0.00132	701.93	-0.00152
702.68	-3.4763	702.68	-0.00119	702.68	-0.0017	702.68	-0.0018	702.68	-0.00195
703.44	4.6564	703.44	-0.00136	703.44	-0.00179	703.44	-0.00203	703.44	-0.00178
704.19	1.2723	704.19	-0.9537	704.19	-0.00183	704.19	-0.00128	704.19	-0.00126
704.95	-8.1102	704.95	-0.00145	704.95	-0.00208	704.95	-0.00138	704.95	-0.00188
705.7	-9.5974	705.7	-0.00248	705.7	-0.00216	705.7	-0.00187	705.7	-0.00222
706.45	-3.2232	706.45	-0.0021	706.45	-0.00141	706.45	-0.00158	706.45	-0.00173
707.21	-0.12829	707.21	-0.00105	707.21	-0.00174	707.21	-0.00129	707.21	-0.00196
707.96	0.00037	707.96	-0.00123	707.96	-0.00158	707.96	-0.00148	707.96	-0.00124
708.72	4.0541	708.72	-0.00159	708.72	-0.00133	708.72	-0.000682	708.72	-0.00124
709.47	4.0409	709.47	-0.00104	709.47	-0.00177	709.47	-0.00135	709.47	-0.00122
710.23	-2.2898	710.23	-0.00147	710.23	-0.00153	710.23	-0.00122	710.23	-0.00154
710.98	-0.31366	710.98	-0.9762	710.98	-0.00103	710.98	-3e-06	710.98	-0.6882
711.74	0.89192	711.74	-0.00104	711.74	-0.6333	711.74	-6.7e-05	711.74	-0.6236
712.49	0.00104	712.49	-5.28e-05	712.49	-0.1479	712.49	0.000964	712.49	-6.27e-05
713.24	2.0464	713.24	0.2774	713.24	-0.2227	713.24	0.000978	713.24	0.7652
714	4.1816	714	0.4696	714	-8.3e-05	714	0.000866	714	0.8935
714.75	9.7342	714.75	-0.2121	714.75	-0.2022	714.75	-0.000239	714.75	0.3956
715.51	0.76818	715.51	-0.000834	715.51	-0.00113	715.51	-0.000799	715.51	-0.8088
716.26	3.4017	716.26	-0.5604	716.26	-0.9782	716.26	0.00028	716.26	-0.2901
717.01	0.00114	717.01	-0.000223	717.01	-0.5367	717.01	-0.000114	717.01	-0.6029
717.77	4.4026	717.77	-0.00107	717.77	-0.6122	717.77	-0.000418	717.77	-0.8227
718.52	9.7504	718.52	-4.87e-05	718.52	-9.45e-05	718.52	0.000109	718.52	2.16e-05
719.27	9.9856	719.27	-0.3189	719.27	-0.3626	719.27	-0.000472	719.27	-0.8673
720.03	2.3852	720.03	-0.000186	720.03	-0.7334	720.03	-0.000505	720.03	-0.6373
720.78	6.9427	720.78	-0.00127	720.78	-0.00116	720.78	-0.00125	720.78	-0.8904
721.53	3.7343	721.53	-0.00196	721.53	-0.00131	721.53	-0.00128	721.53	-0.9614
722.29	-3.3796	722.29	-0.00127	722.29	-0.00201	722.29	-0.00151	722.29	-0.00115
723.04	3.7282	723.04	-0.3865	723.04	-0.6036	723.04	-0.000921	723.04	6.15e-05
723.79	7.8937	723.79	-0.7602	723.79	-0.00117	723.79	-0.000743	723.79	-0.9905
724.54	5.3815	724.54	-0.8403	724.54	-0.00125	724.54	-0.000513	724.54	-0.000973
725.3	9.3227	725.3	-0.00114	725.3	-0.00119	725.3	-0.00121	725.3	-0.00113
726.05	-0.54472	726.05	-0.00139	726.05	-0.00203	726.05	-0.00204	726.05	-0.00123
726.8	-0.2994	726.8	-0.00131	726.8	-0.00145	726.8	-0.00115	726.8	-0.00114
727.56	5.8916	727.56	0.2954	727.56	-0.5557	727.56	-0.00124	727.56	-0.3125
728.31	0.00113	728.31	0.6703	728.31	0.4804	728.31	0.000523	728.31	-8.1e-05
729.06	0.5109	729.06	0.1793	729.06	0.0001	729.06	0.000149	729.06	-8.91e-05
729.81	5.3963	729.81	0.1635	729.81	0.000739	729.81	0.000476	729.81	0.6592
730.56	9.0713	730.56	0.00113	730.56	0.000962	730.56	0.00105	730.56	0.5206
731.32	-1.4795	731.32	0.00107	731.32	1.92e-05	731.32	0.0011	731.32	0.1717
732.07	0.71612	732.07	0.5863	732.07	-0.3057	732.07	-0.000737	732.07	-0.4674
732.82	4.0805	732.82	-6.72e-05	732.82	-0.6088	732.82	-0.000667	732.82	-1.98e-05
733.57	2.6323	733.57	0.2123	733.57	0.2348	733.57	0.000979	733.57	-0.7274
734.32	0.00124	734.32	0.4196	734.32	0.2716	734.32	0.000164	734.32	9.82e-05
735.08	8.4779	735.08	0.00114	735.08	0.2697	735.08	0.000259	735.08	7.19e-05
735.83	1.5634	735.83	0.6184	735.83	0.2678	735.83	0.00133	735.83	0.6175
736.58	4.4453	736.58	0.00218	736.58	0.00199	736.58	0.00206	736.58	0.00158
737.33	5.4595	737.33	0.00186	737.33	0.002	737.33	0.00199	737.33	0.0021
738.08	6.3092	738.08	0.00147	738.08	0.0011	738.08	0.00184	738.08	0.00142
738.83	0.00114	738.83	0.9844	738.83	0.8292	738.83	0.00133	738.83	0.8443
739.58	9.3163	739.58	0.00115	739.58	0.2797	739.58	0.0009	739.58	0.5016
740.34	0.001	740.34	0.00138	740.34	9.33e-05	740.34	0.000463	740.34	0.4443
741.09	4.3452	741.09	0.8253	741.09	0.5574	741.09	0.000853	741.09	0.000402
741.84	0.00105	741.84	0.00148	741.84	0.9302	741.84	0.000922	741.84	0.7682
742.59	5.3685	742.59	0.4699	742.59	0.2363	742.59	0.000286	742.59	0.5703
743.34	2.5488	743.34	-3.62e-05	743.34	-1.55e-05	743.34	0.000291	743.34	0.3826
744.09	8.9237	744.09	0.3655	744.09	0.000121	744.09	0.000754	744.09	0.7306
744.84	-0.3762	744.84	-4.95e-05	744.84	-0.5245	744.84	0.000276	744.84	-0.1937
745.59	7.3969	745.59	0.00199	745.59	0.00123	745.59	0.00158	745.59	0.00128
746.34	6.2155	746.34	0.00108	746.34	0.6721	746.34	0.000953	746.34	0.00111
747.09	4.2514	747.09	0.6344	747.09	0.8831	747.09	0.00075	747.09	0.3544
747.84	0.00115	747.84	0.5729	747.84	0.7048	747.84	0.000723	747.84	0.5263
748.59	-4.7165	748.59	0.3258	748.59	-0.2831	748.59	0.000632	748.59	-8.43e-05
749.34	7.9961	749.34	0.00109	749.34	0.00108	749.34	0.00155	749.34	0.00108
750.09	1.4629	750.09	0.00154	750.09	0.00156	750.09	0.000879	750.09	0.7623
750.84	4.2467	750.84	0.00298	750.84	0.00215	750.84	0.00216	750.84	0.00256
751.59	2.2621	751.59	0.0015	751.59	0.00172	751.59	0.00183	751.59	0.00203
752.34	8.3164	752.34	0.00205	752.34	0.00252	752.34	0.00253	752.34	0.00235
753.09	4.9629	753.09	0.00124	753.09	0.8822	753.09	0.00129	753.09	0.0016
753.84	4.6257	753.84	0.001	753.84	0.000317	753.84	0.00106	753.84	0.4377
754.59	6.2925	754.59	0.8086	754.59	0.1894	754.59	0.000838	754.59	0.4547
755.34	4.9158	755.34	0.2567	755.34	0.2421	755.34	0.000475	755.34	0.7789
756.09	3.2405	756.09	0.7439	756.09	-0.4373	756.09	-0.000166	756.09	-0.3603
756.84	8.3727	756.84	-0.00013	756.84	-0.6209	756.84	-0.000775	756.84	-0.00113
757.59	3.1872	757.59	-0.2518	757.59	-0.00103	757.59	-0.00031	757.59	-0.8435
758.34	6.6567	758.34	-0.5483	758.34	-0.00107	758.34	-0.0012	758.34	-0.00117
759.09	4.1833	759.09	-0.00138	759.09	-0.00152	759.09	-0.00182	759.09	-0.00184
759.84	0.89814	759.84	-0.00121	759.84	-0.0017	759.84	-0.00106	759.84	-0.00143
760.59	6.0403	760.59	-0.6398	760.59	-0.000391	760.59	-0.000341	760.59	-0.4293
761.34	3.2103	761.34	-0.2035	761.34	-0.1786	761.34	-0.000627	761.34	-0.7458
762.08	8.8443	762.08	0.3632	762.08	-4.79e-05	762.08	0.000273	762.08	-6.41e-05
762.83	3.8073	762.83	0.000186	762.83	-0.4759	762.83	-0.000536	762.83	-0.6799
763.58	1.4151	763.58	0.1653	763.58	-0.3061	763.58	-0.000767	763.58	-0.3515
764.33	1.3992	764.33	-3.21e-05	764.33	-0.6683	764.33	-0.00057	764.33	-0.00113
765.08	0.00108	765.08	0.1801	765.08	-7.89e-05	765.08	-0.000685	765.08	-0.9373
765.83	4.0484	765.83	0.3608	765.83	-0.9161	765.83	-0.000925	765.83	-0.00174
766.58	0.86221	766.58	-0.00129	766.58	-0.00162	766.58	-0.00136	766.58	-0.0019
767.32	7.4757	767.32	-0.000519	767.32	-0.8375	767.32	-0.00132	767.32	-0.9715
768.07	2.6404	768.07	-0.4743	768.07	-0.00102	768.07	-0.00127	768.07	-0.00173
768.82	-1.2937	768.82	-0.00112	768.82	-0.0025	768.82	-0.002	768.82	-0.00188
769.57	7.3155	769.57	-0.00147	769.57	-0.00217	769.57	-0.00194	769.57	-0.00154
770.32	2.1452	770.32	-0.4216	770.32	-0.00162	770.32	-0.00146	770.32	-0.00158
771.06	0.67514	771.06	-1.53e-05	771.06	-0.000851	771.06	-0.000511	771.06	-0.4317
771.81	3.0758	771.81	0.1438	771.81	-0.3959	771.81	-0.00054	771.81	-0.000835
772.56	3.0587	772.56	0.1225	772.56	-0.4494	772.56	-0.001	772.56	-0.8975
773.31	3.0062	773.31	-0.2808	773.31	-0.8351	773.31	-0.00056	773.31	-0.9129
774.05	0.39526	774.05	-0.4529	774.05	-0.6747	774.05	-0.000805	774.05	-0.00104
774.8	8.7655	774.8	0.4567	774.8	0.1169	774.8	0.000225	774.8	0.1997
775.55	1.7745	775.55	0.1893	775.55	0.3369	775.55	-9e-05	775.55	-0.4539
776.3	2.4922	776.3	-9.76e-05	776.3	-7.35e-05	776.3	-0.000186	776.3	-0.4989
777.04	2.5617	777.04	0.6122	777.04	-9.66e-05	777.04	-0.000141	777.04	-0.2777
777.79	2.0241	777.79	0.8308	777.79	0.7322	777.79	0.000395	777.79	0.000199
778.54	3.7537	778.54	0.2818	778.54	-0.2178	778.54	0.000346	778.54	3.16e-05
779.28	7.3836	779.28	-0.2745	779.28	-0.1972	779.28	0.000473	779.28	-0.4739
780.03	3.4948	780.03	0.1558	780.03	-0.000241	780.03	-0.000311	780.03	-4.67e-05
780.78	0.5405	780.78	0.1468	780.78	-0.4119	780.78	0.000256	780.78	0.1562
781.52	4.5941	781.52	0.2139	781.52	7.45e-05	781.52	1.1e-05	781.52	0.1704
782.27	1.8669	782.27	0.000902	782.27	-0.3328	782.27	0.000412	782.27	0.1972
783.02	1.8353	783.02	0.6655	783.02	7.41e-05	783.02	0.000654	783.02	0.6039
783.76	0.00117	783.76	0.0011	783.76	0.7785	783.76	0.00122	783.76	0.9808
784.51	9.1378	784.51	0.00106	784.51	0.7133	784.51	0.00141	784.51	0.00136
785.26	5.8386	785.26	0.9497	785.26	0.000316	785.26	0.00134	785.26	0.00107
786	0.00104	786	0.000638	786	0.7544	786	0.000923	786	0.8545
786.75	0.9864	786.75	0.5944	786.75	0.5636	786.75	0.000831	786.75	0.2555
787.49	2.1776	787.49	0.2495	787.49	-0.1344	787.49	-0.000309	787.49	-0.5494
788.24	9.3336	788.24	0.5021	788.24	0.000244	788.24	0.000482	788.24	0.3406
788.99	0.31642	788.99	-0.4494	788.99	-0.2476	788.99	4.8e-05	788.99	0.2116
789.73	-0.98298	789.73	-0.2208	789.73	-0.7036	789.73	-0.00012	789.73	-0.6639
790.48	0.0012	790.48	0.5376	790.48	-0.1906	790.48	4e-05	790.48	0.7877
791.22	6.4482	791.22	-0.6234	791.22	-0.001	791.22	-0.000469	791.22	-0.7544
791.97	0.0012	791.97	-0.5937	791.97	-0.8288	791.97	-0.000666	791.97	-0.2256
792.71	3.2438	792.71	-0.000807	792.71	-0.6922	792.71	-0.000415	792.71	-0.000434
793.46	2.1839	793.46	-0.3811	793.46	-0.9665	793.46	-0.000464	793.46	-0.5182
794.21	7.1365	794.21	0.5454	794.21	0.1129	794.21	0.000251	794.21	0.000655
794.95	9.9063	794.95	0.2752	794.95	-0.1558	794.95	0.0005	794.95	-0.1338
795.7	0.75024	795.7	-0.3724	795.7	-0.7043	795.7	-0.000855	795.7	-0.8382
796.44	4.3869	796.44	-0.6562	796.44	-0.00118	796.44	-0.00113	796.44	-0.00117
797.19	2.4026	797.19	-0.00157	797.19	-0.00132	797.19	-0.000997	797.19	-0.00129
797.93	2.8238	797.93	-0.1853	797.93	-0.2776	797.93	-0.000111	797.93	-0.1666
798.68	1.5263	798.68	-0.1233	798.68	-8.82e-05	798.68	-0.000339	798.68	-0.6657
799.42	6.5137	799.42	-3.6e-06	799.42	4.3e-06	799.42	0	799.42	4.1e-06
