# Supplementary material for: Photoactivated Enzymatic Reaction Network Enables Spatiotemporal Programming of Thiol/Disulfide Redox Systems
Source: Angew Chem Int Ed Engl. 2025 May 5;64(25):e202503822. doi: 10.1002/anie.202503822 (PMC12171324; doi:10.1002/anie.202503822)
Supplement: Supplementary file 5 — Supplementary Information [file ANIE-64-e202503822-s001.zip › Research Data/Supporting Information/Figure S7/Figure S6a.xlsx]

## Sheet: Sheet1
Figure S6a
	0 Minutes		5 Minutes		10 Minutes		15 Minutes		20 Minutes		30 Minutes
X	Y	X	Y	X	Y	X	Y	X	Y	X	Y
196.82	-0.01904	196.82	0.06803	196.82	0.08867	196.82	0.14883	196.82	0.12261	196.82	0.24594
197.62	0.33314	197.62	0.06366	197.62	0.18558	197.62	0.09768	197.62	0.50035	197.62	0.19063
198.43	--	198.43	--	198.43	--	198.43	--	198.43	--	198.43	--
199.23	0.10153	199.23	0.14721	199.23	0.05871	199.23	0.02559	199.23	-0.05348	199.23	0.23797
200.03	0.0108	200.03	0.0023	200.03	0.0118	200.03	0.01351	200.03	0.01165	200.03	0.00937
200.83	0.01567	200.83	0.0087	200.83	0.01813	200.83	0.01782	200.83	0.01474	200.83	0.01266
201.63	0.01693	201.63	0.00328	201.63	0.01302	201.63	0.01729	201.63	0.00982	201.63	0.01257
202.44	0.01228	202.44	0.0075	202.44	0.01912	202.44	0.01923	202.44	0.01528	202.44	0.01773
203.24	0.01625	203.24	0.00915	203.24	0.0158	203.24	0.02222	203.24	0.01904	203.24	0.01703
204.04	0.00765	204.04	0.00254	204.04	0.00997	204.04	0.01936	204.04	0.01068	204.04	0.01207
204.84	0.01788	204.84	0.01484	204.84	0.01262	204.84	0.01874	204.84	0.01517	204.84	0.01934
205.64	0.00639	205.64	0.00602	205.64	0.01185	205.64	0.01095	205.64	0.01142	205.64	0.01361
206.44	0.01554	206.44	0.01084	206.44	0.02169	206.44	0.0178	206.44	0.01692	206.44	0.01583
207.24	0.01929	207.24	0.02063	207.24	0.0261	207.24	0.02594	207.24	0.02532	207.24	0.0205
208.05	0.02254	208.05	0.01021	208.05	0.01956	208.05	0.02053	208.05	0.02117	208.05	0.01897
208.85	0.01753	208.85	0.00684	208.85	0.01744	208.85	0.01631	208.85	0.0153	208.85	0.0163
209.65	0.02653	209.65	0.01909	209.65	0.02576	209.65	0.02785	209.65	0.02772	209.65	0.02095
210.45	0.02618	210.45	0.02159	210.45	0.02828	210.45	0.03256	210.45	0.02997	210.45	0.02117
211.25	0.0192	211.25	0.01427	211.25	0.02274	211.25	0.0161	211.25	0.02417	211.25	0.01875
212.05	0.03089	212.05	0.02885	212.05	0.03195	212.05	0.03645	212.05	0.03204	212.05	0.03181
212.85	0.0293	212.85	0.02095	212.85	0.03488	212.85	0.03615	212.85	0.02955	212.85	0.02965
213.65	0.03417	213.65	0.03612	213.65	0.039	213.65	0.0407	213.65	0.03962	213.65	0.04232
214.45	0.03369	214.45	0.0344	214.45	0.04471	214.45	0.04225	214.45	0.03916	214.45	0.03685
215.26	0.04031	215.26	0.03753	215.26	0.04353	215.26	0.04698	215.26	0.0487	215.26	0.03839
216.06	0.04503	216.06	0.0431	216.06	0.04669	216.06	0.04539	216.06	0.04683	216.06	0.04568
216.86	0.04677	216.86	0.04677	216.86	0.04723	216.86	0.05029	216.86	0.04565	216.86	0.04369
217.66	0.04914	217.66	0.04233	217.66	0.05354	217.66	0.05078	217.66	0.05031	217.66	0.0528
218.46	0.05347	218.46	0.04178	218.46	0.05455	218.46	0.05078	218.46	0.05063	218.46	0.04663
219.26	0.05714	219.26	0.04911	219.26	0.05399	219.26	0.05747	219.26	0.05667	219.26	0.05229
220.06	0.0588	220.06	0.05389	220.06	0.06024	220.06	0.06589	220.06	0.06486	220.06	0.06417
220.86	0.0548	220.86	0.04933	220.86	0.05341	220.86	0.05961	220.86	0.05648	220.86	0.05728
221.66	0.05153	221.66	0.06051	221.66	0.06916	221.66	0.06674	221.66	0.0596	221.66	0.05947
222.46	0.06128	222.46	0.05582	222.46	0.0692	222.46	0.06889	222.46	0.06945	222.46	0.06508
223.26	0.06746	223.26	0.06564	223.26	0.06418	223.26	0.06972	223.26	0.07081	223.26	0.06806
224.06	0.06324	224.06	0.06591	224.06	0.06949	224.06	0.06848	224.06	0.06484	224.06	0.06367
224.86	0.06937	224.86	0.06939	224.86	0.07455	224.86	0.07472	224.86	0.07587	224.86	0.07431
225.66	0.07309	225.66	0.06921	225.66	0.07189	225.66	0.07561	225.66	0.07032	225.66	0.07135
226.46	0.06458	226.46	0.06476	226.46	0.06675	226.46	0.07203	226.46	0.06871	226.46	0.06717
227.26	0.07779	227.26	0.06406	227.26	0.0773	227.26	0.07403	227.26	0.07315	227.26	0.07464
228.06	0.08368	228.06	0.07863	228.06	0.08519	228.06	0.08554	228.06	0.07772	228.06	0.08057
228.86	0.08267	228.86	0.07349	228.86	0.08132	228.86	0.08526	228.86	0.07459	228.86	0.07729
229.66	0.0793	229.66	0.07479	229.66	0.08328	229.66	0.0781	229.66	0.08612	229.66	0.07702
230.46	0.09472	230.46	0.09701	230.46	0.09718	230.46	0.09556	230.46	0.09093	230.46	0.08964
231.26	0.09389	231.26	0.08805	231.26	0.10168	231.26	0.09619	231.26	0.09475	231.26	0.09249
232.06	0.09729	232.06	0.08925	232.06	0.10299	232.06	0.10356	232.06	0.09696	232.06	0.09646
232.86	0.1065	232.86	0.09879	232.86	0.10173	232.86	0.10651	232.86	0.10674	232.86	0.10727
233.66	0.11798	233.66	0.10187	233.66	0.11185	233.66	0.11098	233.66	0.11191	233.66	0.10648
234.45	0.12323	234.45	0.11285	234.45	0.1227	234.45	0.12464	234.45	0.12012	234.45	0.11848
235.25	0.13439	235.25	0.12704	235.25	0.13997	235.25	0.13706	235.25	0.132	235.25	0.13269
236.05	0.1419	236.05	0.14049	236.05	0.14467	236.05	0.14255	236.05	0.15075	236.05	0.14418
236.85	0.14792	236.85	0.14236	236.85	0.15151	236.85	0.14846	236.85	0.14544	236.85	0.15116
237.65	0.17275	237.65	0.16906	237.65	0.17499	237.65	0.17515	237.65	0.17338	237.65	0.17359
238.45	0.19095	238.45	0.18905	238.45	0.18936	238.45	0.1977	238.45	0.19113	238.45	0.20052
239.25	0.21882	239.25	0.21728	239.25	0.22394	239.25	0.22653	239.25	0.22061	239.25	0.22322
240.05	0.26542	240.05	0.25899	240.05	0.26454	240.05	0.26671	240.05	0.26938	240.05	0.26926
240.85	0.31783	240.85	0.31068	240.85	0.31956	240.85	0.32354	240.85	0.31636	240.85	0.31561
241.64	0.37072	241.64	0.37185	241.64	0.37354	241.64	0.37174	241.64	0.3717	241.64	0.37627
242.44	0.43115	242.44	0.42595	242.44	0.43319	242.44	0.43589	242.44	0.43851	242.44	0.43482
243.24	0.4852	243.24	0.48065	243.24	0.48539	243.24	0.49285	243.24	0.49367	243.24	0.48967
244.04	0.56036	244.04	0.54531	244.04	0.56265	244.04	0.559	244.04	0.56179	244.04	0.56586
244.84	0.61277	244.84	0.61943	244.84	0.61575	244.84	0.61882	244.84	0.6187	244.84	0.61301
245.64	0.67762	245.64	0.6738	245.64	0.687	245.64	0.68354	245.64	0.69417	245.64	0.68066
246.43	0.72285	246.43	0.72846	246.43	0.7399	246.43	0.74069	246.43	0.73385	246.43	0.72994
247.23	0.79429	247.23	0.78418	247.23	0.79063	247.23	0.79376	247.23	0.79324	247.23	0.79126
248.03	0.83417	248.03	0.8339	248.03	0.83346	248.03	0.84004	248.03	0.83903	248.03	0.83998
248.83	0.87985	248.83	0.8794	248.83	0.88767	248.83	0.88454	248.83	0.88508	248.83	0.88548
249.63	0.91858	249.63	0.92851	249.63	0.92921	249.63	0.92852	249.63	0.92243	249.63	0.92911
250.42	0.96663	250.42	0.97492	250.42	0.98219	250.42	0.98135	250.42	0.98499	250.42	0.97664
251.22	100783	251.22	100947	251.22	101685	251.22	101328	251.22	101777	251.22	100717
252.02	104924	252.02	103627	252.02	104961	252.02	105494	252.02	105252	252.02	104831
252.82	107094	252.82	10691	252.82	108547	252.82	108172	252.82	10809	252.82	108072
253.61	110367	253.61	109817	253.61	11144	253.61	111249	253.61	111311	253.61	111946
254.41	113679	254.41	113061	254.41	113662	254.41	114218	254.41	113331	254.41	113296
255.21	114054	255.21	115012	255.21	116561	255.21	116186	255.21	115447	255.21	115643
256.01	115892	256.01	117146	256.01	117323	256.01	116592	256.01	117364	256.01	11715
256.8	117625	256.8	118803	256.8	118678	256.8	118768	256.8	11849	256.8	118036
257.6	118375	257.6	118395	257.6	119612	257.6	118865	257.6	119499	257.6	118751
258.4	118929	258.4	118809	258.4	120045	258.4	119568	258.4	120276	258.4	119469
259.2	11879	259.2	119947	259.2	120447	259.2	12157	259.2	121088	259.2	12078
259.99	120504	259.99	120736	259.99	12162	259.99	1216	259.99	121757	259.99	120673
260.79	120984	260.79	121022	260.79	122174	260.79	121406	260.79	122311	260.79	122206
261.59	121644	261.59	121604	261.59	122554	261.59	122184	261.59	122047	261.59	12205
262.38	120924	262.38	121833	262.38	122121	262.38	122196	262.38	121752	262.38	121808
263.18	119894	263.18	119389	263.18	119785	263.18	120144	263.18	120634	263.18	120264
263.98	117275	263.98	11683	263.98	11701	263.98	117861	263.98	118223	263.98	118073
264.77	11385	264.77	113853	264.77	114932	264.77	115558	264.77	114966	264.77	114639
265.57	112017	265.57	111951	265.57	112486	265.57	11303	265.57	112628	265.57	112364
266.37	111953	266.37	111568	266.37	112682	266.37	112361	266.37	113314	266.37	11262
267.16	113736	267.16	114462	267.16	116437	267.16	114487	267.16	114918	267.16	115496
267.96	117964	267.96	118337	267.96	118306	267.96	11931	267.96	118685	267.96	117776
268.76	119389	268.76	119727	268.76	12072	268.76	120809	268.76	120371	268.76	120749
269.55	122074	269.55	122526	269.55	122591	269.55	123378	269.55	12343	269.55	122849
270.35	123164	270.35	123603	270.35	124115	270.35	124699	270.35	124022	270.35	123937
271.14	123464	271.14	124073	271.14	126097	271.14	125068	271.14	125818	271.14	124861
271.94	123794	271.94	124283	271.94	124871	271.94	126126	271.94	124926	271.94	125074
272.74	122554	272.74	123582	272.74	12466	272.74	124417	272.74	124688	272.74	123381
273.53	122534	273.53	123072	273.53	123924	273.53	123477	273.53	123257	273.53	122775
274.33	119655	274.33	120163	274.33	122322	274.33	121296	274.33	120811	274.33	120707
275.12	117497	275.12	118124	275.12	119439	275.12	120163	275.12	119207	275.12	118349
275.92	11686	275.92	116803	275.92	117699	275.92	117472	275.92	117377	275.92	117246
276.72	114641	276.72	115742	276.72	117116	276.72	1168	276.72	116583	276.72	116223
277.51	114973	277.51	11421	277.51	115935	277.51	115545	277.51	115553	277.51	115343
278.31	114333	278.31	114573	278.31	115388	278.31	115392	278.31	115205	278.31	114719
279.1	113953	279.1	115041	279.1	115007	279.1	115353	279.1	115737	279.1	115472
279.9	112726	279.9	113555	279.9	114004	279.9	113772	279.9	11464	279.9	114297
280.69	110906	280.69	111289	280.69	112311	280.69	112648	280.69	112024	280.69	112249
281.49	108821	281.49	10994	281.49	110515	281.49	110317	281.49	109772	281.49	109539
282.28	107566	282.28	108231	282.28	109106	282.28	109376	282.28	10901	282.28	109359
283.08	108452	283.08	109068	283.08	110387	283.08	109527	283.08	109461	283.08	109187
283.87	110017	283.87	110524	283.87	112123	283.87	112091	283.87	111133	283.87	111338
284.67	111291	284.67	112493	284.67	112797	284.67	112348	284.67	112741	284.67	112603
285.46	111937	285.46	113804	285.46	113929	285.46	113731	285.46	113785	285.46	1137
286.26	112413	286.26	11314	286.26	114383	286.26	114124	286.26	113682	286.26	114185
287.05	111281	287.05	112384	287.05	112493	287.05	113253	287.05	112592	287.05	112831
287.85	109019	287.85	109961	287.85	111164	287.85	110893	287.85	11039	287.85	11038
288.64	105507	288.64	10673	288.64	10694	288.64	107084	288.64	106607	288.64	106853
289.44	100461	289.44	101895	289.44	102572	289.44	102447	289.44	1022	289.44	101975
290.23	0.95245	290.23	0.95972	290.23	0.96789	290.23	0.97112	290.23	0.96373	290.23	0.96612
291.02	0.8902	291.02	0.90656	291.02	0.91206	291.02	0.91407	291.02	0.90558	291.02	0.90915
291.82	0.83999	291.82	0.84881	291.82	0.86044	291.82	0.85339	291.82	0.8521	291.82	0.85204
292.61	0.78	292.61	0.79602	292.61	0.80246	292.61	0.802	292.61	0.80093	292.61	0.79909
293.41	0.73721	293.41	0.75076	293.41	0.76094	293.41	0.75999	293.41	0.75489	293.41	0.75322
294.2	0.69231	294.2	0.71022	294.2	0.71764	294.2	0.71642	294.2	0.71144	294.2	0.71144
295	0.65496	295	0.6702	295	0.6791	295	0.67735	295	0.67289	295	0.67134
295.79	0.62092	295.79	0.63383	295.79	0.64334	295.79	0.64422	295.79	0.64083	295.79	0.64049
296.58	0.59245	296.58	0.6047	296.58	0.61416	296.58	0.61357	296.58	0.60976	296.58	0.61016
297.38	0.56232	297.38	0.57751	297.38	0.58534	297.38	0.58522	297.38	0.5827	297.38	0.57935
298.17	0.53497	298.17	0.5498	298.17	0.55901	298.17	0.55864	298.17	0.55499	298.17	0.5553
298.97	0.5135	298.97	0.52815	298.97	0.53508	298.97	0.5345	298.97	0.53282	298.97	0.53131
299.76	0.49285	299.76	0.50636	299.76	0.51478	299.76	0.51237	299.76	0.51155	299.76	0.51088
300.55	0.47391	300.55	0.48762	300.55	0.49492	300.55	0.49437	300.55	0.49127	300.55	0.4889
301.35	0.45744	301.35	0.47023	301.35	0.47766	301.35	0.47597	301.35	0.47483	301.35	0.47177
302.14	0.44155	302.14	0.4546	302.14	0.46329	302.14	0.46113	302.14	0.45939	302.14	0.45828
302.93	0.42803	302.93	0.44112	302.93	0.45043	302.93	0.44804	302.93	0.44652	302.93	0.44498
303.73	0.41461	303.73	0.42968	303.73	0.43667	303.73	0.43323	303.73	0.43174	303.73	0.42977
304.52	0.40071	304.52	0.41634	304.52	0.4235	304.52	0.4235	304.52	0.41969	304.52	0.41917
305.31	0.39061	305.31	0.40467	305.31	0.41072	305.31	0.41159	305.31	0.40812	305.31	0.40727
306.11	0.3812	306.11	0.3949	306.11	0.40191	306.11	0.40026	306.11	0.39885	306.11	0.39615
306.9	0.37211	306.9	0.38516	306.9	0.39296	306.9	0.39166	306.9	0.38991	306.9	0.38637
307.69	0.36392	307.69	0.37691	307.69	0.3829	307.69	0.38101	307.69	0.38029	307.69	0.37834
308.48	0.35474	308.48	0.36915	308.48	0.37434	308.48	0.37472	308.48	0.37132	308.48	0.36866
309.28	0.345	309.28	0.35819	309.28	0.36763	309.28	0.3648	309.28	0.36188	309.28	0.36168
310.07	0.33865	310.07	0.35146	310.07	0.35869	310.07	0.35826	310.07	0.35594	310.07	0.35455
310.86	0.33034	310.86	0.34379	310.86	0.35211	310.86	0.35002	310.86	0.34807	310.86	0.34625
311.66	0.32535	311.66	0.33777	311.66	0.3455	311.66	0.34342	311.66	0.34171	311.66	0.33894
312.45	0.31793	312.45	0.33172	312.45	0.33888	312.45	0.33612	312.45	0.33475	312.45	0.33311
313.24	0.31167	313.24	0.32652	313.24	0.33165	313.24	0.33006	313.24	0.32761	313.24	0.32687
314.03	0.30627	314.03	0.31923	314.03	0.32665	314.03	0.32608	314.03	0.32215	314.03	0.31938
314.83	0.30048	314.83	0.31352	314.83	0.32179	314.83	0.31967	314.83	0.31714	314.83	0.31515
315.62	0.29567	315.62	0.30831	315.62	0.3156	315.62	0.31492	315.62	0.31287	315.62	0.30939
316.41	0.28841	316.41	0.30063	316.41	0.30872	316.41	0.30701	316.41	0.30442	316.41	0.30356
317.2	0.28581	317.2	0.29807	317.2	0.30535	317.2	0.30426	317.2	0.30182	317.2	0.29914
317.99	0.27693	317.99	0.29057	317.99	0.29816	317.99	0.29674	317.99	0.29491	317.99	0.29303
318.79	0.27319	318.79	0.28756	318.79	0.29385	318.79	0.29164	318.79	0.28875	318.79	0.28782
319.58	0.26793	319.58	0.28144	319.58	0.28873	319.58	0.28707	319.58	0.28419	319.58	0.28264
320.37	0.26204	320.37	0.27415	320.37	0.28199	320.37	0.2799	320.37	0.27716	320.37	0.27504
321.16	0.2569	321.16	0.26906	321.16	0.27628	321.16	0.27422	321.16	0.27242	321.16	0.27086
321.95	0.25016	321.95	0.26392	321.95	0.27004	321.95	0.26758	321.95	0.26646	321.95	0.26413
322.74	0.24641	322.74	0.25942	322.74	0.26673	322.74	0.26362	322.74	0.26217	322.74	0.25997
323.54	0.23988	323.54	0.25309	323.54	0.25919	323.54	0.25662	323.54	0.2557	323.54	0.25314
324.33	0.2343	324.33	0.24626	324.33	0.25348	324.33	0.2513	324.33	0.24926	324.33	0.24695
325.12	0.22919	325.12	0.24147	325.12	0.24712	325.12	0.24555	325.12	0.24472	325.12	0.24175
325.91	0.22175	325.91	0.23509	325.91	0.24173	325.91	0.24193	325.91	0.23951	325.91	0.2357
326.7	0.21805	326.7	0.23066	326.7	0.23714	326.7	0.23542	326.7	0.23439	326.7	0.23114
327.49	0.21215	327.49	0.22437	327.49	0.23238	327.49	0.23022	327.49	0.22874	327.49	0.22543
328.28	0.20828	328.28	0.21943	328.28	0.22621	328.28	0.22499	328.28	0.22203	328.28	0.22122
329.08	0.20577	329.08	0.21698	329.08	0.22397	329.08	0.2239	329.08	0.21866	329.08	0.21742
329.87	0.19969	329.87	0.21198	329.87	0.22028	329.87	0.21609	329.87	0.21623	329.87	0.21359
330.66	0.19691	330.66	0.20693	330.66	0.21332	330.66	0.2118	330.66	0.20974	330.66	0.20809
331.45	0.19207	331.45	0.20459	331.45	0.21154	331.45	0.20863	331.45	0.20711	331.45	0.20586
332.24	0.18652	332.24	0.19849	332.24	0.2056	332.24	0.20419	332.24	0.20137	332.24	0.20003
333.03	0.18527	333.03	0.19575	333.03	0.20241	333.03	0.20137	333.03	0.19835	333.03	0.19671
333.82	0.17905	333.82	0.19136	333.82	0.19643	333.82	0.1965	333.82	0.19388	333.82	0.19196
334.61	0.17417	334.61	0.18696	334.61	0.19306	334.61	0.19125	334.61	0.18933	334.61	0.18716
335.4	0.1701	335.4	0.18195	335.4	0.18691	335.4	0.18551	335.4	0.18328	335.4	0.1825
336.19	0.16768	336.19	0.1787	336.19	0.18632	336.19	0.18398	336.19	0.18303	336.19	0.18011
336.98	0.16233	336.98	0.1747	336.98	0.1802	336.98	0.17837	336.98	0.17625	336.98	0.17499
337.77	0.15673	337.77	0.16811	337.77	0.1756	337.77	0.17382	337.77	0.17102	337.77	0.16918
338.56	0.15144	338.56	0.16474	338.56	0.17125	338.56	0.16946	338.56	0.16697	338.56	0.16483
339.35	0.14809	339.35	0.16074	339.35	0.16532	339.35	0.1647	339.35	0.16276	339.35	0.16066
340.14	0.14528	340.14	0.15762	340.14	0.16284	340.14	0.16073	340.14	0.15948	340.14	0.15692
340.93	0.14144	340.93	0.15273	340.93	0.15845	340.93	0.15744	340.93	0.15427	340.93	0.15342
341.72	0.13742	341.72	0.14784	341.72	0.15445	341.72	0.15168	341.72	0.15072	341.72	0.14766
342.51	0.13417	342.51	0.14412	342.51	0.15017	342.51	0.14849	342.51	0.14597	342.51	0.14365
343.3	0.12769	343.3	0.13553	343.3	0.14235	343.3	0.14193	343.3	0.13998	343.3	0.13649
344.09	0.12668	344.09	0.13705	344.09	0.14347	344.09	0.14249	344.09	0.1388	344.09	0.13681
344.88	0.12189	344.88	0.13352	344.88	0.13854	344.88	0.13677	344.88	0.13378	344.88	0.13185
345.67	0.12006	345.67	0.12929	345.67	0.13328	345.67	0.13294	345.67	0.13064	345.67	0.12818
346.46	0.11468	346.46	0.1253	346.46	0.13038	346.46	0.12948	346.46	0.12663	346.46	0.12504
347.25	0.11325	347.25	0.12252	347.25	0.12959	347.25	0.12773	347.25	0.12512	347.25	0.12202
348.04	0.10877	348.04	0.11868	348.04	0.12424	348.04	0.12284	348.04	0.11955	348.04	0.11915
348.83	0.10587	348.83	0.11524	348.83	0.12115	348.83	0.11938	348.83	0.11726	348.83	0.11395
349.62	0.1045	349.62	0.11421	349.62	0.11932	349.62	0.11833	349.62	0.11642	349.62	0.11418
350.41	0.09891	350.41	0.10758	350.41	0.11542	350.41	0.11285	350.41	0.10954	350.41	0.10916
351.2	0.09386	351.2	0.10367	351.2	0.11126	351.2	0.10981	351.2	0.10585	351.2	0.10354
351.99	0.09478	351.99	0.1047	351.99	0.10926	351.99	0.10802	351.99	0.10575	351.99	0.10438
352.78	0.0902	352.78	0.10097	352.78	0.10626	352.78	0.10616	352.78	0.10378	352.78	0.10164
353.57	0.08854	353.57	0.09733	353.57	0.10454	353.57	0.10438	353.57	0.10084	353.57	0.09803
354.35	0.08554	354.35	0.09493	354.35	0.1019	354.35	0.0985	354.35	0.09619	354.35	0.09583
355.14	0.08349	355.14	0.0939	355.14	0.09974	355.14	0.09719	355.14	0.09537	355.14	0.09315
355.93	0.07881	355.93	0.08881	355.93	0.09606	355.93	0.09341	355.93	0.09233	355.93	0.08921
356.72	0.07803	356.72	0.08859	356.72	0.09403	356.72	0.09005	356.72	0.08926	356.72	0.08648
357.51	0.07454	357.51	0.085	357.51	0.09003	357.51	0.08785	357.51	0.0854	357.51	0.08339
358.3	0.07495	358.3	0.08375	358.3	0.0904	358.3	0.08813	358.3	0.08635	358.3	0.0835
359.09	0.06962	359.09	0.07884	359.09	0.08431	359.09	0.08305	359.09	0.08015	359.09	0.07875
359.87	0.06878	359.87	0.07859	359.87	0.08278	359.87	0.08068	359.87	0.0795	359.87	0.07806
360.66	0.06794	360.66	0.07677	360.66	0.08359	360.66	0.08094	360.66	0.07863	360.66	0.07499
361.45	0.06465	361.45	0.07123	361.45	0.07778	361.45	0.0752	361.45	0.07379	361.45	0.0716
362.24	0.06213	362.24	0.07023	362.24	0.07819	362.24	0.07605	362.24	0.07255	362.24	0.07043
363.03	0.0592	363.03	0.06817	363.03	0.07565	363.03	0.07342	363.03	0.07138	363.03	0.06899
363.81	0.05915	363.81	0.06765	363.81	0.07239	363.81	0.07133	363.81	0.06886	363.81	0.06571
364.6	0.05734	364.6	0.06832	364.6	0.07183	364.6	0.07119	364.6	0.06675	364.6	0.06575
365.39	0.05483	365.39	0.06477	365.39	0.07108	365.39	0.06854	365.39	0.06371	365.39	0.06319
366.18	0.05368	366.18	0.06309	366.18	0.06742	366.18	0.0662	366.18	0.06294	366.18	0.06192
366.97	0.05218	366.97	0.06041	366.97	0.06635	366.97	0.06355	366.97	0.06133	366.97	0.05955
367.75	0.04979	367.75	0.05883	367.75	0.06367	367.75	0.06232	367.75	0.05922	367.75	0.05619
368.54	0.04898	368.54	0.057	368.54	0.06293	368.54	0.06205	368.54	0.05724	368.54	0.05696
369.33	0.04674	369.33	0.05455	369.33	0.05958	369.33	0.05853	369.33	0.05607	369.33	0.05368
370.12	0.04496	370.12	0.05363	370.12	0.05936	370.12	0.05684	370.12	0.05477	370.12	0.05302
370.9	0.04426	370.9	0.05224	370.9	0.0569	370.9	0.05575	370.9	0.05356	370.9	0.05126
371.69	0.04067	371.69	0.05028	371.69	0.0561	371.69	0.0542	371.69	0.05164	371.69	0.04961
372.48	0.04068	372.48	0.04992	372.48	0.0558	372.48	0.05299	372.48	0.04898	372.48	0.04802
373.27	0.04044	373.27	0.04887	373.27	0.05472	373.27	0.05319	373.27	0.05095	373.27	0.04821
374.05	0.0394	374.05	0.04715	374.05	0.05317	374.05	0.05152	374.05	0.04788	374.05	0.0462
374.84	0.03834	374.84	0.04821	374.84	0.05276	374.84	0.05093	374.84	0.04674	374.84	0.04609
375.63	0.03718	375.63	0.04499	375.63	0.05089	375.63	0.04894	375.63	0.0471	375.63	0.0449
376.41	0.03634	376.41	0.04478	376.41	0.04948	376.41	0.04835	376.41	0.04627	376.41	0.04308
377.2	0.03554	377.2	0.04388	377.2	0.04836	377.2	0.04663	377.2	0.04454	377.2	0.04244
377.99	0.03482	377.99	0.04354	377.99	0.04775	377.99	0.04658	377.99	0.04471	377.99	0.04249
378.77	0.03181	378.77	0.04061	378.77	0.04704	378.77	0.04533	378.77	0.04216	378.77	0.03922
379.56	0.03299	379.56	0.04338	379.56	0.04744	379.56	0.04707	379.56	0.04246	379.56	0.04091
380.35	0.03232	380.35	0.04204	380.35	0.04617	380.35	0.0446	380.35	0.04131	380.35	0.03927
381.13	0.0312	381.13	0.03913	381.13	0.04566	381.13	0.04265	381.13	0.04004	381.13	0.03887
381.92	0.03136	381.92	0.04031	381.92	0.04492	381.92	0.04415	381.92	0.0398	381.92	0.03857
382.71	0.03002	382.71	0.03859	382.71	0.04292	382.71	0.04185	382.71	0.03901	382.71	0.03761
383.49	0.02888	383.49	0.03613	383.49	0.04148	383.49	0.03922	383.49	0.03732	383.49	0.03509
384.28	0.02853	384.28	0.03611	384.28	0.04066	384.28	0.03834	384.28	0.03606	384.28	0.0343
385.07	0.0259	385.07	0.03404	385.07	0.03962	385.07	0.03791	385.07	0.03436	385.07	0.03354
385.85	0.02569	385.85	0.03486	385.85	0.03952	385.85	0.03755	385.85	0.03503	385.85	0.03309
386.64	0.027	386.64	0.03435	386.64	0.04034	386.64	0.03806	386.64	0.03589	386.64	0.03375
387.42	0.02701	387.42	0.03518	387.42	0.04071	387.42	0.03904	387.42	0.03587	387.42	0.03376
388.21	0.02481	388.21	0.03297	388.21	0.03807	388.21	0.03613	388.21	0.03278	388.21	0.03263
388.99	0.02442	388.99	0.0317	388.99	0.03694	388.99	0.03474	388.99	0.03289	388.99	0.0304
389.78	0.02425	389.78	0.03212	389.78	0.03786	389.78	0.03544	389.78	0.03296	389.78	0.03079
390.57	0.02293	390.57	0.03028	390.57	0.03678	390.57	0.0343	390.57	0.03228	390.57	0.0297
391.35	0.02402	391.35	0.03175	391.35	0.03733	391.35	0.03619	391.35	0.03336	391.35	0.03046
392.14	0.02341	392.14	0.03234	392.14	0.03732	392.14	0.03507	392.14	0.03234	392.14	0.02969
392.92	0.02443	392.92	0.0319	392.92	0.03727	392.92	0.03435	392.92	0.03094	392.92	0.02916
393.71	0.02427	393.71	0.03234	393.71	0.0376	393.71	0.03561	393.71	0.03256	393.71	0.03086
394.49	0.0229	394.49	0.03055	394.49	0.03599	394.49	0.03468	394.49	0.03152	394.49	0.02937
395.28	0.02301	395.28	0.029	395.28	0.03551	395.28	0.03389	395.28	0.03071	395.28	0.02888
396.06	0.02348	396.06	0.03162	396.06	0.03527	396.06	0.03402	396.06	0.03112	396.06	0.0292
396.85	0.0209	396.85	0.02756	396.85	0.03384	396.85	0.03216	396.85	0.02829	396.85	0.02663
397.63	0.02228	397.63	0.02827	397.63	0.0345	397.63	0.03151	397.63	0.02939	397.63	0.02768
398.42	0.02249	398.42	0.02803	398.42	0.03423	398.42	0.0324	398.42	0.02925	398.42	0.02757
399.2	0.0205	399.2	0.02701	399.2	0.03229	399.2	0.03097	399.2	0.02851	399.2	0.02654
399.99	0.02031	399.99	0.0277	399.99	0.0331	399.99	0.03031	399.99	0.02844	399.99	0.02661
400.77	0.02055	400.77	0.02745	400.77	0.03191	400.77	0.03012	400.77	0.02819	400.77	0.02514
401.56	0.02074	401.56	0.02817	401.56	0.03203	401.56	0.03063	401.56	0.02826	401.56	0.02586
402.34	0.02058	402.34	0.02674	402.34	0.03148	402.34	0.02936	402.34	0.02832	402.34	0.02579
403.13	0.02028	403.13	0.02703	403.13	0.0321	403.13	0.02986	403.13	0.0281	403.13	0.0259
403.91	0.02095	403.91	0.02764	403.91	0.03223	403.91	0.03009	403.91	0.02794	403.91	0.02533
404.7	0.01961	404.7	0.02669	404.7	0.03109	404.7	0.03007	404.7	0.0268	404.7	0.02499
405.48	0.01788	405.48	0.02483	405.48	0.03009	405.48	0.02786	405.48	0.02581	405.48	0.02447
406.26	0.01926	406.26	0.02718	406.26	0.0307	406.26	0.02937	406.26	0.02692	406.26	0.02489
407.05	0.0192	407.05	0.02833	407.05	0.03142	407.05	0.02919	407.05	0.02698	407.05	0.02562
407.83	0.01908	407.83	0.02593	407.83	0.03014	407.83	0.02906	407.83	0.02699	407.83	0.02583
408.62	0.01839	408.62	0.02491	408.62	0.03012	408.62	0.02795	408.62	0.02492	408.62	0.02366
409.4	0.01774	409.4	0.02439	409.4	0.03004	409.4	0.02727	409.4	0.02429	409.4	0.0222
410.18	0.0175	410.18	0.02527	410.18	0.02945	410.18	0.02764	410.18	0.02479	410.18	0.02284
410.97	0.01834	410.97	0.0263	410.97	0.02972	410.97	0.02742	410.97	0.0272	410.97	0.02481
411.75	0.01918	411.75	0.02518	411.75	0.03033	411.75	0.02788	411.75	0.02541	411.75	0.02378
412.54	0.01706	412.54	0.02247	412.54	0.02872	412.54	0.02652	412.54	0.02349	412.54	0.02227
413.32	0.01872	413.32	0.02413	413.32	0.02852	413.32	0.02678	413.32	0.02382	413.32	0.02265
414.1	0.01836	414.1	0.02449	414.1	0.02948	414.1	0.02754	414.1	0.02496	414.1	0.02326
414.89	0.01712	414.89	0.02478	414.89	0.02873	414.89	0.02648	414.89	0.02522	414.89	0.02186
415.67	0.01677	415.67	0.02373	415.67	0.02829	415.67	0.02662	415.67	0.02413	415.67	0.02231
416.45	0.01818	416.45	0.02512	416.45	0.02995	416.45	0.02834	416.45	0.02505	416.45	0.02348
417.24	0.01805	417.24	0.02395	417.24	0.02913	417.24	0.02761	417.24	0.02463	417.24	0.02246
418.02	0.01951	418.02	0.02473	418.02	0.02923	418.02	0.02705	418.02	0.02457	418.02	0.02246
418.8	0.01939	418.8	0.02492	418.8	0.03024	418.8	0.02814	418.8	0.02567	418.8	0.02379
419.58	0.01723	419.58	0.02416	419.58	0.02929	419.58	0.02686	419.58	0.02423	419.58	0.02231
420.37	0.01739	420.37	0.02399	420.37	0.02916	420.37	0.02723	420.37	0.02504	420.37	0.02305
421.15	0.01705	421.15	0.02362	421.15	0.02732	421.15	0.02594	421.15	0.02349	421.15	0.02162
421.93	0.01692	421.93	0.02315	421.93	0.02783	421.93	0.02655	421.93	0.02306	421.93	0.02131
422.72	0.01665	422.72	0.02176	422.72	0.02713	422.72	0.02449	422.72	0.02261	422.72	0.02063
423.5	0.01619	423.5	0.02218	423.5	0.02689	423.5	0.0244	423.5	0.02313	423.5	0.02064
424.28	0.0156	424.28	0.02198	424.28	0.02671	424.28	0.02372	424.28	0.0216	424.28	0.02022
425.06	0.01609	425.06	0.02244	425.06	0.02567	425.06	0.02361	425.06	0.02132	425.06	0.01959
425.85	0.01588	425.85	0.02227	425.85	0.02702	425.85	0.02459	425.85	0.02234	425.85	0.02037
426.63	0.01709	426.63	0.02321	426.63	0.02717	426.63	0.02522	426.63	0.0222	426.63	0.02103
427.41	0.01731	427.41	0.02304	427.41	0.02725	427.41	0.0269	427.41	0.02338	427.41	0.02132
428.19	0.01608	428.19	0.02152	428.19	0.02705	428.19	0.02435	428.19	0.02216	428.19	0.01967
428.98	0.01625	428.98	0.02183	428.98	0.02634	428.98	0.0249	428.98	0.02218	428.98	0.02059
429.76	0.01818	429.76	0.02338	429.76	0.02726	429.76	0.0266	429.76	0.02308	429.76	0.02067
430.54	0.01461	430.54	0.02034	430.54	0.02518	430.54	0.023	430.54	0.02064	430.54	0.01797
431.32	0.01375	431.32	0.01981	431.32	0.02341	431.32	0.02157	431.32	0.01895	431.32	0.01767
432.1	0.01462	432.1	0.02077	432.1	0.02544	432.1	0.02315	432.1	0.0217	432.1	0.01902
432.88	0.01612	432.88	0.02242	432.88	0.02617	432.88	0.02364	432.88	0.0221	432.88	0.02018
433.67	0.01516	433.67	0.021	433.67	0.02603	433.67	0.02415	433.67	0.02058	433.67	0.01874
434.45	0.01441	434.45	0.02006	434.45	0.0243	434.45	0.02154	434.45	0.0202	434.45	0.01776
435.23	0.01558	435.23	0.02115	435.23	0.02534	435.23	0.02288	435.23	0.0202	435.23	0.01834
436.01	0.01568	436.01	0.0199	436.01	0.02445	436.01	0.02241	436.01	0.01993	436.01	0.01863
436.79	0.01421	436.79	0.02026	436.79	0.02476	436.79	0.02183	436.79	0.01931	436.79	0.01772
437.57	0.01583	437.57	0.02114	437.57	0.02514	437.57	0.02444	437.57	0.02231	437.57	0.0192
438.36	0.0163	438.36	0.02057	438.36	0.02531	438.36	0.02325	438.36	0.02034	438.36	0.01812
439.14	0.01339	439.14	0.02006	439.14	0.02458	439.14	0.02339	439.14	0.02081	439.14	0.01722
439.92	0.01484	439.92	0.02133	439.92	0.02425	439.92	0.02275	439.92	0.01917	439.92	0.01844
440.7	0.01544	440.7	0.02006	440.7	0.0256	440.7	0.02354	440.7	0.02027	440.7	0.01871
441.48	0.01728	441.48	0.02105	441.48	0.02486	441.48	0.02389	441.48	0.02039	441.48	0.01879
442.26	0.01367	442.26	0.01777	442.26	0.02297	442.26	0.0219	442.26	0.01905	442.26	0.01567
443.04	0.0137	443.04	0.01959	443.04	0.0236	443.04	0.02033	443.04	0.01917	443.04	0.01631
443.82	0.01504	443.82	0.01856	443.82	0.02349	443.82	0.02106	443.82	0.01843	443.82	0.01615
444.6	0.01628	444.6	0.01904	444.6	0.02429	444.6	0.02156	444.6	0.01972	444.6	0.01585
445.38	0.01421	445.38	0.01877	445.38	0.02172	445.38	0.02086	445.38	0.01682	445.38	0.01561
446.16	0.01568	446.16	0.02006	446.16	0.02491	446.16	0.02197	446.16	0.0196	446.16	0.01658
446.94	0.01796	446.94	0.02121	446.94	0.02532	446.94	0.02374	446.94	0.02136	446.94	0.01905
447.72	0.01444	447.72	0.01994	447.72	0.02425	447.72	0.02296	447.72	0.01934	447.72	0.01754
448.5	0.01495	448.5	0.0202	448.5	0.02346	448.5	0.02194	448.5	0.01888	448.5	0.01693
449.29	0.01499	449.29	0.01967	449.29	0.02573	449.29	0.02235	449.29	0.01821	449.29	0.01743
450.07	0.01648	450.07	0.0197	450.07	0.02508	450.07	0.0219	450.07	0.02064	450.07	0.01806
450.85	0.0122	450.85	0.01676	450.85	0.02154	450.85	0.02086	450.85	0.01781	450.85	0.01569
451.63	0.01353	451.63	0.01952	451.63	0.02285	451.63	0.02132	451.63	0.01855	451.63	0.01666
452.41	0.01423	452.41	0.01802	452.41	0.02441	452.41	0.02095	452.41	0.01902	452.41	0.01576
453.19	0.01155	453.19	0.01561	453.19	0.02191	453.19	0.01836	453.19	0.01639	453.19	0.01348
453.97	0.013	453.97	0.01747	453.97	0.02309	453.97	0.02052	453.97	0.01845	453.97	0.015
454.75	0.01437	454.75	0.01741	454.75	0.02336	454.75	0.02135	454.75	0.01811	454.75	0.01615
455.52	0.01467	455.52	0.01944	455.52	0.0238	455.52	0.02092	455.52	0.02006	455.52	0.01631
456.3	0.01652	456.3	0.0198	456.3	0.026	456.3	0.02424	456.3	0.02303	456.3	0.01891
457.08	0.01013	457.08	0.018	457.08	0.02084	457.08	0.02186	457.08	0.01729	457.08	0.01389
457.86	0.01361	457.86	0.0184	457.86	0.02437	457.86	0.02243	457.86	0.01891	457.86	0.01679
458.64	0.01302	458.64	0.0171	458.64	0.02304	458.64	0.02269	458.64	0.01916	458.64	0.01639
459.42	0.0153	459.42	0.02035	459.42	0.02324	459.42	0.02167	459.42	0.02155	459.42	0.01922
460.2	0.01375	460.2	0.02143	460.2	0.02535	460.2	0.0223	460.2	0.02125	460.2	0.01811
460.98	0.0114	460.98	0.01938	460.98	0.02572	460.98	0.02216	460.98	0.01996	460.98	0.01766
461.76	0.01528	461.76	0.02007	461.76	0.02381	461.76	0.02361	461.76	0.02102	461.76	0.02024
462.54	0.01411	462.54	0.01793	462.54	0.02474	462.54	0.02101	462.54	0.02045	462.54	0.01825
463.32	0.01138	463.32	0.01562	463.32	0.01966	463.32	0.02072	463.32	0.01886	463.32	0.01766
464.1	0.01289	464.1	0.01908	464.1	0.02247	464.1	0.02269	464.1	0.02039	464.1	0.01842
464.88	0.01501	464.88	0.01761	464.88	0.0265	464.88	0.02317	464.88	0.02162	464.88	0.02109
465.65	0.01241	465.65	0.01863	465.65	0.02387	465.65	0.02413	465.65	0.02078	465.65	0.01986
466.43	0.01094	466.43	0.015	466.43	0.02327	466.43	0.01872	466.43	0.01927	466.43	0.01613
467.21	0.01148	467.21	0.01931	467.21	0.0214	467.21	0.02208	467.21	0.02163	467.21	0.01841
467.99	0.01628	467.99	0.02164	467.99	0.02492	467.99	0.02376	467.99	0.02276	467.99	0.02042
468.77	0.0154	468.77	0.01935	468.77	0.02378	468.77	0.02366	468.77	0.02038	468.77	0.0176
469.55	0.01166	469.55	0.01334	469.55	0.0192	469.55	0.01796	469.55	0.01605	469.55	0.01148
470.32	0.0134	470.32	0.01903	470.32	0.02417	470.32	0.02308	470.32	0.02018	470.32	0.01602
471.1	0.00736	471.1	0.01479	471.1	0.0197	471.1	0.01925	471.1	0.01551	471.1	0.01407
471.88	0.0135	471.88	0.01801	471.88	0.02204	471.88	0.02197	471.88	0.0196	471.88	0.01651
472.66	0.01554	472.66	0.01868	472.66	0.02446	472.66	0.02169	472.66	0.02167	472.66	0.01814
473.44	0.01185	473.44	0.01762	473.44	0.02319	473.44	0.02257	473.44	0.01806	473.44	0.01747
474.22	0.01604	474.22	0.02044	474.22	0.02305	474.22	0.0234	474.22	0.02126	474.22	0.01876
474.99	0.01338	474.99	0.01942	474.99	0.02438	474.99	0.02042	474.99	0.01822	474.99	0.01668
475.77	0.01287	475.77	0.01615	475.77	0.02345	475.77	0.02108	475.77	0.01831	475.77	0.01606
476.55	0.00926	476.55	0.01278	476.55	0.01933	476.55	0.01647	476.55	0.0142	476.55	0.01174
477.33	0.0153	477.33	0.02121	477.33	0.02397	477.33	0.02394	477.33	0.02093	477.33	0.01791
478.1	0.01495	478.1	0.01961	478.1	0.02352	478.1	0.02343	478.1	0.02087	478.1	0.01777
478.88	0.0101	478.88	0.01463	478.88	0.0221	478.88	0.01961	478.88	0.01678	478.88	0.01474
479.66	0.0089	479.66	0.01532	479.66	0.01974	479.66	0.01982	479.66	0.01722	479.66	0.0149
480.44	0.01362	480.44	0.01559	480.44	0.02131	480.44	0.01842	480.44	0.0183	480.44	0.01658
481.21	0.00992	481.21	0.01823	481.21	0.02316	481.21	0.01948	481.21	0.01902	481.21	0.01793
481.99	0.01333	481.99	0.01884	481.99	0.0244	481.99	0.02443	481.99	0.0211	481.99	0.0177
482.77	0.01484	482.77	0.01982	482.77	0.02285	482.77	0.02377	482.77	0.01983	482.77	0.0188
483.54	0.00836	483.54	0.01568	483.54	0.01939	483.54	0.01927	483.54	0.01737	483.54	0.0153
484.32	0.01221	484.32	0.01598	484.32	0.02202	484.32	0.01894	484.32	0.01835	484.32	0.01586
485.1	0.01125	485.1	0.01588	485.1	0.02382	485.1	0.01917	485.1	0.01845	485.1	0.01448
485.88	0.01274	485.88	0.01882	485.88	0.02121	485.88	0.01972	485.88	0.01881	485.88	0.01724
486.65	0.01791	486.65	0.0189	486.65	0.02634	486.65	0.02439	486.65	0.02059	486.65	0.02102
487.43	0.01138	487.43	0.01546	487.43	0.02081	487.43	0.02271	487.43	0.01856	487.43	0.01634
488.21	0.01006	488.21	0.01555	488.21	0.01725	488.21	0.01857	488.21	0.01552	488.21	0.01375
488.98	0.01168	488.98	0.01657	488.98	0.02167	488.98	0.01955	488.98	0.01926	488.98	0.01554
489.76	0.01215	489.76	0.0182	489.76	0.02156	489.76	0.02275	489.76	0.01902	489.76	0.0182
490.53	0.01402	490.53	0.01712	490.53	0.02218	490.53	0.02182	490.53	0.01922	490.53	0.01799
491.31	0.01351	491.31	0.01931	491.31	0.02448	491.31	0.02309	491.31	0.01854	491.31	0.01809
492.09	0.01445	492.09	0.01666	492.09	0.02293	492.09	0.02207	492.09	0.02067	492.09	0.01738
492.86	0.01177	492.86	0.01841	492.86	0.02388	492.86	0.02229	492.86	0.02045	492.86	0.01568
493.64	0.01252	493.64	0.01653	493.64	0.02127	493.64	0.02114	493.64	0.01818	493.64	0.01581
494.42	0.01083	494.42	0.01606	494.42	0.02036	494.42	0.02018	494.42	0.01659	494.42	0.01488
495.19	0.01405	495.19	0.01532	495.19	0.0225	495.19	0.02086	495.19	0.01758	495.19	0.01562
495.97	0.0088	495.97	0.01349	495.97	0.02087	495.97	0.01961	495.97	0.01549	495.97	0.01522
496.74	0.01207	496.74	0.01758	496.74	0.02157	496.74	0.02098	496.74	0.01726	496.74	0.01507
497.52	0.01067	497.52	0.01784	497.52	0.02166	497.52	0.0215	497.52	0.01681	497.52	0.01468
498.29	0.01102	498.29	0.01622	498.29	0.02223	498.29	0.01845	498.29	0.01803	498.29	0.01442
499.07	0.01174	499.07	0.0161	499.07	0.02318	499.07	0.02072	499.07	0.01757	499.07	0.01602
499.85	0.01189	499.85	0.01652	499.85	0.02228	499.85	0.01971	499.85	0.01757	499.85	0.01376
500.62	0.01354	500.62	0.01903	500.62	0.02207	500.62	0.02139	500.62	0.01985	500.62	0.01655
501.4	0.00973	501.4	0.01467	501.4	0.01991	501.4	0.01819	501.4	0.01363	501.4	0.01249
502.17	0.01204	502.17	0.01469	502.17	0.01979	502.17	0.02057	502.17	0.01648	502.17	0.01527
502.95	0.01158	502.95	0.01434	502.95	0.01937	502.95	0.01762	502.95	0.0137	502.95	0.01266
503.72	0.01044	503.72	0.01312	503.72	0.01959	503.72	0.01923	503.72	0.01605	503.72	0.01356
504.5	0.01192	504.5	0.01678	504.5	0.02056	504.5	0.01928	504.5	0.01618	504.5	0.01532
505.27	0.01504	505.27	0.01743	505.27	0.02231	505.27	0.02065	505.27	0.018	505.27	0.01533
506.05	0.01109	506.05	0.01274	506.05	0.01899	506.05	0.01803	506.05	0.01425	506.05	0.01369
506.82	0.01135	506.82	0.01619	506.82	0.02019	506.82	0.01902	506.82	0.016	506.82	0.01437
507.6	0.01158	507.6	0.01673	507.6	0.0211	507.6	0.01908	507.6	0.0168	507.6	0.01373
508.37	0.01299	508.37	0.01723	508.37	0.0232	508.37	0.02137	508.37	0.0175	508.37	0.01666
509.15	0.01088	509.15	0.01619	509.15	0.02139	509.15	0.01987	509.15	0.01721	509.15	0.01603
509.92	0.0121	509.92	0.01852	509.92	0.02219	509.92	0.01977	509.92	0.01774	509.92	0.01524
510.69	0.01262	510.69	0.01476	510.69	0.02059	510.69	0.01872	510.69	0.01658	510.69	0.01452
511.47	0.01257	511.47	0.0164	511.47	0.02176	511.47	0.01981	511.47	0.01661	511.47	0.01557
512.24	0.01063	512.24	0.01456	512.24	0.02007	512.24	0.01705	512.24	0.01568	512.24	0.01454
513.02	0.01064	513.02	0.01531	513.02	0.01915	513.02	0.01942	513.02	0.0156	513.02	0.01426
513.79	0.01156	513.79	0.01711	513.79	0.02172	513.79	0.02121	513.79	0.01643	513.79	0.01375
514.57	0.01098	514.57	0.01469	514.57	0.02132	514.57	0.01879	514.57	0.01491	514.57	0.01353
515.34	0.01305	515.34	0.01757	515.34	0.02438	515.34	0.02027	515.34	0.01801	515.34	0.01525
516.11	0.01158	516.11	0.0162	516.11	0.02013	516.11	0.01954	516.11	0.0144	516.11	0.01408
516.89	0.00869	516.89	0.015	516.89	0.01743	516.89	0.01691	516.89	0.01243	516.89	0.01131
517.66	0.01078	517.66	0.01304	517.66	0.01997	517.66	0.01677	517.66	0.01392	517.66	0.01149
518.44	0.01076	518.44	0.01786	518.44	0.02131	518.44	0.01804	518.44	0.01741	518.44	0.01423
519.21	0.01009	519.21	0.01397	519.21	0.02097	519.21	0.01772	519.21	0.01608	519.21	0.013
519.98	0.00979	519.98	0.01405	519.98	0.01875	519.98	0.01608	519.98	0.01432	519.98	0.01121
520.76	0.01062	520.76	0.01619	520.76	0.0197	520.76	0.01785	520.76	0.01424	520.76	0.01334
521.53	0.01029	521.53	0.0127	521.53	0.01848	521.53	0.01779	521.53	0.01353	521.53	0.0118
522.3	0.01097	522.3	0.01384	522.3	0.01861	522.3	0.01777	522.3	0.01501	522.3	0.01295
523.08	0.01329	523.08	0.01506	523.08	0.02079	523.08	0.01777	523.08	0.01465	523.08	0.01397
523.85	0.00943	523.85	0.01312	523.85	0.0195	523.85	0.01478	523.85	0.01316	523.85	0.01298
524.62	0.00782	524.62	0.00994	524.62	0.01653	524.62	0.01502	524.62	0.00954	524.62	0.00862
525.4	0.01109	525.4	0.01361	525.4	0.01907	525.4	0.01765	525.4	0.01258	525.4	0.01033
526.17	0.01142	526.17	0.01341	526.17	0.01913	526.17	0.01796	526.17	0.01416	526.17	0.0126
526.94	0.01109	526.94	0.01515	526.94	0.01999	526.94	0.01698	526.94	0.01309	526.94	0.01178
527.71	0.00539	527.71	0.01124	527.71	0.01566	527.71	0.01539	527.71	0.01201	527.71	0.00948
528.49	0.00895	528.49	0.01365	528.49	0.01762	528.49	0.01773	528.49	0.01441	528.49	0.01299
529.26	0.00773	529.26	0.01122	529.26	0.01596	529.26	0.01234	529.26	0.00942	529.26	0.00806
530.03	0.01016	530.03	0.01372	530.03	0.01884	530.03	0.01681	530.03	0.0137	530.03	0.01272
530.8	0.01148	530.8	0.01363	530.8	0.01838	530.8	0.01703	530.8	0.01263	530.8	0.01077
531.58	0.00963	531.58	0.01386	531.58	0.01817	531.58	0.01607	531.58	0.01355	531.58	0.01241
532.35	0.00837	532.35	0.01457	532.35	0.01913	532.35	0.01508	532.35	0.01198	532.35	0.00996
533.12	0.0092	533.12	0.01383	533.12	0.01626	533.12	0.01634	533.12	0.01325	533.12	0.0114
533.89	0.00764	533.89	0.01146	533.89	0.01725	533.89	0.01345	533.89	0.01168	533.89	0.00942
534.67	0.01296	534.67	0.01561	534.67	0.01891	534.67	0.01807	534.67	0.01639	534.67	0.01293
535.44	0.00938	535.44	0.01131	535.44	0.01748	535.44	0.0159	535.44	0.01311	535.44	0.01091
536.21	0.00829	536.21	0.01191	536.21	0.01594	536.21	0.01471	536.21	0.01334	536.21	0.01126
536.98	0.00866	536.98	0.01147	536.98	0.01656	536.98	0.0143	536.98	0.01128	536.98	0.01031
537.75	0.00457	537.75	0.01069	537.75	0.01582	537.75	0.0151	537.75	0.01161	537.75	0.00888
538.53	0.00919	538.53	0.01326	538.53	0.01681	538.53	0.01494	538.53	0.01311	538.53	0.01173
539.3	0.01038	539.3	0.01132	539.3	0.01851	539.3	0.015	539.3	0.01241	539.3	0.01022
540.07	0.007	540.07	0.01	540.07	0.01606	540.07	0.01256	540.07	0.01035	540.07	0.00713
540.84	0.00832	540.84	0.01355	540.84	0.01762	540.84	0.01586	540.84	0.01225	540.84	0.01069
541.61	0.01042	541.61	0.01508	541.61	0.0186	541.61	0.01618	541.61	0.0135	541.61	0.01109
542.38	0.00878	542.38	0.01326	542.38	0.019	542.38	0.01533	542.38	0.01273	542.38	0.01105
543.15	0.00939	543.15	0.0125	543.15	0.01842	543.15	0.01725	543.15	0.01192	543.15	0.00949
543.93	0.00853	543.93	0.01239	543.93	0.01711	543.93	0.01537	543.93	0.01367	543.93	0.01012
544.7	0.00971	544.7	0.012	544.7	0.0151	544.7	0.01583	544.7	0.01109	544.7	0.00837
545.47	0.0105	545.47	0.01297	545.47	0.01836	545.47	0.01498	545.47	0.01179	545.47	0.01215
546.24	0.00544	546.24	0.01049	546.24	0.01681	546.24	0.014	546.24	0.01032	546.24	0.00784
547.01	0.00944	547.01	0.01277	547.01	0.01562	547.01	0.01339	547.01	0.01077	547.01	0.00841
547.78	0.00933	547.78	0.01193	547.78	0.01794	547.78	0.01396	547.78	0.01092	547.78	0.01044
548.55	0.0082	548.55	0.01058	548.55	0.01604	548.55	0.01458	548.55	0.01102	548.55	0.00779
549.32	0.01079	549.32	0.0135	549.32	0.01582	549.32	0.01554	549.32	0.01437	549.32	0.01341
550.09	0.01105	550.09	0.01344	550.09	0.01851	550.09	0.01554	550.09	0.01304	550.09	0.01135
550.86	0.00839	550.86	0.01065	550.86	0.01649	550.86	0.01474	550.86	0.0118	550.86	0.01043
551.63	0.00739	551.63	0.00951	551.63	0.01443	551.63	0.01403	551.63	0.01012	551.63	0.00913
552.4	0.00826	552.4	0.0117	552.4	0.01697	552.4	0.01434	552.4	0.00929	552.4	0.01038
553.18	0.00816	553.18	0.01127	553.18	0.01509	553.18	0.01322	553.18	0.00957	553.18	0.00935
553.95	0.00886	553.95	0.01174	553.95	0.01685	553.95	0.01402	553.95	0.01154	553.95	0.01056
554.72	0.00979	554.72	0.01211	554.72	0.01712	554.72	0.01475	554.72	0.01234	554.72	0.01107
555.49	0.00932	555.49	0.01186	555.49	0.01672	555.49	0.01483	555.49	0.01097	555.49	0.00883
556.26	0.00827	556.26	0.01097	556.26	0.01581	556.26	0.01333	556.26	0.00996	556.26	0.00761
557.03	0.00864	557.03	0.01285	557.03	0.017	557.03	0.01445	557.03	0.01229	557.03	0.01063
557.8	0.00636	557.8	0.00754	557.8	0.0152	557.8	0.01099	557.8	0.00713	557.8	0.00662
558.57	0.01128	558.57	0.01326	558.57	0.01804	558.57	0.01392	558.57	0.01218	558.57	0.0108
559.34	0.00819	559.34	0.01101	559.34	0.01592	559.34	0.01479	559.34	0.01035	559.34	0.00973
560.1	0.01184	560.1	0.01225	560.1	0.01941	560.1	0.01602	560.1	0.01333	560.1	0.01135
560.87	0.01037	560.87	0.01285	560.87	0.01811	560.87	0.01617	560.87	0.01087	560.87	0.01028
561.64	0.00724	561.64	0.01176	561.64	0.0152	561.64	0.01242	561.64	0.00986	561.64	0.00883
562.41	0.00797	562.41	0.01237	562.41	0.01718	562.41	0.01486	562.41	0.01114	562.41	0.00881
563.18	0.00795	563.18	0.01125	563.18	0.01546	563.18	0.01288	563.18	0.00995	563.18	0.00851
563.95	0.00849	563.95	0.01145	563.95	0.01577	563.95	0.01497	563.95	0.01134	563.95	0.00891
564.72	0.00784	564.72	0.0102	564.72	0.01331	564.72	0.01249	564.72	0.0079	564.72	0.00603
565.49	0.00815	565.49	0.01169	565.49	0.01646	565.49	0.01488	565.49	0.01137	565.49	0.00896
566.26	0.00874	566.26	0.01194	566.26	0.01588	566.26	0.01359	566.26	0.01085	566.26	0.01104
567.03	0.0096	567.03	0.01035	567.03	0.01515	567.03	0.0131	567.03	0.01036	567.03	0.00872
567.8	0.00902	567.8	0.01231	567.8	0.01636	567.8	0.0128	567.8	0.01024	567.8	0.00945
568.57	0.00804	568.57	0.00924	568.57	0.0156	568.57	0.01264	568.57	0.00917	568.57	0.00812
569.33	0.00773	569.33	0.01064	569.33	0.01606	569.33	0.01176	569.33	0.00919	569.33	0.00818
570.1	0.00844	570.1	0.01211	570.1	0.01534	570.1	0.0125	570.1	0.00994	570.1	0.00734
570.87	0.00751	570.87	0.01014	570.87	0.01397	570.87	0.01348	570.87	0.00936	570.87	0.00806
571.64	0.00575	571.64	0.00878	571.64	0.01341	571.64	0.01229	571.64	0.00723	571.64	0.00601
572.41	0.00662	572.41	0.00889	572.41	0.0142	572.41	0.01089	572.41	0.00836	572.41	0.00711
573.18	0.0084	573.18	0.01032	573.18	0.01427	573.18	0.01109	573.18	0.00925	573.18	0.00841
573.95	0.0067	573.95	0.01016	573.95	0.01603	573.95	0.01195	573.95	0.00968	573.95	0.00677
574.71	0.00693	574.71	0.0102	574.71	0.01454	574.71	0.01186	574.71	0.00849	574.71	0.00645
575.48	0.00678	575.48	0.00978	575.48	0.01445	575.48	0.01146	575.48	0.00842	575.48	0.00664
576.25	0.00638	576.25	0.00829	576.25	0.01439	576.25	0.01055	576.25	0.00781	576.25	0.00706
577.02	0.00789	577.02	0.01012	577.02	0.01474	577.02	0.01101	577.02	0.00991	577.02	0.00803
577.79	0.00824	577.79	0.01145	577.79	0.01681	577.79	0.01394	577.79	0.0107	577.79	0.00861
578.55	0.0069	578.55	0.00969	578.55	0.01568	578.55	0.01223	578.55	0.00866	578.55	0.00661
579.32	0.00705	579.32	0.00864	579.32	0.01273	579.32	0.01191	579.32	0.00848	579.32	0.00609
580.09	0.00795	580.09	0.00961	580.09	0.01529	580.09	0.01173	580.09	0.00893	580.09	0.00734
580.86	0.00734	580.86	0.00888	580.86	0.01573	580.86	0.01274	580.86	0.00879	580.86	0.00795
581.62	0.00508	581.62	0.00734	581.62	0.01288	581.62	0.0095	581.62	0.00644	581.62	0.00475
582.39	0.00655	582.39	0.00701	582.39	0.01302	582.39	0.01117	582.39	0.00826	582.39	0.00564
583.16	0.00765	583.16	0.01034	583.16	0.01356	583.16	0.0106	583.16	0.00708	583.16	0.00501
583.93	0.00542	583.93	0.00676	583.93	0.0133	583.93	0.01179	583.93	0.00703	583.93	0.00593
584.69	0.00713	584.69	0.01023	584.69	0.01392	584.69	0.01066	584.69	0.00686	584.69	0.00654
585.46	0.00737	585.46	0.00945	585.46	0.01402	585.46	0.0117	585.46	0.00912	585.46	0.00791
586.23	0.00634	586.23	0.00719	586.23	0.0127	586.23	0.00998	586.23	0.00758	586.23	0.00647
587	0.00678	587	0.00843	587	0.01356	587	0.01138	587	0.00717	587	0.00698
587.76	0.00703	587.76	0.00797	587.76	0.01167	587.76	0.00839	587.76	0.00706	587.76	0.00524
588.53	0.00701	588.53	0.00854	588.53	0.01275	588.53	0.01016	588.53	0.00613	588.53	0.0066
589.3	0.00692	589.3	0.00852	589.3	0.01197	589.3	0.01083	589.3	0.0071	589.3	0.00553
590.06	0.00736	590.06	0.00826	590.06	0.01455	590.06	0.01089	590.06	0.00779	590.06	0.00671
590.83	0.00668	590.83	0.00628	590.83	0.01274	590.83	0.00954	590.83	0.00695	590.83	0.0061
591.6	0.00556	591.6	0.0076	591.6	0.01312	591.6	0.01084	591.6	0.00702	591.6	0.00509
592.36	0.00591	592.36	0.00713	592.36	0.01332	592.36	0.01014	592.36	0.00738	592.36	0.00613
593.13	0.00734	593.13	0.0078	593.13	0.01433	593.13	0.00968	593.13	0.00812	593.13	0.00561
593.9	0.00589	593.9	0.00893	593.9	0.01362	593.9	0.00959	593.9	0.00749	593.9	0.00638
594.66	0.00709	594.66	0.00793	594.66	0.01268	594.66	0.00963	594.66	0.00673	594.66	0.00506
595.43	0.00689	595.43	0.00841	595.43	0.01374	595.43	0.00971	595.43	0.00714	595.43	0.00634
596.19	0.00786	596.19	0.00865	596.19	0.01396	596.19	0.01207	596.19	0.00783	596.19	0.00572
596.96	0.00549	596.96	0.00829	596.96	0.01474	596.96	0.01056	596.96	0.007	596.96	0.00573
597.73	0.00685	597.73	0.00795	597.73	0.0116	597.73	0.01041	597.73	0.00637	597.73	0.00594
598.49	0.0043	598.49	0.00669	598.49	0.01246	598.49	0.00811	598.49	0.00524	598.49	0.00464
599.26	0.00539	599.26	0.00621	599.26	0.01317	599.26	0.00921	599.26	0.00643	599.26	0.00478
600.02	0.00714	600.02	0.00835	600.02	0.01453	600.02	0.01059	600.02	0.00771	600.02	0.00617
600.79	0.00839	600.79	0.00904	600.79	0.01551	600.79	0.01058	600.79	0.00715	600.79	0.00655
601.55	0.00728	601.55	0.00717	601.55	0.01309	601.55	0.00914	601.55	0.00659	601.55	0.0044
602.32	0.00494	602.32	0.00702	602.32	0.01293	602.32	0.00889	602.32	0.00613	602.32	0.00386
603.08	0.00518	603.08	0.00547	603.08	0.01186	603.08	0.00743	603.08	0.00494	603.08	0.00297
603.85	0.00651	603.85	0.00786	603.85	0.01336	603.85	0.00821	603.85	0.00705	603.85	0.00493
604.62	0.00508	604.62	0.00873	604.62	0.01224	604.62	0.00866	604.62	0.00499	604.62	0.00531
605.38	0.00817	605.38	0.00906	605.38	0.01248	605.38	0.00997	605.38	0.00772	605.38	0.00556
606.15	0.00649	606.15	0.00774	606.15	0.01234	606.15	0.00869	606.15	0.0068	606.15	0.00438
606.91	0.00684	606.91	0.00683	606.91	0.01184	606.91	0.00871	606.91	0.00644	606.91	0.00483
607.68	0.00633	607.68	0.00852	607.68	0.01201	607.68	0.00893	607.68	0.00648	607.68	0.00577
608.44	0.0066	608.44	0.00784	608.44	0.01262	608.44	0.00872	608.44	0.0056	608.44	0.00543
609.21	0.00667	609.21	0.0082	609.21	0.01424	609.21	0.01027	609.21	0.00811	609.21	0.00674
609.97	0.00412	609.97	0.00651	609.97	0.01139	609.97	0.00683	609.97	0.00376	609.97	0.00377
610.73	0.00591	610.73	0.00794	610.73	0.01292	610.73	0.00839	610.73	0.00625	610.73	0.00472
611.5	0.00565	611.5	0.00748	611.5	0.01241	611.5	0.00871	611.5	0.00593	611.5	0.00394
612.26	0.0053	612.26	0.0055	612.26	0.01123	612.26	0.00767	612.26	0.00524	612.26	0.00419
613.03	0.00423	613.03	0.00458	613.03	0.01077	613.03	0.00663	613.03	0.00458	613.03	0.00281
613.79	0.00486	613.79	0.00703	613.79	0.01203	613.79	0.00874	613.79	0.00601	613.79	0.00506
614.56	0.00733	614.56	0.0077	614.56	0.01384	614.56	0.00941	614.56	0.00665	614.56	0.00547
615.32	0.00463	615.32	0.00537	615.32	0.01091	615.32	0.00802	615.32	0.00412	615.32	0.0031
616.08	0.00753	616.08	0.00843	616.08	0.0144	616.08	0.01014	616.08	0.00693	616.08	0.00583
616.85	0.00692	616.85	0.00732	616.85	0.01219	616.85	0.00827	616.85	0.00611	616.85	0.00488
617.61	0.00539	617.61	0.00633	617.61	0.0118	617.61	0.00715	617.61	0.00496	617.61	0.00381
618.38	0.00499	618.38	0.00651	618.38	0.01147	618.38	0.00716	618.38	0.00426	618.38	0.00384
619.14	0.00656	619.14	0.00539	619.14	0.01181	619.14	0.00694	619.14	0.00428	619.14	0.00471
619.9	0.00595	619.9	0.00663	619.9	0.01114	619.9	0.00745	619.9	0.00469	619.9	0.00509
620.67	0.00598	620.67	0.00644	620.67	0.0115	620.67	0.00776	620.67	0.00416	620.67	0.00419
621.43	0.00418	621.43	0.0053	621.43	0.01114	621.43	0.00744	621.43	0.0043	621.43	0.00265
622.19	0.00689	622.19	0.0058	622.19	0.01233	622.19	0.00842	622.19	0.00524	622.19	0.00445
622.96	0.00555	622.96	0.00635	622.96	0.01197	622.96	0.00772	622.96	0.00508	622.96	0.00427
623.72	0.00629	623.72	0.00654	623.72	0.01219	623.72	0.00804	623.72	0.00475	623.72	0.003
624.48	0.00599	624.48	0.00623	624.48	0.0118	624.48	0.00751	624.48	0.00435	624.48	0.00405
625.25	0.00456	625.25	0.00659	625.25	0.01041	625.25	0.00714	625.25	0.00393	625.25	0.00323
626.01	0.00796	626.01	0.00771	626.01	0.0138	626.01	0.00938	626.01	0.0063	626.01	0.00486
626.77	0.00623	626.77	0.00649	626.77	0.01162	626.77	0.00773	626.77	0.00602	626.77	0.00409
627.54	0.00629	627.54	0.00647	627.54	0.01078	627.54	0.00782	627.54	0.00486	627.54	0.00414
628.3	0.00554	628.3	0.0069	628.3	0.0109	628.3	0.00717	628.3	0.00568	628.3	0.00362
629.06	0.00577	629.06	0.00685	629.06	0.01109	629.06	0.00696	629.06	0.00501	629.06	0.00319
629.83	0.00257	629.83	0.00482	629.83	0.00825	629.83	0.00493	629.83	0.00252	629.83	0.00213
630.59	0.00478	630.59	0.00595	630.59	0.01068	630.59	0.00646	630.59	0.0047	630.59	0.00422
631.35	0.00497	631.35	0.00587	631.35	0.01005	631.35	0.00703	631.35	0.00438	631.35	0.00436
632.11	0.0048	632.11	0.00629	632.11	0.01144	632.11	0.00667	632.11	0.00466	632.11	0.00422
632.88	0.00386	632.88	0.00543	632.88	0.00977	632.88	0.00629	632.88	0.00297	632.88	0.0028
633.64	0.00495	633.64	0.00519	633.64	0.01012	633.64	0.00689	633.64	0.00405	633.64	0.00309
634.4	0.0051	634.4	0.00683	634.4	0.01093	634.4	0.00639	634.4	0.00499	634.4	0.00397
635.16	0.00646	635.16	0.00688	635.16	0.01078	635.16	0.00625	635.16	0.00426	635.16	0.00429
635.92	0.00529	635.92	0.00534	635.92	0.01102	635.92	0.00666	635.92	0.0041	635.92	0.00356
636.69	0.00549	636.69	0.00596	636.69	0.01091	636.69	0.0066	636.69	0.00436	636.69	0.00377
637.45	0.00379	637.45	0.00667	637.45	0.0105	637.45	0.00689	637.45	0.00379	637.45	0.00403
638.21	0.00364	638.21	0.00467	638.21	0.00945	638.21	0.00635	638.21	0.0032	638.21	0.00281
638.97	0.00453	638.97	0.00474	638.97	0.00964	638.97	0.00615	638.97	0.00379	638.97	0.0031
639.73	0.00446	639.73	0.00623	639.73	0.01104	639.73	0.00629	639.73	0.00395	639.73	0.00339
640.49	0.00388	640.49	0.00527	640.49	0.01019	640.49	0.00613	640.49	0.00352	640.49	0.00309
641.26	0.00458	641.26	0.00615	641.26	0.00898	641.26	0.00655	641.26	0.00497	641.26	0.00351
642.02	0.00575	642.02	0.00664	642.02	0.01106	642.02	0.00696	642.02	0.00435	642.02	0.00359
642.78	0.00306	642.78	0.00336	642.78	0.00804	642.78	0.00416	642.78	0.00151	642.78	0.00094
643.54	0.00473	643.54	0.00491	643.54	0.00975	643.54	0.00566	643.54	0.00323	643.54	0.00333
644.3	0.00324	644.3	0.0043	644.3	0.00857	644.3	0.00428	644.3	0.00215	644.3	0.00201
645.06	0.00562	645.06	0.00726	645.06	0.01135	645.06	0.00691	645.06	0.00496	645.06	0.00393
645.82	0.00339	645.82	0.00508	645.82	0.00869	645.82	0.00534	645.82	0.00315	645.82	0.00341
646.59	0.00507	646.59	0.0062	646.59	0.01046	646.59	0.00676	646.59	0.00487	646.59	0.00432
647.35	0.00426	647.35	0.00498	647.35	0.00878	647.35	0.00604	647.35	0.00382	647.35	0.00326
648.11	0.00365	648.11	0.00517	648.11	0.0086	648.11	0.00557	648.11	0.00296	648.11	0.00265
648.87	0.00424	648.87	0.0048	648.87	0.00914	648.87	0.00568	648.87	0.00356	648.87	0.00343
649.63	0.00424	649.63	0.00515	649.63	0.00815	649.63	0.00428	649.63	0.00308	649.63	0.00222
650.39	0.00409	650.39	0.0056	650.39	0.00926	650.39	0.00463	650.39	0.00365	650.39	0.00295
651.15	0.00368	651.15	0.00542	651.15	0.00844	651.15	0.00478	651.15	0.00321	651.15	0.0023
651.91	0.00382	651.91	0.00493	651.91	0.00807	651.91	0.005	651.91	0.00235	651.91	0.0024
652.67	0.0033	652.67	0.0041	652.67	0.00851	652.67	0.00496	652.67	0.00164	652.67	0.00271
653.43	0.00411	653.43	0.00458	653.43	0.00803	653.43	0.00471	653.43	0.00223	653.43	0.00181
654.19	0.00289	654.19	0.00305	654.19	0.00686	654.19	0.00391	654.19	0.00128	654.19	0.00076
654.95	0.00392	654.95	0.00459	654.95	0.00922	654.95	0.00544	654.95	0.00315	654.95	0.00292
655.71	0.00346	655.71	0.00354	655.71	0.00772	655.71	0.00488	655.71	0.00296	655.71	0.00225
656.47	0.0042	656.47	0.00587	656.47	0.00879	656.47	0.00599	656.47	0.00311	656.47	0.003
657.23	0.00323	657.23	0.00456	657.23	0.00821	657.23	0.00422	657.23	0.00304	657.23	0.00206
657.99	0.00363	657.99	0.00459	657.99	0.00805	657.99	0.00387	657.99	0.00274	657.99	0.00264
658.75	0.00332	658.75	0.00445	658.75	0.00763	658.75	0.00333	658.75	0.00202	658.75	0.00233
659.51	0.00345	659.51	0.00416	659.51	0.00847	659.51	0.00397	659.51	0.0023	659.51	0.00221
660.27	0.00433	660.27	0.00452	660.27	0.00891	660.27	0.0044	660.27	0.00349	660.27	0.00272
661.03	0.00367	661.03	0.00355	661.03	0.00704	661.03	0.00522	661.03	0.0034	661.03	0.00153
661.79	0.00222	661.79	0.00353	661.79	0.00658	661.79	0.00312	661.79	0.00123	661.79	0.00099
662.55	0.00303	662.55	0.00451	662.55	0.00725	662.55	0.00416	662.55	0.00143	662.55	0.00225
663.31	0.00275	663.31	0.00406	663.31	0.00734	663.31	0.00396	663.31	0.00278	663.31	0.00205
664.07	0.00297	664.07	0.00497	664.07	0.00884	664.07	0.00435	664.07	0.00226	664.07	0.00285
664.83	0.00446	664.83	0.00514	664.83	0.00796	664.83	0.00463	664.83	0.00271	664.83	0.00258
665.58	0.00274	665.58	0.00418	665.58	0.00713	665.58	0.00299	665.58	0.00188	665.58	0.00108
666.34	0.00223	666.34	0.00421	666.34	0.00712	666.34	0.00318	666.34	0.00205	666.34	0.002
667.1	0.00413	667.1	0.005	667.1	0.00804	667.1	0.00448	667.1	0.0026	667.1	0.00185
667.86	0.00167	667.86	0.00269	667.86	0.00617	667.86	0.00289	667.86	0.00135	667.86	0.00119
668.62	0.00359	668.62	0.00436	668.62	0.0079	668.62	0.00456	668.62	0.00312	668.62	0.0019
669.38	0.00388	669.38	0.00564	669.38	0.00936	669.38	0.0051	669.38	0.00343	669.38	0.00242
670.14	0.0038	670.14	0.00423	670.14	0.00789	670.14	0.00388	670.14	0.00251	670.14	0.0023
670.9	0.00268	670.9	0.00451	670.9	0.00709	670.9	0.00344	670.9	0.00214	670.9	0.00166
671.65	0.00389	671.65	0.00386	671.65	0.0064	671.65	0.00354	671.65	0.00281	671.65	0.00185
672.41	0.00425	672.41	0.00548	672.41	0.00897	672.41	0.00548	672.41	0.00388	672.41	0.00393
673.17	0.00297	673.17	0.00367	673.17	0.0079	673.17	0.00368	673.17	0.00215	673.17	0.00116
673.93	0.00363	673.93	0.00395	673.93	0.00737	673.93	0.00348	673.93	0.00222	673.93	0.00226
674.69	0.00283	674.69	0.00348	674.69	0.00659	674.69	0.00309	674.69	0.00121	674.69	0.00101
675.44	0.00315	675.44	0.00422	675.44	0.00704	675.44	0.00325	675.44	0.00198	675.44	0.00184
676.2	0.00213	676.2	0.00343	676.2	0.00563	676.2	0.0028	676.2	0.0014	676.2	0.00077
676.96	0.00404	676.96	0.00408	676.96	0.00676	676.96	0.00393	676.96	0.00263	676.96	0.00229
677.72	0.00265	677.72	0.00386	677.72	0.00688	677.72	0.00284	677.72	0.00192	677.72	0.00177
678.48	0.00191	678.48	0.0033	678.48	0.00608	678.48	0.00302	678.48	0.00125	678.48	0.00194
679.23	0.00275	679.23	0.00407	679.23	0.00635	679.23	0.00298	679.23	0.00173	679.23	0.00142
679.99	0.00328	679.99	0.00435	679.99	0.00761	679.99	0.00455	679.99	0.00295	679.99	0.00219
680.75	0.00229	680.75	0.00339	680.75	0.00655	680.75	0.0026	680.75	0.00171	680.75	0.00124
681.51	0.00262	681.51	0.00358	681.51	0.00673	681.51	0.00298	681.51	0.00154	681.51	0.0015
682.26	0.00399	682.26	0.0046	682.26	0.00754	682.26	0.00408	682.26	0.00283	682.26	0.00254
683.02	0.00263	683.02	0.00377	683.02	0.00626	683.02	0.00316	683.02	0.0012	683.02	0.00116
683.78	0.00176	683.78	0.00188	683.78	0.00523	683.78	0.0026	683.78	0.00077	683.78	0.00095
684.53	0.00151	684.53	0.00302	684.53	0.00526	684.53	0.00239	684.53	0.00119	684.53	0.00089
685.29	0.00253	685.29	0.00291	685.29	0.0066	685.29	0.00316	685.29	0.00158	685.29	0.00145
686.05	0.00267	686.05	0.00351	686.05	0.00617	686.05	0.00354	686.05	0.00135	686.05	0.00189
686.81	0.00281	686.81	0.0034	686.81	0.0065	686.81	0.00306	686.81	0.00151	686.81	0.00189
687.56	0.00242	687.56	0.00332	687.56	0.00548	687.56	0.00296	687.56	0.00168	687.56	0.00115
688.32	0.00225	688.32	0.00312	688.32	0.00552	688.32	0.0025	688.32	0.00095	688.32	0.00021
689.08	0.0012	689.08	0.0031	689.08	0.00562	689.08	0.00153	689.08	0.00109	689.08	0.00078
689.83	0.00278	689.83	0.00366	689.83	0.00581	689.83	0.00302	689.83	0.0018	689.83	0.00193
690.59	0.00263	690.59	0.00337	690.59	0.00569	690.59	0.00259	690.59	0.00118	690.59	0.00218
691.34	0.00218	691.34	0.00337	691.34	0.00567	691.34	0.00242	691.34	0.00079	691.34	0.00091
692.1	0.0031	692.1	0.0038	692.1	0.00562	692.1	0.00288	692.1	0.00135	692.1	0.00172
692.86	0.00271	692.86	0.00292	692.86	0.00651	692.86	0.0029	692.86	0.00135	692.86	0.0016
693.61	0.00295	693.61	0.00373	693.61	0.00635	693.61	0.00344	693.61	0.00156	693.61	0.00161
694.37	0.00326	694.37	0.00418	694.37	0.00661	694.37	0.00327	694.37	0.00193	694.37	0.00163
695.13	0.00246	695.13	0.00346	695.13	0.00517	695.13	0.00179	695.13	0.00132	695.13	0.00106
695.88	0.00208	695.88	0.00275	695.88	0.00463	695.88	0.0022	695.88	0.00058	695.88	0.00118
696.64	0.00285	696.64	0.00348	696.64	0.00529	696.64	0.00269	696.64	0.00127	696.64	0.00129
697.39	0.0021	697.39	0.00307	697.39	0.00525	697.39	0.00273	697.39	0.00095	697.39	0.00142
698.15	0.00241	698.15	0.00372	698.15	0.00505	698.15	0.00232	698.15	0.00151	698.15	0.00154
698.9	0.00295	698.9	0.00445	698.9	0.00597	698.9	0.00284	698.9	0.00149	698.9	0.00178
699.66	0.00073	699.66	0.00229	699.66	0.0043	699.66	0.00209	699.66	-6e-05	699.66	0.00061
700.41	0.00152	700.41	0.00337	700.41	0.00534	700.41	0.00222	700.41	0.00118	700.41	0.00102
701.17	0.00036	701.17	0.00121	701.17	0.00315	701.17	-0.00094	701.17	-0.00147	701.17	-0.00132
701.93	0.003	701.93	0.00357	701.93	0.00556	701.93	0.00349	701.93	0.00164	701.93	0.00136
702.68	0.00378	702.68	0.00371	702.68	0.00546	702.68	0.00334	702.68	0.00162	702.68	0.00125
703.44	0.00328	703.44	0.0044	703.44	0.00607	703.44	0.0035	703.44	0.00233	703.44	0.00198
704.19	0.00217	704.19	0.00374	704.19	0.00518	704.19	0.00305	704.19	0.00106	704.19	0.00143
704.95	0.00261	704.95	0.00334	704.95	0.00591	704.95	0.00226	704.95	0.00122	704.95	0.00086
705.7	0.00153	705.7	0.00294	705.7	0.00492	705.7	0.00186	705.7	0.00078	705.7	0.0008
706.45	0.00183	706.45	0.00308	706.45	0.00462	706.45	0.00233	706.45	0.00094	706.45	0.00077
707.21	0.00283	707.21	0.00333	707.21	0.00557	707.21	0.00304	707.21	0.00179	707.21	0.00148
707.96	0.00231	707.96	0.00301	707.96	0.00469	707.96	0.00239	707.96	0.00125	707.96	0.00057
708.72	0.00224	708.72	0.00296	708.72	0.00498	708.72	0.00231	708.72	0.00145	708.72	0.00095
709.47	0.00242	709.47	0.0038	709.47	0.00565	709.47	0.00246	709.47	0.00178	709.47	0.00118
710.23	0.00043	710.23	0.00205	710.23	0.0035	710.23	0.00098	710.23	0.00016	710.23	-0.00054
710.98	0.00237	710.98	0.00295	710.98	0.00439	710.98	0.00185	710.98	0.00065	710.98	0.00067
711.74	0.00171	711.74	0.00281	711.74	0.00476	711.74	0.00206	711.74	0.00096	711.74	0.00036
712.49	0.00189	712.49	0.00322	712.49	0.00425	712.49	0.00243	712.49	0.00088	712.49	0.00135
713.24	0.00276	713.24	0.00344	713.24	0.00538	713.24	0.00213	713.24	0.00164	713.24	0.00175
714	0.00206	714	0.00254	714	0.00379	714	0.00119	714	0.00133	714	0.00131
714.75	-0.00012	714.75	0.00185	714.75	0.00285	714.75	0.00063	714.75	-0.00079	714.75	-0.00055
715.51	0.0018	715.51	0.0027	715.51	0.00437	715.51	0.00182	715.51	0.00019	715.51	0.00038
716.26	0.00255	716.26	0.00287	716.26	0.00531	716.26	0.00185	716.26	0.00087	716.26	0.0011
717.01	0.00108	717.01	0.0021	717.01	0.0036	717.01	0.00104	717.01	0.00057	717.01	6e-05
717.77	0.00156	717.77	0.003	717.77	0.0041	717.77	0.00198	717.77	0.00039	717.77	0.00036
718.52	0.00206	718.52	0.00234	718.52	0.00355	718.52	0.00195	718.52	0.00076	718.52	0.00027
719.27	0.00232	719.27	0.0032	719.27	0.00405	719.27	0.00205	719.27	0.00102	719.27	0.00102
720.03	0.00118	720.03	0.00288	720.03	0.00429	720.03	0.00164	720.03	0.00083	720.03	7e-05
720.78	0.00205	720.78	0.00307	720.78	0.00422	720.78	0.00197	720.78	0.00191	720.78	0.00102
721.53	0.00133	721.53	0.00302	721.53	0.00447	721.53	0.00098	721.53	0.00097	721.53	0.0002
722.29	0.00178	722.29	0.00172	722.29	0.00388	722.29	0.00152	722.29	0.00061	722.29	2e-05
723.04	0.00172	723.04	0.00246	723.04	0.00379	723.04	0.00111	723.04	0.0005	723.04	0.00074
723.79	0.0022	723.79	0.00299	723.79	0.00341	723.79	0.0011	723.79	0.00057	723.79	0.00092
724.54	0.00047	724.54	0.00114	724.54	0.00257	724.54	0.00052	724.54	-0.00046	724.54	-0.00096
725.3	0.00114	725.3	0.00213	725.3	0.00324	725.3	0.00077	725.3	0.0002	725.3	-6e-05
726.05	0.00099	726.05	0.00195	726.05	0.00341	726.05	0.00126	726.05	0.00027	726.05	0.00025
726.8	0.0017	726.8	0.00256	726.8	0.00357	726.8	0.00177	726.8	0.00089	726.8	0.00076
727.56	0.00187	727.56	0.00285	727.56	0.00426	727.56	0.00164	727.56	0.00124	727.56	0.00117
728.31	0.00115	728.31	0.0019	728.31	0.00327	728.31	0.0011	728.31	-8e-05	728.31	0.00047
729.06	0.00235	729.06	0.00234	729.06	0.00378	729.06	0.00176	729.06	0.00133	729.06	0.00104
729.81	0.00228	729.81	0.00261	729.81	0.00372	729.81	0.00136	729.81	0.00122	729.81	0.0008
730.56	0.00203	730.56	0.0027	730.56	0.00394	730.56	0.00175	730.56	0.00134	730.56	0.00119
731.32	0.00205	731.32	0.0029	731.32	0.00334	731.32	0.00238	731.32	0.00172	731.32	0.00155
732.07	0.00222	732.07	0.00264	732.07	0.00382	732.07	0.00216	732.07	0.00097	732.07	0.00113
732.82	0.00248	732.82	0.00309	732.82	0.00397	732.82	0.00173	732.82	0.00184	732.82	0.00091
733.57	0.0013	733.57	0.00237	733.57	0.00348	733.57	0.00131	733.57	0.00043	733.57	0.00063
734.32	0.00127	734.32	0.00194	734.32	0.00332	734.32	0.00123	734.32	0.0009	734.32	0.00063
735.08	0.00204	735.08	0.0028	735.08	0.0038	735.08	0.00141	735.08	0.00127	735.08	0.00141
735.83	0.0016	735.83	0.00207	735.83	0.00349	735.83	0.00115	735.83	0.00081	735.83	0.00038
736.58	0.00159	736.58	0.00213	736.58	0.00194	736.58	0.00115	736.58	0.00017	736.58	-0.00043
737.33	0.00193	737.33	0.00187	737.33	0.00267	737.33	0.0007	737.33	0.00031	737.33	0.00077
738.08	0.00154	738.08	0.00241	738.08	0.00352	738.08	0.00124	738.08	0.00117	738.08	0.00123
738.83	0.00222	738.83	0.00288	738.83	0.003	738.83	0.00153	738.83	0.00139	738.83	0.0007
739.58	0.0011	739.58	0.00118	739.58	0.00278	739.58	0.00058	739.58	0.00013	739.58	-0.00036
740.34	0.00259	740.34	0.00254	740.34	0.004	740.34	0.00241	740.34	0.00165	740.34	0.00114
741.09	0.00199	741.09	0.00266	741.09	0.00381	741.09	0.00162	741.09	0.00146	741.09	0.00125
741.84	0.00249	741.84	0.00294	741.84	0.00393	741.84	0.00187	741.84	0.00161	741.84	0.00138
742.59	0.00092	742.59	0.00184	742.59	0.00213	742.59	0.00079	742.59	0.00046	742.59	-0.0001
743.34	0.00101	743.34	0.00187	743.34	0.003	743.34	0.00136	743.34	0.0004	743.34	5e-05
744.09	0.00072	744.09	0.0016	744.09	0.00291	744.09	0.00202	744.09	0.00023	744.09	0.00049
744.84	0.00059	744.84	0.00085	744.84	0.00182	744.84	0.00028	744.84	-0.00048	744.84	-0.00088
745.59	0.00139	745.59	0.00162	745.59	0.00242	745.59	0.00075	745.59	0.00012	745.59	0.00029
746.34	0.0024	746.34	0.00305	746.34	0.00389	746.34	0.00228	746.34	0.0014	746.34	0.00117
747.09	0.00167	747.09	0.0023	747.09	0.00309	747.09	0.00109	747.09	0.00027	747.09	0.00096
747.84	0.00253	747.84	0.00256	747.84	0.00347	747.84	0.00218	747.84	0.00118	747.84	0.00105
748.59	0.00093	748.59	0.00154	748.59	0.00227	748.59	0.00024	748.59	0.00018	748.59	-3e-05
749.34	0.00096	749.34	0.00158	749.34	0.00255	749.34	0.00072	749.34	0.00055	749.34	-0.00041
750.09	0.00072	750.09	0.00209	750.09	0.00224	750.09	0.00083	750.09	9e-05	750.09	-0.00014
750.84	0.00031	750.84	0.00182	750.84	0.00229	750.84	0.00113	750.84	0.00066	750.84	-3e-05
751.59	9e-05	751.59	0.00119	751.59	0.00233	751.59	0.00036	751.59	0.00048	751.59	0.00019
752.34	0.0012	752.34	0.00121	752.34	0.002	752.34	0.00079	752.34	-7e-05	752.34	-0.00021
753.09	0.0012	753.09	0.00121	753.09	0.00175	753.09	0.0008	753.09	0.00029	753.09	0
753.84	0.0015	753.84	0.00178	753.84	0.00278	753.84	0.00111	753.84	0.0004	753.84	0.00029
754.59	0.00136	754.59	0.00169	754.59	0.00235	754.59	0.00109	754.59	0.00033	754.59	-5e-05
755.34	6e-05	755.34	0.00059	755.34	0.00168	755.34	-0.00037	755.34	-0.00042	755.34	-0.00067
756.09	0.00142	756.09	0.00182	756.09	0.00278	756.09	0.00127	756.09	0.00065	756.09	-8e-05
756.84	0.00034	756.84	0.00131	756.84	0.00209	756.84	0.00014	756.84	-2e-05	756.84	-0.00041
757.59	0.00098	757.59	0.00225	757.59	0.00303	757.59	0.00072	757.59	0.0004	757.59	0.00015
758.34	0.0014	758.34	0.00227	758.34	0.00265	758.34	0.00142	758.34	0.00118	758.34	0.00068
759.09	0.0022	759.09	0.00165	759.09	0.00224	759.09	0.00079	759.09	0.00093	759.09	0.00026
759.84	0.00142	759.84	0.00157	759.84	0.00155	759.84	0.00091	759.84	0.00052	759.84	0.00038
760.59	0.0013	760.59	0.00112	760.59	0.00127	760.59	0.00117	760.59	0.00026	760.59	-6e-05
761.34	0.00041	761.34	0.00124	761.34	0.00127	761.34	0.0007	761.34	9e-05	761.34	0.00016
762.08	0.00138	762.08	0.00116	762.08	0.0014	762.08	0.00049	762.08	0.0001	762.08	-6e-05
762.83	0.00114	762.83	0.00153	762.83	0.00191	762.83	0.00059	762.83	0.00027	762.83	6e-05
763.58	0.00024	763.58	8e-05	763.58	0.00107	763.58	0.00011	763.58	-0.00051	763.58	-0.00097
764.33	0.00134	764.33	0.00206	764.33	0.00176	764.33	0.00122	764.33	0.00054	764.33	1e-05
765.08	0.0014	765.08	0.00128	765.08	0.00176	765.08	0.00078	765.08	-0.00028	765.08	0.00034
765.83	0.00103	765.83	0.00221	765.83	0.00253	765.83	0.00123	765.83	0.00123	765.83	0.00072
766.58	0.00129	766.58	0.00212	766.58	0.00223	766.58	0.00192	766.58	0.00117	766.58	0.00105
767.32	0.00167	767.32	0.00176	767.32	0.00227	767.32	0.00079	767.32	0.00119	767.32	0.00065
768.07	0.002	768.07	0.00223	768.07	0.00218	768.07	0.00146	768.07	0.00028	768.07	0.00025
768.82	0.00126	768.82	0.00157	768.82	0.00198	768.82	0.00097	768.82	0.00069	768.82	0.00042
769.57	0.00074	769.57	0.00112	769.57	0.00132	769.57	0.00065	769.57	-6e-05	769.57	-0.00045
770.32	0.00064	770.32	0.00158	770.32	0.00185	770.32	0.00109	770.32	-0.00014	770.32	0.00017
771.06	0.00077	771.06	0.00048	771.06	0.00185	771.06	0.00043	771.06	-0.0002	771.06	-0.00065
771.81	0.00168	771.81	0.00161	771.81	0.00127	771.81	0.00119	771.81	0.00041	771.81	0.00078
772.56	0.00014	772.56	0.00062	772.56	0.00087	772.56	0.00034	772.56	4e-05	772.56	-0.00103
773.31	0.00076	773.31	0.00098	773.31	0.00116	773.31	0.00055	773.31	0	773.31	-0.00071
774.05	2e-05	774.05	0.00042	774.05	0.00077	774.05	-0.00028	774.05	-0.00038	774.05	-0.00077
774.8	0.00062	774.8	0.00096	774.8	0.00146	774.8	0.00068	774.8	1e-05	774.8	-0.00043
775.55	0.00146	775.55	0.00216	775.55	0.00253	775.55	0.00078	775.55	0.00096	775.55	0.00029
776.3	0.00103	776.3	0.00113	776.3	0.00135	776.3	0.00088	776.3	0.00014	776.3	-4e-05
777.04	0.0011	777.04	0.00076	777.04	0.00099	777.04	0.00017	777.04	-0.0006	777.04	-0.00073
777.79	0.00213	777.79	0.00158	777.79	0.00179	777.79	0.00202	777.79	0.0007	777.79	0.00067
778.54	0.00062	778.54	0.00037	778.54	0.00157	778.54	0.00091	778.54	-0.0006	778.54	-0.00043
779.28	0.00034	779.28	0.00105	779.28	0.00126	779.28	0.00055	779.28	0.00056	779.28	-0.0001
780.03	0.00066	780.03	0.00111	780.03	0.0015	780.03	0.00091	780.03	0.00016	780.03	5e-05
780.78	0.00011	780.78	-0.00013	780.78	0.00045	780.78	0.00017	780.78	-0.0003	780.78	-0.00089
781.52	0.00025	781.52	0.00036	781.52	0.00119	781.52	0.0006	781.52	-0.00022	781.52	-0.00021
782.27	0.00085	782.27	0.00034	782.27	0.00101	782.27	0.00069	782.27	0.00027	782.27	4e-05
783.02	0.00032	783.02	2e-05	783.02	0.00064	783.02	0.00026	783.02	-0.00029	783.02	-0.00104
783.76	7e-05	783.76	-0.00013	783.76	0.00042	783.76	-0.00022	783.76	-0.00072	783.76	-0.0008
784.51	-5e-05	784.51	-0.00033	784.51	0.00023	784.51	-0.00057	784.51	-0.00061	784.51	-0.00109
785.26	-0.0003	785.26	-0.00038	785.26	0.00022	785.26	-0.0005	785.26	-0.0007	785.26	-0.0013
786	0.00014	786	0	786	0.00047	786	-0.00032	786	-0.0007	786	-0.00155
786.75	0.0002	786.75	-3e-05	786.75	0.00033	786.75	-0.00041	786.75	-0.00103	786.75	-0.00144
787.49	0.00039	787.49	0.00074	787.49	0.0009	787.49	0.00044	787.49	-0.0002	787.49	-0.00066
788.24	-0.0004	788.24	-0.00052	788.24	8e-05	788.24	-0.00035	788.24	-0.00061	788.24	-0.00098
788.99	0.00084	788.99	-7e-05	788.99	0.0006	788.99	0.00034	788.99	-0.00037	788.99	-0.00044
789.73	0.00055	789.73	0.0005	789.73	0.00081	789.73	0.00057	789.73	0.00042	789.73	-1e-05
790.48	0.00032	790.48	0.00025	790.48	0.00147	790.48	0.00062	790.48	0.0007	790.48	0.00011
791.22	0.00104	791.22	0.00067	791.22	0.00103	791.22	0.00073	791.22	9e-05	791.22	-0.00025
791.97	0.00143	791.97	0.00076	791.97	0.00148	791.97	0.00063	791.97	0.0005	791.97	0.00012
792.71	0.0005	792.71	-9e-05	792.71	0.00077	792.71	0.00042	792.71	-0.00054	792.71	-0.00052
793.46	0.00065	793.46	0.00059	793.46	0.00142	793.46	0.00096	793.46	-0.0002	793.46	-0.00013
794.21	0.00035	794.21	0.0004	794.21	0.00135	794.21	0.00014	794.21	0.00067	794.21	0.00032
794.95	0	794.95	-0.0002	794.95	0.00022	794.95	-7e-05	794.95	-6e-05	794.95	-0.00068
795.7	0.00023	795.7	0.00026	795.7	0.00109	795.7	0.00071	795.7	0.0003	795.7	2e-05
796.44	-0.0006	796.44	-0.00112	796.44	-0.00014	796.44	-0.00029	796.44	-0.00041	796.44	-0.00122
797.19	0.00033	797.19	-0.00023	797.19	0.00057	797.19	0.00092	797.19	0.00062	797.19	-0.00016
797.93	0.0001	797.93	0.00038	797.93	0.00054	797.93	0.00042	797.93	3e-05	797.93	-0.00063
798.68	0.00011	798.68	-8e-05	798.68	0.00087	798.68	0.0002	798.68	0.00033	798.68	-0.0006
799.42	0	799.42	0	799.42	0	799.42	0	799.42	0	799.42	0
