# Supplementary material for: Photoactivated Enzymatic Reaction Network Enables Spatiotemporal Programming of Thiol/Disulfide Redox Systems
Source: Angew Chem Int Ed Engl. 2025 May 5;64(25):e202503822. doi: 10.1002/anie.202503822 (PMC12171324; doi:10.1002/anie.202503822)
Supplement: Supplementary file 5 — Supplementary Information [file ANIE-64-e202503822-s001.zip › Research Data/Supporting Information/Figure S9/Figure S9f.xlsx]

## Sheet: Sheet1
Figure S9f
	0 day			2 day			4 day			6 day
X	Y	Error Bar	X	Y	Error Bar	X	Y	Error Bar	X	Y	Error Bar
0	0	0	0	0	0	0	0	0	0	0	0
0.500233	0.0053	-1e+10	0.500117	0.0147	8.5e+10	0.500217	0.0110366	-3.5e+10	0.5001	0.0048	-1e+09
10005	0.0036	-0.0082	10003	0.025	0.00105	100033333333333	0.0195732	0.0014	100033333333333	0.0132	-4e+10
150055	0.0124	-0.0037	150043333333333	0.0381	0.0036	15006	0.0279268	0.001	150025	0.0207	-8.5e+10
200081666666667	0.0164	-0.0058	200068333333333	0.0459	0.00405	200083333333333	0.0356707	0.00105	20005	0.0275	-3e+10
250093333333333	0.0204	-0.0058	25009	0.0558	0.0063	250103333333333	0.0453049	-5.5e+10	250063333333333	0.0339	-0.0015
300105	0.0288	-0.0069	300106666666667	0.0646	0.00685	300123333333333	0.0531098	0.0024	30007	0.041	-0.0047
35011	0.0357	-0.0018	350131666666667	0.0742	0.0081	35014	0.0586585	2.5e+10	350093333333333	0.0489	-0.00355
400138333333333	0.0351	-0.0063	400136666666667	0.0814	0.0079	400161666666667	0.0658537	-0.00155	400098333333333	0.055	-0.00525
450141666666667	0.0389	-0.0101	450145	0.0911	0.00855	450166666666667	0.0739634	-0.01295	450106666666667	0.0617	-5e+09
500175	0.0448	-0.0084	500151666666667	0.0978	0.0085	500178333333333	0.0796951	-0.0039	500113333333333	0.0695	0.0016
550193333333333	0.0486	-0.0079	550155	0.1057	0.0087	550193333333333	0.0857317	-0.00565	550126666666667	0.0754	0.0011
600203333333333	0.0531	-0.0074	600178333333333	0.1122	0.008	600216666666667	0.0903659	-0.00875	60015	0.0829	0.0015
65022	0.0583	-0.0093	650188333333333	0.1198	0.00805	650243333333333	0.102378	-0.0077	650175	0.0883	4.5e+09
700241666666667	0.0621	-0.0054	700203333333333	0.1247	0.0032	700248333333333	0.100915	-0.0134	700188333333333	0.1075	0.00725
750245	0.0669	-0.0045	750225	0.1309	0.0071	750253333333333	0.105427	-0.0152	750196666666667	0.1012	0.001
800273333333333	0.0682	-0.0063	800238333333333	0.1385	0.0078	800256666666667	0.110061	-0.01825	800203333333333	0.1065	7.5e+10
850296666666667	0.0732	-0.0037	850265	0.1445	0.0077	85027	0.114268	-0.0201	850208333333333	0.113	0.0014
900305	0.0777	-0.0066	90028	0.1501	0.0067	900285	0.118537	-0.0221	900233333333333	0.1182	3.5e+10
95033	0.0793	-0.0068	950285	0.1571	0.00595	950295	0.121951	-0.02325	95026	0.1248	0.0019
100034833333333	0.0839	-0.0175	100031166666667	0.1633	0.0071	100032166666667	0.126829	-0.02405	100026666666667	0.1297	0.002
105036833333333	0.0879	-0.0052	105032	0.1681	0.0066	105034833333333	0.135305	-0.02125	1050285	0.1347	0.0013
110039166666667	0.0889	-0.0144	110034166666667	0.1735	0.0064	110036833333333	0.137988	-0.02425	110029666666667	0.1403	0.0019
11504	0.0936	-0.0084	115035166666667	0.1807	0.00805	115039166666667	0.141707	-0.024	115030833333333	0.1446	0.0014
120041166666667	0.0965	-0.0062	1200365	0.1784	0.00585	120039666666667	0.147744	-0.0259	120031333333333	0.1491	0.00175
125042333333333	0.1059	-9e+10	125037666666667	0.1759	0.0038	1250425	0.152378	-0.0241	125032	0.1566	0.00265
130042833333333	0.104	-0.0063	130040333333333	0.1767	0.0034	130044333333333	0.157866	-0.0213	130032833333333	0.1589	6.5e+10
135043166666667	0.1073	-0.0054	135042833333333	0.1782	0.00355	135045333333333	0.163171	-0.021	135035	0.1631	0.0015
140045	0.1084	-0.0077	1400455	0.179	0.0031	1400485	0.170488	-0.0194	140036666666667	0.1718	0.0022
145047833333333	0.1126	-0.0056	145048833333333	0.1824	0.004	145051833333333	0.175732	-0.0176	145037333333333	0.1711	0.0018
150049333333333	0.1165	-0.0064	1500515	0.1854	0.0043	150052166666667	0.179878	-0.01905	150038333333333	0.1762	0.00305
1550505	0.1216	-0.005	155054166666667	0.1873	0.00395	155054333333333	0.184085	-0.0174	155039	0.1805	0.00295
160052333333333	0.1234	-0.006	160056333333333	0.1903	0.00415	160056	0.188537	-0.0152	160040166666667	0.1842	0.00365
165055166666667	0.1251	-0.0083	165059	0.1951	0.005	165056833333333	0.193171	-0.0169	165042666666667	0.1879	0.0029
170056	0.1282	-0.0059	170059666666667	0.1966	0.00425	1700585	0.197195	-0.014	170044	0.1919	0.0049
175058166666667	0.131	-0.0058	175060833333333	0.2003	0.0042	175060833333333	0.201585	-0.01345	175044666666667	0.1947	0.0042
180059833333333	0.1343	-0.0053	180061666666667	0.204	0.0042	180063666666667	0.205122	-0.01335	180046166666667	0.1988	0.0039
185061	0.1378	-0.0045	185064	0.2079	0.0047	1850655	0.209207	-0.0137	185047166666667	0.2033	0.00625
190061333333333	0.1418	-0.0034	190065833333333	0.2114	0.0043	190067666666667	0.212744	-0.0146	190047333333333	0.206	0.00505
195063666666667	0.1444	-0.003	195068166666667	0.2158	0.00505	195068333333333	0.21689	-0.01465	195049166666667	0.2101	0.00665
200065333333333	0.1473	-0.0077	200071	0.2189	0.00505	200070166666667	0.221037	-0.01555	200050666666667	0.214	0.00665
205066	0.1496	-0.0129	2050715	0.2228	0.0048	205071333333333	0.224756	-0.01635	205052166666667	0.2169	0.00655
210068166666667	0.1517	-0.0143	2100735	0.2263	0.0045	210071833333333	0.227378	-0.0169	210054666666667	0.221	0.0072
215069	0.1548	-0.009	215074166666667	0.2298	0.0057	215073666666667	0.23061	-0.01755	215057666666667	0.2239	0.0016
220070666666667	0.1579	-0.0029	220075833333333	0.2324	0.00565	220076166666667	0.234329	-0.0174	22006	0.2263	0.0063
225071166666667	0.161	-0.0037	2250765	0.2367	0.0061	225078166666667	0.237988	-0.01945	225061833333333	0.2299	0.0065
230072666666667	0.1624	-0.0038	230076833333333	0.2392	0.0061	230081	0.240793	-0.0181	2300625	0.2329	0.00715
235074	0.1662	-0.0016	235079166666667	0.242	0.00595	235083833333333	0.244268	-0.01755	235065	0.2359	7.5e+10
240076833333333	0.167	-0.0034	240080333333333	0.2449	0.00625	240085666666667	0.247012	-0.01845	240066666666667	0.2382	0.0067
245077166666667	0.17	-0.0026	245080666666667	0.2477	0.0062	245086	0.250549	-0.0182	245068	0.2418	0.0044
250079666666667	0.1721	-0.0031	2500825	0.2505	0.00665	250087333333333	0.253659	-0.0184	250070833333333	0.2443	0.0072
255082166666667	0.1739	-0.0029	255083333333333	0.253	0.0064	255088	0.256463	-0.0188	255073	0.2475	0.0077
260083333333333	0.1774	-1e+10	260085333333333	0.2564	0.00685	26009	0.259085	-0.01895	2600735	0.2503	0.00635
265083666666667	0.1794	-0.0027	2650875	0.259	0.00705	265090666666667	0.261829	-0.02045	265074666666667	0.2523	0.0066
270085833333333	0.1809	-0.0021	270088	0.2609	0.0066	2700935	0.264573	-0.01955	270075666666667	0.2546	0.00705
275087833333333	0.1822	-0.0037	2750915	0.2642	0.0073	2750955	0.267378	-0.01925	275077833333333	0.2583	0.0078
2800905	0.1854	-0.0023	280092666666667	0.2675	0.00815	280097333333333	0.269756	-0.0195	280079833333333	0.2605	0.00775
285092666666667	0.1867	-0.0031	2850955	0.2682	0.00735	285098333333333	0.2725	-0.0193	285081833333333	0.2624	0.00715
290093166666667	0.189	-0.0022	290095833333333	0.2702	0.0072	290099833333333	0.275366	-0.01895	290082166666667	0.2655	0.0076
295094	0.1911	-0.0016	2950965	0.2721	0.007	2951015	0.277683	-0.01995	295083166666667	0.2682	0.00605
3000945	0.1934	-0.0013	300097166666667	0.2746	0.0068	300103166666667	0.279939	-0.01975	300084666666667	0.2696	0.00185
305096333333333	0.1946	-0.0017	305098166666667	0.2764	0.00715	305103666666667	0.279634	-0.0275	305086	0.2728	0.0085
310098166666667	0.1969	-9e+10	310101166666667	0.2788	0.0072	310105333333333	0.281707	-0.0198	310087166666667	0.2746	0.0082
3150985	0.1977	-0.0021	315104333333333	0.2817	0.008	315106666666667	0.28622	-0.02015	3150885	0.2766	0.0076
320099333333333	0.1992	-0.0023	320106	0.2833	0.00785	3201085	0.289207	-0.02065	320089833333333	0.2782	0.0074
325100333333333	0.2012	-0.002	325107833333333	0.2863	0.00835	325109166666667	0.290671	-0.02215	325090833333333	0.2815	0.0085
330103666666667	0.2032	-1e+10	330109333333333	0.287	0.00815	330111666666667	0.293049	-0.0255	330093333333333	0.2828	0.00815
335106	0.2041	-0.0025	335111666666667	0.2885	0.00745	335112166666667	0.295122	-0.02125	335096166666667	0.284	0.00775
340106333333333	0.2063	-0.0021	340114	0.2907	0.00825	340113166666667	0.297317	-0.02485	340098	0.2865	0.00805
345107333333333	0.2079	-0.0016	345115333333333	0.2926	0.00805	345114	0.299329	-0.0213	3451005	0.2894	0.00905
3501095	0.2097	-9e+10	350115666666667	0.2946	0.00845	3501155	0.300854	-0.02195	350101166666667	0.2902	0.00815
355111666666667	0.2109	-0.0014	355117	0.296	0.00815	355117166666667	0.303049	-0.0216	355102666666667	0.2926	0.00875
360113166666667	0.2126	-0.0013	360119666666667	0.297	0.00805	3601195	0.304695	-0.0253	360104333333333	0.2944	0.00905
365116	0.2142	-1e+10	365120333333333	0.2991	0.0084	3651215	0.306707	-0.02185	365105	0.296	0.0084
370117333333333	0.217	5e+10	3701215	0.3006	0.00865	3701225	0.308537	-0.0278	370107	0.2977	0.00835
375118166666667	0.2172	-0.0033	375123	0.3018	0.00855	375125166666667	0.31	-0.0225	375108333333333	0.3003	0.0087
380119333333333	0.2181	-0.0016	380123666666667	0.3037	0.0089	3801275	0.312012	-0.022	380109	0.3014	0.0088
385122	0.2195	-0.0016	3851255	0.3046	0.00795	3851285	0.311402	-0.0217	3851115	0.3029	0.00855
390122166666667	0.2216	-8e+10	390128166666667	0.3062	0.00855	3901295	0.315	-0.02855	3901135	0.3046	0.0083
395123166666667	0.2222	-0.0014	395129	0.3072	0.00845	39513	0.316768	-0.0231	395113833333333	0.3063	0.0085
4001245	0.2236	-0.0016	4001295	0.3097	0.0091	400131833333333	0.318537	-0.0226	400116333333333	0.3075	0.00845
405125666666667	0.2251	-4e+10	405132	0.3103	0.0089	405132333333333	0.320305	-0.0229	405119166666667	0.3083	0.00855
410127166666667	0.2261	-0.0021	410134333333333	0.3118	0.0086	410132833333333	0.321524	-0.0231	4101195	0.3105	0.00765
415128833333333	0.2268	-0.0015	4151355	0.3131	0.00915	4151335	0.323293	-0.02285	415121833333333	0.3121	0.00835
420130333333333	0.229	0	420137666666667	0.3143	0.0092	420136333333333	0.324878	-0.0229	420124833333333	0.3135	0.00845
425131833333333	0.2297	-1e+09	425138333333333	0.3157	0.00925	425137166666667	0.326707	-0.02285	425126833333333	0.3155	0.0094
4301345	0.2307	-5e+10	430140666666667	0.3167	0.00915	430138666666667	0.327622	-0.02365	430129	0.3158	0.00835
4351365	0.2318	2e+10	435142166666667	0.3177	0.00865	435141666666667	0.328963	-0.02345	435132	0.3173	0.008
440138833333333	0.233	-2e+10	440144	0.3189	0.00915	440144333333333	0.330183	-0.02355	440134333333333	0.3186	0.00815
445141	0.2357	0.0014	445144833333333	0.3206	0.00965	445145	0.332012	-0.02365	445135833333333	0.3204	0.0088
450143833333333	0.2354	8e+10	450146666666667	0.3213	0.00875	450146333333333	0.333293	-0.0235	4501385	0.3217	0.00885
455146	0.2359	1e+09	455147333333333	0.3224	0.00915	455146666666667	0.334634	-0.02335	455138833333333	0.3234	0.0091
4601475	0.2372	3e+10	460148	0.3234	0.00945	460148	0.335671	-0.02415	460140166666667	0.324	0.008
465150166666667	0.2379	-8e+10	465150333333333	0.3243	0.0094	4651505	0.336951	-0.02405	465142666666667	0.3247	0.0081
470152666666667	0.2395	4e+10	470153	0.3251	0.00895	470152666666667	0.33811	-0.0239	470144166666667	0.3264	0.0084
475154833333333	0.2394	-7e+10	475153333333333	0.3257	0.00915	475154833333333	0.33939	-0.0242	475144666666667	0.3271	0.0079
480156333333333	0.2421	0.0016	480155666666667	0.327	0.0096	480157833333333	0.340488	-0.0242	480145	0.3299	0.00895
485158333333333	0.2418	8e+10	485157833333333	0.3283	0.00965	485159833333333	0.341768	-0.02455	485147666666667	0.3294	0.00855
490159166666667	0.2422	1e+11	4901605	0.3291	0.0093	4901615	0.343049	-0.02435	490148333333333	0.3307	0.00895
495162166666667	0.2426	5e+10	495162166666667	0.331	0.01005	495162833333333	0.344207	-0.024	4951495	0.3324	0.0087
500162666666667	0.2441	7e+10	500164666666667	0.331	0.0095	500164166666667	0.344878	-0.02455	5001515	0.3328	0.0081
505165166666667	0.2437	-0.0016	5051675	0.332	0.00985	5051665	0.34628	-0.0241	505152666666667	0.3337	0.0087
510167	0.2446	-2e+10	5101685	0.3322	0.00945	510169166666667	0.347256	-0.0246	5101535	0.3353	0.009
515168666666667	0.2452	-1e+10	515169833333333	0.334	0.0102	515170833333333	0.34811	-0.02495	515154666666667	0.3367	0.0094
5201705	0.246	-1e+10	520172333333333	0.3342	0.0099	5201735	0.349146	-0.0247	520156	0.3383	0.0091
525173166666667	0.2468	-6e+10	5251745	0.3355	0.0102	525175333333333	0.350122	-0.02495	5251575	0.3381	0.00825
530175833333333	0.2478	-1e+10	530177	0.3354	0.00975	530175833333333	0.351341	-0.0247	530158	0.3392	0.00885
5351765	0.2481	-4e+10	5351785	0.3364	0.00965	535176333333333	0.352256	-0.02485	535158666666667	0.3403	0.00845
540178333333333	0.2505	0.0011	540181	0.3373	0.0096	5401775	0.353171	-0.025	5401615	0.3414	0.00875
5451795	0.2494	-0.0016	545182	0.3381	0.00955	545177833333333	0.353902	-0.0254	5451625	0.3421	0.0084
550182	0.2505	-9e+10	5501835	0.3394	0.01015	550180833333333	0.354695	-0.02555	550163333333333	0.3434	0.0093
555183666666667	0.2515	-6e+10	555185833333333	0.34	0.01025	555183166666667	0.355976	-0.0252	555165833333333	0.3448	0.0094
560185	0.2518	-2e+10	560188333333333	0.34	0.00975	560184833333333	0.357744	-0.02425	560166833333333	0.3459	0.0092
565187666666667	0.2528	2e+10	565190166666667	0.3408	0.01	565186	0.357988	-0.025	5651695	0.3457	0.00885
5701895	0.255	0.0015	570191666666667	0.3415	0.0101	570186333333333	0.358537	-0.0257	570171333333333	0.3467	0.0091
57519	0.2541	-3e+10	575193166666667	0.3417	0.00965	575188	0.359451	-0.0253	575172166666667	0.347	0.00855
580192666666667	0.2548	3e+10	580193666666667	0.3413	0.00965	580188666666667	0.360305	-0.02595	580173833333333	0.3484	0.00895
585193833333333	0.2554	0.0222045	585194833333333	0.3427	0.0098	585191166666667	0.361037	-0.02555	5851745	0.3491	0.00885
590195833333333	0.2567	0.0011	590196166666667	0.3429	0.00995	590193666666667	0.36189	-0.02565	590176333333333	0.3498	0.0089
595198	0.2591	0.0028	5951965	0.3434	0.0097	595194166666667	0.361829	-0.02625	595178166666667	0.3509	0.00915
600200833333333	0.2562	-6e+10	600197	0.3442	0.0101	600197	0.362866	-0.02605	600180666666667	0.3514	0.00865
605202833333333	0.2579	1e+09	605199833333333	0.3447	0.0101	605199	0.363293	-0.0263	605183	0.3524	0.0088
610205333333333	0.2572	-0.0012	610201166666667	0.3452	0.0097	610200333333333	0.363537	-0.0271	610184	0.3523	0.00855
615205833333333	0.2579	-3e+10	615203666666667	0.3456	0.0102	615201166666667	0.364939	-0.0262	615184333333333	0.3541	0.0089
620206833333333	0.2586	-5e+10	620204666666667	0.346	0.01005	620203166666667	0.365305	-0.0265	620185333333333	0.3543	0.0089
625209333333333	0.2587	-0.0011	625206333333333	0.3469	0.0105	625205333333333	0.365915	-0.02655	625185833333333	0.3551	0.00935
630210833333333	0.2592	-0.0015	630209	0.347	0.01	630207166666667	0.366585	-0.02645	630188666666667	0.3553	0.00875
635212	0.2594	-0.0012	635210166666667	0.3481	0.01025	635209666666667	0.366951	-0.027	635191333333333	0.3581	0.0108
640212833333333	0.2595	-0.0016	640211833333333	0.3478	0.0101	64021	0.36872	-0.0261	640194	0.3578	0.00925
645213833333333	0.2593	-0.0032	645215166666667	0.3482	0.01	645211333333333	0.36872	-0.02685	645194333333333	0.3581	0.00925
650215	0.2588	-0.0021	6502175	0.3491	0.0103	650213666666667	0.368902	-0.0273	650195833333333	0.3597	0.00995
655218	0.2603	-0.0012	655218166666667	0.3494	0.01055	655214166666667	0.370122	-0.0271	655198666666667	0.3596	0.0092
6602205	0.2601	-0.0018	660218833333333	0.3497	0.01015	660216833333333	0.370244	-0.02735	660201833333333	0.3616	0.0101
665221333333333	0.2601	-0.0019	6652205	0.3506	0.0107	665217666666667	0.370244	-0.02835	6652025	0.3607	0.00945
670221666666667	0.2608	-0.002	670222	0.3507	0.0104	67022	0.371037	-0.02765	670203833333333	0.3612	0.0095
675223666666667	0.2612	-0.0023	6752245	0.3515	0.0106	6752225	0.371707	-0.0279	6752055	0.3612	0.0093
680226	0.2609	-0.0026	680227	0.3514	0.0105	680224166666667	0.372012	-0.02785	680207166666667	0.3632	0.0096
685227166666667	0.2609	-0.0027	6852285	0.3512	0.0103	685225833333333	0.372683	-0.0276	685207666666667	0.3642	0.0097
6902285	0.2614	-0.002	690229833333333	0.3522	0.0108	690226166666667	0.373415	-0.02755	6902095	0.3644	0.0097
6952305	0.2614	-0.0026	695230833333333	0.3521	0.01065	695226666666667	0.373476	-0.02775	695212	0.3653	0.00945
7002335	0.262	-0.0033	700233	0.354	0.0113	700227333333333	0.374207	-0.0282	700214333333333	0.3654	0.00955
705234666666667	0.2639	-1e+10	705235166666667	0.3534	0.0105	705230166666667	0.374939	-0.0282	705214666666667	0.3656	0.0092
710236333333333	0.2639	-0.0019	710235666666667	0.3541	0.0108	710232	0.374695	-0.0288	710217	0.3662	0.0094
715237666666667	0.2648	2e+10	715237333333333	0.3537	0.01065	715233	0.375793	-0.0282	715217666666667	0.3692	0.011
720239333333333	0.2649	-3e+10	7202395	0.3542	0.0107	7202355	0.375732	-0.02835	720218	0.3673	0.00925
725239833333333	0.2652	-5e+10	725241833333333	0.3536	0.0104	7252375	0.373537	-0.0287	72522	0.3683	0.00985
7302425	0.2652	-5e+10	7302435	0.3544	0.0106	730239166666667	0.376463	-0.02835	730222166666667	0.3688	0.0095
7352435	0.2655	-7e+10	735244	0.3548	0.0106	735242166666667	0.377134	-0.0281	735224	0.3694	0.0095
7402455	0.2657	-1e+09	740245666666667	0.3559	0.0111	7402425	0.377561	-0.02865	740225666666667	0.3714	0.0102
745247333333333	0.2661	-5e+10	745248333333333	0.3547	0.0097	7452455	0.378049	-0.02865	745227166666667	0.3705	0.00955
750248166666667	0.2666	-4e+10	750248833333333	0.3553	0.01055	750246333333333	0.378232	-0.0289	750229166666667	0.3711	0.0096
755249333333333	0.2659	-4e+10	7552495	0.3555	0.01055	755249	0.37878	-0.02905	755230166666667	0.3719	0.01015
760251166666667	0.2683	0.0012	760252333333333	0.356	0.01065	760251333333333	0.379146	-0.02875	760233	0.3719	0.0098
765252	0.2678	9e+10	765252666666667	0.3553	0.0103	765253	0.379573	-0.0285	765234833333333	0.3726	0.00965
7702535	0.2678	-2e+10	770253333333333	0.3565	0.01065	770255333333333	0.379695	-0.02905	770236	0.3732	0.0098
775256	0.2671	-0.0014	775254833333333	0.3567	0.01045	775258	0.379939	-0.0292	775237666666667	0.374	0.0102
780257333333333	0.268	1e+09	780257	0.3572	0.01085	780259666666667	0.38061	-0.02905	780239833333333	0.3736	0.0096
785259833333333	0.2685	5e+10	7852575	0.3569	0.0107	785262166666667	0.381037	-0.0292	7852415	0.3754	0.00945
790261333333333	0.2685	-1e+09	790259	0.357	0.01045	790264166666667	0.38128	-0.0295	790243333333333	0.3751	0.00945
7952625	0.2687	1e+09	795259333333333	0.3568	0.01025	795266	0.381341	-0.0295	795244333333333	0.3756	0.00965
800264333333333	0.2686	-1e+09	800261166666667	0.3577	0.0107	800266833333333	0.381585	-0.03145	800245833333333	0.3753	0.0089
805266833333333	0.2688	3e+10	805262333333333	0.3584	0.01085	805269	0.381707	-0.0298	805246833333333	0.3764	0.0098
810269166666667	0.2694	7e+10	810265166666667	0.3583	0.011	810270666666667	0.382622	-0.0291	810249666666667	0.3769	0.0095
815271666666667	0.2701	0.0013	815267	0.3586	0.0108	815273	0.382561	-0.02945	815251333333333	0.3775	0.00945
820272666666667	0.2705	0.0011	820269333333333	0.358	0.0105	820274833333333	0.383171	-0.02955	820252666666667	0.3787	0.00995
825274	0.2704	9e+10	8252715	0.3586	0.011	825276666666667	0.382744	-0.0305	825255166666667	0.3787	0.0093
8302745	0.2703	0.0016	8302735	0.3591	0.01095	830278833333333	0.383354	-0.02985	8302575	0.3789	0.0095
8352755	0.2701	5e+10	835276	0.3593	0.01125	8352815	0.38372	-0.03035	8352595	0.3789	0.0096
8402775	0.27	-1e+09	840277	0.3582	0.01085	840283	0.38372	-0.03025	840261	0.3792	0.00955
845278	0.2703	0.0011	845279	0.3597	0.0112	845283833333333	0.38439	-0.0302	845263166666667	0.3807	0.01005
850278833333333	0.2706	0.0015	850281166666667	0.3592	0.0109	850285	0.384085	-0.0304	850265833333333	0.3811	0.0101
855280666666667	0.2704	0.0014	855282	0.3595	0.0111	855285666666667	0.384939	-0.0303	8552675	0.3811	0.0103
860283	0.2719	0.0029	860283666666667	0.3596	0.01105	860286333333333	0.385	-0.0302	860268166666667	0.3817	0.00975
865285166666667	0.2729	0.0031	8652865	0.3603	0.01155	865287333333333	0.385244	-0.02995	865269	0.3819	0.00975
870286666666667	0.2724	0.0017	870287833333333	0.3596	0.01095	870288833333333	0.385366	-0.0306	870271833333333	0.383	0.0103
875288333333333	0.2723	0.0023	875288666666667	0.3605	0.0112	875291666666667	0.385183	-0.0308	875274666666667	0.383	0.0098
880288666666667	0.2726	0.003	8802895	0.361	0.0117	880292333333333	0.382744	-0.0304	880277333333333	0.3831	0.00975
885289166666667	0.2721	0.003	885290166666667	0.36	0.0114	885294	0.385671	-0.03075	885278	0.3836	0.0098
890290333333333	0.2725	0.0024	890292166666667	0.3605	0.0112	890295833333333	0.385549	-0.0311	890279833333333	0.3837	0.0091
895291333333333	0.2726	0.0027	895293833333333	0.361	0.00975	8952985	0.385915	-0.031	895280833333333	0.3847	0.01025
900292333333333	0.2725	0.0026	900294666666667	0.3608	0.0113	900301333333333	0.383963	-0.0305	900283166666667	0.3848	0.00985
905294	0.2721	0.0028	905295833333333	0.3607	0.01125	905303166666667	0.385854	-0.0315	905286166666667	0.3857	0.0101
910296333333333	0.2726	0.0029	9102965	0.3609	0.01145	910305666666667	0.386646	-0.03125	910287666666667	0.3853	0.00935
915299166666667	0.2731	0.0025	915299	0.3612	0.01155	915307166666667	0.386341	-0.03155	--	--	--
9203015	0.2724	0.0023	920301166666667	0.3608	0.01105	920309166666667	0.387012	-0.03105	--	--	--
9253035	0.2731	0.0022	925302666666667	0.3611	0.0111	925312	0.387012	-0.0314	--	--	--
9303045	0.2731	0.0022	930304666666667	0.361	0.0112	930313333333333	0.387378	-0.03145	--	--	--
935305	0.2732	0.0023	935307333333333	0.362	0.0112	935314333333333	0.387378	-0.03175	--	--	--
940307333333333	0.2731	0.0027	940308333333333	0.3604	0.0112	940316666666667	0.387805	-0.0317
945309166666667	0.2718	0.0011	945309833333333	0.3618	0.01165	9453185	0.387927	-0.0316
950309666666667	0.2726	0.0016	950312333333333	0.3615	0.01145	950321	0.387927	-0.03275
955312	0.273	0.0019	955313166666667	0.3623	0.01175	955323666666667	0.387744	-0.03215
960314833333333	0.2758	0.0056	960315	0.3614	0.0111	960324	0.388415	-0.0319
965317833333333	0.2728	0.0033	965317666666667	0.3619	0.01135	965326333333333	0.388659	-0.03185
970320333333333	0.2735	0.003	9703185	0.362	0.0115	970326833333333	0.388415	-0.0322
975321666666667	0.2735	0.0029	975319	0.3621	0.01135	9753275	0.38878	-0.0323
9803225	0.2729	0.0023	980321	0.3624	0.01185	980329666666667	0.38878	-0.03315
985323666666667	0.2735	0.0029	9853235	0.362	0.0113	985330833333333	0.389085	-0.03215
990325	0.2737	0.0031	990325166666667	0.3626	0.0115	990331833333333	0.389024	-0.03245
995325666666667	0.274	0.0031	995326166666667	0.3627	0.0119	995333666666667	0.389146	-0.03275
100032766666667	0.2739	0.0028	100032816666667	0.3631	0.01215	1000335	0.389695	-0.0329
100532816666667	0.2748	0.0036	100532883333333	0.3647	--	100533716666667	0.389939	-0.0323
101033083333333	0.2743	0.0041	--	--	--	101033816666667	0.390183	-0.03245
--	--	--	--	--	--	101533883333333	0.389695	-0.033
--	--	--	--	--	--	102034033333333	0.387012	-0.03305
--	--	--	--	--	--	102534266666667	0.389878	-0.0331
--	--	--	--	--	--	103034516666667	0.390366	-0.03275
--	--	--				103534783333333	0.390488	-0.0336
						104034966666667	0.390671	-0.03295
						104535133333333	0.390427	-0.03385
						10503525	0.390305	-0.0335
						10553535	0.390305	-0.03375
						106035583333333	0.391524	-0.03275
						10653585	0.388049	-0.034
						107035933333333	0.391037	-0.03335
						1075361	0.391585	-0.03355
						10803615	0.391463	-0.03345
						108536433333333	0.391585	-0.0336
						10903655	0.391524	-0.0337
						109536716666667	0.391646	-0.0339
						110036916666667	0.391951	-0.0339
						110537183333333	0.391707	-0.03435
						11103735	0.391768	-0.0342
						111537433333333	0.392195	-0.03375
						1120375	0.392195	-0.0316
						112537633333333	0.392317	-0.03435
						113037833333333	0.392256	-0.0347
						113537966666667	0.392195	-0.0341
						11403805	0.392378	-0.0345
						114538266666667	0.392439	-0.03465
						115038466666667	0.392683	-0.0343
						11553865	0.392561	-0.03475
						11603875	0.392805	-0.0345
						11653885	0.392561	-0.0348
						117038883333333	0.392683	-0.0349
						117539183333333	0.393171	-0.0344
						118039266666667	0.392988	-0.03475
						118539533333333	0.393415	-0.0352
						119039566666667	0.393293	-0.0368
						119539766666667	0.393537	-0.03485
						120039833333333	0.390732	-0.0348
						120539966666667	0.39378	-0.035
						121040133333333	0.393293	-0.03505
						121540216666667	0.393841	-0.03525
						1220405	0.393963	-0.03505
						122540716666667	0.393902	-0.0356
						123040883333333	0.394024	-0.03535
						123541033333333	0.393049	-0.0361
						124041316666667	0.394024	-0.0353
						124541566666667	0.393659	-0.03615
						12504165	0.394024	-0.03605
						125541816666667	0.394024	-0.0361
						126041866666667	0.39439	-0.0357
						126542083333333	0.394024	-0.036
						127042283333333	0.394268	-0.03615
						127542316666667	0.394573	-0.0363
						1280424	0.394634	-0.0361
						128542533333333	0.394512	-0.03605
						129042583333333	0.394817	-0.036
						129542866666667	0.395122	-0.03595
						13004315	0.395061	-0.03635
						130543383333333	0.394817	-0.03635
						13104365	0.395305	-0.03615
						131543816666667	0.395549	-0.0358
						132043883333333	0.395427	-0.0362
						132544133333333	0.395427	-0.03745
						133044233333333	0.395427	-0.0362
						1335445	0.395366	-0.03695
						134044766666667	0.396402	-0.03615
						134545033333333	0.395793	-0.0364
						135045083333333	0.395732	-0.0368
						13554535	0.395793	-0.03655
						136045566666667	0.395793	-0.037
						1365458	0.395549	-0.03725
						137046066666667	0.395793	-0.0374
						137546133333333	0.395915	-0.03715
						1380463	0.39561	-0.03785
						138546516666667	0.393598	-0.0368
						139046766666667	0.395915	-0.0371
						139546983333333	0.396098	-0.03685
						140047033333333	0.393354	-0.03735
						140547283333333	0.395915	-0.03795
						14104735	0.396098	-0.03735
						141547483333333	0.396524	-0.03825
						14204775	0.396098	-0.0376
						14254785	0.39622	-0.0372
						143048	0.396463	-0.03735
						143548183333333	0.396707	-0.03675
						14404845	0.39689	-0.03625
						14454865	0.39689	-0.03665
						145048783333333	0.396524	-0.03665
						14554895	0.396768	-0.03655
						1460491	0.397073	-0.0365
						146549166666667	0.397195	-0.03665
						147049216666667	0.396951	-0.03725
						147549416666667	0.396829	-0.0373
						148049616666667	0.397256	-0.0368
						148549666666667	0.397439	-0.03695
						149049816666667	0.397012	-0.03525
						1495499	0.397927	-0.0366
						150050116666667	0.397195	-0.03735
						15055025	0.397988	-0.0371
						1510503	0.397195	-0.03745
						15155035	0.397317	-0.03715
						1520504	0.397683	-0.037
						152550566666667	0.397805	-0.03725
						15305075	0.397439	-0.03775
						153551066666667	0.398049	-0.0371
						154051133333333	0.398049	-0.0374
						154551283333333	0.397866	-0.0373
						155051416666667	0.397988	-0.0376
						1555516	0.398049	-0.03805
						15605165	0.398171	-0.03775
						1565517	0.394939	-0.03755
						157051966666667	0.394939	-0.03725
						157552066666667	0.395427	-0.03695
						158052216666667	0.395732	-0.03685
						1585523	0.395488	-0.03695
						159052483333333	0.395549	-0.037
						159552666666667	0.395976	-0.0369
						160052933333333	0.395427	-0.03735
						1605531	0.395732	-0.03735
						16105315	0.395427	-0.03745
						161553233333333	0.395854	-0.0371
						162053433333333	0.395549	-0.03795
						162553516666667	0.395671	-0.03775
						163053766666667	0.395793	-0.0375
						1635539	0.395671	-0.03785
						164054083333333	0.395793	-0.03795
						16455435	0.396159	-0.0375
						165054483333333	0.39622	-0.03815
						165554516666667	0.397134	-0.0368
						166054616666667	0.397622	-0.0366
						16655475	0.397073	-0.0373
						167055033333333	0.397012	-0.03715
						167555083333333	0.39622	-0.0382
						168055333333333	0.395732	-0.0389
						168555566666667	0.396402	-0.038
						16905585	0.395122	-0.0394
						169555966666667	0.395183	-0.03945
						170056266666667	0.395671	-0.03925
						170556533333333	0.395915	-0.03895
						17105665	0.395793	-0.0399
						171556733333333	0.395549	-0.03975
						172056866666667	0.395427	-0.0397
						172557066666667	0.395671	-0.0398
						173057133333333	0.395915	-0.03995
						173557383333333	0.395854	-0.03995
						1740575	0.395488	-0.0403
						17455775	0.395732	-0.03995
						175057866666667	0.395549	-0.04025
						175558116666667	0.395915	-0.03985
						176058333333333	0.396829	-0.03955
						1765584	0.396159	-0.03985
						177058433333333	0.396159	-0.04015
						177558666666667	0.395854	-0.0404
						1780589	0.396037	-0.0404
						178559083333333	0.396159	-0.04025
						1790594	0.396159	-0.04075
						17955955	0.39628	-0.0402
						180059633333333	0.396341	-0.04025
						180559783333333	0.396463	-0.04075
						181059866666667	0.39689	-0.0407
						181559933333333	0.397073	-0.0402
						182060033333333	0.397195	-0.03965
						182560133333333	0.396707	-0.04055
						183060166666667	0.396768	-0.04055
						183560283333333	0.397195	-0.0406
						184060383333333	0.396951	-0.0409
						184560416666667	0.39689	-0.0408
						185060666666667	0.396707	-0.04205
						185560733333333	0.396951	-0.04085
						186060983333333	0.39689	-0.0409
						186561233333333	0.397195	-0.04105
						--	--	--
						--	--	--
						--	--	--
						--	--	--
						--	--	--
