# Supplementary material for: Photoactivated Enzymatic Reaction Network Enables Spatiotemporal Programming of Thiol/Disulfide Redox Systems
Source: Angew Chem Int Ed Engl. 2025 May 5;64(25):e202503822. doi: 10.1002/anie.202503822 (PMC12171324; doi:10.1002/anie.202503822)
Supplement: Supplementary file 5 — Supplementary Information [file ANIE-64-e202503822-s001.zip › Research Data/Supporting Information/Figure S9/Figure S9h.xlsx]

## Sheet: Sheet1
Figure S9h
0 day			2 day			4 day			6 day
X	Y	Error Bar	X	Y	Error Bar	X	Y	Error Bar	X	Y	Error Bar
0	0	0	0	0	0.06065	0	0	-0.0052	0	0	0.01475
30018	0.1463	-0.0318	30009	0.1247	0.072	30002	0.0655	-0.0118	30006	0.072	0.01535
60036	0.2943	0.04195	60.02	0.2311	0.07955	60016	0.13	-0.0159	60018	0.1376	0.01485
90045	0.3699	0.0526	90035	0.3201	0.0837	90027	0.1797	-0.02335	90035	0.1957	0.01455
120051	0.4172	0.02105	120049	0.3849	0.08055	120044	0.2258	-0.0272	120046	0.2454	0.0112
150061	0.4574	0.0313	150063	0.4379	0.0749	150055	0.2675	-0.0297	150057	0.2921	0.01365
180076	0.4901	0.0258	180079	0.4827	0.0692	180068	0.3047	-0.03665	180059	0.3328	0.0128
210089	0.5115	0.0215	210083	0.5187	0.06175	210073	0.3373	-0.0349	210064	0.3696	0.01145
240095	0.5255	0.01715	240085	0.5474	0.05325	240083	0.3679	-0.0378	240.08	0.4027	0.0111
270098	0.5344	0.0158	270098	0.5705	0.04465	270085	0.3965	-0.0356	270084	0.4313	0.009
300107	0.5416	0.01385	300105	0.5882	0.03535	300099	0.422	-0.0339	300.09	0.4572	0.00795
330119	0.5471	0.01485	330122	0.6065	0.0287	330119	0.4489	-0.032	330099	0.4807	0.0046
360126	0.553	0.01425	360137	0.6191	0.01985	360131	0.4794	-0.0276	360109	0.5025	0.00615
390141	0.5563	0.01605	390147	0.6305	0.01265	390141	0.4907	-0.031	390119	0.5212	0.00495
420145	0.5657	0.0191	420158	0.6396	0.0008	420153	0.5025	-0.03115	420.13	0.5394	0.00375
450162	0.5646	0.0174	450169	0.6479	-0.0013	450166	0.5146	-0.03105	450.14	0.5541	-0.00475
480167	0.5606	0.01475	480176	0.651	-0.00925	480179	0.533	-0.0288	480156	0.569	0.0018
510172	0.5619	0.0147	510183	0.6571	-0.015	510196	0.5439	-0.0294	510173	0.5824	0.001
