# Supplementary material for: Photoactivated Enzymatic Reaction Network Enables Spatiotemporal Programming of Thiol/Disulfide Redox Systems
Source: Angew Chem Int Ed Engl. 2025 May 5;64(25):e202503822. doi: 10.1002/anie.202503822 (PMC12171324; doi:10.1002/anie.202503822)
Supplement: Supplementary file 5 — Supplementary Information [file ANIE-64-e202503822-s001.zip › Research Data/Supporting Information/Figure S9/Figure S9e.xlsx]

## Sheet: Sheet1
	0 day			2 day			4 day			6 day
X	Y	Error Bar	X	Y	Error Bar	X	Y	Error Bar	X	Y	Error Bar
0	0	0	0	0	0	0	0	0	0	0	0
0.25012	0.0044	-0.00315	0.25018	0.0072	0.00175	0.25018	0.0051	-0.00145	0.25013	0.0034	-0.0005
0.5004	0.0024	-0.00525	0.50045	0.0127	0.0004	0.50045	0.0114	-0.0013	0.50035	0.0071	-0.0003
157248	0.0212	-0.0028	0.7506	0.0159	-0.00135	0.7506	0.0146	-0.00185	0.75052	0.0071	-0.00175
182262	0.0264	-0.0023	207283	0.0458	0.00065	207283	0.0412	0.00235	100065	0.0095	-0.00115
20728	0.0279	-0.0036	232305	0.0475	-5e-05	232305	0.0459	0.00285	125078	0.0135	-0.0012
232292	0.0351	-0.0022	257337	0.0525	-0.0006	257337	0.0495	0.00285	150093	0.0128	-0.0038
257323	0.0425	-0.00205	282352	0.0583	0.00055	282352	0.0567	0.0035	175113	0.0184	0.0001
282332	0.0444	-0.0024	30736	0.0617	0.00085	30736	0.0613	0.00545	200122	0.0159	-0.00195
307342	0.0484	-0.0013	332375	0.0654	-0.00115	332375	0.0596	0.0023	225148	0.0169	-0.0011
332347	0.0538	-0.00025	3574	0.069	-5e-05	3574	0.0593	0.0015	250163	0.0129	-0.00425
357382	0.0582	-0.0009	382427	0.0718	-0.0004	382427	0.0612	-0.0013	275187	0.0181	-0.002
382398	0.0641	0.00015	407447	0.0758	0.0005	407447	0.0623	-0.00075	300218	0.0202	-0.0003
407422	0.0639	-0.00095	432455	0.0789	-0.00045	432455	0.0685	0.0005	476123	0.0476	0.00075
432435	0.0695	5e-05	457462	0.0806	-0.00055	457462	0.0697	-0.00025	501135	0.0572	0.00485
45746	0.0693	-0.0017	482467	0.0851	-0.00045	482467	0.0739	-0.00065	526167	0.0612	0.0012
482487	0.0764	0.0007	507495	0.0882	0.00015	507495	0.0743	-0.00155	551185	0.0618	0.00085
507493	0.0789	-0.00015	532503	0.0915	-0.0003	532503	0.0779	-0.00185	576197	0.0611	-0.00385
532515	0.079	-0.0017	557527	0.0929	-0.0015	557527	0.0802	-0.0006	601215	0.0638	-0.0031
557528	0.0827	-0.0018	58256	0.0958	-0.00135	58256	0.0829	-0.00165	626248	0.0685	-0.0029
582565	0.0863	-0.00135	607568	0.1	-0.0008	607568	0.0871	-0.0003	651255	0.0745	-0.00155
607577	0.089	-0.0013	632598	0.1016	-0.0022	632598	0.0891	-0.0008	67627	0.0796	-0.0011
632603	0.0919	-0.0015	657618	0.1038	-0.0021	657618	0.092	-0.0001	701308	0.077	-0.0028
65762	0.0952	-0.00185	682635	0.1073	-0.00195	682635	0.0952	-0.00015	726317	0.0853	-0.0009
682647	0.0981	-0.0025	70766	0.1099	-0.0014	70766	0.0986	-0.00235	75133	0.0885	-0.00075
70766	0.0996	-0.0022	732675	0.1115	-0.00255	732675	0.1011	0.0005	776342	0.0857	-0.0033
732677	0.106	-0.00085	757693	0.1145	-0.00225	757693	0.1026	-0.00085	80135	0.0903	-0.00305
757687	0.1076	-0.00135	782723	0.118	-0.0012	782723	0.1069	0.0005	826377	0.0944	-0.00305
78271	0.1082	-0.0019	807747	0.1204	-0.0017	807747	0.1102	0.00175	851385	0.1	-0.00065
80774	0.1133	-0.00215	83277	0.1236	-0.00205	83277	0.1121	0	876405	0.0974	-0.00385
832758	0.1174	-0.00105	857792	0.1249	-0.0034	857792	0.1127	-0.00125	901428	0.1104	0
857767	0.1171	-0.0023	882813	0.1276	-0.0017	882813	0.1146	-0.0008	926463	0.1071	-0.0031
882777	0.1191	-0.00185	907847	0.1292	-0.0029	907847	0.1166	-0.00035	951477	0.1106	-0.0031
907797	0.1256	5e-05	932873	0.1322	-0.00255	932873	0.1204	5e-05	976507	0.1149	-0.0021
932805	0.1261	-0.0014	9579	0.1362	-0.0012	9579	0.1214	-5e-05	1001543	0.1156	-0.00335
957827	0.1287	-0.00085	982928	0.1363	-0.0025	982928	0.1239	-0.0001	1026562	0.1169	-0.0045
982848	0.1325	-0.0013	1007942	0.1397	-0.00195	1007942	0.1266	0.0004	1051585	0.1203	-0.0032
1007857	0.1347	-0.00125	1032962	0.1417	-0.00275	1032962	0.1285	-0.00035	1076605	0.1253	-0.00155
1032888	0.1365	-0.0007	1057975	0.1435	-0.00275	1057975	0.1301	-0.0005	1101612	0.1263	-0.00275
1057912	0.1384	-0.001	1082998	0.1477	-0.00185	1082998	0.1358	0.0014	1126642	0.1318	-2.77556e-12
108294	0.1419	-0.0004	110801	0.1485	-0.00235	110801	0.1344	-0.0008	1151657	0.1316	-0.00315
110797	0.1463	-0.00055	1133022	0.1508	-0.00365	1133022	0.1377	-0.00025	117667	0.1334	-0.00575
1132978	0.1486	0.00015	1158043	0.1545	-0.0026	1158043	0.1409	0.00065	120168	0.1377	-0.00475
1157988	0.1485	-0.0004	1183055	0.1559	-0.00205	1183055	0.1414	0.0001	1226687	0.1392	-0.0034
1183017	0.1514	-0.00025	120807	0.1591	-0.00215	120807	0.1443	-0.0006	1251715	0.139	-0.0041
120804	0.1557	0.0013	123309	0.1608	-0.0019	123309	0.1457	-0.0001	127673	0.1435	-0.00585
1233062	0.1553	-0.00025	1258123	0.1622	-0.0024	1258123	0.149	0.00065	1301758	0.1467	-0.00345
1258082	0.1553	-0.0014	1283137	0.1644	-0.00255	1283137	0.1491	-0.00045	1326767	0.1493	-0.0021
1283097	0.1601	5e-05	130816	0.1667	-0.00395	130816	0.1534	0.0003	1351785	0.1505	-0.00395
1308113	0.161	-0.0005	133319	0.1681	-0.0031	133319	0.1561	0.0019	1376818	0.1636	0.0017
1333142	0.1634	-0.00065	1358207	0.1709	-0.0027	1358207	0.1565	0	1401848	0.156	-0.0031
1358163	0.1635	-0.0017	138323	0.174	-0.002	138323	0.1565	0	1426872	0.1575	-0.0023
1383177	0.1705	0.00125	1408237	0.175	-0.00245	1408237	0.1584	-0.00055	1451893	0.158	-0.00435
1408185	0.1726	0.00145	1433268	0.1771	-0.00275	1433268	0.1603	-0.0002	1476902	0.162	-0.0018
1433203	0.1711	-0.00015	145828	0.1795	-0.00145	145828	0.1626	-5e-05	150192	0.1649	-0.0044
1458217	0.1761	0.00035	14833	0.1809	-0.00335	14833	0.1646	0.0006	1526948	0.1656	-0.0044
1483242	0.1778	0.0011	1508342	0.1825	-0.002	1508342	0.166	0.00065	1551953	0.1681	-0.00365
1508252	0.1745	-0.00245	153336	0.1851	-0.0026	153336	0.1679	0.0001	1576985	0.168	-0.00465
153327	0.1804	0.0011	1558378	0.1861	-0.0029	1558378	0.1694	0.0007	1602008	0.17	-0.00725
1558295	0.1804	-0.001	1583387	0.1889	-0.0024	1583387	0.1824	0.0058	1627037	0.1751	-0.0038
1583323	0.1802	-0.00145	1608397	0.1894	-0.00245	1608397	0.1736	0.00035	1652053	0.1751	-0.00465
1608337	0.186	0.0004	163341	0.1926	-0.0025	163341	0.1745	-0.0005	1677072	0.1776	-0.0045
1633355	0.1878	0.00105	1658435	0.1937	-0.00255	1658435	0.1788	-0.0008	1702088	0.1806	-0.00745
1658382	0.1858	-0.00085	1683463	0.1954	-0.0038	1683463	0.1789	0.00095	1727108	0.1813	-0.00385
16834	0.1912	0.00065	1708482	0.1978	-0.0021	1708482	0.1803	0.00065	175214	0.1841	-0.00515
1708428	0.1967	0.0026	1733492	0.1985	-0.0031	1733492	0.1828	-0.0007	1777165	0.1859	-0.0028
1733445	0.1902	-0.00095	1758503	0.2015	-0.0021	1758503	0.1848	-0.0005	1802172	0.1878	-0.0032
1758455	0.1937	-0.00025	1783523	0.2031	-0.00255	1783523	0.1831	-0.00385	1827202	0.1908	-0.00175
1783495	0.1974	0.00085	1808557	0.2049	-0.00155	1808557	0.185	-0.00065	1852225	0.1943	-0.0027
1808527	0.2021	0.00265	1833578	0.2059	-0.00275	1833578	0.1872	-5e-05	1877252	0.1919	-0.00455
1833557	0.198	-0.0003	1858605	0.2082	-0.00195	1858605	0.1887	-0.00255	1902265	0.194	-0.0049
1858582	0.2015	0.00015	1883632	0.2097	-0.00235	1883632	0.1901	-0.0003	1927278	0.2204	0.0059
1883605	0.2067	0.0029	1908662	0.212	-0.00195	1908662	0.1929	0.0007	1952305	0.1967	-0.00525
1908628	0.2132	0.00535	1933675	0.2123	-0.0029	1933675	0.1948	0.0004	1977327	0.1992	-0.00455
1933645	0.2035	-0.00095	1958693	0.2135	-0.00235	1958693	0.2022	0.0039	2002352	0.1976	-0.00545
1958663	0.2043	-0.0006	1983702	0.2159	-0.00305	1983702	0.2409	0.02275	202737	0.2045	-0.00315
1983675	0.2113	0.00235	2008708	0.218	-0.00225	2008708	0.1966	-0.00065	2052377	0.2061	-0.0048
2008705	0.21	0.0002	2033732	0.2181	-0.0027	2033732	0.1974	-0.00125	2077392	0.2155	0.00115
2033723	0.2168	0.00355	2058763	0.2206	-0.0034	2058763	0.1993	-0.00105	2102397	0.2085	-0.0031
2058752	0.2107	-0.00135	208377	0.2227	-0.00165	208377	0.2021	-0.0025	2127423	0.2083	-0.0048
208378	0.2122	-0.0006	210879	0.223	-0.0023	210879	0.2018	-0.0015	2152443	0.2149	-0.00255
2108792	0.2138	-0.0004	2133798	0.2248	-0.0039	2133798	0.2051	-0.0014	2177468	0.2122	-0.0046
2133817	0.2224	0.00365	2158803	0.2253	-0.00285	2158803	0.2057	0.0006	2202522	0.2128	-0.00415
2158833	0.2219	0.00245	2183818	0.2266	-0.00415	2183818	0.2073	-0.00135	2227557	0.2138	-0.0058
218385	0.2231	0.00225	2208848	0.23	-0.00175	2208848	0.2078	5e-05	225258	0.2171	-0.00495
220886	0.2205	0.00065	223386	0.2314	-0.00175	223386	0.2117	0.00015	2277595	0.2277	0.00125
223389	0.2204	-0.0001	2258872	0.2313	-0.00345	2258872	0.2102	-0.0006	2302605	0.2185	-0.00535
2258913	0.2217	-0.0006	2283892	0.2344	-0.00255	2283892	0.2121	-0.0004	2327632	0.2209	-0.0023
2283933	0.2233	0.00015	2308903	0.2353	-0.0022	2308903	0.2161	-0.0006	2352663	0.2205	-0.0049
2308958	0.2249	0.00015	2333923	0.2351	-0.00305	2333923	0.2152	0.00045	2377703	0.2231	-0.0055
2333987	0.2256	-0.0008	2358917	0.2375	-0.0023	2358917	0.2195	5e-05	2402745	0.2246	-0.0052
2359012	0.23	0.00065	2383948	0.2379	-0.00365	2383948	0.2168	0.00015	2427772	0.2278	-0.00185
2384022	0.2291	0.0006	240897	0.2395	-0.0035	240897	0.219	0.00105	2452782	0.2287	-0.005
2409038	0.2318	0.0007	2433977	0.2417	-0.0023	2433977	0.22	0.0005	2477802	0.228	-0.00445
2434072	0.2425	0.0056	2459007	0.2443	-0.0034	2459007	0.2221	-0.0013	2502812	0.2337	-0.0014
2459098	0.2471	0.0078	2484013	0.2469	-0.0013	2484013	0.22	-0.00225	2527828	0.2346	-0.00125
2484125	0.2429	0.00435	2509042	0.2461	-0.00265	2509042	0.2229	0.00075	2552852	0.2343	-0.0052
2509155	0.2379	0.0019	2534075	0.2464	-0.00335	2534075	0.2252	-0.0005	2577882	0.2332	-0.00345
253417	0.2362	0.00095	255909	0.2497	-0.0016	255909	0.2251	0.0001	2602893	0.234	-0.0033
2559188	0.2366	5e-05	2584108	0.2493	-0.00365	2584108	0.2263	-0.0007	2627905	0.2388	-0.00105
2584202	0.2375	0.0008	2609123	0.2499	-0.00265	2609123	0.2262	-0.00165	2652918	0.2396	-0.00255
2609228	0.2393	0.0006	2634153	0.2519	-0.0029	2634153	0.2282	-0.0001	2677935	0.2394	-0.0027
2634255	0.2393	-0.00095	2659162	0.2529	-0.0029	2659162	0.2278	-0.0025	2702963	0.2413	-0.00335
2659263	0.2412	-0.00155	2684188	0.254	-0.00285	2684188	0.2303	-0.00255	2727988	0.2418	-0.0026
2684272	0.2423	-0.0014	2709197	0.2557	-0.0026	2709197	0.2322	-0.00165	2753002	0.2434	-0.0026
2709303	0.2437	0.0012	273422	0.2567	-0.004	273422	0.2329	-5e-05	2778027	0.2424	-0.0026
2734318	0.2446	-2.77556e-12	2759245	0.2574	-0.00305	2759245	0.2356	0.00065	2803042	0.2453	-0.0008
2759343	0.2456	0.0008	2784253	0.2588	-0.0027	2784253	0.238	0.0014	2828065	0.2461	-0.00245
278437	0.2466	0.0009	2809277	0.2599	-0.00355	2809277	0.236	-0.0006	2853085	0.2483	-0.002
2809382	0.2475	0.0005	2834292	0.2606	-0.00355	2834292	0.2363	-0.0015	2878097	0.2485	-0.00185
2834402	0.2485	0.0006	2859313	0.2647	-0.0016	2859313	0.2373	-0.00055	2903115	0.2519	-0.0005
2859423	0.2499	0.00055	2884335	0.2662	-0.00235	2884335	0.2396	-0.00095	2928127	0.2521	0
2884433	0.2507	0.00035	2909345	0.2653	-0.00405	2909345	0.2418	0	2953137	0.2573	0.0019
2909425	0.2522	0.0008	2934355	0.2665	-0.00275	2934355	0.2448	0.0014	2978163	0.2672	0.00665
2934438	0.253	0.00065	2959373	0.2672	-0.00345	2959373	0.2414	-0.0006	3003185	0.2577	0.00165
2959448	0.2548	0.00145	298438	0.2677	-0.0029	298438	0.2427	-0.0005	302822	0.2557	0.00095
2984473	0.2553	0.00155	3009392	0.2691	-0.0042	3009392	0.2444	-0.00025	3053225	0.2543	-0.003
3009503	0.2558	0.0009	3034408	0.2702	-0.00295	3034408	0.2442	-0.0003	3078257	0.2598	0.00045
3034523	0.2569	0.0013	3059432	0.2709	-0.00345	3059432	0.2446	-0.0008	3103285	0.2587	-0.00095
3059542	0.2574	0.0009	3084443	0.2712	-0.0035	3084443	0.2471	-0.0004	3128308	0.2628	0.0017
3084552	0.2589	0.00185	310945	0.272	-0.00465	310945	0.2478	-0.0001	3153315	0.265	0.00135
3109583	0.2603	0.002	31345	0.2736	-0.0057	31345	0.2477	-0.0003	3178347	0.2636	0.00085
3134587	0.2612	0.0013	3159527	0.2744	-0.00425	3159527	0.2503	0.00015	3203375	0.2657	0.0013
31596	0.2617	0.002	3184538	0.2762	-0.003	3184538	0.2508	5e-05	3228388	0.2658	0.00155
3184617	0.2626	0.00195	3209553	0.277	-0.00385	3209553	0.2546	0.00095	3253405	0.2649	-0.0006
3209638	0.2633	0.00125	3234563	0.2777	-0.00485	3234563	0.2512	-0.00245	3278412	0.2701	0.00345
323466	0.2638	0.00175	3259578	0.2793	-0.0035	3259578	0.2528	-0.0017	3303442	0.268	0.0009
3259675	0.2653	0.0019	32846	0.2798	-0.00415	32846	0.2537	-0.0015	3328473	0.2686	0.00105
3284682	0.2661	0.00175	3309632	0.2804	-0.0045	3309632	0.2542	-0.0023	3353482	0.2691	0.00175
3309712	0.2665	0.0008	3334648	0.2804	-0.00415	3334648	0.256	-0.002	3378505	0.2702	0.0011
3334722	0.2667	0	3359678	0.2815	-0.00475	3359678	0.2591	-0.0022	3403533	0.2705	0.001
3359747	0.269	0.0004	3384702	0.2826	-0.00465	3384702	0.2571	-0.0037	342855	0.27	0.00115
3384768	0.2693	-0.00025	3409727	0.2834	-0.0044	3409727	0.2583	-0.0038	3453565	0.2725	-0.0001
3409792	0.2698	0.0009	3434763	0.284	-0.00445	3434763	0.259	-0.00465	3478572	0.2733	0.00175
3434805	0.2709	0.0014	3459787	0.2847	-0.0048	3459787	0.2591	-0.0027	3503593	0.2745	0.0004
3459823	0.2723	0.0021	348481	0.2855	-0.00535	348481	0.2607	-0.00175	3528607	0.2747	0.0018
3484843	0.2727	0.0013	3509847	0.2871	-0.00545	3509847	0.2631	-0.0001	3553615	0.2773	0.0026
350987	0.2735	0.001	3534878	0.2877	-0.00535	3534878	0.2624	-0.00055	3578622	0.2772	0.00255
353489	0.2738	0.00095	3559907	0.2887	-0.00505	3559907	0.2631	-0.00035	3603643	0.2769	0.0012
3559905	0.2746	0.0013	358493	0.29	-0.00465	358493	0.2656	0.00055	3628667	0.279	0.00285
3584943	0.2753	0.001	3609945	0.2906	-0.00505	3609945	0.2644	-0.0003	3653685	0.28	0.0039
3609968	0.2757	0.0013	3634975	0.2918	-0.0049	3634975	0.2681	0.00015	3678728	0.2809	0.00375
36.35	0.2769	0.00125	3659983	0.293	-0.00535	3659983	0.2669	0.0006	3703765	0.2818	0.00365
3660023	0.2788	0.00255	3685012	0.2929	-0.0051	3685012	0.2695	0.00145	3728798	0.2814	0.0018
3685052	0.278	0.00175	371004	0.2934	-0.0051	371004	0.268	-0.0007	3753827	0.2818	0.00185
3710072	0.2791	0.002	3735048	0.2946	-0.0053	3735048	0.2687	0.0008	377885	0.2823	0.00305
3735085	0.2793	0.00095	3760062	0.2951	-0.0075	3760062	0.2701	0.0012	3803862	0.2846	0.00315
3760108	0.2803	0.0018	3785073	0.2967	-0.0053	3785073	0.27	0.00055	3828875	0.2856	0.0029
3785123	0.2811	0.0023	3810087	0.2973	-0.0052	3810087	0.2708	0.0003	3853885	0.2858	0.00235
3810155	0.2821	0.00235	383511	0.2981	-0.00535	383511	0.2706	0.00115	3878912	0.287	0.00335
3835178	0.2827	0.0022	3860128	0.2989	-0.0053	3860128	0.2717	0	3903943	0.2876	0.00215
3860192	0.2831	0.0023	3885143	0.2996	-0.0054	3885143	0.2727	0.00135	3928957	0.2885	0.0013
3885217	0.2835	0.0022	391017	0.2993	-0.00605	391017	0.2724	0.00055	395398	0.2876	0.00215
3910237	0.2848	0.00255	3935197	0.3011	-0.0055	3935197	0.2739	0.00115	3978995	0.2893	0.00375
3935248	0.2853	0.00285	3960217	0.3019	-0.00585	3960217	0.275	0.00135	4004022	0.2906	0.00245
3960267	0.2863	0.0027	3985237	0.3028	-0.0054	3985237	0.2737	-0.00075	4029048	0.2909	0.00245
3985283	0.2863	0.00275	4010257	0.3036	-0.00535	4010257	0.2743	0.0007	4054072	0.2926	0.00355
401031	0.2874	0.00315	4035287	0.3043	-0.0052	4035287	0.2769	0.0015	4079097	0.2939	0.00315
403533	0.2881	0.0023	406031	0.3055	-0.005	406031	0.2755	0.0006	4104103	0.293	0.0035
4060352	0.2879	0.0028	4085327	0.3068	-0.0049	4085327	0.2774	0.0006	4129158	0.2949	0.00085
4085368	0.2896	0.00245	4110358	0.3072	-0.0051	4110358	0.2763	0.0004	4154177	0.2926	0.00185
411038	0.2888	0.00245	4135375	0.3086	-0.0053	4135375	0.2768	0.0003	4179195	0.2954	0.0039
4135413	0.2905	0.0025	4160403	0.3094	-0.0062	4160403	0.2772	0.0001	4204217	0.2938	0.0013
4160427	0.2907	0.0022	4185428	0.3103	-0.00395	4185428	0.2791	0.00085	4229225	0.2954	0.00365
418544	0.2921	0.00255	4210447	0.311	-0.0064	4210447	0.2785	0.00045	425425	0.2957	0.0031
4210468	0.2932	0.00325	423548	0.3112	-0.0056	423548	0.2783	-5e-05	4279277	0.2968	0.00345
4235483	0.2925	0.00275	4260493	0.3122	-0.00465	4260493	0.2791	-0.0001	4304303	0.2975	0.00485
4260493	0.2926	0.0024	4285518	0.3134	-0.0038	4285518	0.2836	0.0019	4329318	0.2986	0.004
4285512	0.2936	0.0029	4310528	0.3134	-0.00355	4310528	0.2798	-0.00025	4354335	0.297	0.0023
4310523	0.2943	0.00315	4335548	0.3147	-0.00335	4335548	0.2806	-0.00055	4379355	0.2985	0.0042
433555	0.2953	0.00305	436056	0.3148	-0.00505	436056	0.2813	0.0003	4404382	0.3	0.00435
4360567	0.2952	0.00285	4385573	0.3149	-0.00405	4385573	0.2813	-0.0008	4429395	0.3011	0.00435
4385593	0.2958	0.0029	4410588	0.3164	-0.0029	4410588	0.2824	-0.00025	445442	0.3017	0.0041
4410615	0.2963	0.00335	4435617	0.3159	-0.0032	4435617	0.2859	0.0019	4479433	0.3011	0.004
4435638	0.2974	0.00345	4460625	0.3174	-0.00405	4460625	0.2837	5e-05	4504448	0.3035	0.0032
4460655	0.2972	0.0029	448565	0.3169	-0.00315	448565	0.2845	0.0007	4529473	0.303	0.00545
448568	0.298	0.0029	4510665	0.317	-0.00355	4510665	0.2859	0.001	45545	0.303	0.0051
4510693	0.2988	0.00355	4535673	0.3175	-0.0032	4535673	0.2851	0.0001	4579527	0.3043	0.00555
4535717	0.2983	0.00285	4560683	0.3185	-0.0034	4560683	0.2847	-0.00045	4604545	0.3025	0.0049
4560737	0.299	0.00325	4585702	0.3178	-0.0052	4585702	0.2877	0.0011	4629575	0.3031	0.00085
4585748	0.3009	0.0034	4610725	0.3191	-0.0042	4610725	0.2869	0.0005	4654597	0.3062	0.00525
4610763	0.3002	0.00325	4635735	0.3198	-0.00405	4635735	0.286	-0.00015	4679627	0.3056	0.00515
4635798	0.3003	0.00295	4660742	0.3198	-0.00475	4660742	0.2872	0.00045	4704638	0.3072	0.0067
4660822	0.3009	0.0033	4685785	0.3203	-0.00385	4685785	0.2894	-0.00015	4729673	0.3063	0.00595
468585	0.3019	0.0032	4710807	0.3206	-0.0044	4710807	0.2876	0.00025	4754688	0.3065	0.00605
471087	0.3023	0.0032	4735825	0.3209	-0.00415	4735825	0.2886	0	4779705	0.3079	0.00545
4735893	0.3023	0.0029	4760842	0.3216	-0.00395	4760842	0.2876	-0.0017	4804732	0.3071	0.0054
476092	0.3036	0.0033	4785852	0.3215	-0.00435	4785852	0.2888	-0.00055	482975	0.3113	0.00805
4785933	0.3035	0.0023	4810872	0.3219	-0.00445	4810872	0.2902	-0.00185	4854773	0.3114	0.00665
4810962	0.3044	0.00345	4835897	0.3229	-0.0038	4835897	0.2897	-0.00055	4879803	0.3103	0.00565
483597	0.3038	0.00315	4860923	0.3234	-0.0041	4860923	0.2911	0.0003	4904828	0.3121	0.00725
4860997	0.3048	0.0033	4885955	0.3225	-0.0051	4885955	0.2895	-0.0015	4929837	0.3109	0.0047
488602	0.3052	0.00335	491098	0.3239	-0.00535	491098	0.2918	0.0003	495486	0.3105	0.00615
4911038	0.3056	0.0031	4936003	0.3235	-0.00525	4936003	0.2917	0.00015	4979882	0.3111	0.0068
493607	0.3062	0.00335	4961035	0.3241	-0.0049	4961035	0.2915	-0.001	5004897	0.3125	0.00695
4961098	0.3068	0.0032	4986065	0.3248	-0.0067	4986065	0.2925	0.0001	502991	0.3115	0.00515
498612	0.3071	0.0033	5011082	0.326	-0.0044	5011082	0.292	-0.0008	5054938	0.3133	0.00725
5011148	0.307	0.0025	5036108	0.3255	-0.00555	5036108	0.2923	-0.0005	5079955	0.313	0.0066
5036178	0.3071	0.00315	5061138	0.3255	-0.00505	5061138	0.2925	-0.0004	5104977	0.3143	0.0075
5061198	0.3076	0.003	5086167	0.3265	-0.00615	5086167	0.2942	0.00015	5130003	0.3159	0.0089
5086227	0.3084	0.0032	5111188	0.3272	-0.005	5111188	0.2976	0.0013	5155023	0.3164	0.0085
511126	0.3084	0.0031	513621	0.3273	-0.0051	513621	0.2946	-0.0025	5180038	0.3164	0.008
5136283	0.309	0.0034	5161233	0.3268	-0.00845	5161233	0.294	-0.00085	5205065	0.3152	0.0076
516132	0.3099	0.00275	5186258	0.3288	-0.00475	5186258	0.2948	-0.00155	5230073	0.32	0.0107
5186327	0.3106	0.0038	5211268	0.3288	-0.00505	5211268	0.2951	-0.00045	5255102	0.3147	0.00855
5211347	0.3095	0.0027	5236295	0.3302	-0.00475	5236295	0.2979	0.0005	5280132	0.3166	0.00865
5236373	0.3107	0.0033	5261333	0.3302	-0.0046	5261333	0.2954	-0.0007	5305137	0.3178	0.00925
5261387	0.3107	0.0034	5286347	0.3308	-0.005	5286347	0.2971	-0.0016	5330157	0.3169	0.0095
5286408	0.311	0.00325	5311367	0.3319	-0.00465	5311367	0.2972	-0.00035	5355178	0.3172	0.0089
5311415	0.3117	0.00335	5336373	0.3326	-0.00385	5336373	0.2976	-0.0002	5380195	0.3174	0.0087
5336437	0.3117	0.00335	5361392	0.3325	-0.0045	5361392	0.2969	-0.00055	5405223	0.319	0.00965
5361458	0.3126	0.00345	5386415	0.3325	-0.0048	5386415	0.2992	0.0002	5430243	0.3204	0.01085
5386473	0.3131	0.00365	5411433	0.3328	-0.0049	5411433	0.3004	0.00085	5455257	0.3188	0.00915
5411493	0.3122	0.00295	543646	0.3342	-0.00445	543646	0.2978	-0.00115	5480263	0.3198	0.01015
543653	0.3129	0.0036	546147	0.3346	-0.00465	546147	0.2993	0	5505272	0.3181	0.00975
5461537	0.3139	0.00405	54865	0.3347	-0.0045	54865	0.2985	-0.00235	553029	0.3197	0.0097
5486547	0.3142	0.00405	5511525	0.3353	-0.0045	5511525	0.2997	-0.0004	5555297	0.3199	0.0087
551156	0.3147	0.00385	5536547	0.3357	-0.00465	5536547	0.2997	-0.0005	5580325	0.319	0.009
5536575	0.3138	0.0035	556157	0.3358	-0.0045	556157	0.2994	-0.0005	5605335	0.3206	0.0109
5561603	0.3153	0.00375	5586595	0.3367	-0.0053	5586595	0.3	-0.00255	5630347	0.3213	0.0111
558662	0.3154	0.0042	5611617	0.3367	-0.0043	5611617	0.3003	-0.00045	5655372	0.3201	0.0104
5611627	0.3148	0.00365	5636647	0.337	-0.0047	5636647	0.3034	-0.00055	5680397	0.3209	0.00915
5636657	0.3156	0.0038	5661672	0.3377	-0.0044	5661672	0.3005	-0.0007	5705403	0.3198	0.00925
5661678	0.3158	0.0038	56867	0.3384	-0.00445	56867	0.3009	-0.0022	5730415	0.3209	0.0077
5686688	0.3167	0.00425	5711712	0.3385	-0.00455	5711712	0.3009	-0.00065	5755435	0.3221	0.0108
571171	0.3162	0.0034	5736722	0.3387	-0.0044	5736722	0.3009	-0.0006	578046	0.3211	0.00885
5736723	0.3172	0.0048	5761747	0.3397	-0.00455	5761747	0.3048	-0.0003	5805482	0.3225	0.01045
5761747	0.3179	0.0046	578677	0.3397	-0.00475	578677	0.302	-0.00045	5830505	0.3227	0.0076
5786773	0.3182	0.0049	5811788	0.3398	-0.0044	5811788	0.302	-0.0011	5855533	0.3223	0.01055
58118	0.3174	0.00435	5836818	0.3412	-0.00425	5836818	0.3017	-0.00135	5880557	0.3244	0.0107
5836827	0.3181	0.00425	5861828	0.3402	-0.0048	5861828	0.3021	-0.0022	5905573	0.3213	0.00945
586184	0.318	0.0045	5886855	0.3406	-0.00475	5886855	0.3024	-0.0019	5930587	0.3227	0.0082
5886848	0.3185	0.0053	5911885	0.3408	-0.0049	5911885	0.3024	-0.00125	5955598	0.3229	0.0105
5911873	0.3181	0.0038	5936908	0.3413	-0.0047	5936908	0.3027	-0.00145	5980618	0.3226	0.01075
5936898	0.3197	0.0048	--	--	--	--	--	--	6005637	0.3248	0.01155
5961918	0.3198	0.00495	--	--	--	--	--	--	6030648	0.3231	0.0102
598693	0.3194	0.0048	--	--	--	--	--	--	6055663	0.3258	0.01175
601196	0.3198	0.0041	--	--	--	--	--	--	6080695	0.3213	0.00935
--			--			--			6105722	0.3254	0.01165
--			--			--			613073	0.3266	0.0111
--									6155758	0.3256	0.01075
--									6180775	0.3245	0.01095
--									6205802	0.3243	0.0108
--									6230822	0.3264	0.0124
									6255837	0.3256	0.0114
									6280855	0.326	0.0098
									6305882	0.3269	0.0114
									63309	0.3263	0.01165
									6355925	0.326	0.0113
									6380948	0.3319	0.0119
									6405953	0.3272	0.0118
									6430972	0.3283	0.01325
									6455993	0.3277	0.01225
									6481025	0.3253	0.00795
									6506048	0.3269	0.01175
									6531065	0.3279	0.01195
									6556088	0.3265	0.01195
									6581098	0.3272	0.01155
									6606103	0.3262	0.01125
									6631118	0.3276	0.01125
									6656142	0.3278	0.01165
									6681148	0.3277	0.01145
									6706158	0.3268	0.01115
									6731177	0.3295	0.0124
									6756198	0.3266	0.0105
									6781207	0.3294	0.0122
									6806223	0.3289	0.0126
									6831247	0.3299	0.01225
									6856275	0.3288	0.0116
									6881288	0.3279	0.01215
									69063	0.33	0.0122
									6931327	0.3287	0.01215
									6956355	0.3285	0.0124
									6981385	0.3294	0.0114
									7006397	0.3285	0.0126
									7031417	0.3297	0.0091
									7056435	0.328	0.012
									7081447	0.3296	0.01335
									7106455	0.3299	0.0104
									7131483	0.3298	0.0125
									7156515	0.3306	0.013
									718154	0.3294	0.01185
									7206553	0.3295	0.01175
									7231582	0.3302	0.01265
									7256593	0.3306	0.01295
									728161	0.3294	0.0118
									7306628	0.3302	0.0114
									7331655	0.3297	0.0123
									7356668	0.3299	0.01235
									7381688	0.3307	0.01305
									7406707	0.3298	0.01295
									7431717	0.3306	0.01335
									7456737	0.3302	0.01295
									7481763	0.3316	0.01365
									7506778	0.3299	0.0129
									7531795	0.3304	0.0134
									75568	0.3311	0.01305
									758183	0.3318	0.0135
									7606852	0.3311	0.01325
									763188	0.3419	0.019
									7656902	0.3324	0.01285
									7681915	0.3318	0.0139
									7706935	0.3326	0.013
									7731953	0.3325	0.01345
									7756982	0.3312	0.0129
									7782018	0.3307	0.0101
									7807043	0.3325	0.0139
									7832072	0.3306	0.0129
									7857103	0.3342	0.01455
									7882125	0.3325	0.01335
									790714	0.3319	0.0134
									7932145	0.3318	0.01355
									7957155	0.3329	0.0145
									7982163	0.3322	0.0126
									8007188	0.332	0.0137
									8032203	0.3321	0.0134
									8057213	0.3331	0.01455
									8082225	0.3316	0.01335
									8107248	0.3336	0.01415
									8132265	0.3313	0.0135
									8157295	0.3336	0.0143
									8182318	0.3312	0.01385
									820734	0.3331	0.015
									8232365	0.3314	0.01335
									8257378	0.3323	0.01375
									828239	0.3316	0.01415
									8307418	0.3338	0.0149
									8332438	0.332	0.01425
									8357463	0.3319	0.0134
									838248	0.3316	0.01405
									84075	0.3315	0.0138
									843252	0.3335	0.01545
									845755	0.3318	0.0127
									8482557	0.3322	0.0145
									8507587	0.3334	0.0146
									8532597	0.332	0.0139
									8557615	0.3318	0.01455
									8582645	0.3339	0.01525
									8607658	0.3327	0.01435
									8632682	0.3322	0.01445
									8657697	0.3332	0.0149
									8682712	0.3329	0.01505
									8707723	0.3318	0.0138
									873273	0.3328	0.01495
									8757755	0.3349	0.0155
									8782787	0.3322	0.0154
									8807795	0.332	0.0146
									8832802	0.3321	0.0146
									8857822	0.3317	0.01375
									8882852	0.3312	0.0148
									8907868	0.3363	0.01675
									8932892	0.3326	0.01435
									8957922	0.3324	0.01505
									898295	0.3318	0.0148
									900796	0.3332	0.0156
									9032982	0.3307	0.01415
									9057993	0.3332	0.01565
									9083017	0.3331	0.0152
									9108037	0.3352	0.01675
									9133042	0.3322	0.0155
									9158055	0.3315	0.01525
									9183067	0.3325	0.0159
									9208095	0.3327	0.01555
									9233108	0.3338	0.0159
									9258125	0.3321	0.0149
									9283143	0.3325	0.01555
									9308153	0.331	0.0145
									9333185	0.332	0.0158
									9358213	0.3328	0.01565
									938323	0.3331	0.01595
									9408237	0.3344	0.0166
									943325	0.3328	0.01585
									9458258	0.3341	0.0167
									9483282	0.3321	0.0158
									9508313	0.3329	0.0158
									9533335	0.3324	0.0162
									9558355	0.3324	0.0162
									9583372	0.3329	0.0135
									960839	0.3324	0.01575
									9633408	0.3314	0.0155
									965843	0.3321	0.0165
									9683442	0.3316	0.01565
									9708458	0.3315	0.0164
									9733473	0.332	0.01575
									9758483	0.3307	0.01615
									9783503	0.3321	0.01605
									9808535	0.3325	0.01655
									--	--	--
									--	--	--
									--	--	--
									--	--	--
									--	--	--
									--	--	--
