# Supplementary material for: Photoactivated Enzymatic Reaction Network Enables Spatiotemporal Programming of Thiol/Disulfide Redox Systems
Source: Angew Chem Int Ed Engl. 2025 May 5;64(25):e202503822. doi: 10.1002/anie.202503822 (PMC12171324; doi:10.1002/anie.202503822)
Supplement: Supplementary file 5 — Supplementary Information [file ANIE-64-e202503822-s001.zip › Research Data/Supporting Information/Figure S9/Figure S9i.xlsx]

## Sheet: Sheet1
Figure S9 i
0 day			2 day			4 day			6 day
X	Y	Error Bar	X	Y	Error Bar	X	Y	Error Bar	X	Y	Error Bar
0	0	-0.03775	0	0	0.10215	0	0	-0.0632	0	0	-0.01475
30009	0.1375	-0.0447	30017	0.1032	0.1028	30015	0.0743	-0.0595	30006	0.072	-0.01535
60026	0.1689	-0.02955	60021	0.1808	0.1102	60.02	0.1467	-0.06875	60018	0.1376	-0.01485
90028	0.2152	-0.036	90036	0.2511	0.1088	90027	0.2086	-0.06995	90035	0.1957	-0.01455
120038	0.2561	-0.03545	120039	0.3242	0.11545	120038	0.2507	-0.08175	120046	0.2454	-0.0112
150056	0.2838	-0.0352	150045	0.3584	0.10775	150046	0.2886	-0.09005	150057	0.2921	-0.01365
180067	0.292	-0.0297	180052	0.3962	0.10155	180063	0.3337	-0.088	180059	0.3328	-0.0128
210.07	0.3013	-0.0223	210069	0.4292	0.0994	210077	0.3608	-0.1009	210064	0.3696	-0.01145
240.08	0.3148	-0.0179	240083	0.4622	0.09115	240081	0.3891	-0.0988	240.08	0.4027	-0.0111
270.09	0.3338	-0.02035	270093	0.4916	0.08715	270093	0.4175	-0.1008	270084	0.4313	-0.009
300102	0.3298	-0.02045	300.1	0.516	0.08845	300108	0.4388	-0.10995	300.09	0.4572	-0.00795
330117	0.3399	-0.02395	330117	0.5289	0.0785	330121	0.4554	-0.10505	330099	0.4807	-0.0046
360128	0.3368	-0.02345	360123	0.5533	0.07135	360124	0.4757	-0.1063	360109	0.5025	-0.00615
390146	0.3466	-0.02245	390135	0.5755	0.0746	390137	0.4905	-0.10535	390119	0.5212	-0.00495
420155	0.3449	-0.02175	420151	0.5846	0.06225	420144	0.5047	-0.1112	420.13	0.5394	-0.00375
450.17	0.3517	-0.02645	450165	0.5932	0.0618	450.15	0.5142	-0.1177	450.14	0.5541	0.00475
480177	0.3482	-0.0209	480.18	0.6031	0.0611	480167	0.5242	-0.1186	480156	0.569	-0.0018
510189	0.3525	-0.0224	510197	0.613	0.0561	510182	0.5368	-0.12885	510173	0.5824	-0.001
540.2	0.3494	-0.0209	540208	0.6221	0.0542	540189	0.5476	-0.1151	540175	0.5937	0.00015
570206	0.3538	-0.0223	570222	0.643	0.05585	570192	0.5558	-0.12205	570183	0.6056	0.0007
