# Supplementary material for: Photoactivated Enzymatic Reaction Network Enables Spatiotemporal Programming of Thiol/Disulfide Redox Systems
Source: Angew Chem Int Ed Engl. 2025 May 5;64(25):e202503822. doi: 10.1002/anie.202503822 (PMC12171324; doi:10.1002/anie.202503822)
Supplement: Supplementary file 5 — Supplementary Information [file ANIE-64-e202503822-s001.zip › Research Data/Supporting Information/Figure S9/Figure S9b.xlsx]

## Sheet: Sheet1
Figure S9a
Day 0			Day 2			Day 4			Day 6
X	Y	Error Bar	X	Y	Error Bar	X	Y	Error Bar	X	Y	Error Bar
0	0	0	0	0	0	0	0	0	0	0	0
30004	0.09411	-0.01435	30013	0.14685	-0.0377	30012	0.2449	0.02335	30013	0.37003	-0.00235
60009	0.27394	-0.0486	60.02	0.33429	-0.0081	60016	0.4956	0.12305	60027	0.54683	-0.0283
90017	0.26353	-0.1303	90035	0.42454	-0.01915	90023	0.5772	0.10865	90043	0.7072	-0.0292
120027	0.37008	-0.0899	120039	0.51579	-0.01125	120031	0.6003	0.101	120056	0.78166	-0.0211
150.05	0.50241	-0.06685	150044	0.53641	-0.016	150037	0.6461	0.09645	150069	0.7047	-0.0442
180054	0.57074	-0.0504	180049	0.55093	-0.0178	180049	0.693	0.1067	180084	0.71094	-0.03295
210063	0.60655	-0.06685	210058	0.56149	-0.0157	210059	0.7071	0.10475	210103	0.71115	-0.0356
240051	0.63119	-0.086	240069	0.56776	-0.0144	240071	0.7237	0.10655	240115	0.71323	-0.03175
270056	0.6477	-0.0955	270082	0.56991	-0.01395	270091	0.7328	0.107	270122	0.71261	-0.02805
300072	0.66091	-0.1006	300.09	0.57255	-0.0142	300102	0.7319	0.1065	300126	0.71573	-0.02235
330089	0.67577	-0.1028	330104	0.57271	-0.01375	330113	0.7282	0.1036	330144	0.71594	-0.0206
360094	0.68999	-0.1022	360121	0.57321	-0.01415	360122	0.7256	0.10235	360151	0.71864	-0.0201
390098	0.69952	-0.1025	390137	0.57205	-0.01455	390125	0.7292	0.10455	390154	0.71864	-0.0212
420105	0.70282	-0.1055	420144	0.57106	-0.0152	420137	0.7266	0.1038	420166	0.71864	-0.02205
450116	0.70485	-0.1067	450152	0.56991	-0.0155	450147	0.7279	0.10495	450183	0.71781	-0.02275
480129	0.70587	-0.10655	480169	0.56694	-0.0162	480152	0.7277	0.1048	480197	0.71718	-0.0233
510132	0.70472	-0.1067	510177	0.56347	-0.017	510165	0.7238	0.10275	510215	0.71614	-0.02295
540136	0.70358	-0.10785	540186	0.55951	-0.0176	540.17	0.72	0.10125	540226	0.71427	-0.02345
570148	0.70218	-0.10785	570192	0.55539	-0.0179	570173	0.7144	0.0989	570234	0.71219	-0.0226
600162	0.70002	-0.10745	600199	0.55044	-0.01835	600.18			600238	0.71198	-0.02225
