# Supplementary material for: Photoactivated Enzymatic Reaction Network Enables Spatiotemporal Programming of Thiol/Disulfide Redox Systems
Source: Angew Chem Int Ed Engl. 2025 May 5;64(25):e202503822. doi: 10.1002/anie.202503822 (PMC12171324; doi:10.1002/anie.202503822)
Supplement: Supplementary file 5 — Supplementary Information [file ANIE-64-e202503822-s001.zip › Research Data/Supporting Information/Figure S9/Figure S9c.xlsx]

## Sheet: Sheet1
Figure S9c
	No DEACM		DEACM
X	Y	Error Bar	Y	Error Bar
0	0	0.0191	0	-0.00515
30017	-0.0012	0.0216	0.0272	-0.01175
60031	-0.0008	-0.00165	0.0234	-0.0209
90041	0.0377	-0.00675	0.0237	-0.02905
120051	0.0755	0.0127	0.0398	-0.0255
150063	0.0916	0.0221	0.058	-0.02355
180075	0.0983	0.02415	0.0752	-0.02025
210077	0.1173	0.0247	0.0957	-0.01655
240087	0.1403	0.026	0.1081	-0.01675
270096	0.1556	0.02765	0.1194	-0.0201
300104	0.1709	0.02645	0.1316	-0.01765
330106	0.1849	0.0259	0.1475	-0.0148
360117	0.1978	0.025	0.1571	-0.0152
390134	0.2122	0.0241	0.1659	-0.01935
420147	0.2211	0.02145	0.1765	-0.01675
450.15	0.2379	0.0228	0.1985	-0.0108
480169	0.2559	0.02505	0.1964	-0.0164
510184	0.2572	0.019	0.2059	-0.0166
540202	0.2654	0.01665	0.2172	-0.0148
570212	0.2751	0.01585	0.2278	-0.01385
600229	0.2852	0.01555	0.2327	-0.01535
630243	0.2932	0.0146	0.2423	-0.02025
660247	0.2993	0.0123	0.2458	-0.0158
690252	0.3069	0.0115	0.2514	-0.01595
720265	0.3137	0.01015	0.2571	-0.0162
750277	0.3213	0.00965	0.2662	-0.0141
780282	0.3284	0.0091	0.2687	-0.01535
810.29	0.3429	0.01265	0.2732	-0.01565
840297	0.3426	0.00875	0.2787	-0.01435
870.3	0.3471	0.0076	0.2823	-0.01615
900316	0.3524	0.0071	0.2864	-0.0146
930329	0.357	0.0061	0.2907	-0.01425
960335	0.3624	0.00575	0.2965	-0.0128
990345	0.3675	0.00555	0.3002	-0.01385
1020355	0.3726	0.0052	0.3037	-0.01355
1050371	0.3776	0.005	0.3054	-0.0132
1080388	0.3822	0.0048	0.3097	-0.01155
1110402	0.3864	0.0043	0.3096	-0.0129
1140416	0.3908	0.0041	0.313	-0.01175
1170432	0.3952	0.0039	0.3147	-0.0121
1200434	0.3992	0.00365	0.3165	-0.01455
1230445	0.4033	0.0035	0.3187	-0.01235
1260462	0.4071	0.00325	0.3202	-0.01565
1290474	0.4108	0.0031	0.3216	-0.0119
1320479	0.4144	0.00295	0.3243	-0.0111
1350489	0.4179	0.0027	0.3277	-0.01015
1380506	0.4212	0.00265	0.3258	-0.0118
1410518	0.4245	0.0024	0.327	-0.0127
1440528	0.4277	0.00235	0.3281	-0.0109
1470543	0.4309	0.00215	0.3297	-0.0101
1500557	0.4337	0.002	0.3311	-0.00945
1530565	0.4368	0.00195	0.332	-0.0089
1560571	0.4394	0.00165	0.333	-0.00845
1590581	0.442	0.0015	0.3335	-0.00835
1620584	0.4447	0.0014	0.3346	-0.00895
1650593	0.4473	0.00135	0.3358	-0.00695
1680607	0.4495	0.0011	0.3368	-0.00735
1710623	0.4519	0.00105	0.3374	-0.0066
1740635	0.4538	0.00075	0.3374	-0.0066
1770641	0.4562	0.00085	0.3448	-0.0041
1800651	0.4584	0.0008	0.3392	-0.00615
1830663	0.4602	0.00065	0.3396	-0.0076
1860671	0.462	0.00025	0.3449	-0.00295
1890684	0.4642	0.00045	0.3403	-0.00525
1920691	0.4659	0.0003	0.3414	-0.00465
1950706	0.4677	0.0002	0.3417	-0.00435
1980722	0.4692	5e-05	0.3418	-0.0048
2010733	0.4709	0	0.3416	-0.0046
2040.75	0.4724	0	0.3417	-0.0045
2070764	0.4737	-0.00015	0.3418	-0.00435
2100781	0.4751	-0.0003	0.3422	-0.00405
2130801	0.4766	-0.00025	0.3432	-0.00355
2160819	0.4782	-0.00035	0.3425	-0.00355
2190835	0.4792	-0.0006	0.3425	-0.0037
2220853	0.48	-0.0007	0.343	-0.00275
2250862	0.4813	-0.0007	0.3434	-0.003
2280878	0.4823	-0.00085	0.343	-0.005
2310892	0.4834	-0.00095	0.343	-0.0037
2340914	0.4844	-0.00105	0.3427	-0.0026
2370.93	0.485	-0.00125	0.3432	-0.00195
2400947	0.4861	-0.0022	0.3446	-0.00115
2430953	0.487	-0.0022	0.3452	-0.0008
2460965	0.4878	-0.0022	0.3432	-0.00245
2490969	0.4885	-0.0022	0.3425	-0.0029
2520984	0.4892	-0.00225	0.3423	-0.0028
2550991	0.4896	-0.0024	0.3424	-0.0037
2581003	0.4906	-0.0022	0.3425	-0.0035
2611.01	0.491	-0.0023	0.3421	-0.00395
2641015	0.4919	-0.0023	0.3419	-0.00335
2671026	0.4921	-0.0024	0.3412	-0.00315
2701035	0.4926	-0.00245	0.341	-0.00255
2731053	0.493	-0.00265	0.3421	-0.0031
2761061	0.4934	-0.00265	0.3427	-0.0017
2791076	0.4938	-0.0026	0.3427	-0.00125
2821087	0.4938	-0.0028	0.3414	-0.0018
2851103	0.4943	-0.00275	0.3399	-0.00245
2881123	0.4946	-0.0028	0.339	-0.00255
2911.13	0.4942	-0.0032	0.3385	-0.00235
2941143	0.4946	-0.00315	0.3385	-0.0019
2971151	0.4948	-0.00315	0.3377	-0.0018
3001161	0.4946	-0.0033	0.3374	-0.00185
3031178	0.4945	-0.00335	0.3369	-0.00145
3061193	0.4945	-0.0037	0.3369	-0.00115
3091202	0.4945	-0.0035	0.3364	-0.00105
3121215	0.4944	-0.0036	0.3367	-0.0005
3151227	0.4941	-0.0037	0.3368	-5e-05
3181245	0.4939	-0.0037	0.3374	0.00085
3211258	0.4937	-0.00375	0.3383	0.0012
3241262	0.4932	-0.004	0.3392	0.00205
3271273	0.4929	-0.004	0.3401	0.00275
3301276	0.4927	-0.00385	0.3395	0.00285
3331287	0.4922	-0.00405	0.3399	0.00295
3361297	0.4918	-0.00415	0.3394	0.0032
3391311	0.4913	-0.00425	0.3387	0.0033
3421327	0.4908	-0.0044	0.3384	0.00365
3451339	0.4904	-0.0044	0.3373	0.0031
3481342	0.4896	-0.00455	0.3364	0.0033
3511356	0.4891	-0.00455	0.3347	0.0029
3541367	0.4886	-0.00455	0.3334	0.00265
3571.38	0.4877	-0.00485	0.3319	0.0022
3601392	0.4872	-0.00485	0.331	0.00235
3631398	0.4864	-0.00475	0.3298	0.0021
3661.4	0.4854	-0.0049	0.3287	0.00215
3691406	0.4848	-0.0049	0.3276	0.0017
3721429	0.4841	-0.005	0.3266	0.00195
3751443	0.4829	-0.0052	0.3254	0.0018
3781455	0.4821	-0.00525	0.3241	0.0016
3811.46	0.4811	-0.0054	0.3234	0.0017
3841472	0.4805	-0.00535	0.3226	0.0017
3871483	0.4792	-0.0056	0.3221	0.0019
3901495	0.4784	-0.0055	0.3217	0.002
3931.51	0.4774	-0.0056	0.3207	0.00215
3961524	0.4763	-0.0056	0.3198	0.00215
3991529	0.4755	-0.0057	0.3194	0.00225
4021544	0.4748	-0.0055	0.3182	0.0019
4051552	0.4734	-0.00565	0.3178	0.00235
4081557	0.4726	-0.0055	0.3169	0.00225
4111566	0.4715	-0.00555	0.3162	0.00255
4141572	0.4699	-0.0058	0.3155	0.0027
4171579	0.469	-0.0059	0.3148	0.0027
4201583	0.4678	-0.00605	0.3145	0.00285
4231595	0.4669	-0.0059	0.3138	0.0031
4261593	0.4656	-0.006	0.3128	0.003
4291598	0.4642	-0.0061	0.3118	0.0031
4321608	0.4629	-0.0062	0.3115	0.00335
4351613	0.4621	-0.0061	0.3108	0.00355
4381619	0.4607	-0.0061	0.3102	0.00365
4411635	0.4591	-0.00635	0.309	0.00365
4441641	0.4582	-0.00615	0.3086	0.00365
4471645	0.4569	-0.0062	0.3077	0.00355
4501655	0.4557	-0.00645	0.3075	0.004
4531677	0.4542	-0.0063	0.3061	0.0037
4561686	0.453	-0.0064	0.3055	0.00405
4591703	0.4516	-0.00645	0.3049	0.00375
4621712	0.4504	-0.0064	0.3041	0.004
4651719	0.4491	-0.0065	0.3033	0.0041
4681725	0.4477	-0.00655	0.3025	0.0041
4711737	0.4463	-0.00655	0.3015	0.00405
4741753	0.4449	-0.00665	0.3008	0.0041
4771768	0.4435	-0.0067	0.3006	0.0045
4801779	0.4422	-0.0066	0.2995	0.00445
4831802	0.4412	-0.0066	0.2988	0.0043
4861816	0.4395	-0.00675	0.2978	0.0043
4891828	0.4384	-0.00665	0.2975	0.00455
4921838	0.4368	-0.0071	0.2963	0.0044
4951849	0.4354	-0.0069	0.2957	0.00445
4981866	0.434	-0.00685	0.2947	0.0044
5011882	0.4327	-0.0068	0.2941	0.00445
5041892	0.4316	-0.0067	0.2931	0.00425
5071908	0.43	-0.00685	0.2927	0.0044
5101911	0.4287	-0.0068	0.2919	0.00435
5131926	0.4272	-0.00685	0.2911	0.00425
5161937	0.426	-0.0068	0.2903	0.00425
5191948	0.4246	-0.00695	0.2893	0.00405
5221.96	0.4234	-0.00685	0.2886	0.004
5251971	0.4219	-0.00695	0.2879	0.0039
5281989	0.4204	-0.00695	0.2874	0.00415
5311997	0.419	-0.00705	0.2864	0.00425
5342002	0.4178	-0.00695	0.2857	0.0041
5372013	0.4164	-0.007	0.2851	0.00435
5402016	0.4149	-0.0071	0.2843	0.0043
5432025	0.4136	-0.00705	0.2835	0.00435
5462.04	0.412	-0.0071	0.2826	0.00425
5492051	0.411	-0.00705	0.282	0.0043
5522065	0.4096	-0.0071	0.281	0.00425
	--	--	--	--
	--	--	--	--
	--	--	--	--
	--	--	--	--
Execution of 'Lea_Aritra_Cox_Enzyme_testing' was interrupted by the user.	--	--	--	--
