# Supplementary material for: Photoactivated Enzymatic Reaction Network Enables Spatiotemporal Programming of Thiol/Disulfide Redox Systems
Source: Angew Chem Int Ed Engl. 2025 May 5;64(25):e202503822. doi: 10.1002/anie.202503822 (PMC12171324; doi:10.1002/anie.202503822)
Supplement: Supplementary file 5 — Supplementary Information [file ANIE-64-e202503822-s001.zip › Research Data/Main Text/Figure 2b/Figure 2c.xlsx]

## Sheet: Sheet1
Figure 2c
0.75 mM Choline					0.85 mM Choline						1 mM Choline
	Thiol		Disulfide			Thiol			Disulfide			Thiol		Disulfide
X	Y	Error bar	Y	Error bar	X	Y	Error bar	X	Y	Error bar	X	Y	Error bar	Y	Error bar
0	89.36	0.685	10.64	0.685	0	95.01	-5325	0	4.99	5325	0	89.92	0.675	10.08	-0.675
2	6.97	-0.915	93.03	-0.915	2	11.53	-2805	2	88.47	2805	2	4.46	0	95.54	0
6	10.62	0.29	89.38	0.29	6	8.88	-2295	6	91.12	2295	4	3.38	0.81	96.62	-0.81
7	21.3	-4045	78.7	-4045	10	18.58	0.6	10	81.42	-0.6	12	8.25	1.04	91.75	-1.04
8	35.72	-2.53	64.28	-2.63	12	28.37	-0.625	12	71.63	0.625	14	15.37	-1.98	84.63	1.98
9	60.38	-8.42	39.62	-8.42	13	44.94	-2335	13	55.06	2335	18	39.12	1645	60.88	-1645
10	81.42	1.89	18.58	1.89	14	68.47	-5.07	14	31.53	5.07	19	49.72	-0.3	50.28	0.15
11	86.44	0.28	13.56	0.78	15	84.45	-4095	15	15.55	4095	20	63.08	-0.615	36.92	0.615
12	88.02	0.215	11.98	0.31	16	88.9	-2615	16	11.1	2615	21	75.51	0.74	24.49	-0.74
13	89.04	1.64	10.96	0.05	17	89.4	-2325	17	10.6	2325	22	84.78	-2.96	15.22	2.96
											23	86.37	-1.17	13.63	1.17
											24	87.9	-1.65	12.1	0.825
