# Supplementary material for: Photoactivated Enzymatic Reaction Network Enables Spatiotemporal Programming of Thiol/Disulfide Redox Systems
Source: Angew Chem Int Ed Engl. 2025 May 5;64(25):e202503822. doi: 10.1002/anie.202503822 (PMC12171324; doi:10.1002/anie.202503822)
Supplement: Supplementary file 5 — Supplementary Information [file ANIE-64-e202503822-s001.zip › Research Data/Main Text/Figure 2b/Figure 2b.xlsx]

## Sheet: Sheet1
Figure 2b
0 Hour		2 hour		8 hour		10 hour		12 hour
X	Y	X	Y	X	Y	X	Y	X	Y
0	0	0	0	0	0	0	0	0	0
0.00333	-9.9e-05	0.00333	1.3e-05	0.00333	4.7e-05	0.00333	7.3e-05	0.00333	-2.5e-05
0.00667	-0.000594	0.00667	0.000156	0.00667	0.000421	0.00667	0.00044	0.00667	-0.000229
0.01	-0.00156	0.01	0.000786	0.01	0.00175	0.01	0.00116	0.01	-0.000871
0.01333	-0.0024	0.01333	0.0022	0.01333	0.00467	0.01333	0.00178	0.01333	-0.002
0.01667	-0.00241	0.01667	0.00394	0.01667	0.00944	0.01667	0.00166	0.01667	-0.00338
0.02	-0.00146	0.02	0.0051	0.02	0.0159	0.02	0.000458	0.02	-0.00474
0.02333	0.000125	0.02333	0.0055	0.02333	0.02358	0.02333	-0.00182	0.02333	-0.00583
0.02667	0.00154	0.02667	0.00579	0.02667	0.03187	0.02667	-0.00453	0.02667	-0.00616
0.03	0.00179	0.03	0.00647	0.03	0.04034	0.03	-0.00662	0.03	-0.00505
0.03333	0.000586	0.03333	0.00763	0.03333	0.04909	0.03333	-0.00748	0.03333	-0.00225
0.03667	-0.00157	0.03667	0.00912	0.03667	0.05869	0.03667	-0.00726	0.03667	0.00147
0.04	-0.00396	0.04	0.0107	0.04	0.0695	0.04	-0.0063	0.04	0.00444
0.04333	-0.00592	0.04333	0.01202	0.04333	0.08143	0.04333	-0.0048	0.04333	0.0053
0.04667	-0.00683	0.04667	0.01294	0.04667	0.09426	0.04667	-0.00328	0.04667	0.00391
0.05	-0.00654	0.05	0.01365	0.05	0.10769	0.05	-0.00237	0.05	0.00117
0.05333	-0.00548	0.05333	0.0143	0.05333	0.12155	0.05333	-0.00221	0.05333	-0.00186
0.05667	-0.00459	0.05667	0.01456	0.05667	0.13642	0.05667	-0.00256	0.05667	-0.0046
0.06	-0.00455	0.06	0.01399	0.06	0.15378	0.06	-0.00341	0.06	-0.00674
0.06333	-0.00544	0.06333	0.01286	0.06333	0.17516	0.06333	-0.00516	0.06333	-0.00812
0.06667	-0.00711	0.06667	0.01185	0.06667	0.20112	0.06667	-0.00808	0.06667	-0.00908
0.07	-0.00907	0.07	0.01133	0.07	0.23116	0.07	-0.01166	0.07	-0.01039
0.07333	-0.01051	0.07333	0.01112	0.07333	0.26483	0.07333	-0.01475	0.07333	-0.01216
0.07667	-0.01108	0.07667	0.01114	0.07667	0.30235	0.07667	-0.01646	0.07667	-0.01374
0.08	-0.01096	0.08	0.0116	0.08	0.34392	0.08	-0.01658	0.08	-0.01477
0.08333	-0.01052	0.08333	0.01245	0.08333	0.38927	0.08333	-0.01564	0.08333	-0.01535
0.08667	-0.01	0.08667	0.01324	0.08667	0.4383	0.08667	-0.01459	0.08667	-0.01547
0.09	-0.00976	0.09	0.01347	0.09	0.49181	0.09	-0.01416	0.09	-0.0151
0.09333	-0.01036	0.09333	0.01301	0.09333	0.55105	0.09333	-0.01456	0.09333	-0.0149
0.09667	-0.01222	0.09667	0.01225	0.09667	0.61653	0.09667	-0.01577	0.09667	-0.01585
0.1	-0.01502	0.1	0.01198	0.1	0.68784	0.1	-0.01755	0.1	-0.01819
0.10333	-0.01789	0.10333	0.01246	0.10333	0.76431	0.10333	-0.01933	0.10333	-0.02127
0.10667	-0.01995	0.10667	0.01313	0.10667	0.84552	0.10667	-0.02059	0.10667	-0.02439
0.11	-0.0208	0.11	0.01362	0.11	0.93117	0.11	-0.02139	0.11	-0.02746
0.11333	-0.02083	0.11333	0.01439	0.11333	102071	0.11333	-0.02231	0.11333	-0.03055
0.11667	-0.02087	0.11667	0.01616	0.11667	11131	0.11667	-0.02377	0.11667	-0.03351
0.12	-0.02138	0.12	0.01919	0.12	120708	0.12	-0.02581	0.12	-0.03614
0.12333	-0.02232	0.12333	0.02331	0.12333	13017	0.12333	-0.02803	0.12333	-0.03832
0.12667	-0.02343	0.12667	0.02807	0.12667	139636	0.12667	-0.02959	0.12667	-0.03992
0.13	-0.02448	0.13	0.0327	0.13	149042	0.13	-0.02987	0.13	-0.04076
0.13333	-0.02567	0.13333	0.03647	0.13333	158334	0.13333	-0.02904	0.13333	-0.04046
0.13667	-0.02758	0.13667	0.03903	0.13667	167462	0.13667	-0.0281	0.13667	-0.03863
0.14	-0.03034	0.14	0.04019	0.14	176342	0.14	-0.02815	0.14	-0.03525
0.14333	-0.03311	0.14333	0.04031	0.14333	18481	0.14333	-0.02951	0.14333	-0.03095
0.14667	-0.0347	0.14667	0.04083	0.14667	192652	0.14667	-0.03144	0.14667	-0.02685
0.15	-0.03486	0.15	0.04342	0.15	199654	0.15	-0.03283	0.15	-0.02407
0.15333	-0.03449	0.15333	0.04867	0.15333	205672	0.15333	-0.03304	0.15333	-0.02315
0.15667	-0.03477	0.15667	0.05583	0.15667	210663	0.15667	-0.03213	0.15667	-0.02419
0.16	-0.03622	0.16	0.06341	0.16	214589	0.16	-0.0306	0.16	-0.02712
0.16333	-0.03812	0.16333	0.07057	0.16333	217309	0.16333	-0.02913	0.16333	-0.03144
0.16667	-0.039	0.16667	0.07828	0.16667	218624	0.16667	-0.02819	0.16667	-0.03616
0.17	-0.03797	0.17	0.08798	0.17	218417	0.17	-0.02793	0.17	-0.04033
0.17333	-0.03555	0.17333	0.09917	0.17333	216698	0.17333	-0.02819	0.17333	-0.04314
0.17667	-0.03288	0.17667	0.10986	0.17667	21356	0.17667	-0.02854	0.17667	-0.04405
0.18	-0.03044	0.18	0.11865	0.18	209101	0.18	-0.02884	0.18	-0.04362
0.18333	-0.02806	0.18333	0.12515	0.18333	203423	0.18333	-0.02955	0.18333	-0.04301
0.18667	-0.02541	0.18667	0.12943	0.18667	196625	0.18667	-0.03117	0.18667	-0.04273
0.19	-0.02255	0.19	0.13193	0.19	188765	0.19	-0.0334	0.19	-0.04221
0.19333	-0.02013	0.19333	0.13365	0.19333	179906	0.19333	-0.03529	0.19333	-0.04078
0.19667	-0.01895	0.19667	0.13601	0.19667	170188	0.19667	-0.0361	0.19667	-0.03826
0.2	-0.01925	0.2	0.14007	0.2	159801	0.2	-0.03573	0.2	-0.03498
0.20333	-0.02063	0.20333	0.14587	0.20333	148932	0.20333	-0.03445	0.20333	-0.0317
0.20667	-0.02253	0.20667	0.15249	0.20667	137741	0.20667	-0.03283	0.20667	-0.02964
0.21	-0.02458	0.21	0.15927	0.21	126372	0.21	-0.03182	0.21	-0.02996
0.21333	-0.02663	0.21333	0.16662	0.21333	114959	0.21333	-0.03228	0.21333	-0.03304
0.21667	-0.02852	0.21667	0.17534	0.21667	103628	0.21667	-0.03438	0.21667	-0.03814
0.22	-0.03018	0.22	0.18566	0.22	0.9256	0.22	-0.03756	0.22	-0.0438
0.22333	-0.03171	0.22333	0.19739	0.22333	0.81988	0.22333	-0.04087	0.22333	-0.04853
0.22667	-0.03284	0.22667	0.21018	0.22667	0.72104	0.22667	-0.04349	0.22667	-0.05146
0.23	-0.03313	0.23	0.22349	0.23	0.62956	0.23	-0.04531	0.23	-0.05245
0.23333	-0.03275	0.23333	0.23683	0.23333	0.54466	0.23333	-0.0468	0.23333	-0.05182
0.23667	-0.03255	0.23667	0.25025	0.23667	0.46553	0.23667	-0.04802	0.23667	-0.05011
0.24	-0.03327	0.24	0.26431	0.24	0.39171	0.24	-0.04852	0.24	-0.04818
0.24333	-0.0349	0.24333	0.27939	0.24333	0.32304	0.24333	-0.04803	0.24333	-0.04699
0.24667	-0.03676	0.24667	0.29513	0.24667	0.25955	0.24667	-0.04676	0.24667	-0.04717
0.25	-0.038	0.25	0.31097	0.25	0.20142	0.25	-0.04525	0.25	-0.04878
0.25333	-0.03825	0.25333	0.32689	0.25333	0.14834	0.25333	-0.04403	0.25333	-0.05128
0.25667	-0.03784	0.25667	0.34326	0.25667	0.09955	0.25667	-0.04354	0.25667	-0.05362
0.26	-0.03732	0.26	0.36031	0.26	0.05449	0.26	-0.04406	0.26	-0.05466
0.26333	-0.03725	0.26333	0.37798	0.26333	0.01323	0.26333	-0.04548	0.26333	-0.05391
0.26667	-0.03802	0.26667	0.39579	0.26667	-0.02395	0.26667	-0.04721	0.26667	-0.052
0.27	-0.03929	0.27	0.41307	0.27	-0.05724	0.27	-0.04865	0.27	-0.04972
0.27333	-0.04029	0.27333	0.42953	0.27333	-0.08736	0.27333	-0.04974	0.27333	-0.04734
0.27667	-0.04062	0.27667	0.44539	0.27667	-0.1149	0.27667	-0.05112	0.27667	-0.04523
0.28	-0.04071	0.28	0.46121	0.28	-0.13964	0.28	-0.05379	0.28	-0.04439
0.28333	-0.04119	0.28333	0.47759	0.28333	-0.16076	0.28333	-0.05803	0.28333	-0.0454
0.28667	-0.0422	0.28667	0.49455	0.28667	-0.17807	0.28667	-0.0627	0.28667	-0.04771
0.29	-0.04346	0.29	0.51147	0.29	-0.19282	0.29	-0.06613	0.29	-0.05039
0.29333	-0.04468	0.29333	0.52787	0.29333	-0.2068	0.29333	-0.06722	0.29333	-0.05296
0.29667	-0.04589	0.29667	0.54375	0.29667	-0.22068	0.29667	-0.06563	0.29667	-0.05532
0.3	-0.04715	0.3	0.55912	0.3	-0.23375	0.3	-0.06172	0.3	-0.05738
0.30333	-0.04826	0.30333	0.57386	0.30333	-0.24505	0.30333	-0.05682	0.30333	-0.059
0.30667	-0.04909	0.30667	0.58812	0.30667	-0.25438	0.30667	-0.05304	0.30667	-0.06006
0.31	-0.05009	0.31	0.60194	0.31	-0.26216	0.31	-0.05191	0.31	-0.06028
0.31333	-0.05165	0.31333	0.61486	0.31333	-0.26867	0.31333	-0.05322	0.31333	-0.0596
0.31667	-0.05355	0.31667	0.62663	0.31667	-0.27373	0.31667	-0.05545	0.31667	-0.05855
0.32	-0.05511	0.32	0.63794	0.32	-0.27728	0.32	-0.05744	0.32	-0.05805
0.32333	-0.05579	0.32333	0.65014	0.32333	-0.27999	0.32333	-0.05882	0.32333	-0.05862
0.32667	-0.05548	0.32667	0.6642	0.32667	-0.28246	0.32667	-0.05949	0.32667	-0.05983
0.33	-0.05453	0.33	0.67994	0.33	-0.28433	0.33	-0.0595	0.33	-0.06054
0.33333	-0.05358	0.33333	0.6966	0.33333	-0.28465	0.33333	-0.05944	0.33333	-0.05984
0.33667	-0.05309	0.33667	0.7138	0.33667	-0.28289	0.33667	-0.06	0.33667	-0.05791
0.34	-0.05293	0.34	0.73127	0.34	-0.27901	0.34	-0.06122	0.34	-0.05622
0.34333	-0.05264	0.34333	0.7486	0.34333	-0.27298	0.34333	-0.06264	0.34333	-0.0563
0.34667	-0.05198	0.34667	0.76582	0.34667	-0.26481	0.34667	-0.06403	0.34667	-0.05831
0.35	-0.05127	0.35	0.78392	0.35	-0.25483	0.35	-0.06539	0.35	-0.0613
0.35333	-0.05134	0.35333	0.80395	0.35333	-0.24353	0.35333	-0.06642	0.35333	-0.06434
0.35667	-0.05293	0.35667	0.82617	0.35667	-0.23145	0.35667	-0.0666	0.35667	-0.06689
0.36	-0.05568	0.36	0.85021	0.36	-0.21933	0.36	-0.06584	0.36	-0.06864
0.36333	-0.05829	0.36333	0.87523	0.36333	-0.20743	0.36333	-0.06499	0.36333	-0.06927
0.36667	-0.05962	0.36667	0.89981	0.36667	-0.19494	0.36667	-0.06514	0.36667	-0.06848
0.37	-0.05973	0.37	0.92268	0.37	-0.18077	0.37	-0.06675	0.37	-0.06667
0.37333	-0.0597	0.37333	0.94389	0.37333	-0.16445	0.37333	-0.06927	0.37333	-0.06496
0.37667	-0.06057	0.37667	0.96463	0.37667	-0.14576	0.37667	-0.07159	0.37667	-0.0642
0.38	-0.06234	0.38	0.98626	0.38	-0.12411	0.38	-0.07291	0.38	-0.06473
0.38333	-0.06418	0.38333	100958	0.38333	-0.0989	0.38333	-0.07355	0.38333	-0.06644
0.38667	-0.06553	0.38667	103466	0.38667	-0.07053	0.38667	-0.0745	0.38667	-0.06874
0.39	-0.06675	0.39	106123	0.39	-0.04042	0.39	-0.07629	0.39	-0.07084
0.39333	-0.06871	0.39333	108875	0.39333	-0.01013	0.39333	-0.07879	0.39333	-0.07229
0.39667	-0.07168	0.39667	111629	0.39667	0.0193	0.39667	-0.08155	0.39667	-0.07328
0.4	-0.07502	0.4	114272	0.4	0.04754	0.4	-0.08398	0.4	-0.07454
0.40333	-0.07762	0.40333	116721	0.40333	0.0745	0.40333	-0.08542	0.40333	-0.07659
0.40667	-0.07854	0.40667	11899	0.40667	0.09907	0.40667	-0.08573	0.40667	-0.07937
0.41	-0.07752	0.41	121189	0.41	0.11872	0.41	-0.08523	0.41	-0.08238
0.41333	-0.07512	0.41333	123419	0.41333	0.13032	0.41333	-0.08428	0.41333	-0.0849
0.41667	-0.07228	0.41667	125706	0.41667	0.13123	0.41667	-0.0834	0.41667	-0.08629
0.42	-0.06985	0.42	128038	0.42	0.11943	0.42	-0.0831	0.42	-0.08662
0.42333	-0.06796	0.42333	130434	0.42333	0.09376	0.42333	-0.08354	0.42333	-0.08661
0.42667	-0.06619	0.42667	132946	0.42667	0.05447	0.42667	-0.08452	0.42667	-0.08664
0.43	-0.0645	0.43	135587	0.43	0.00355	0.43	-0.08581	0.43	-0.0864
0.43333	-0.06363	0.43333	13829	0.43333	-0.05598	0.43333	-0.0873	0.43333	-0.08567
0.43667	-0.06402	0.43667	140955	0.43667	-0.12073	0.43667	-0.0888	0.43667	-0.08485
0.44	-0.06532	0.44	143514	0.44	-0.18738	0.44	-0.09009	0.44	-0.08435
0.44333	-0.06696	0.44333	145933	0.44333	-0.25334	0.44333	-0.09122	0.44333	-0.08425
0.44667	-0.06842	0.44667	148203	0.44667	-0.31663	0.44667	-0.0923	0.44667	-0.08433
0.45	-0.06892	0.45	150382	0.45	-0.3753	0.45	-0.09321	0.45	-0.08439
0.45333	-0.06758	0.45333	152538	0.45333	-0.42753	0.45333	-0.09384	0.45333	-0.08444
0.45667	-0.06441	0.45667	154706	0.45667	-0.4725	0.45667	-0.09433	0.45667	-0.08488
0.46	-0.0607	0.46	156919	0.46	-0.51052	0.46	-0.09478	0.46	-0.08622
0.46333	-0.05825	0.46333	15923	0.46333	-0.54261	0.46333	-0.09497	0.46333	-0.08844
0.46667	-0.05815	0.46667	161655	0.46667	-0.57026	0.46667	-0.09486	0.46667	-0.09057
0.47	-0.06014	0.47	164154	0.47	-0.5952	0.47	-0.09536	0.47	-0.09132
0.47333	-0.06293	0.47333	166673	0.47333	-0.6185	0.47333	-0.09772	0.47333	-0.09059
0.47667	-0.06549	0.47667	169195	0.47667	-0.63966	0.47667	-0.10187	0.47667	-0.08979
0.48	-0.06795	0.48	171725	0.48	-0.65742	0.48	-0.1062	0.48	-0.09059
0.48333	-0.07072	0.48333	174256	0.48333	-0.67134	0.48333	-0.10942	0.48333	-0.09335
0.48667	-0.07362	0.48667	176729	0.48667	-0.68237	0.48667	-0.11147	0.48667	-0.09674
0.49	-0.07629	0.49	179051	0.49	-0.69185	0.49	-0.11272	0.49	-0.09906
0.49333	-0.07864	0.49333	181156	0.49333	-0.70028	0.49333	-0.11308	0.49333	-0.09971
0.49667	-0.08062	0.49667	18308	0.49667	-0.70726	0.49667	-0.11223	0.49667	-0.09906
0.5	-0.08223	0.5	184941	0.5	-0.7125	0.5	-0.11018	0.5	-0.09736
0.50333	-0.08358	0.50333	186847	0.50333	-0.71663	0.50333	-0.10776	0.50333	-0.09481
0.50667	-0.08447	0.50667	188793	0.50667	-0.72102	0.50667	-0.10604	0.50667	-0.09228
0.51	-0.08495	0.51	190665	0.51	-0.72689	0.51	-0.10529	0.51	-0.09081
0.51333	-0.08555	0.51333	192362	0.51333	-0.73422	0.51333	-0.10478	0.51333	-0.09085
0.51667	-0.08666	0.51667	193874	0.51667	-0.7416	0.51667	-0.10369	0.51667	-0.09191
0.52	-0.08776	0.52	195252	0.52	-0.7477	0.52	-0.10187	0.52	-0.09276
0.52333	-0.08781	0.52333	196552	0.52333	-0.75231	0.52333	-0.09986	0.52333	-0.09253
0.52667	-0.0862	0.52667	197813	0.52667	-0.75592	0.52667	-0.09839	0.52667	-0.09168
0.53	-0.08341	0.53	199039	0.53	-0.75871	0.53	-0.09802	0.53	-0.0911
0.53333	-0.08043	0.53333	200183	0.53333	-0.76068	0.53333	-0.09859	0.53333	-0.09092
0.53667	-0.07822	0.53667	201172	0.53667	-0.76197	0.53667	-0.09937	0.53667	-0.09055
0.54	-0.07753	0.54	201945	0.54	-0.76259	0.54	-0.09981	0.54	-0.08967
0.54333	-0.07848	0.54333	202454	0.54333	-0.7622	0.54333	-0.09979	0.54333	-0.08862
0.54667	-0.08043	0.54667	202695	0.54667	-0.7606	0.54667	-0.09944	0.54667	-0.08801
0.55	-0.08253	0.55	202764	0.55	-0.75787	0.55	-0.09905	0.55	-0.08816
0.55333	-0.08425	0.55333	202838	0.55333	-0.75409	0.55333	-0.09913	0.55333	-0.0889
0.55667	-0.08575	0.55667	203055	0.55667	-0.74956	0.55667	-0.10006	0.55667	-0.08989
0.56	-0.08753	0.56	203447	0.56	-0.74504	0.56	-0.10187	0.56	-0.09121
0.56333	-0.08946	0.56333	203932	0.56333	-0.74121	0.56333	-0.10416	0.56333	-0.09283
0.56667	-0.09084	0.56667	204357	0.56667	-0.73777	0.56667	-0.10622	0.56667	-0.09412
0.57	-0.09118	0.57	204608	0.57	-0.73377	0.57	-0.10764	0.57	-0.09437
0.57333	-0.09042	0.57333	204654	0.57333	-0.72865	0.57333	-0.10855	0.57333	-0.09361
0.57667	-0.08894	0.57667	204505	0.57667	-0.72265	0.57667	-0.1092	0.57667	-0.09242
0.58	-0.08736	0.58	204177	0.58	-0.71642	0.58	-0.10973	0.58	-0.09133
0.58333	-0.08595	0.58333	203684	0.58333	-0.71044	0.58333	-0.11025	0.58333	-0.09068
0.58667	-0.08467	0.58667	20306	0.58667	-0.7046	0.58667	-0.11075	0.58667	-0.09108
0.59	-0.08366	0.59	202362	0.59	-0.69819	0.59	-0.11126	0.59	-0.09312
0.59333	-0.08334	0.59333	201617	0.59333	-0.691	0.59333	-0.11207	0.59333	-0.09638
0.59667	-0.08389	0.59667	200803	0.59667	-0.68385	0.59667	-0.11313	0.59667	-0.09944
0.6	-0.08469	0.6	199922	0.6	-0.678	0.6	-0.1136	0.6	-0.10107
0.60333	-0.08453	0.60333	199031	0.60333	-0.67458	0.60333	-0.11239	0.60333	-0.10107
0.60667	-0.08277	0.60667	198142	0.60667	-0.67418	0.60667	-0.10925	0.60667	-0.09992
0.61	-0.08004	0.61	19718	0.61	-0.67644	0.61	-0.10523	0.61	-0.09819
0.61333	-0.07747	0.61333	196091	0.61333	-0.68024	0.61333	-0.10206	0.61333	-0.09642
0.61667	-0.07555	0.61667	194896	0.61667	-0.68447	0.61667	-0.10082	0.61667	-0.09481
0.62	-0.07424	0.62	193626	0.62	-0.68848	0.62	-0.10167	0.62	-0.09305
0.62333	-0.07339	0.62333	192318	0.62333	-0.69171	0.62333	-0.10404	0.62333	-0.09074
0.62667	-0.07287	0.62667	191028	0.62667	-0.69374	0.62667	-0.1067	0.62667	-0.08811
0.63	-0.07274	0.63	189774	0.63	-0.69471	0.63	-0.10824	0.63	-0.08578
0.63333	-0.07327	0.63333	188537	0.63333	-0.69526	0.63333	-0.10804	0.63333	-0.08395
0.63667	-0.07452	0.63667	187295	0.63667	-0.69574	0.63667	-0.10648	0.63667	-0.08261
0.64	-0.07586	0.64	186034	0.64	-0.69627	0.64	-0.10434	0.64	-0.08227
0.64333	-0.0766	0.64333	184734	0.64333	-0.6974	0.64333	-0.10223	0.64333	-0.08366
0.64667	-0.07658	0.64667	183344	0.64667	-0.69997	0.64667	-0.10048	0.64667	-0.08683
0.65	-0.0759	0.65	181826	0.65	-0.70403	0.65	-0.09912	0.65	-0.09102
0.65333	-0.07474	0.65333	180212	0.65333	-0.70884	0.65333	-0.09798	0.65333	-0.09513
0.65667	-0.07374	0.65667	178545	0.65667	-0.71396	0.65667	-0.09692	0.65667	-0.0979
0.66	-0.07362	0.66	176828	0.66	-0.72004	0.66	-0.09602	0.66	-0.09854
0.66333	-0.07452	0.66333	175079	0.66333	-0.72829	0.66333	-0.09544	0.66333	-0.09761
0.66667	-0.07588	0.66667	173388	0.66667	-0.73911	0.66667	-0.09554	0.66667	-0.09683
0.67	-0.07704	0.67	171848	0.67	-0.75144	0.67	-0.09685	0.67	-0.09751
0.67333	-0.07802	0.67333	170472	0.67333	-0.76352	0.67333	-0.09936	0.67333	-0.09958
0.67667	-0.0795	0.67667	16917	0.67667	-0.77419	0.67667	-0.10216	0.67667	-0.10194
0.68	-0.08182	0.68	167858	0.68	-0.78354	0.68	-0.10419	0.68	-0.10329
0.68333	-0.08437	0.68333	16655	0.68333	-0.79238	0.68333	-0.10521	0.68333	-0.10318
0.68667	-0.08643	0.68667	165302	0.68667	-0.80112	0.68667	-0.10574	0.68667	-0.10233
0.69	-0.08804	0.69	164093	0.69	-0.80949	0.69	-0.10634	0.69	-0.1018
0.69333	-0.08956	0.69333	162853	0.69333	-0.81681	0.69333	-0.10699	0.69333	-0.10208
0.69667	-0.09093	0.69667	161591	0.69667	-0.82231	0.69667	-0.10725	0.69667	-0.10281
0.7	-0.09212	0.7	160423	0.7	-0.82565	0.7	-0.10687	0.7	-0.10321
0.70333	-0.09358	0.70333	159465	0.70333	-0.82744	0.70333	-0.10612	0.70333	-0.103
0.70667	-0.0955	0.70667	158735	0.70667	-0.82857	0.70667	-0.10546	0.70667	-0.10256
0.71	-0.09705	0.71	158148	0.71	-0.82942	0.71	-0.10506	0.71	-0.10242
0.71333	-0.09736	0.71333	157557	0.71333	-0.83027	0.71333	-0.10471	0.71333	-0.10268
0.71667	-0.0967	0.71667	156822	0.71667	-0.83168	0.71667	-0.10417	0.71667	-0.10307
0.72	-0.09614	0.72	155892	0.72	-0.83416	0.72	-0.10362	0.72	-0.10325
0.72333	-0.09649	0.72333	154848	0.72333	-0.83761	0.72333	-0.10336	0.72333	-0.10311
0.72667	-0.09802	0.72667	153869	0.72667	-0.84099	0.72667	-0.10329	0.72667	-0.10262
0.73	-0.10066	0.73	153086	0.73	-0.8429	0.73	-0.1029	0.73	-0.10187
0.73333	-0.10389	0.73333	152497	0.73333	-0.84287	0.73333	-0.10176	0.73333	-0.10126
0.73667	-0.10697	0.73667	152035	0.73667	-0.84183	0.73667	-0.09997	0.73667	-0.10152
0.74	-0.10949	0.74	151628	0.74	-0.84112	0.74	-0.09816	0.74	-0.10303
0.74333	-0.11126	0.74333	151237	0.74333	-0.84124	0.74333	-0.09684	0.74333	-0.10512
0.74667	-0.11207	0.74667	150889	0.74667	-0.84171	0.74667	-0.09602	0.74667	-0.10653
0.75	-0.11176	0.75	150637	0.75	-0.84205	0.75	-0.09521	0.75	-0.10644
0.75333	-0.11038	0.75333	150497	0.75333	-0.84249	0.75333	-0.09402	0.75333	-0.10483
0.75667	-0.10841	0.75667	15045	0.75667	-0.84337	0.75667	-0.09293	0.75667	-0.10237
0.76	-0.10646	0.76	150453	0.76	-0.84455	0.76	-0.09258	0.76	-0.09981
0.76333	-0.10469	0.76333	150443	0.76333	-0.84577	0.76333	-0.0927	0.76333	-0.0974
0.76667	-0.10312	0.76667	150344	0.76667	-0.84696	0.76667	-0.09233	0.76667	-0.09473
0.77	-0.10202	0.77	150113	0.77	-0.84815	0.77	-0.09104	0.77	-0.09146
0.77333	-0.10131	0.77333	149793	0.77333	-0.8494	0.77333	-0.08949	0.77333	-0.08792
0.77667	-0.10044	0.77667	149514	0.77667	-0.85078	0.77667	-0.0883	0.77667	-0.08491
0.78	-0.0992	0.78	149445	0.78	-0.8523	0.78	-0.08711	0.78	-0.08308
0.78333	-0.09789	0.78333	149729	0.78333	-0.85367	0.78333	-0.08546	0.78333	-0.08255
0.78667	-0.09682	0.78667	150399	0.78667	-0.8542	0.78667	-0.08372	0.78667	-0.08274
0.79	-0.09599	0.79	151336	0.79	-0.85326	0.79	-0.0826	0.79	-0.08246
0.79333	-0.09528	0.79333	152386	0.79333	-0.85116	0.79333	-0.08214	0.79333	-0.08082
0.79667	-0.09445	0.79667	153486	0.79667	-0.84944	0.79667	-0.08155	0.79667	-0.07807
0.8	-0.09337	0.8	154669	0.8	-0.84952	0.8	-0.08	0.8	-0.0752
0.80333	-0.09227	0.80333	156005	0.80333	-0.85147	0.80333	-0.07739	0.80333	-0.07273
0.80667	-0.09139	0.80667	157554	0.80667	-0.85412	0.80667	-0.07406	0.80667	-0.07037
0.81	-0.0904	0.81	159336	0.81	-0.85628	0.81	-0.07019	0.81	-0.0677
0.81333	-0.08876	0.81333	161352	0.81333	-0.85753	0.81333	-0.06584	0.81333	-0.06483
0.81667	-0.08614	0.81667	163603	0.81667	-0.85795	0.81667	-0.06149	0.81667	-0.06236
0.82	-0.08238	0.82	166073	0.82	-0.85768	0.82	-0.05815	0.82	-0.06087
0.82333	-0.07721	0.82333	168727	0.82333	-0.8571	0.82333	-0.05641	0.82333	-0.06056
0.82667	-0.07057	0.82667	171536	0.82667	-0.85701	0.82667	-0.05608	0.82667	-0.06091
0.83	-0.06339	0.83	174503	0.83	-0.85788	0.83	-0.05657	0.83	-0.06106
0.83333	-0.05731	0.83333	177642	0.83333	-0.85902	0.83333	-0.0568	0.83333	-0.06045
0.83667	-0.05325	0.83667	180957	0.83667	-0.85961	0.83667	-0.05561	0.83667	-0.05887
0.84	-0.05092	0.84	18445	0.84	-0.86008	0.84	-0.05282	0.84	-0.05606
0.84333	-0.04942	0.84333	188139	0.84333	-0.86126	0.84333	-0.04899	0.84333	-0.05207
0.84667	-0.04765	0.84667	192039	0.84667	-0.86283	0.84667	-0.04439	0.84667	-0.04763
0.85	-0.04482	0.85	1961	0.85	-0.86359	0.85	-0.03904	0.85	-0.04352
0.85333	-0.04115	0.85333	200265	0.85333	-0.86293	0.85333	-0.03347	0.85333	-0.04021
0.85667	-0.03719	0.85667	204582	0.85667	-0.86158	0.85667	-0.02877	0.85667	-0.0379
0.86	-0.03294	0.86	20918	0.86	-0.8606	0.86	-0.02565	0.86	-0.03634
0.86333	-0.02816	0.86333	214139	0.86333	-0.86008	0.86333	-0.02395	0.86333	-0.03459
0.86667	-0.02291	0.86667	219418	0.86667	-0.85961	0.86667	-0.023	0.86667	-0.03153
0.87	-0.01732	0.87	224888	0.87	-0.85929	0.87	-0.02201	0.87	-0.02677
0.87333	-0.01152	0.87333	230415	0.87333	-0.85955	0.87333	-0.01995	0.87333	-0.02069
0.87667	-0.00586	0.87667	235902	0.87667	-0.86068	0.87667	-0.01598	0.87667	-0.01429
0.88	-0.000783	0.88	241276	0.88	-0.8626	0.88	-0.01025	0.88	-0.00896
0.88333	0.00356	0.88333	246505	0.88333	-0.86452	0.88333	-0.00373	0.88333	-0.00524
0.88667	0.00712	0.88667	251607	0.88667	-0.86573	0.88667	0.00269	0.88667	-0.00232
0.89	0.00979	0.89	256568	0.89	-0.86624	0.89	0.00848	0.89	0.00097
0.89333	0.01163	0.89333	261332	0.89333	-0.86614	0.89333	0.01342	0.89333	0.00531
0.89667	0.01274	0.89667	265919	0.89667	-0.86518	0.89667	0.01789	0.89667	0.01083
0.9	0.01313	0.9	270439	0.9	-0.86357	0.9	0.02308	0.9	0.01693
0.90333	0.01291	0.90333	274948	0.90333	-0.86224	0.90333	0.02987	0.90333	0.02247
0.90667	0.01224	0.90667	279366	0.90667	-0.86188	0.90667	0.03768	0.90667	0.02668
0.91	0.01164	0.91	283534	0.91	-0.86228	0.91	0.04508	0.91	0.02966
0.91333	0.01206	0.91333	287307	0.91333	-0.86294	0.91333	0.05121	0.91333	0.03201
0.91667	0.0142	0.91667	290604	0.91667	-0.86342	0.91667	0.05634	0.91667	0.0344
0.92	0.01786	0.92	293403	0.92	-0.86317	0.92	0.0613	0.92	0.03749
0.92333	0.02214	0.92333	295702	0.92333	-0.86187	0.92333	0.06676	0.92333	0.04169
0.92667	0.02614	0.92667	297514	0.92667	-0.85967	0.92667	0.07272	0.92667	0.04668
0.93	0.02965	0.93	298877	0.93	-0.85745	0.93	0.07891	0.93	0.05153
0.93333	0.03301	0.93333	29981	0.93333	-0.8563	0.93333	0.08541	0.93333	0.05554
0.93667	0.03659	0.93667	300307	0.93667	-0.85618	0.93667	0.09262	0.93667	0.05867
0.94	0.04076	0.94	30035	0.94	-0.85614	0.94	0.10031	0.94	0.06122
0.94333	0.04625	0.94333	299903	0.94333	-0.85573	0.94333	0.10756	0.94333	0.06364
0.94667	0.05403	0.94667	298941	0.94667	-0.85517	0.94667	0.11359	0.94667	0.0669
0.95	0.06453	0.95	297477	0.95	-0.85467	0.95	0.11817	0.95	0.07204
0.95333	0.07729	0.95333	295543	0.95333	-0.85418	0.95333	0.12149	0.95333	0.07865
0.95667	0.09095	0.95667	293167	0.95667	-0.85361	0.95667	0.12391	0.95667	0.08467
0.96	0.10371	0.96	290363	0.96	-0.85315	0.96	0.1259	0.96	0.08808
0.96333	0.11445	0.96333	287149	0.96333	-0.85355	0.96333	0.12813	0.96333	0.08876
0.96667	0.12357	0.96667	283553	0.96667	-0.85578	0.96667	0.13122	0.96667	0.08801
0.97	0.13225	0.97	279585	0.97	-0.85998	0.97	0.13512	0.97	0.08714
0.97333	0.14121	0.97333	275222	0.97333	-0.86497	0.97333	0.13906	0.97333	0.08698
0.97667	0.15064	0.97667	270447	0.97667	-0.86899	0.97667	0.14248	0.97667	0.08779
0.98	0.16061	0.98	265277	0.98	-0.87105	0.98	0.14556	0.98	0.0893
0.98333	0.17093	0.98333	259751	0.98333	-0.87131	0.98333	0.14879	0.98333	0.09105
0.98667	0.18131	0.98667	253932	0.98667	-0.87087	0.98667	0.15266	0.98667	0.09261
0.99	0.19157	0.99	24791	0.99	-0.87096	0.99	0.15732	0.99	0.09401
0.99333	0.20139	0.99333	241745	0.99333	-0.87213	0.99333	0.162	0.99333	0.09567
0.99667	0.2104	0.99667	235474	0.99667	-0.87414	0.99667	0.1654	0.99667	0.09777
1	0.21833	1	229143	1	-0.87614	1	0.1669	1	0.10016
100333	0.22533	100333	222785	100333	-0.877	100333	0.16694	100333	0.10278
100667	0.23222	100667	216371	100667	-0.8759	100667	0.16655	100667	0.10557
1.01	0.23987	1.01	20983	1.01	-0.87315	1.01	0.16667	1.01	0.1081
101333	0.24814	101333	203151	101333	-0.87017	101333	0.16758	101333	0.10979
101667	0.25587	101667	196412	101667	-0.86827	101667	0.16921	101667	0.11053
1.02	0.26219	1.02	189696	1.02	-0.86758	1.02	0.1716	1.02	0.11078
102333	0.26771	102333	183011	102333	-0.86725	102333	0.17484	102333	0.11105
102667	0.27449	102667	176349	102667	-0.8666	102667	0.17873	102667	0.11146
1.03	0.28529	1.03	169766	1.03	-0.86562	1.03	0.18296	1.03	0.1116
103333	0.30208	103333	163352	103333	-0.86475	103333	0.18724	103333	0.11114
103667	0.32473	103667	15717	103667	-0.86433	103667	0.19121	103667	0.11031
1.04	0.35155	1.04	151245	1.04	-0.86449	1.04	0.19421	1.04	0.10962
104333	0.38063	104333	145583	104333	-0.86519	104333	0.19536	104333	0.10911
104667	0.40972	104667	140191	104667	-0.86637	104667	0.1944	104667	0.10831
1.05	0.43639	1.05	135086	1.05	-0.86774	1.05	0.19187	1.05	0.107
105333	0.45921	105333	130339	105333	-0.86856	105333	0.18851	105333	0.10585
105667	0.47854	105667	126044	105667	-0.86838	105667	0.1848	105667	0.10583
1.06	0.49574	1.06	122228	1.06	-0.86763	1.06	0.18127	1.06	0.10705
106333	0.51236	106333	118832	106333	-0.86708	106333	0.17891	106333	0.10856
106667	0.52976	106667	115805	106667	-0.86713	106667	0.17889	106667	0.10928
1.07	0.54901	1.07	113155	1.07	-0.86774	1.07	0.18167	1.07	0.10874
107333	0.57028	107333	110881	107333	-0.86845	107333	0.1864	107333	0.10698
107667	0.59217	107667	108951	107667	-0.86874	107667	0.19152	107667	0.1041
1.08	0.61265	1.08	107348	1.08	-0.86842	1.08	0.19577	1.08	0.1005
108333	0.63072	108333	106047	108333	-0.86765	108333	0.19849	108333	0.09697
108667	0.64688	108667	104976	108667	-0.86683	108667	0.19933	108667	0.09426
1.09	0.66208	1.09	10407	1.09	-0.86644	1.09	0.19832	1.09	0.09271
109333	0.67678	109333	103359	109333	-0.86665	109333	0.19585	109333	0.09203
109667	0.69096	109667	10295	109667	-0.86725	109667	0.19224	109667	0.09138
1.1	0.7046	1.1	102906	1.1	-0.86837	1.1	0.18755	1.1	0.09001
110333	0.71752	110333	103225	110333	-0.8707	110333	0.18178	110333	0.08788
110667	0.72958	110667	10388	110667	-0.87433	110667	0.17525	110667	0.08552
1.11	0.74104	1.11	104838	1.11	-0.87804	1.11	0.16873	1.11	0.08354
111333	0.75268	111333	106054	111333	-0.88043	111333	0.16312	111333	0.08196
111667	0.76529	111667	107497	111667	-0.88149	111667	0.15885	111667	0.08026
1.12	0.77911	1.12	109219	1.12	-0.88228	1.12	0.15573	1.12	0.07795
112333	0.79383	112333	111349	112333	-0.88357	112333	0.1531	112333	0.07477
112667	0.80913	112667	113959	112667	-0.88515	112667	0.15036	112667	0.07102
1.13	0.82503	1.13	116986	1.13	-0.88629	1.13	0.1473	1.13	0.0676
113333	0.84164	113333	120267	113333	-0.88679	113333	0.144	113333	0.06513
113667	0.8589	113667	123639	113667	-0.88722	113667	0.14046	113667	0.06343
1.14	0.8766	1.14	127056	1.14	-0.888	1.14	0.13647	1.14	0.06197
114333	0.89424	114333	130641	114333	-0.88877	114333	0.13209	114333	0.06025
114667	0.91097	114667	134578	114667	-0.88881	114667	0.12796	114667	0.058
1.15	0.92609	1.15	138954	1.15	-0.8879	1.15	0.12485	1.15	0.05525
115333	0.93939	115333	143646	115333	-0.88665	115333	0.12313	115333	0.05212
115667	0.95124	115667	148348	115667	-0.88612	115667	0.12265	115667	0.04874
1.16	0.9626	1.16	152715	1.16	-0.88723	1.16	0.12282	1.16	0.04548
116333	0.97511	116333	156465	116333	-0.89006	116333	0.1227	116333	0.04275
116667	0.98993	116667	159328	116667	-0.89375	116667	0.12163	116667	0.04072
1.17	100648	1.17	160895	1.17	-0.89717	1.17	0.11967	1.17	0.03917
117333	1023	117333	160576	117333	-0.89964	117333	0.1171	117333	0.03782
117667	103833	117667	157767	117667	-0.90089	117667	0.11381	117667	0.03693
1.18	105276	1.18	152039	1.18	-0.90095	1.18	0.10954	1.18	0.03707
118333	106711	118333	143244	118333	-0.90019	118333	0.10452	118333	0.03811
118667	108189	118667	131573	118667	-0.89923	118667	0.09933	118667	0.03876
1.19	109751	1.19	117553	1.19	-0.89872	1.19	0.0941	1.19	0.0378
119333	111453	119333	101945	119333	-0.89865	119333	0.08844	119333	0.03493
119667	113323	119667	0.85588	119667	-0.89848	119667	0.08234	119667	0.03088
1.2	115334	1.2	0.69227	1.2	-0.89803	1.2	0.07676	1.2	0.02702
120333	117418	120333	0.53466	120333	-0.89787	120333	0.07297	120333	0.02439
120667	119508	120667	0.38848	120667	-0.89834	120667	0.07129	120667	0.02296
1.21	121598	1.21	0.25842	1.21	-0.89909	1.21	0.07069	1.21	0.02201
121333	123697	121333	0.14703	121333	-0.89953	121333	0.06992	121333	0.02081
121667	125743	121667	0.05437	121667	-0.89946	121667	0.06827	121667	0.01892
1.22	12764	1.22	-0.02093	1.22	-0.89895	1.22	0.06561	1.22	0.01613
122333	129367	122333	-0.08088	122333	-0.89815	122333	0.06236	122333	0.01276
122667	130967	122667	-0.12808	122667	-0.89721	122667	0.05919	122667	0.0094
1.23	132439	1.23	-0.16561	1.23	-0.89617	1.23	0.05637	1.23	0.00662
123333	133732	123333	-0.19634	123333	-0.89489	123333	0.05384	123333	0.00497
123667	134827	123667	-0.22225	123667	-0.89324	123667	0.05164	123667	0.00439
1.24	135753	1.24	-0.24452	1.24	-0.89128	1.24	0.04983	1.24	0.00407
124333	136533	124333	-0.2639	124333	-0.88955	124333	0.0481	124333	0.00356
124667	137167	124667	-0.2807	124667	-0.88904	124667	0.0461	124667	0.0034
1.25	137638	1.25	-0.29497	1.25	-0.89062	1.25	0.04378	1.25	0.00392
125333	137964	125333	-0.30706	125333	-0.89399	125333	0.04145	125333	0.00435
125667	13821	125667	-0.31737	125667	-0.8978	125667	0.03971	125667	0.0034
1.26	13841	1.26	-0.32585	1.26	-0.90088	1.26	0.0387	1.26	0.000503
126333	138501	126333	-0.3328	126333	-0.90288	126333	0.03778	126333	-0.00391
126667	138407	126667	-0.33924	126667	-0.90397	126667	0.03634	126667	-0.009
1.27	138103	1.27	-0.3461	1.27	-0.90438	1.27	0.03439	1.27	-0.01408
127333	137588	127333	-0.3536	127333	-0.90411	127333	0.03216	127333	-0.01849
127667	136867	127667	-0.36142	127667	-0.9031	127667	0.02958	127667	-0.0216
1.28	136001	1.28	-0.36908	1.28	-0.90203	1.28	0.02643	1.28	-0.02324
128333	135096	128333	-0.37619	128333	-0.90192	128333	0.02288	128333	-0.02387
128667	134215	128667	-0.38248	128667	-0.90276	128667	0.0192	128667	-0.02442
1.29	133332	1.29	-0.38764	1.29	-0.90345	1.29	0.01551	1.29	-0.0254
129333	132377	129333	-0.39161	129333	-0.90307	129333	0.01224	129333	-0.02628
129667	131323	129667	-0.39438	129667	-0.90175	129667	0.00982	129667	-0.02637
1.3	130194	1.3	-0.39584	1.3	-0.90031	1.3	0.00829	1.3	-0.02584
130333	129027	130333	-0.39606	130333	-0.89963	130333	0.00758	130333	-0.02534
130667	127852	130667	-0.39562	130667	-0.90013	130667	0.00761	130667	-0.02538
1.31	126661	1.31	-0.3949	1.31	-0.90149	1.31	0.00796	1.31	-0.02612
131333	125387	131333	-0.39355	131333	-0.90303	131333	0.00834	131333	-0.02729
131667	123964	131667	-0.39143	131667	-0.90448	131667	0.00893	131667	-0.02834
1.32	122414	1.32	-0.38944	1.32	-0.90637	1.32	0.0101	1.32	-0.02872
132333	120814	132333	-0.38884	132333	-0.90927	132333	0.01185	132333	-0.02798
132667	119197	132667	-0.38975	132667	-0.91264	132667	0.01375	132667	-0.02599
1.33	117574	1.33	-0.39111	1.33	-0.91486	1.33	0.01547	1.33	-0.02306
133333	116014	133333	-0.39163	133333	-0.91485	133333	0.0169	133333	-0.01995
133667	114586	133667	-0.39043	133667	-0.91318	133667	0.01818	133667	-0.01754
1.34	113245	1.34	-0.3872	1.34	-0.91142	1.34	0.01953	1.34	-0.01597
134333	111869	134333	-0.3823	134333	-0.91068	134333	0.02107	134333	-0.01434
134667	110411	134667	-0.37658	134667	-0.91115	134667	0.02303	134667	-0.01195
1.35	108939	1.35	-0.3708	1.35	-0.91258	1.35	0.02557	1.35	-0.00926
135333	107522	135333	-0.36525	135333	-0.91476	135333	0.02843	135333	-0.00756
135667	106153	135667	-0.35993	135667	-0.91721	135667	0.03134	135667	-0.00778
1.36	10479	1.36	-0.35518	1.36	-0.91908	1.36	0.03447	1.36	-0.00924
136333	103428	136333	-0.35189	136333	-0.91961	136333	0.0379	136333	-0.01033
136667	102118	136667	-0.35104	136667	-0.91853	136667	0.04142	136667	-0.01001
1.37	100912	1.37	-0.35307	1.37	-0.9163	1.37	0.04485	1.37	-0.00819
137333	0.99811	137333	-0.35765	137333	-0.91379	137333	0.04799	137333	-0.0052
137667	0.98795	137667	-0.36389	137667	-0.9116	137667	0.05047	137667	-0.00155
1.38	0.97847	1.38	-0.37085	1.38	-0.90965	1.38	0.05239	1.38	0.00257
138333	0.96944	138333	-0.37806	138333	-0.9082	138333	0.0544	138333	0.00756
138667	0.96061	138667	-0.38562	138667	-0.90792	138667	0.05701	138667	0.01358
1.39	0.95196	1.39	-0.39357	1.39	-0.909	1.39	0.06028	1.39	0.02002
139333	0.94386	139333	-0.40117	139333	-0.91101	139333	0.06406	139333	0.02616
139667	0.93646	139667	-0.40732	139667	-0.91333	139667	0.06812	139667	0.03176
1.4	0.92917	1.4	-0.41173	1.4	-0.91525	1.4	0.07213	1.4	0.03694
140333	0.92142	140333	-0.41478	140333	-0.91628	140333	0.07585	140333	0.04203
140667	0.9134	140667	-0.41656	140667	-0.9166	140667	0.07933	140667	0.04754
1.41	0.90572	1.41	-0.41699	1.41	-0.91665	1.41	0.08303	1.41	0.054
141333	0.89866	141333	-0.4168	141333	-0.91648	141333	0.08764	141333	0.06173
141667	0.89197	141667	-0.41724	141667	-0.9158	141667	0.094	141667	0.07103
1.42	0.88524	1.42	-0.41881	1.42	-0.9145	1.42	0.10283	1.42	0.08256
142333	0.8781	142333	-0.4209	142333	-0.91288	142333	0.11429	142333	0.09713
142667	0.87033	142667	-0.42295	142667	-0.91152	142667	0.12757	142667	0.11527
1.43	0.86205	1.43	-0.42521	1.43	-0.91071	1.43	0.14149	1.43	0.13742
143333	0.85375	143333	-0.42819	143333	-0.91015	143333	0.1557	143333	0.1641
143667	0.84599	143667	-0.43198	143667	-0.90941	143667	0.17118	143667	0.19557
1.44	0.83896	1.44	-0.43648	1.44	-0.90863	1.44	0.1895	1.44	0.232
144333	0.83248	144333	-0.44191	144333	-0.90855	144333	0.21192	144333	0.27394
144667	0.82677	144667	-0.44863	144667	-0.90983	144667	0.23902	144667	0.3224
1.45	0.82247	1.45	-0.45685	1.45	-0.91219	1.45	0.27073	1.45	0.37877
145333	0.81981	145333	-0.46684	145333	-0.91438	145333	0.30634	145333	0.44452
145667	0.81805	145667	-0.4788	145667	-0.91531	145667	0.34525	145667	0.52058
1.46	0.81591	1.46	-0.49218	1.46	-0.91474	1.46	0.38824	1.46	0.60726
146333	0.8127	146333	-0.50579	146333	-0.91299	146333	0.43767	146333	0.7046
146667	0.80893	146667	-0.51848	146667	-0.91076	146667	0.49605	146667	0.81272
1.47	0.80533	1.47	-0.52946	1.47	-0.90896	1.47	0.56553	1.47	0.93142
147333	0.80207	147333	-0.53819	147333	-0.90842	147333	0.64793	147333	106014
147667	0.79927	147667	-0.54455	147667	-0.90933	147667	0.74415	147667	119834
1.48	0.79746	1.48	-0.54928	1.48	-0.91094	1.48	0.85379	1.48	134563
148333	0.79731	148333	-0.55351	148333	-0.91243	148333	0.976	148333	150102
148667	0.7993	148667	-0.55755	148667	-0.91378	148667	111057	148667	166244
1.49	0.80355	1.49	-0.56069	1.49	-0.91543	1.49	125806	1.49	182705
149333	0.8097	149333	-0.56236	149333	-0.91766	149333	141863	149333	199144
149667	0.81726	149667	-0.56306	149667	-0.92059	149667	159127	149667	215147
1.5	0.82578	1.5	-0.56411	1.5	-0.92385	1.5	1774	1.5	230255
150333	0.83479	150333	-0.56675	150333	-0.92665	150333	196427	150333	244043
150667	0.84397	150667	-0.57109	150667	-0.9283	150667	21592	150667	256111
1.51	0.85393	1.51	-0.57592	1.51	-0.9288	1.51	235561	1.51	265996
151333	0.86618	151333	-0.57986	151333	-0.9287	151333	254987	151333	273188
151667	0.88196	151667	-0.58266	151667	-0.92839	151667	273732	151667	277298
1.52	0.90136	1.52	-0.58471	1.52	-0.9278	1.52	291209	1.52	278133
152333	0.92428	152333	-0.58617	152333	-0.92705	152333	306754	152333	275607
152667	0.95131	152667	-0.58703	152667	-0.92662	152667	319663	152667	269695
1.53	0.98317	1.53	-0.58756	1.53	-0.92691	1.53	329242	1.53	260528
153333	10198	153333	-0.58796	153333	-0.92801	153333	334943	153333	248454
153667	106081	153667	-0.58794	153667	-0.92965	153667	336481	153667	234009
1.54	110638	1.54	-0.58731	1.54	-0.93145	1.54	333797	1.54	217808
154333	115736	154333	-0.58671	154333	-0.93326	154333	326973	154333	200449
154667	121446	154667	-0.5873	154667	-0.9351	154667	316216	154667	182511
1.55	127781	1.55	-0.58963	1.55	-0.93686	1.55	301883	1.55	164547
155333	13471	155333	-0.59337	155333	-0.93805	155333	284503	155333	147049
155667	142194	155667	-0.59785	155667	-0.93802	155667	264776	155667	130394
1.56	150228	1.56	-0.60266	1.56	-0.93663	1.56	243499	1.56	114862
156333	158834	156333	-0.6074	156333	-0.93427	156333	221474	156333	100685
156667	168006	156667	-0.61142	156667	-0.93168	156667	199419	156667	0.88015
1.57	177671	1.57	-0.61392	1.57	-0.92994	1.57	177935	1.57	0.76872
157333	187717	157333	-0.61442	157333	-0.93	157333	157497	157333	0.67137
157667	197993	157667	-0.61314	157667	-0.93197	157667	138457	157667	0.58597
1.58	208297	1.58	-0.61057	1.58	-0.93502	1.58	121039	1.58	0.51018
158333	218421	158333	-0.60721	158333	-0.93804	158333	105356	158333	0.44234
158667	228248	158667	-0.60373	158667	-0.94032	158667	0.91427	158667	0.38175
1.59	237738	1.59	-0.60092	1.59	-0.94188	1.59	0.79192	1.59	0.32812
159333	246847	159333	-0.59905	159333	-0.94305	159333	0.68515	159333	0.2812
159667	25548	159667	-0.598	159667	-0.94383	159667	0.59223	159667	0.24043
1.6	263501	1.6	-0.59771	1.6	-0.94407	1.6	0.51151	1.6	0.20493
160333	270708	160333	-0.59815	160333	-0.94393	160333	0.44149	160333	0.17372
160667	276811	160667	-0.59916	160667	-0.94375	160667	0.38051	160667	0.14572
1.61	281484	1.61	-0.60065	1.61	-0.94381	1.61	0.32695	1.61	0.12026
161333	284439	161333	-0.60245	161333	-0.9443	161333	0.27968	161333	0.09715
161667	285524	161667	-0.60425	161667	-0.94516	161667	0.23778	161667	0.07618
1.62	284747	1.62	-0.60574	1.62	-0.94585	1.62	0.20045	1.62	0.057
162333	282156	162333	-0.6071	162333	-0.94584	162333	0.16738	162333	0.03958
162667	277758	162667	-0.60873	162667	-0.94534	162667	0.1385	162667	0.02425
1.63	271552	1.63	-0.61078	1.63	-0.94501	1.63	0.11319	1.63	0.0113
163333	263592	163333	-0.61307	163333	-0.94502	163333	0.09023	163333	0.00023
163667	254045	163667	-0.61528	163667	-0.94485	163667	0.06872	163667	-0.01028
1.64	243172	1.64	-0.61696	1.64	-0.94409	1.64	0.04872	1.64	-0.02143
164333	231234	164333	-0.61776	164333	-0.94284	164333	0.03058	164333	-0.03335
164667	21846	164667	-0.61769	164667	-0.94148	164667	0.0142	164667	-0.04537
1.65	205117	1.65	-0.61722	1.65	-0.94024	1.65	-0.000826	1.65	-0.05668
165333	191521	165333	-0.61684	165333	-0.93913	165333	-0.01453	165333	-0.06667
165667	177978	165667	-0.61688	165667	-0.93808	165667	-0.02653	165667	-0.07494
1.66	164749	1.66	-0.61749	1.66	-0.93682	1.66	-0.03642	1.66	-0.08143
166333	152055	166333	-0.6184	166333	-0.93487	166333	-0.04415	166333	-0.08627
166667	140032	166667	-0.61898	166667	-0.93204	166667	-0.05039	166667	-0.08954
1.67	128685	1.67	-0.61885	1.67	-0.92884	1.67	-0.0561	1.67	-0.09149
167333	11797	167333	-0.61809	167333	-0.92633	167333	-0.06181	167333	-0.09258
167667	107943	167667	-0.6169	167667	-0.9253	167667	-0.06741	167667	-0.09326
1.68	0.98749	1.68	-0.61542	1.68	-0.92562	1.68	-0.07242	1.68	-0.09417
168333	0.90506	168333	-0.61391	168333	-0.92661	168333	-0.07652	168333	-0.09609
168667	0.83217	168667	-0.61282	168667	-0.92761	168667	-0.08008	168667	-0.09926
1.69	0.76764	1.69	-0.61268	1.69	-0.92806	1.69	-0.08376	1.69	-0.10303
169333	0.70959	169333	-0.61364	169333	-0.92791	169333	-0.08747	169333	-0.10621
169667	0.6566	169667	-0.61536	169667	-0.92783	169667	-0.09056	169667	-0.1079
1.7	0.60813	1.7	-0.61736	1.7	-0.92852	1.7	-0.09271	1.7	-0.10791
170333	0.56423	170333	-0.61933	170333	-0.93004	170333	-0.09411	170333	-0.1068
170667	0.52488	170667	-0.62121	170667	-0.93178	170667	-0.09501	170667	-0.10559
1.71	0.48958	1.71	-0.62303	1.71	-0.93297	1.71	-0.09556	1.71	-0.10505
171333	0.45783	171333	-0.62477	171333	-0.93334	171333	-0.09598	171333	-0.10526
171667	0.42982	171667	-0.62588	171667	-0.9331	171667	-0.09662	171667	-0.1058
1.72	0.40595	1.72	-0.62548	1.72	-0.9328	1.72	-0.09773	1.72	-0.10597
172333	0.38624	172333	-0.62343	172333	-0.93296	172333	-0.09934	172333	-0.10487
172667	0.37062	172667	-0.62075	172667	-0.93379	172667	-0.10147	172667	-0.10209
1.73	0.35887	1.73	-0.61853	1.73	-0.93494	1.73	-0.10401	1.73	-0.09798
173333	0.35046	173333	-0.61728	173333	-0.93558	173333	-0.10619	173333	-0.09309
173667	0.34463	173667	-0.61692	173667	-0.93486	173667	-0.10674	173667	-0.08742
1.74	0.34077	1.74	-0.61704	1.74	-0.93274	1.74	-0.10463	1.74	-0.08046
174333	0.3386	174333	-0.61725	174333	-0.93036	174333	-0.09946	174333	-0.07158
174667	0.33812	174667	-0.61759	174667	-0.9292	174667	-0.09154	174667	-0.06031
1.75	0.33948	1.75	-0.61835	1.75	-0.93013	1.75	-0.08154	1.75	-0.04701
175333	0.34313	175333	-0.61911	175333	-0.93303	175333	-0.07008	175333	-0.03317
175667	0.34987	175667	-0.61906	175667	-0.93659	175667	-0.05752	175667	-0.0207
1.76	0.36069	1.76	-0.61835	1.76	-0.93884	1.76	-0.04408	1.76	-0.01134
176333	0.37608	176333	-0.6179	176333	-0.93872	176333	-0.03004	176333	-0.00641
176667	0.39558	176667	-0.61802	176667	-0.93689	176667	-0.01601	176667	-0.00651
1.77	0.41875	1.77	-0.61818	1.77	-0.93464	1.77	-0.00326	1.77	-0.01168
177333	0.44626	177333	-0.61796	177333	-0.93286	177333	0.00667	177333	-0.02177
177667	0.47946	177667	-0.61755	177667	-0.93215	177667	0.01289	177667	-0.03637
1.78	0.51965	1.78	-0.61751	1.78	-0.9329	1.78	0.01512	1.78	-0.05478
178333	0.56707	178333	-0.61804	178333	-0.93477	178333	0.01303	178333	-0.07611
178667	0.62046	178667	-0.61894	178667	-0.93657	178667	0.00633	178667	-0.09928
1.79	0.67789	1.79	-0.62022	1.79	-0.93717	1.79	-0.00498	1.79	-0.12309
179333	0.73778	179333	-0.62225	179333	-0.93643	179333	-0.02093	179333	-0.14607
179667	0.79884	179667	-0.62524	179667	-0.93514	179667	-0.04117	179667	-0.16678
1.8	0.859	1.8	-0.62864	1.8	-0.93403	1.8	-0.06475	1.8	-0.18443
180333	0.91399	180333	-0.63104	180333	-0.93318	180333	-0.09056	180333	-0.19923
180667	0.95757	180667	-0.63131	180667	-0.93233	180667	-0.11739	180667	-0.21215
1.81	0.98309	1.81	-0.62981	1.81	-0.93132	1.81	-0.14371	1.81	-0.22407
181333	0.98492	181333	-0.62819	181333	-0.93024	181333	-0.16833	181333	-0.23509
181667	0.9596	181667	-0.62782	181667	-0.92914	181667	-0.19067	181667	-0.24509
1.82	0.90676	1.82	-0.62858	1.82	-0.92825	1.82	-0.2105	1.82	-0.25416
182333	0.82935	182333	-0.62951	182333	-0.928	182333	-0.22765	182333	-0.26223
182667	0.73267	182667	-0.62992	182667	-0.92872	182667	-0.24199	182667	-0.26883
1.83	0.62294	1.83	-0.62947	1.83	-0.93048	1.83	-0.25375	1.83	-0.27365
183333	0.50663	183333	-0.62827	183333	-0.93277	183333	-0.26373	183333	-0.27703
183667	0.39009	183667	-0.62725	183667	-0.93471	183667	-0.27289	183667	-0.27987
1.84	0.27864	1.84	-0.62742	1.84	-0.93599	1.84	-0.28152	1.84	-0.28307
184333	0.17567	184333	-0.62888	184333	-0.93691	184333	-0.28927	184333	-0.28724
184667	0.0826	184667	-0.63099	184667	-0.93777	184667	-0.29605	184667	-0.29283
1.85	-0.000592	1.85	-0.63283	1.85	-0.93881	1.85	-0.30235	1.85	-0.29981
185333	-0.07447	185333	-0.63371	185333	-0.94029	185333	-0.30851	185333	-0.30725
185667	-0.13952	185667	-0.63378	185667	-0.94195	185667	-0.31409	185667	-0.31371
1.86	-0.19644	1.86	-0.63378	1.86	-0.94292	1.86	-0.3186	1.86	-0.31814
186333	-0.24609	186333	-0.63438	186333	-0.94259	186333	-0.3224	186333	-0.3207
186667	-0.28883	186667	-0.63581	186667	-0.94135	186667	-0.32667	186667	-0.32262
1.87	-0.32484	1.87	-0.63777	1.87	-0.94007	1.87	-0.33235	1.87	-0.32503
187333	-0.35505	187333	-0.63943	187333	-0.93923	187333	-0.33901	187333	-0.32792
187667	-0.38077	187667	-0.64008	187667	-0.93888	187667	-0.34519	187667	-0.33047
1.88	-0.40273	1.88	-0.63976	1.88	-0.93892	1.88	-0.34982	1.88	-0.33221
188333	-0.42131	188333	-0.63878	188333	-0.93901	188333	-0.35307	188333	-0.33352
188667	-0.4377	188667	-0.63743	188667	-0.93853	188667	-0.3558	188667	-0.33488
1.89	-0.45377	1.89	-0.63613	1.89	-0.93717	1.89	-0.35863	1.89	-0.33645
189333	-0.47043	189333	-0.63519	189333	-0.93539	189333	-0.36155	189333	-0.33795
189667	-0.4868	189667	-0.6346	189667	-0.93429	189667	-0.36427	189667	-0.33875
1.9	-0.50105	1.9	-0.63438	1.9	-0.93486	1.9	-0.36647	1.9	-0.33839
190333	-0.51169	190333	-0.63477	190333	-0.93721	190333	-0.36779	190333	-0.33706
190667	-0.51857	190667	-0.63587	190667	-0.94056	190667	-0.36799	190667	-0.33556
1.91	-0.52297	1.91	-0.63752	1.91	-0.94395	1.91	-0.36726	1.91	-0.3349
191333	-0.52675	191333	-0.63935	191333	-0.94668	191333	-0.366	191333	-0.33546
191667	-0.53101	191667	-0.64067	191667	-0.9483	191667	-0.36449	191667	-0.33636
1.92	-0.53556	1.92	-0.64074	1.92	-0.94833	1.92	-0.363	1.92	-0.33627
192333	-0.53955	192333	-0.63978	192333	-0.9464	192333	-0.36172	192333	-0.33477
192667	-0.54199	192667	-0.63915	192667	-0.94301	192667	-0.3606	192667	-0.3327
1.93	-0.54204	1.93	-0.64018	1.93	-0.93944	1.93	-0.35921	1.93	-0.33099
193333	-0.5398	193333	-0.64303	193333	-0.93671	193333	-0.35689	193333	-0.32979
193667	-0.53628	193667	-0.64678	193667	-0.93553	193667	-0.35315	193667	-0.32856
1.94	-0.53225	1.94	-0.65015	1.94	-0.93681	1.94	-0.34807	1.94	-0.32665
194333	-0.52784	194333	-0.65249	194333	-0.94072	194333	-0.34249	194333	-0.3237
194667	-0.52299	194667	-0.65384	194667	-0.94581	194667	-0.33766	194667	-0.32018
1.95	-0.51779	1.95	-0.65441	1.95	-0.94999	1.95	-0.33419	1.95	-0.31712
195333	-0.51242	195333	-0.65448	195333	-0.95225	195333	-0.33147	195333	-0.31493
195667	-0.50704	195667	-0.65437	195667	-0.95299	195667	-0.32862	195667	-0.31302
1.96	-0.50211	1.96	-0.65427	1.96	-0.95307	1.96	-0.3257	1.96	-0.31082
196333	-0.49872	196333	-0.65424	196333	-0.9527	196333	-0.32348	196333	-0.30846
196667	-0.49791	196667	-0.65452	196667	-0.95183	196667	-0.32248	196667	-0.30663
1.97	-0.49966	1.97	-0.65527	1.97	-0.95095	1.97	-0.32225	1.97	-0.30611
197333	-0.50321	197333	-0.65651	197333	-0.95076	197333	-0.32183	197333	-0.30687
197667	-0.50814	197667	-0.6581	197667	-0.95116	197667	-0.32086	197667	-0.30766
1.98	-0.5144	1.98	-0.65966	1.98	-0.95141	1.98	-0.3198	1.98	-0.30719
198333	-0.52194	198333	-0.66054	198333	-0.95118	198333	-0.3192	198333	-0.30553
198667	-0.53035	198667	-0.66024	198667	-0.95099	198667	-0.31895	198667	-0.30379
1.99	-0.53875	1.99	-0.65895	1.99	-0.95169	1.99	-0.31853	1.99	-0.30301
199333	-0.5461	199333	-0.65758	199333	-0.95351	199333	-0.31767	199333	-0.30361
199667	-0.55163	199667	-0.65726	199667	-0.95562	199667	-0.3167	199667	-0.30569
2	-0.55527	2	-0.65823	2	-0.95686	2	-0.31617	2	-0.30932
200333	-0.55777	200333	-0.65949	200333	-0.95668	200333	-0.31625	200333	-0.31418
200667	-0.55985	200667	-0.65991	200667	-0.95522	200667	-0.31697	200667	-0.3195
2.01	-0.56148	2.01	-0.65938	2.01	-0.95281	2.01	-0.3185	2.01	-0.32476
201333	-0.56229	201333	-0.65857	201333	-0.95001	201333	-0.32039	201333	-0.33003
201667	-0.56237	201667	-0.65807	201667	-0.94764	201667	-0.32176	201667	-0.33555
2.02	-0.56228	2.02	-0.65796	2.02	-0.94647	2.02	-0.32258	2.02	-0.34119
202333	-0.56271	202333	-0.65821	202333	-0.94693	202333	-0.32418	202333	-0.34623
202667	-0.56403	202667	-0.65902	202667	-0.94896	202667	-0.32797	202667	-0.34996
2.03	-0.56614	2.03	-0.66044	2.03	-0.95185	2.03	-0.33419	2.03	-0.35245
203333	-0.56865	203333	-0.66205	203333	-0.95484	203333	-0.34206	203333	-0.35445
203667	-0.5713	203667	-0.66324	203667	-0.95764	203667	-0.35056	203667	-0.3566
2.04	-0.57417	2.04	-0.66396	2.04	-0.96034	2.04	-0.35869	2.04	-0.35905
204333	-0.57751	204333	-0.66478	204333	-0.96286	204333	-0.36575	204333	-0.36145
204667	-0.58129	204667	-0.66643	204667	-0.96468	204667	-0.37137	204667	-0.36317
2.05	-0.58515	2.05	-0.66899	2.05	-0.96514	2.05	-0.37529	2.05	-0.36409
205333	-0.58885	205333	-0.67177	205333	-0.96408	205333	-0.3774	205333	-0.36496
205667	-0.59255	205667	-0.67398	205667	-0.96192	205667	-0.378	205667	-0.36674
2.06	-0.59651	2.06	-0.6753	2.06	-0.95931	2.06	-0.37788	2.06	-0.36989
206333	-0.60051	206333	-0.67566	206333	-0.95692	206333	-0.37787	206333	-0.3742
206667	-0.60379	206667	-0.67551	206667	-0.95548	206667	-0.37846	206667	-0.37861
2.07	-0.60551	2.07	-0.67566	2.07	-0.95542	2.07	-0.37976	2.07	-0.38158
207333	-0.60516	207333	-0.67658	207333	-0.95639	207333	-0.38153	207333	-0.38222
207667	-0.6031	207667	-0.67795	207667	-0.95728	207667	-0.38311	207667	-0.38123
2.08	-0.60073	2.08	-0.67913	2.08	-0.95726	2.08	-0.38378	2.08	-0.38024
208333	-0.59967	208333	-0.67964	208333	-0.95614	208333	-0.38351	208333	-0.38041
208667	-0.60094	208667	-0.67915	208667	-0.95382	208667	-0.3833	208667	-0.38186
2.09	-0.60456	2.09	-0.67738	2.09	-0.95052	2.09	-0.38437	2.09	-0.38388
209333	-0.60958	209333	-0.67447	209333	-0.94716	209333	-0.38697	209333	-0.38565
209667	-0.61443	209667	-0.67121	209667	-0.94495	209667	-0.39038	209667	-0.38663
2.1	-0.6177	2.1	-0.66873	2.1	-0.94437	2.1	-0.3937	2.1	-0.38666
210333	-0.61865	210333	-0.66805	210333	-0.94505	210333	-0.39622	210333	-0.38619
210667	-0.61747	210667	-0.66972	210667	-0.94648	210667	-0.39751	210667	-0.38595
2.11	-0.61493	2.11	-0.67354	2.11	-0.9481	2.11	-0.39754	2.11	-0.38626
211333	-0.61198	211333	-0.67848	211333	-0.94906	211333	-0.39674	211333	-0.38705
211667	-0.60986	211667	-0.68336	211667	-0.94885	211667	-0.39574	211667	-0.38805
2.12	-0.60978	2.12	-0.68726	2.12	-0.9482	2.12	-0.39512	2.12	-0.38883
212333	-0.61173	212333	-0.68954	212333	-0.94848	212333	-0.39507	212333	-0.38901
212667	-0.61461	212667	-0.69003	212667	-0.95041	212667	-0.39541	212667	-0.3885
2.13	-0.61746	2.13	-0.68903	2.13	-0.9535	2.13	-0.39578	2.13	-0.38742
213333	-0.61991	213333	-0.68714	213333	-0.9566	213333	-0.396	213333	-0.38621
213667	-0.62197	213667	-0.68528	213667	-0.95883	213667	-0.39614	213667	-0.38587
2.14	-0.62381	2.14	-0.68446	2.14	-0.96003	2.14	-0.39634	2.14	-0.38694
214333	-0.62559	214333	-0.68537	214333	-0.96049	214333	-0.39703	214333	-0.38863
214667	-0.62731	214667	-0.68783	214667	-0.96064	214667	-0.39897	214667	-0.3898
2.15	-0.62865	2.15	-0.69066	2.15	-0.96065	2.15	-0.40232	2.15	-0.39052
215333	-0.62901	215333	-0.69251	215333	-0.96013	215333	-0.40625	215333	-0.39144
215667	-0.62812	215667	-0.69298	215667	-0.9587	215667	-0.40958	215667	-0.39225
2.16	-0.62646	2.16	-0.6928	2.16	-0.95695	2.16	-0.41154	2.16	-0.39172
216333	-0.62471	216333	-0.69267	216333	-0.95613	216333	-0.41186	216333	-0.38934
216667	-0.62342	216667	-0.69228	216667	-0.95686	216667	-0.41052	216667	-0.3862
2.17	-0.62295	2.17	-0.69119	2.17	-0.95854	2.17	-0.40798	2.17	-0.38412
217333	-0.62338	217333	-0.68988	217333	-0.96013	217333	-0.40559	217333	-0.38444
217667	-0.62454	217667	-0.68946	217667	-0.9608	217667	-0.40447	217667	-0.38726
2.18	-0.6258	2.18	-0.69044	2.18	-0.96029	2.18	-0.40446	2.18	-0.39163
218333	-0.62621	218333	-0.69228	218333	-0.95927	218333	-0.40487	218333	-0.39643
218667	-0.62551	218667	-0.69375	218667	-0.95896	218667	-0.40561	218667	-0.40093
2.19	-0.62448	2.19	-0.694	2.19	-0.95966	2.19	-0.40697	2.19	-0.40442
219333	-0.62406	219333	-0.69327	219333	-0.96072	219333	-0.40884	219333	-0.4062
219667	-0.62449	219667	-0.69246	219667	-0.96148	219667	-0.41054	219667	-0.40603
2.2	-0.62543	2.2	-0.69228	2.2	-0.96163	2.2	-0.41122	2.2	-0.40428
220333	-0.62653	220333	-0.693	220333	-0.96118	220333	-0.41078	220333	-0.40159
220667	-0.62776	220667	-0.69456	220667	-0.96054	220667	-0.41004	220667	-0.39851
2.21	-0.62923	2.21	-0.69658	2.21	-0.96016	2.21	-0.40964	2.21	-0.39564
221333	-0.63102	221333	-0.69861	221333	-0.95982	221333	-0.40942	221333	-0.39355
221667	-0.63291	221667	-0.70037	221667	-0.95882	221667	-0.40915	221667	-0.3924
2.22	-0.63414	2.22	-0.70151	2.22	-0.95684	2.22	-0.40889	2.22	-0.39195
222333	-0.63399	222333	-0.70148	222333	-0.95445	222333	-0.40874	222333	-0.39195
222667	-0.63251	222667	-0.70026	222667	-0.95283	222667	-0.40856	222667	-0.39237
2.23	-0.63039	2.23	-0.6989	2.23	-0.95314	2.23	-0.40815	2.23	-0.39318
223333	-0.62835	223333	-0.6988	223333	-0.95589	223333	-0.40742	223333	-0.39391
223667	-0.62679	223667	-0.70056	223667	-0.9602	223667	-0.40663	223667	-0.39401
2.24	-0.62563	2.24	-0.70362	2.24	-0.964	2.24	-0.40614	2.24	-0.3935
224333	-0.62457	224333	-0.70674	224333	-0.9657	224333	-0.40612	224333	-0.39287
224667	-0.62379	224667	-0.7086	224667	-0.96556	224667	-0.40679	224667	-0.39231
2.25	-0.62399	2.25	-0.70883	2.25	-0.96502	2.25	-0.40856	2.25	-0.39193
225333	-0.6258	225333	-0.70833	225333	-0.96506	225333	-0.41118	225333	-0.39195
225667	-0.62904	225667	-0.70838	225667	-0.96563	225667	-0.41373	225667	-0.3925
2.26	-0.63302	2.26	-0.70937	2.26	-0.9664	2.26	-0.41544	2.26	-0.39351
226333	-0.63702	226333	-0.71087	226333	-0.96722	226333	-0.41586	226333	-0.39511
226667	-0.64024	226667	-0.71261	226667	-0.9679	226667	-0.41499	226667	-0.3974
2.27	-0.64172	2.27	-0.71455	2.27	-0.96815	2.27	-0.4136	2.27	-0.40018
227333	-0.64131	227333	-0.71647	227333	-0.96805	227333	-0.41287	227333	-0.40279
227667	-0.63982	227667	-0.71815	227667	-0.96801	227667	-0.41344	227667	-0.40448
2.28	-0.63815	2.28	-0.71967	2.28	-0.96813	2.28	-0.41475	2.28	-0.40507
228333	-0.63657	228333	-0.72128	228333	-0.96828	228333	-0.41578	228333	-0.40495
228667	-0.63532	228667	-0.72296	228667	-0.96813	228667	-0.41638	228667	-0.40472
2.29	-0.63484	2.29	-0.72423	2.29	-0.9672	2.29	-0.41719	2.29	-0.40481
229333	-0.63517	229333	-0.72479	229333	-0.96571	229333	-0.41865	229333	-0.40509
229667	-0.63574	229667	-0.72476	229667	-0.96446	229667	-0.42068	229667	-0.40513
2.3	-0.63633	2.3	-0.72439	2.3	-0.96381	2.3	-0.42296	2.3	-0.40469
230333	-0.63737	230333	-0.72368	230333	-0.96373	230333	-0.42504	230333	-0.40398
230667	-0.63901	230667	-0.72235	230667	-0.96454	230667	-0.4262	230667	-0.40356
2.31	-0.64059	2.31	-0.72026	2.31	-0.96644	2.31	-0.42596	2.31	-0.40418
231333	-0.64115	231333	-0.71794	231333	-0.969	231333	-0.42454	231333	-0.40629
231667	-0.6406	231667	-0.71639	231667	-0.97157	231667	-0.42267	231667	-0.40939
2.32	-0.64023	2.32	-0.71629	2.32	-0.97368	2.32	-0.42102	2.32	-0.41194
232333	-0.64135	232333	-0.71768	232333	-0.97488	232333	-0.41983	232333	-0.41243
232667	-0.64376	232667	-0.72007	232667	-0.97455	232667	-0.4189	232667	-0.41068
2.33	-0.64624	2.33	-0.72243	2.33	-0.9725	2.33	-0.41818	2.33	-0.40784
233333	-0.64793	233333	-0.72371	233333	-0.9693	233333	-0.41814	233333	-0.40556
233667	-0.64847	233667	-0.72383	233667	-0.96594	233667	-0.41935	233667	-0.40486
2.34	-0.6477	2.34	-0.7233	2.34	-0.96332	2.34	-0.42147	2.34	-0.4057
234333	-0.64586	234333	-0.72215	234333	-0.96198	234333	-0.42348	234333	-0.40756
234667	-0.6437	234667	-0.72016	234667	-0.96212	234667	-0.4247	234667	-0.40994
2.35	-0.64208	2.35	-0.71773	2.35	-0.96352	2.35	-0.42511	2.35	-0.41233
235333	-0.6415	235333	-0.71577	235333	-0.96552	235333	-0.42496	235333	-0.41426
235667	-0.64193	235667	-0.71454	235667	-0.96727	235667	-0.42465	235667	-0.41566
2.36	-0.64281	2.36	-0.71325	2.36	-0.96827	2.36	-0.42477	2.36	-0.41682
236333	-0.64358	236333	-0.71112	236333	-0.96855	236333	-0.42582	236333	-0.41799
236667	-0.64402	236667	-0.70869	236667	-0.96834	236667	-0.4275	236667	-0.419
2.37	-0.64416	2.37	-0.70731	2.37	-0.96785	2.37	-0.42913	2.37	-0.41904
237333	-0.64422	237333	-0.70728	237333	-0.96716	237333	-0.43087	237333	-0.41738
237667	-0.64458	237667	-0.70735	237667	-0.96588	237667	-0.43345	237667	-0.41417
2.38	-0.64549	2.38	-0.70615	2.38	-0.96383	2.38	-0.43671	2.38	-0.41025
238333	-0.64666	238333	-0.70368	238333	-0.96189	238333	-0.43953	238333	-0.40675
238667	-0.64762	238667	-0.70132	238667	-0.96127	238667	-0.44093	238667	-0.40503
2.39	-0.64817	2.39	-0.70016	2.39	-0.96243	2.39	-0.44066	2.39	-0.40603
239333	-0.64826	239333	-0.6999	239333	-0.96504	239333	-0.43909	239333	-0.4094
239667	-0.64754	239667	-0.69952	239667	-0.96855	239667	-0.43673	239667	-0.41366
2.4	-0.64554	2.4	-0.69849	2.4	-0.97222	2.4	-0.43395	2.4	-0.4172
240333	-0.64251	240333	-0.69706	240333	-0.97477	240333	-0.43111	240333	-0.41899
240667	-0.63995	240667	-0.69592	240667	-0.9749	240667	-0.42885	240667	-0.41874
2.41	-0.6397	2.41	-0.69571	2.41	-0.9725	2.41	-0.42781	2.41	-0.41672
241333	-0.64239	241333	-0.69645	241333	-0.96894	241333	-0.42819	241333	-0.41371
241667	-0.64681	241667	-0.69773	241667	-0.966	241667	-0.42967	241667	-0.41071
2.42	-0.65085	2.42	-0.69918	2.42	-0.96477	2.42	-0.43135	2.42	-0.40844
242333	-0.65291	242333	-0.70054	242333	-0.96528	242333	-0.43211	242333	-0.40714
242667	-0.65257	242667	-0.70134	242667	-0.96704	242667	-0.43159	242667	-0.40661
2.43	-0.6505	2.43	-0.70129	2.43	-0.96967	2.43	-0.43043	2.43	-0.40656
243333	-0.64796	243333	-0.70082	243333	-0.97271	243333	-0.42933	243333	-0.40682
243667	-0.64611	243667	-0.70069	243667	-0.97533	243667	-0.42867	243667	-0.40704
2.44	-0.64529	2.44	-0.70105	2.44	-0.97686	2.44	-0.42856	2.44	-0.40672
244333	-0.64518	244333	-0.70121	244333	-0.97738	244333	-0.42901	244333	-0.40579
244667	-0.64545	244667	-0.70006	244667	-0.97748	244667	-0.43001	244667	-0.40498
2.45	-0.64617	2.45	-0.69729	2.45	-0.97757	2.45	-0.4313	2.45	-0.40531
245333	-0.64717	245333	-0.69412	245333	-0.97764	245333	-0.43246	245333	-0.407
245667	-0.64774	245667	-0.69191	245667	-0.97723	245667	-0.43344	245667	-0.40922
2.46	-0.64737	2.46	-0.69035	2.46	-0.97575	2.46	-0.43451	2.46	-0.4109
246333	-0.64631	246333	-0.68825	246333	-0.97289	246333	-0.43532	246333	-0.41119
246667	-0.64526	246667	-0.68557	246667	-0.96903	246667	-0.4352	246667	-0.40974
2.47	-0.64487	2.47	-0.68338	2.47	-0.96511	2.47	-0.43394	2.47	-0.40685
247333	-0.64551	247333	-0.68248	247333	-0.96208	247333	-0.43197	247333	-0.4034
247667	-0.64704	247667	-0.68304	247667	-0.9602	247667	-0.42996	247667	-0.40063
2.48	-0.64897	2.48	-0.68488	2.48	-0.9592	2.48	-0.42832	2.48	-0.39968
248333	-0.65041	248333	-0.68762	248333	-0.95907	248333	-0.427	248333	-0.40075
248667	-0.65038	248667	-0.69097	248667	-0.96033	248667	-0.42588	248667	-0.40296
2.49	-0.64878	2.49	-0.69452	2.49	-0.963	2.49	-0.42514	2.49	-0.40517
249333	-0.64657	249333	-0.69757	249333	-0.96601	249333	-0.42528	249333	-0.40631
249667	-0.64495	249667	-0.69953	249667	-0.96806	249667	-0.42668	249667	-0.40578
2.5	-0.64468	2.5	-0.70069	2.5	-0.96864	2.5	-0.42859	2.5	-0.40385
250333	-0.64568	250333	-0.70195	250333	-0.96823	250333	-0.4294	250333	-0.40129
250667	-0.64677	250667	-0.70361	250667	-0.96781	250667	-0.42835	250667	-0.39883
2.51	-0.64662	2.51	-0.70483	2.51	-0.96813	2.51	-0.42627	2.51	-0.39725
251333	-0.64494	251333	-0.7047	251333	-0.96931	251333	-0.42477	251333	-0.39686
251667	-0.64243	251667	-0.7033	251667	-0.97113	251667	-0.4248	251667	-0.39706
2.52	-0.63967	2.52	-0.70123	2.52	-0.97302	2.52	-0.42603	2.52	-0.39709
252333	-0.63678	252333	-0.69878	252333	-0.97393	252333	-0.42741	252333	-0.39679
252667	-0.63387	252667	-0.6961	252667	-0.9732	252667	-0.42803	252667	-0.39683
2.53	-0.63099	2.53	-0.69369	2.53	-0.97126	2.53	-0.42752	2.53	-0.3978
253333	-0.62809	253333	-0.69202	253333	-0.96911	253333	-0.42599	253333	-0.39928
253667	-0.62526	253667	-0.69115	253667	-0.96764	253667	-0.42371	253667	-0.40017
2.54	-0.62272	2.54	-0.69099	2.54	-0.96693	2.54	-0.42094	2.54	-0.39997
254333	-0.62037	254333	-0.6914	254333	-0.96625	254333	-0.4179	254333	-0.39892
254667	-0.61782	254667	-0.6924	254667	-0.96487	254667	-0.41479	254667	-0.39725
2.55	-0.61485	2.55	-0.69409	2.55	-0.96301	2.55	-0.41205	2.55	-0.39498
255333	-0.61166	255333	-0.69627	255333	-0.96157	255333	-0.41023	255333	-0.3922
255667	-0.60833	255667	-0.69841	255667	-0.96105	255667	-0.40961	255667	-0.38918
2.56	-0.60393	2.56	-0.70005	2.56	-0.96124	2.56	-0.40991	2.56	-0.38654
256333	-0.59734	256333	-0.70101	256333	-0.96168	256333	-0.41027	256333	-0.38488
256667	-0.58867	256667	-0.70132	256667	-0.96189	256667	-0.40977	256667	-0.38409
2.57	-0.57914	2.57	-0.70132	2.57	-0.96186	2.57	-0.40812	2.57	-0.38367
257333	-0.56959	257333	-0.70169	257333	-0.96226	257333	-0.40574	257333	-0.3832
257667	-0.55998	257667	-0.70279	257667	-0.96367	257667	-0.40306	257667	-0.38253
2.58	-0.55005	2.58	-0.7042	2.58	-0.96577	2.58	-0.40056	2.58	-0.3818
258333	-0.53948	258333	-0.70548	258333	-0.96778	258333	-0.39907	258333	-0.38107
258667	-0.52729	258667	-0.70665	258667	-0.96911	258667	-0.39902	258667	-0.38003
2.59	-0.51243	2.59	-0.7075	2.59	-0.96958	2.59	-0.39963	2.59	-0.37824
259333	-0.49468	259333	-0.70745	259333	-0.96952	259333	-0.39957	259333	-0.37539
259667	-0.47425	259667	-0.70632	259667	-0.96962	259667	-0.39825	259667	-0.37132
2.6	-0.45167	2.6	-0.70486	2.6	-0.97056	2.6	-0.3961	2.6	-0.36603
260333	-0.42801	260333	-0.70408	260333	-0.97242	260333	-0.39368	260333	-0.36004
260667	-0.40456	260667	-0.70426	260667	-0.97451	260667	-0.39144	260667	-0.35448
2.61	-0.38159	2.61	-0.70489	2.61	-0.97572	2.61	-0.38972	2.61	-0.35025
261333	-0.35808	261333	-0.70584	261333	-0.97547	261333	-0.38863	261333	-0.34697
261667	-0.33274	261667	-0.7081	261667	-0.97405	261667	-0.38809	261667	-0.3434
2.62	-0.30507	2.62	-0.71285	2.62	-0.97176	2.62	-0.38786	2.62	-0.33874
262333	-0.27534	262333	-0.72013	262333	-0.96884	262333	-0.38733	262333	-0.33308
262667	-0.2441	262667	-0.7283	262667	-0.96619	262667	-0.38577	262667	-0.32665
2.63	-0.21184	2.63	-0.73489	2.63	-0.96502	2.63	-0.38301	2.63	-0.31956
263333	-0.17887	263333	-0.73809	263333	-0.96582	263333	-0.37955	263333	-0.31219
263667	-0.1453	263667	-0.73777	263667	-0.96795	263667	-0.37604	263667	-0.30518
2.64	-0.11119	2.64	-0.73505	2.64	-0.97017	2.64	-0.37279	2.64	-0.29889
264333	-0.07666	264333	-0.73126	264333	-0.97154	264333	-0.36976	264333	-0.29332
264667	-0.04196	264667	-0.72734	264667	-0.97187	264667	-0.36672	264667	-0.28816
2.65	-0.00716	2.65	-0.72338	2.65	-0.97118	2.65	-0.36357	2.65	-0.28288
265333	0.02804	265333	-0.71896	265333	-0.96941	265333	-0.36066	265333	-0.27716
265667	0.06361	265667	-0.71424	265667	-0.9669	265667	-0.35848	265667	-0.27108
2.66	0.09886	2.66	-0.71009	2.66	-0.96469	2.66	-0.35683	2.66	-0.26475
266333	0.13286	266333	-0.70745	266333	-0.96365	266333	-0.3548	266333	-0.25805
266667	0.16478	266667	-0.70674	266667	-0.96373	266667	-0.35206	266667	-0.25069
2.67	0.19383	2.67	-0.70761	2.67	-0.96451	2.67	-0.34911	2.67	-0.24244
267333	0.21944	267333	-0.70948	267333	-0.96595	267333	-0.34618	267333	-0.2334
267667	0.24182	267667	-0.71217	267667	-0.96828	267667	-0.34262	267667	-0.22391
2.68	0.26201	2.68	-0.71544	2.68	-0.97143	2.68	-0.33794	2.68	-0.21434
268333	0.28136	268333	-0.71841	268333	-0.97468	268333	-0.33279	268333	-0.20516
268667	0.30022	268667	-0.71994	268667	-0.97674	268667	-0.32809	268667	-0.19696
2.69	0.31766	2.69	-0.71941	2.69	-0.97686	2.69	-0.32389	2.69	-0.18965
269333	0.33279	269333	-0.71711	269333	-0.97561	269333	-0.31988	269333	-0.18245
269667	0.34537	269667	-0.7144	269667	-0.97442	269667	-0.31625	269667	-0.17501
2.7	0.35544	2.7	-0.71304	2.7	-0.97413	2.7	-0.31332	2.7	-0.16777
270333	0.36346	270333	-0.71381	270333	-0.9744	270333	-0.31053	270333	-0.16065
270667	0.37047	270667	-0.71598	270667	-0.97438	270667	-0.30671	270667	-0.15257
2.71	0.37751	2.71	-0.7184	2.71	-0.97375	2.71	-0.30139	2.71	-0.14286
271333	0.38492	271333	-0.72044	271333	-0.97282	271333	-0.29519	271333	-0.13202
271667	0.39238	271667	-0.722	271667	-0.97207	271667	-0.2888	271667	-0.1208
2.72	0.39903	2.72	-0.72314	2.72	-0.97187	2.72	-0.28269	2.72	-0.10947
272333	0.40371	272333	-0.72397	272333	-0.97196	272333	-0.27726	272333	-0.09845
272667	0.40572	272667	-0.72467	272667	-0.97153	272667	-0.27273	272667	-0.08857
2.73	0.40562	2.73	-0.72542	2.73	-0.97005	2.73	-0.26893	2.73	-0.08041
273333	0.40508	273333	-0.72605	273333	-0.968	273333	-0.26571	273333	-0.07372
273667	0.40569	273667	-0.7262	273667	-0.96662	273667	-0.26293	273667	-0.06796
2.74	0.40779	2.74	-0.72586	2.74	-0.96663	2.74	-0.26061	2.74	-0.0627
274333	0.41033	274333	-0.72508	274333	-0.96752	274333	-0.25864	274333	-0.05761
274667	0.41199	274667	-0.72362	274667	-0.96847	274667	-0.25632	274667	-0.05245
2.75	0.41222	2.75	-0.72161	2.75	-0.96937	2.75	-0.25288	2.75	-0.0473
275333	0.41112	275333	-0.72017	275333	-0.97026	275333	-0.2485	275333	-0.04237
275667	0.40898	275667	-0.72072	275667	-0.97085	275667	-0.24376	275667	-0.03764
2.76	0.40611	2.76	-0.72391	2.76	-0.9709	2.76	-0.23897	2.76	-0.03314
276333	0.40294	276333	-0.72917	276333	-0.97052	276333	-0.23443	276333	-0.02929
276667	0.39979	276667	-0.73499	276667	-0.96994	276667	-0.23064	276667	-0.02665
2.77	0.39666	2.77	-0.73961	2.77	-0.96936	2.77	-0.22817	2.77	-0.02532
277333	0.39344	277333	-0.74193	277333	-0.9688	277333	-0.2277	277333	-0.02463
277667	0.39032	277667	-0.74215	277667	-0.96831	277667	-0.22928	277667	-0.02358
2.78	0.38786	2.78	-0.74143	2.78	-0.96861	2.78	-0.23203	2.78	-0.02176
278333	0.38653	278333	-0.74094	278333	-0.97032	278333	-0.23469	278333	-0.01977
278667	0.38585	278667	-0.74084	278667	-0.97256	278667	-0.23642	278667	-0.01856
2.79	0.38456	2.79	-0.74021	2.79	-0.97376	2.79	-0.23688	2.79	-0.01855
279333	0.38184	279333	-0.73829	279333	-0.97352	279333	-0.23593	279333	-0.01952
279667	0.37758	279667	-0.73572	279667	-0.97268	279667	-0.23371	279667	-0.02091
2.8	0.37176	2.8	-0.73401	2.8	-0.97171	2.8	-0.23085	2.8	-0.02235
280333	0.36442	280333	-0.73394	280333	-0.97024	280333	-0.22834	280333	-0.02399
280667	0.35614	280667	-0.73504	280667	-0.96822	280667	-0.227	280667	-0.02624
2.81	0.34777	2.81	-0.73644	2.81	-0.96639	2.81	-0.22696	2.81	-0.02929
281333	0.33981	281333	-0.73769	281333	-0.9654	281333	-0.22799	281333	-0.03341
281667	0.33261	281667	-0.73849	281667	-0.96515	281667	-0.22978	281667	-0.03913
2.82	0.32677	2.82	-0.73863	2.82	-0.96508	2.82	-0.2323	2.82	-0.04647
282333	0.32248	282333	-0.73833	282333	-0.96491	282333	-0.23593	282333	-0.05405
282667	0.31865	282667	-0.73762	282667	-0.96456	282667	-0.24067	282667	-0.06007
2.83	0.31391	2.83	-0.73605	2.83	-0.96393	2.83	-0.24532	2.83	-0.06418
283333	0.30791	283333	-0.73345	283333	-0.96327	283333	-0.24858	283333	-0.06771
283667	0.30123	283667	-0.7308	283667	-0.96319	283667	-0.25035	283667	-0.07223
2.84	0.29444	2.84	-0.72981	2.84	-0.96364	2.84	-0.2517	2.84	-0.07847
284333	0.28794	284333	-0.73166	284333	-0.96399	284333	-0.25402	284333	-0.08625
284667	0.28206	284667	-0.7362	284667	-0.96408	284667	-0.25802	284667	-0.09493
2.85	0.27662	2.85	-0.74209	2.85	-0.96431	2.85	-0.26309	2.85	-0.1038
285333	0.27108	285333	-0.74725	285333	-0.965	285333	-0.26758	285333	-0.1125
285667	0.26515	285667	-0.74965	285667	-0.96605	285667	-0.27004	285667	-0.12116
2.86	0.25902	2.86	-0.7486	2.86	-0.96688	2.86	-0.2705	2.86	-0.13016
286333	0.25279	286333	-0.7457	286333	-0.96702	286333	-0.27044	286333	-0.13978
286667	0.24646	286667	-0.74344	286667	-0.96669	286667	-0.27167	286667	-0.14989
2.87	0.24027	2.87	-0.74304	2.87	-0.96636	2.87	-0.27502	2.87	-0.16012
287333	0.23458	287333	-0.74409	287333	-0.96624	287333	-0.27964	287333	-0.17014
287667	0.2294	287667	-0.74558	287667	-0.96619	287667	-0.28396	287667	-0.17957
2.88	0.22445	2.88	-0.74647	2.88	-0.96575	2.88	-0.28698	2.88	-0.1877
288333	0.21958	288333	-0.74624	288333	-0.96459	288333	-0.28846	288333	-0.1939
288667	0.21483	288667	-0.74528	288667	-0.96307	288667	-0.28846	288667	-0.19823
2.89	0.20965	2.89	-0.74452	2.89	-0.9618	2.89	-0.28719	2.89	-0.20156
289333	0.20296	289333	-0.74476	289333	-0.96127	289333	-0.28525	289333	-0.20512
289667	0.19449	289667	-0.7464	289667	-0.96201	289667	-0.28377	289667	-0.20955
2.9	0.18534	2.9	-0.74927	2.9	-0.96415	2.9	-0.28369	2.9	-0.21468
290333	0.17693	290333	-0.7522	290333	-0.96692	290333	-0.28501	290333	-0.21997
290667	0.17013	290667	-0.75375	290667	-0.96911	290667	-0.28713	290667	-0.22486
2.91	0.16539	2.91	-0.75335	2.91	-0.96986	2.91	-0.2897	2.91	-0.22917
291333	0.16267	291333	-0.75138	291333	-0.96895	291333	-0.29279	291333	-0.23328
291667	0.16102	291667	-0.74859	291667	-0.96672	291667	-0.2966	291667	-0.2376
2.92	0.15882	2.92	-0.74578	2.92	-0.9639	2.92	-0.30089	2.92	-0.2421
292333	0.15504	292333	-0.74376	292333	-0.96123	292333	-0.30476	292333	-0.24661
292667	0.1502	292667	-0.74301	292667	-0.95902	292667	-0.30735	292667	-0.25119
2.93	0.1457	2.93	-0.74335	2.93	-0.95745	2.93	-0.30866	2.93	-0.25604
293333	0.14263	293333	-0.74435	293333	-0.95717	293333	-0.30969	293333	-0.26128
293667	0.14106	293667	-0.74596	293667	-0.95873	293667	-0.31172	293667	-0.26697
2.94	0.14047	2.94	-0.74814	2.94	-0.96165	2.94	-0.31527	2.94	-0.2729
294333	0.1405	294333	-0.75038	294333	-0.96459	294333	-0.31975	294333	-0.2787
294667	0.14131	294667	-0.75243	294667	-0.96618	294667	-0.32415	294667	-0.28391
2.95	0.14302	2.95	-0.75463	2.95	-0.96572	2.95	-0.32767	2.95	-0.28801
295333	0.14529	295333	-0.75704	295333	-0.96371	295333	-0.32995	295333	-0.29072
295667	0.14761	295667	-0.75882	295667	-0.96163	295667	-0.33103	295667	-0.29227
2.96	0.14979	2.96	-0.75873	2.96	-0.96043	2.96	-0.33079	2.96	-0.29303
296333	0.15177	296333	-0.75618	296333	-0.95974	296333	-0.32902	296333	-0.29305
296667	0.15369	296667	-0.75191	296667	-0.95903	296667	-0.32617	296667	-0.29221
2.97	0.15613	2.97	-0.74757	2.97	-0.95842	2.97	-0.32328	2.97	-0.29076
297333	0.15952	297333	-0.74481	297333	-0.95829	297333	-0.32089	297333	-0.28947
297667	0.16341	297667	-0.74425	297667	-0.95883	297667	-0.31879	297667	-0.28905
2.98	0.16691	2.98	-0.74528	2.98	-0.95993	2.98	-0.31683	2.98	-0.28946
298333	0.16959	298333	-0.74697	298333	-0.96113	298333	-0.31508	298333	-0.28998
298667	0.17147	298667	-0.74896	298667	-0.96196	298667	-0.31353	298667	-0.2894
2.99	0.17261	2.99	-0.75133	2.99	-0.9623	2.99	-0.31204	2.99	-0.28641
299333	0.173	299333	-0.75409	299333	-0.96216	299333	-0.31019	299333	-0.28104
299667	0.17269	299667	-0.75688	299667	-0.96134	299667	-0.3076	299667	-0.27521
3	0.17211	3	-0.75913	3	-0.95984	3	-0.30448	3	-0.27089
300333	0.17217	300333	-0.76036	300333	-0.95825	300333	-0.30154	300333	-0.26843
300667	0.17337	300667	-0.7604	300667	-0.95738	300667	-0.29908	300667	-0.26698
3.01	0.17509	3.01	-0.75964	3.01	-0.95745	3.01	-0.29666	3.01	-0.26565
301333	0.1758	301333	-0.75924	301333	-0.95783	301333	-0.29367	301333	-0.26391
301667	0.17402	301667	-0.7602	301667	-0.95775	301667	-0.29028	301667	-0.26183
3.02	0.16953	3.02	-0.76245	3.02	-0.95734	3.02	-0.28741	3.02	-0.26014
302333	0.16359	302333	-0.76507	302333	-0.95707	302333	-0.28572	302333	-0.25962
302667	0.15744	302667	-0.76699	302667	-0.95675	302667	-0.2853	302667	-0.26049
3.03	0.15134	3.03	-0.76776	3.03	-0.95603	3.03	-0.28595	3.03	-0.26226
303333	0.14513	303333	-0.76766	303333	-0.95516	303333	-0.28716	303333	-0.26422
303667	0.13924	303667	-0.76711	303667	-0.95469	303667	-0.28807	303667	-0.26589
3.04	0.13474	3.04	-0.7664	3.04	-0.95508	3.04	-0.28795	3.04	-0.2671
304333	0.13247	304333	-0.7658	304333	-0.95636	304333	-0.2868	304333	-0.26811
304667	0.13216	304667	-0.76522	304667	-0.95818	304667	-0.2852	304667	-0.26955
3.05	0.13247	3.05	-0.76409	3.05	-0.95996	3.05	-0.28412	3.05	-0.27175
305333	0.13179	305333	-0.76201	305333	-0.96122	305333	-0.28454	305333	-0.27416
305667	0.12929	305667	-0.75951	305667	-0.96171	305667	-0.28672	305667	-0.27567
3.06	0.12535	3.06	-0.75773	3.06	-0.96116	3.06	-0.29039	3.06	-0.27568
306333	0.12087	306333	-0.75723	306333	-0.95927	306333	-0.2953	306333	-0.27482
306667	0.11622	306667	-0.75781	306667	-0.95631	306667	-0.30107	306667	-0.27435
3.07	0.11105	3.07	-0.75899	3.07	-0.95335	3.07	-0.30667	3.07	-0.27494
307333	0.10485	307333	-0.76017	307333	-0.95149	307333	-0.31111	307333	-0.27628
307667	0.09766	307667	-0.76063	307667	-0.95125	307667	-0.31408	307667	-0.27787
3.08	0.09008	3.08	-0.76028	3.08	-0.95249	3.08	-0.31603	3.08	-0.27977
308333	0.08281	308333	-0.75965	308333	-0.95476	308333	-0.31781	308333	-0.28225
308667	0.07618	308667	-0.75908	308667	-0.95752	308667	-0.31997	308667	-0.28551
3.09	0.0701	3.09	-0.75868	3.09	-0.96022	3.09	-0.32208	3.09	-0.28959
309333	0.06412	309333	-0.75863	309333	-0.96227	309333	-0.32331	309333	-0.29419
309667	0.05771	309667	-0.75878	309667	-0.96304	309667	-0.3234	309667	-0.29852
3.1	0.05058	3.1	-0.75852	3.1	-0.9619	3.1	-0.32286	3.1	-0.30187
310333	0.04306	310333	-0.75753	310333	-0.95881	310333	-0.32251	310333	-0.30425
310667	0.03588	310667	-0.75629	310667	-0.95465	310667	-0.32328	310667	-0.30619
3.11	0.0296	3.11	-0.75555	3.11	-0.95071	3.11	-0.32548	3.11	-0.30797
311333	0.02423	311333	-0.75569	311333	-0.94791	311333	-0.32835	311333	-0.30946
311667	0.0195	311667	-0.75668	311667	-0.94633	311667	-0.3311	311667	-0.31054
3.12	0.0152	3.12	-0.75836	3.12	-0.94543	3.12	-0.33381	3.12	-0.31143
312333	0.01103	312333	-0.76038	312333	-0.94483	312333	-0.33676	312333	-0.31261
312667	0.00683	312667	-0.76253	312667	-0.94495	312667	-0.33983	312667	-0.31448
3.13	0.00308	3.13	-0.76459	3.13	-0.94634	3.13	-0.34268	3.13	-0.317
313333	0.000713	313333	-0.76594	313333	-0.94869	313333	-0.34546	313333	-0.31957
313667	0.000426	313667	-0.76609	313667	-0.95114	313667	-0.34861	313667	-0.32137
3.14	0.00244	3.14	-0.76533	3.14	-0.95304	3.14	-0.35225	3.14	-0.32208
314333	0.00621	314333	-0.76424	314333	-0.95409	314333	-0.35629	314333	-0.32205
314667	0.0104	314667	-0.76303	314667	-0.95437	314667	-0.36036	314667	-0.32183
3.15	0.0136	3.15	-0.76179	3.15	-0.95442	3.15	-0.36327	3.15	-0.32212
315333	0.01499	315333	-0.76075	315333	-0.95483	315333	-0.36356	315333	-0.3237
315667	0.01429	315667	-0.75965	315667	-0.95538	315667	-0.36093	315667	-0.32674
3.16	0.01158	3.16	-0.75772	3.16	-0.95496	3.16	-0.35626	3.16	-0.33068
316333	0.00729	316333	-0.75493	316333	-0.95266	316333	-0.35099	316333	-0.33476
316667	0.00211	316667	-0.75242	316667	-0.94885	316667	-0.3465	316667	-0.3386
3.17	-0.00318	3.17	-0.75132	3.17	-0.94479	3.17	-0.34396	3.17	-0.34221
317333	-0.00776	317333	-0.75207	317333	-0.94172	317333	-0.34388	317333	-0.34558
317667	-0.01082	317667	-0.75472	317667	-0.94039	317667	-0.34557	317667	-0.34826
3.18	-0.01189	3.18	-0.75898	3.18	-0.94093	3.18	-0.34737	3.18	-0.35011
318333	-0.0118	318333	-0.76415	318333	-0.94297	318333	-0.34793	318333	-0.35176
318667	-0.01233	318667	-0.76943	318667	-0.94583	318667	-0.34682	318667	-0.3537
3.19	-0.01454	3.19	-0.77405	3.19	-0.94853	3.19	-0.34434	3.19	-0.35569
319333	-0.01798	319333	-0.7773	319333	-0.95031	319333	-0.34131	319333	-0.35719
319667	-0.02151	319667	-0.77864	319667	-0.95107	319667	-0.33887	319667	-0.35779
3.2	-0.02421	3.2	-0.77814	3.2	-0.95108	3.2	-0.33792	3.2	-0.35757
320333	-0.02597	320333	-0.7764	320333	-0.95071	320333	-0.33825	320333	-0.35728
320667	-0.02736	320667	-0.77405	320667	-0.95056	320667	-0.33878	320667	-0.35793
3.21	-0.02885	3.21	-0.77158	3.21	-0.95113	3.21	-0.3384	3.21	-0.35998
321333	-0.03065	321333	-0.76922	321333	-0.95223	321333	-0.33662	321333	-0.36302
321667	-0.033	321667	-0.76699	321667	-0.95316	321667	-0.33362	321667	-0.3661
3.22	-0.03608	3.22	-0.76513	3.22	-0.95327	3.22	-0.32991	3.22	-0.36838
322333	-0.04004	322333	-0.76422	322333	-0.95216	322333	-0.32616	322333	-0.36988
322667	-0.04476	322667	-0.76492	322667	-0.9499	322667	-0.323	322667	-0.37169
3.23	-0.04953	3.23	-0.76724	3.23	-0.94724	3.23	-0.3207	3.23	-0.37484
323333	-0.05353	323333	-0.77044	323333	-0.94511	323333	-0.31904	323333	-0.37891
323667	-0.05674	323667	-0.7735	323667	-0.94389	323667	-0.31767	323667	-0.38239
3.24	-0.06002	3.24	-0.77552	3.24	-0.94328	3.24	-0.31638	3.24	-0.38432
324333	-0.06443	324333	-0.77586	324333	-0.94277	324333	-0.31531	324333	-0.3849
324667	-0.07056	324667	-0.77412	324667	-0.94235	324667	-0.31501	324667	-0.38462
3.25	-0.07762	3.25	-0.7706	3.25	-0.94253	3.25	-0.31566	3.25	-0.38369
325333	-0.08386	325333	-0.76672	325333	-0.94339	325333	-0.31677	325333	-0.38252
325667	-0.08803	325667	-0.7643	325667	-0.94434	325667	-0.31799	325667	-0.38188
3.26	-0.09043	3.26	-0.76441	3.26	-0.94488	3.26	-0.31939	3.26	-0.38205
326333	-0.09252	326333	-0.7667	326333	-0.94502	326333	-0.32105	326333	-0.38268
326667	-0.09544	326667	-0.76986	326667	-0.94491	326667	-0.32302	326667	-0.38318
3.27	-0.09918	3.27	-0.77253	3.27	-0.9446	3.27	-0.32535	3.27	-0.38319
327333	-0.10319	327333	-0.77407	327333	-0.94436	327333	-0.32766	327333	-0.38271
327667	-0.10709	327667	-0.77472	327667	-0.94467	327667	-0.32889	327667	-0.38191
3.28	-0.11085	3.28	-0.77508	3.28	-0.94586	3.28	-0.3276	3.28	-0.3808
328333	-0.11485	328333	-0.77556	328333	-0.94751	328333	-0.32312	328333	-0.37956
328667	-0.11957	328667	-0.77622	328667	-0.9484	328667	-0.31655	328667	-0.37889
3.29	-0.12499	3.29	-0.7768	3.29	-0.94758	3.29	-0.31028	3.29	-0.37943
329333	-0.13049	329333	-0.77704	329333	-0.94537	329333	-0.30667	329333	-0.38093
329667	-0.13564	329667	-0.7768	329667	-0.94296	329667	-0.30673	329667	-0.38256
3.3	-0.14105	3.3	-0.77605	3.3	-0.94119	3.3	-0.30967	3.3	-0.38383
330333	-0.14798	330333	-0.77491	330333	-0.94011	330333	-0.31357	330333	-0.38476
330667	-0.15674	330667	-0.77364	330667	-0.93924	330667	-0.31667	330667	-0.38569
3.31	-0.16606	3.31	-0.7724	3.31	-0.93825	3.31	-0.31838	3.31	-0.38684
331333	-0.17411	331333	-0.77127	331333	-0.93738	331333	-0.31932	331333	-0.38797
331667	-0.18018	331667	-0.77071	331667	-0.93691	331667	-0.32058	331667	-0.38878
3.32	-0.18489	3.32	-0.77121	3.32	-0.93647	3.32	-0.32274	3.32	-0.3893
332333	-0.18913	332333	-0.77262	332333	-0.93537	332333	-0.32526	332333	-0.38979
332667	-0.19315	332667	-0.77429	332667	-0.93383	332667	-0.32715	332667	-0.39022
3.33	-0.1967	3.33	-0.77594	3.33	-0.93318	3.33	-0.32784	3.33	-0.39004
333333	-0.19925	333333	-0.77774	333333	-0.93471	333333	-0.32718	333333	-0.38915
333667	-0.20056	333667	-0.77973	333667	-0.93831	333667	-0.32521	333667	-0.38868
3.34	-0.20121	3.34	-0.78128	3.34	-0.94227	3.34	-0.32254	3.34	-0.38992
334333	-0.20202	334333	-0.78169	334333	-0.94475	334333	-0.32066	334333	-0.39292
334667	-0.20333	334667	-0.78106	334667	-0.94535	334667	-0.32119	334667	-0.39647
3.35	-0.20552	3.35	-0.77997	3.35	-0.94504	3.35	-0.32455	3.35	-0.39913
335333	-0.20927	335333	-0.77859	335333	-0.94486	335333	-0.32974	335333	-0.40019
335667	-0.21478	335667	-0.77679	335667	-0.94499	335667	-0.33507	335667	-0.40015
3.36	-0.22096	3.36	-0.77481	3.36	-0.94487	3.36	-0.33895	3.36	-0.4002
336333	-0.2259	336333	-0.77314	336333	-0.94394	336333	-0.34038	336333	-0.40111
336667	-0.22836	336667	-0.77211	336667	-0.94221	336667	-0.33945	336667	-0.40236
3.37	-0.22898	3.37	-0.77199	3.37	-0.94021	3.37	-0.33739	3.37	-0.40286
337333	-0.2297	337333	-0.77284	337333	-0.93869	337333	-0.33577	337333	-0.40241
337667	-0.2322	337667	-0.77416	337667	-0.93817	337667	-0.33577	337667	-0.40177
3.38	-0.23684	3.38	-0.77481	3.38	-0.93885	3.38	-0.33796	3.38	-0.40167
338333	-0.24238	338333	-0.77393	338333	-0.94061	338333	-0.34201	338333	-0.40245
338667	-0.24706	338667	-0.77164	338667	-0.94291	338667	-0.34662	338667	-0.4041
3.39	-0.25	3.39	-0.7689	3.39	-0.94494	3.39	-0.35058	3.39	-0.40603
339333	-0.2516	339333	-0.76672	339333	-0.9462	339333	-0.3538	339333	-0.40734
339667	-0.25292	339667	-0.76585	339667	-0.94652	339667	-0.3566	339667	-0.40778
3.4	-0.25513	3.4	-0.76642	3.4	-0.94562	3.4	-0.35881	3.4	-0.40793
340333	-0.25856	340333	-0.76773	340333	-0.94335	340333	-0.35999	340333	-0.40867
340667	-0.26259	340667	-0.76875	340667	-0.94023	340667	-0.36006	340667	-0.41028
3.41	-0.26663	3.41	-0.76895	3.41	-0.9372	3.41	-0.35949	3.41	-0.41208
341333	-0.27043	341333	-0.76828	341333	-0.93465	341333	-0.3589	341333	-0.41314
341667	-0.27379	341667	-0.76684	341667	-0.93232	341667	-0.35861	341667	-0.41318
3.42	-0.27669	3.42	-0.76526	3.42	-0.93015	3.42	-0.3589	3.42	-0.41261
342333	-0.2794	342333	-0.76463	342333	-0.92877	342333	-0.3602	342333	-0.41188
342667	-0.28219	342667	-0.76566	342667	-0.92881	342667	-0.3626	342667	-0.4114
3.43	-0.28527	3.43	-0.768	3.43	-0.93014	3.43	-0.36564	3.43	-0.41174
343333	-0.28918	343333	-0.77058	343333	-0.93186	343333	-0.36871	343333	-0.41308
343667	-0.29456	343667	-0.77251	343667	-0.93293	343667	-0.37137	343667	-0.41466
3.44	-0.30145	3.44	-0.77329	3.44	-0.93275	3.44	-0.37356	3.44	-0.41576
344333	-0.30926	344333	-0.77275	344333	-0.93134	344333	-0.37564	344333	-0.41668
344667	-0.31697	344667	-0.77134	344667	-0.92873	344667	-0.37785	344667	-0.41831
3.45	-0.32371	3.45	-0.77026	3.45	-0.92519	3.45	-0.37987	3.45	-0.42081
345333	-0.32907	345333	-0.77076	345333	-0.92192	345333	-0.38117	345333	-0.42346
345667	-0.33279	345667	-0.77286	345667	-0.92032	345667	-0.38158	345667	-0.42536
3.46	-0.33481	3.46	-0.77522	3.46	-0.92059	3.46	-0.38138	3.46	-0.426
346333	-0.33585	346333	-0.77642	346333	-0.92176	346333	-0.38106	346333	-0.42548
346667	-0.33706	346667	-0.7762	346667	-0.92258	346667	-0.38117	346667	-0.42435
3.47	-0.3391	3.47	-0.77528	3.47	-0.92269	3.47	-0.382	3.47	-0.4229
347333	-0.34177	347333	-0.77427	347333	-0.923	347333	-0.38337	347333	-0.42118
347667	-0.34451	347667	-0.77341	347667	-0.92426	347667	-0.38469	347667	-0.41954
3.48	-0.3469	3.48	-0.77269	3.48	-0.92584	3.48	-0.38528	3.48	-0.41868
348333	-0.34892	348333	-0.77181	348333	-0.92657	348333	-0.38486	348333	-0.41951
348667	-0.35098	348667	-0.77039	348667	-0.92617	348667	-0.3839	348667	-0.4223
3.49	-0.35328	3.49	-0.76836	3.49	-0.92522	3.49	-0.38317	3.49	-0.4261
349333	-0.35534	349333	-0.7659	349333	-0.92441	349333	-0.38306	349333	-0.42928
349667	-0.3567	349667	-0.76319	349667	-0.92419	349667	-0.38356	349667	-0.43044
3.5	-0.35752	3.5	-0.76065	3.5	-0.9249	3.5	-0.38408	3.5	-0.4291
350333	-0.35837	350333	-0.75918	350333	-0.92658	350333	-0.38349	350333	-0.42606
350667	-0.35962	350667	-0.75936	350667	-0.92858	350667	-0.38072	350667	-0.42269
3.51	-0.36123	3.51	-0.76068	3.51	-0.93003	3.51	-0.3758	3.51	-0.42012
351333	-0.36272	351333	-0.76215	351333	-0.93059	351333	-0.36987	351333	-0.41934
351667	-0.36324	351667	-0.7633	351667	-0.93044	351667	-0.36424	351667	-0.421
3.52	-0.36227	3.52	-0.76425	3.52	-0.92978	3.52	-0.35962	3.52	-0.42462
352333	-0.36023	352333	-0.76506	352333	-0.92866	352333	-0.35604	352333	-0.42855
352667	-0.3581	352667	-0.7656	352667	-0.92702	352667	-0.35333	352667	-0.43093
3.53	-0.35645	3.53	-0.76573	3.53	-0.92507	3.53	-0.35137	3.53	-0.4309
353333	-0.3556	353333	-0.76516	353333	-0.92337	353333	-0.34984	353333	-0.42876
353667	-0.35577	353667	-0.76365	353667	-0.92258	353667	-0.34804	353667	-0.42544
3.54	-0.3567	3.54	-0.76122	3.54	-0.92308	3.54	-0.34522	3.54	-0.422
354333	-0.35753	354333	-0.75789	354333	-0.92444	354333	-0.3412	354333	-0.41937
354667	-0.35762	354667	-0.75323	354667	-0.92581	354667	-0.33668	354667	-0.41746
3.55	-0.35706	3.55	-0.74677	3.55	-0.92666	3.55	-0.33274	3.55	-0.41522
355333	-0.35611	355333	-0.73866	355333	-0.92726	355333	-0.33012	355333	-0.41167
355667	-0.3548	355667	-0.72987	355667	-0.92816	355667	-0.32916	355667	-0.40664
3.56	-0.35325	3.56	-0.72174	3.56	-0.92943	3.56	-0.32984	3.56	-0.40082
356333	-0.35143	356333	-0.71548	356333	-0.93015	356333	-0.33152	356333	-0.39533
356667	-0.34865	356667	-0.71131	356667	-0.92928	356667	-0.33355	356667	-0.39103
3.57	-0.34441	3.57	-0.70849	3.57	-0.92684	3.57	-0.33572	3.57	-0.38793
357333	-0.3392	357333	-0.70621	357333	-0.9236	357333	-0.33792	357333	-0.38498
357667	-0.3341	357667	-0.70412	357667	-0.92012	357667	-0.33974	357667	-0.3814
3.58	-0.33	3.58	-0.70189	3.58	-0.91688	3.58	-0.34078	3.58	-0.3781
358333	-0.32714	358333	-0.69891	358333	-0.91452	358333	-0.34145	358333	-0.37678
358667	-0.32486	358667	-0.6948	358667	-0.91356	358667	-0.34262	358667	-0.37768
3.59	-0.32205	3.59	-0.6896	3.59	-0.91432	3.59	-0.34453	3.59	-0.37934
359333	-0.31822	359333	-0.68351	359333	-0.91643	359333	-0.34667	359333	-0.38072
359667	-0.31411	359667	-0.67703	359667	-0.91864	359667	-0.34872	359667	-0.38213
3.6	-0.31081	3.6	-0.67119	3.6	-0.9198	3.6	-0.35098	3.6	-0.38411
360333	-0.30848	360333	-0.66683	360333	-0.91969	360333	-0.35379	360333	-0.38648
360667	-0.30658	360667	-0.66402	360667	-0.91874	360667	-0.35697	360667	-0.38869
3.61	-0.30485	3.61	-0.6621	3.61	-0.9177	3.61	-0.36007	3.61	-0.3902
361333	-0.30329	361333	-0.66028	361333	-0.91723	361333	-0.36264	361333	-0.39087
361667	-0.30174	361667	-0.65806	361667	-0.91747	361667	-0.36443	361667	-0.39101
3.62	-0.29996	3.62	-0.65496	3.62	-0.91813	3.62	-0.36569	3.62	-0.39089
362333	-0.29837	362333	-0.65056	362333	-0.9186	362333	-0.367	362333	-0.39038
362667	-0.29788	362667	-0.64483	362667	-0.91846	362667	-0.36865	362667	-0.38951
3.63	-0.29856	3.63	-0.63837	3.63	-0.91803	3.63	-0.3706	3.63	-0.3887
363333	-0.29956	363333	-0.63218	363333	-0.91791	363333	-0.37273	363333	-0.38851
363667	-0.30058	363667	-0.62728	363667	-0.91816	363667	-0.37494	363667	-0.38927
3.64	-0.30219	3.64	-0.62426	3.64	-0.9184	3.64	-0.37748	3.64	-0.39078
364333	-0.30489	364333	-0.62318	364333	-0.91845	364333	-0.3805	364333	-0.39242
364667	-0.3086	364667	-0.6234	364667	-0.91854	364667	-0.38324	364667	-0.39365
3.65	-0.31282	3.65	-0.62382	3.65	-0.91894	3.65	-0.38475	3.65	-0.39485
365333	-0.31683	365333	-0.62357	365333	-0.91965	365333	-0.3851	365333	-0.39719
365667	-0.31959	365667	-0.6226	365667	-0.92038	365667	-0.38514	365667	-0.40134
3.66	-0.32026	3.66	-0.62144	3.66	-0.92065	3.66	-0.3858	3.66	-0.40659
366333	-0.31893	366333	-0.6208	366333	-0.92021	366333	-0.38758	366333	-0.41137
366667	-0.31661	366667	-0.6212	366667	-0.91952	366667	-0.39028	366667	-0.41436
3.67	-0.3147	3.67	-0.62265	3.67	-0.91921	3.67	-0.39305	3.67	-0.4149
367333	-0.31479	367333	-0.62467	367333	-0.9192	367333	-0.39485	367333	-0.41305
367667	-0.31805	367667	-0.62678	367667	-0.91894	367667	-0.39516	367667	-0.40965
3.68	-0.32402	3.68	-0.62881	3.68	-0.91852	3.68	-0.39433	3.68	-0.40601
368333	-0.33087	368333	-0.63055	368333	-0.91853	368333	-0.39308	368333	-0.40276
368667	-0.33694	368667	-0.63156	368667	-0.919	368667	-0.39165	368667	-0.40009
3.69	-0.3418	3.69	-0.6317	3.69	-0.91939	3.69	-0.38974	3.69	-0.39832
369333	-0.34585	369333	-0.63147	369333	-0.9195	369333	-0.38733	369333	-0.39759
369667	-0.3494	369667	-0.63162	369667	-0.91972	369667	-0.38507	369667	-0.39758
3.7	-0.35229	3.7	-0.63251	3.7	-0.92019	3.7	-0.38372	3.7	-0.39829
370333	-0.35417	370333	-0.63411	370333	-0.92011	370333	-0.38351	370333	-0.4
370667	-0.35491	370667	-0.63631	370667	-0.91854	370667	-0.38397	370667	-0.40265
3.71	-0.35498	3.71	-0.63875	3.71	-0.91578	3.71	-0.38455	3.71	-0.40563
371333	-0.35542	371333	-0.64069	371333	-0.91312	371333	-0.38537	371333	-0.40823
371667	-0.35728	371667	-0.64148	371667	-0.91154	371667	-0.38673	371667	-0.41013
3.72	-0.36092	3.72	-0.64114	3.72	-0.91117	3.72	-0.38829	3.72	-0.41137
372333	-0.3656	372333	-0.64055	372333	-0.91162	372333	-0.38914	372333	-0.41204
372667	-0.37	372667	-0.64063	372667	-0.91215	372667	-0.38873	372667	-0.41213
3.73	-0.37336	3.73	-0.64177	3.73	-0.91196	3.73	-0.38703	3.73	-0.41168
373333	-0.37592	373333	-0.64397	373333	-0.91074	373333	-0.38428	373333	-0.41073
373667	-0.37858	373667	-0.64701	373667	-0.90906	373667	-0.38104	373667	-0.40952
3.74	-0.38236	3.74	-0.65055	3.74	-0.90817	3.74	-0.37795	3.74	-0.40871
374333	-0.38768	374333	-0.65395	374333	-0.9089	374333	-0.37543	374333	-0.40891
374667	-0.39417	374667	-0.65641	374667	-0.91078	374667	-0.37351	374667	-0.40979
3.75	-0.40109	3.75	-0.65758	3.75	-0.91276	3.75	-0.37232	3.75	-0.41037
375333	-0.40756	375333	-0.65809	375333	-0.91467	375333	-0.37243	375333	-0.40997
375667	-0.41245	375667	-0.65887	375667	-0.91691	375667	-0.37404	375667	-0.40858
3.76	-0.41516	3.76	-0.66025	3.76	-0.91917	3.76	-0.37614	3.76	-0.40671
376333	-0.41647	376333	-0.66175	376333	-0.92039	376333	-0.37748	376333	-0.40496
376667	-0.41794	376667	-0.66266	376667	-0.91963	376667	-0.37759	376667	-0.40382
3.77	-0.42079	3.77	-0.66301	3.77	-0.91686	3.77	-0.37654	3.77	-0.40338
377333	-0.42535	377333	-0.66369	377333	-0.91316	377333	-0.37484	377333	-0.40355
377667	-0.43106	377667	-0.66564	377667	-0.91011	377667	-0.37349	377667	-0.40446
3.78	-0.43673	3.78	-0.66914	3.78	-0.90857	3.78	-0.37326	3.78	-0.4062
378333	-0.44127	378333	-0.67373	378333	-0.90814	378333	-0.37391	378333	-0.40813
378667	-0.44433	378667	-0.67833	378667	-0.90791	378667	-0.37448	378667	-0.40921
3.79	-0.44616	3.79	-0.68187	3.79	-0.90714	3.79	-0.37395	3.79	-0.40886
379333	-0.44715	379333	-0.6838	379333	-0.9058	379333	-0.37192	379333	-0.40715
379667	-0.44782	379667	-0.68408	379667	-0.90475	379667	-0.36871	379667	-0.40466
3.8	-0.44899	3.8	-0.68327	3.8	-0.90459	3.8	-0.36481	3.8	-0.40228
380333	-0.45112	380333	-0.68236	380333	-0.90496	380333	-0.36078	380333	-0.40074
380667	-0.45374	380667	-0.68205	380667	-0.90537	380667	-0.35763	380667	-0.40009
3.81	-0.45609	3.81	-0.68254	3.81	-0.90564	3.81	-0.3562	3.81	-0.39984
381333	-0.45787	381333	-0.68385	381333	-0.90561	381333	-0.35647	381333	-0.3997
381667	-0.45949	381667	-0.68582	381667	-0.90525	381667	-0.35789	381667	-0.3998
3.82	-0.46171	3.82	-0.68827	3.82	-0.90467	3.82	-0.35969	3.82	-0.39997
382333	-0.4649	382333	-0.69129	382333	-0.9036	382333	-0.36087	382333	-0.39974
382667	-0.46836	382667	-0.69481	382667	-0.90163	382667	-0.36057	382667	-0.39903
3.83	-0.47111	3.83	-0.69827	3.83	-0.89903	3.83	-0.35888	3.83	-0.39843
383333	-0.47292	383333	-0.70118	383333	-0.89665	383333	-0.35674	383333	-0.39859
383667	-0.47452	383667	-0.70358	383667	-0.89504	383667	-0.35502	383667	-0.39954
3.84	-0.47663	3.84	-0.70585	3.84	-0.89443	3.84	-0.35391	3.84	-0.40076
384333	-0.47927	384333	-0.70846	384333	-0.89484	384333	-0.35321	384333	-0.40166
384667	-0.48184	384667	-0.7115	384667	-0.89581	384667	-0.35285	384667	-0.40211
3.85	-0.48345	3.85	-0.71445	3.85	-0.89631	3.85	-0.3528	3.85	-0.4023
385333	-0.48312	385333	-0.71656	385333	-0.89555	385333	-0.35274	385333	-0.40223
385667	-0.48017	385667	-0.717	385667	-0.89396	385667	-0.35238	385667	-0.40185
3.86	-0.47512	3.86	-0.71542	3.86	-0.89276	3.86	-0.35177	3.86	-0.40139
386333	-0.4701	386333	-0.71244	386333	-0.89227	386333	-0.35156	386333	-0.40141
386667	-0.46772	386667	-0.70948	386667	-0.89176	386667	-0.35258	386667	-0.4023
3.87	-0.46914	3.87	-0.70761	3.87	-0.89076	3.87	-0.35491	3.87	-0.40366
387333	-0.47349	387333	-0.70693	387333	-0.88982	387333	-0.35757	387333	-0.4044
387667	-0.47904	387667	-0.70696	387667	-0.88952	387667	-0.35965	387667	-0.40372
3.88	-0.48454	3.88	-0.70719	3.88	-0.88986	3.88	-0.36134	3.88	-0.40186
388333	-0.48923	388333	-0.70747	388333	-0.8906	388333	-0.36325	388333	-0.39979
388667	-0.49244	388667	-0.70825	388667	-0.89159	388667	-0.36548	388667	-0.39849
3.89	-0.49382	3.89	-0.7101	3.89	-0.89271	3.89	-0.36737	3.89	-0.39836
389333	-0.49367	389333	-0.71293	389333	-0.89369	389333	-0.36803	389333	-0.39907
389667	-0.49272	389667	-0.71623	389667	-0.89437	389667	-0.36721	389667	-0.39997
3.9	-0.49193	3.9	-0.71941	3.9	-0.89474	3.9	-0.3654	3.9	-0.40058
390333	-0.49202	390333	-0.72181	390333	-0.8946	390333	-0.36309	390333	-0.40079
390667	-0.49322	390667	-0.72279	390667	-0.89361	390667	-0.36063	390667	-0.40077
3.91	-0.4953	3.91	-0.72243	3.91	-0.89171	3.91	-0.35856	3.91	-0.40036
391333	-0.49805	391333	-0.72154	391333	-0.88928	391333	-0.35749	391333	-0.39879
391667	-0.50137	391667	-0.72095	391667	-0.88669	391667	-0.35748	391667	-0.39543
3.92	-0.50511	3.92	-0.72096	3.92	-0.88427	3.92	-0.35801	3.92	-0.39094
392333	-0.5087	392333	-0.72172	392333	-0.88252	392333	-0.35871	392333	-0.38711
392667	-0.5115	392667	-0.72332	392667	-0.88199	392667	-0.35979	392667	-0.38533
3.93	-0.51341	3.93	-0.7254	3.93	-0.88295	3.93	-0.36172	3.93	-0.38566
393333	-0.51466	393333	-0.72733	393333	-0.88528	393333	-0.36465	393333	-0.38758
393667	-0.51545	393667	-0.72895	393667	-0.8885	393667	-0.36784	393667	-0.39075
3.94	-0.51585	3.94	-0.73031	3.94	-0.89178	3.94	-0.37004	3.94	-0.39483
394333	-0.51565	394333	-0.73097	394333	-0.89424	394333	-0.37059	394333	-0.39889
394667	-0.51456	394667	-0.73041	394667	-0.89557	394667	-0.36989	394667	-0.4018
3.95	-0.51303	3.95	-0.72901	3.95	-0.89609	3.95	-0.36877	3.95	-0.40307
395333	-0.51184	395333	-0.72772	395333	-0.89619	395333	-0.36786	395333	-0.40318
395667	-0.51126	395667	-0.72737	395667	-0.89586	395667	-0.36762	395667	-0.40277
3.96	-0.51107	3.96	-0.72842	3.96	-0.895	3.96	-0.36828	3.96	-0.40198
396333	-0.51133	396333	-0.73072	396333	-0.8938	396333	-0.36962	396333	-0.40065
396667	-0.51246	396667	-0.73344	396667	-0.89249	396667	-0.37133	396667	-0.39881
3.97	-0.51496	3.97	-0.73561	3.97	-0.89087	3.97	-0.37332	3.97	-0.39655
397333	-0.51896	397333	-0.73662	397333	-0.88865	397333	-0.37544	397333	-0.39389
397667	-0.52372	397667	-0.7363	397667	-0.88577	397667	-0.37743	397667	-0.39094
3.98	-0.52799	3.98	-0.73487	3.98	-0.88237	3.98	-0.37901	3.98	-0.38792
398333	-0.53082	398333	-0.73298	398333	-0.87888	398333	-0.38005	398333	-0.38506
398667	-0.53207	398667	-0.73199	398667	-0.876	398667	-0.38068	398667	-0.3826
3.99	-0.53213	3.99	-0.73301	3.99	-0.87454	3.99	-0.38134	3.99	-0.38122
399333	-0.53169	399333	-0.7357	399333	-0.87508	399333	-0.38251	399333	-0.38177
399667	-0.53138	399667	-0.73885	399667	-0.87753	399667	-0.38428	399667	-0.384
4	-0.53124	4	-0.74179	4	-0.88092	4	-0.38637	4	-0.38662
400333	-0.53075	400333	-0.74442	400333	-0.88396	400333	-0.38839	400333	-0.38841
400667	-0.52972	400667	-0.74651	400667	-0.88581	400667	-0.39027	400667	-0.38903
4.01	-0.5287	4.01	-0.74757	4.01	-0.8862	4.01	-0.39214	4.01	-0.38894
401333	-0.52849	401333	-0.74703	401333	-0.88522	401333	-0.39396	401333	-0.38854
401667	-0.52965	401667	-0.74447	401667	-0.8836	401667	-0.39517	401667	-0.38775
4.02	-0.53195	4.02	-0.74013	4.02	-0.88262	4.02	-0.395	4.02	-0.38671
402333	-0.53431	402333	-0.73505	402333	-0.88317	402333	-0.39374	402333	-0.38607
402667	-0.5357	402667	-0.73027	402667	-0.88491	402667	-0.39289	402667	-0.38601
4.03	-0.53585	4.03	-0.72612	4.03	-0.88696	4.03	-0.39374	4.03	-0.38622
403333	-0.53544	403333	-0.72257	403333	-0.88876	403333	-0.3962	403333	-0.38663
403667	-0.53508	403667	-0.7199	403667	-0.89002	403667	-0.39907	403667	-0.38719
4.04	-0.53482	4.04	-0.71831	4.04	-0.89042	4.04	-0.40088	4.04	-0.38778
404333	-0.53482	404333	-0.71685	404333	-0.88967	404333	-0.40097	404333	-0.38847
404667	-0.53542	404667	-0.71402	404667	-0.88754	404667	-0.39965	404667	-0.38934
4.05	-0.53615	4.05	-0.70936	4.05	-0.88424	4.05	-0.39786	4.05	-0.39015
405333	-0.53633	405333	-0.70346	405333	-0.88064	405333	-0.39661	405333	-0.39054
405667	-0.53614	405667	-0.69679	405667	-0.87748	405667	-0.39627	405667	-0.39053
4.06	-0.53627	4.06	-0.68948	4.06	-0.87475	4.06	-0.39635	4.06	-0.39046
406333	-0.53707	406333	-0.68132	406333	-0.87239	406333	-0.39626	406333	-0.39039
406667	-0.53832	406667	-0.67227	406667	-0.87091	406667	-0.39589	406667	-0.38999
4.07	-0.53921	4.07	-0.66303	4.07	-0.87101	4.07	-0.39562	4.07	-0.38943
407333	-0.539	407333	-0.65468	407333	-0.87277	407333	-0.39581	407333	-0.38967
407667	-0.53789	407667	-0.64757	407667	-0.87523	407667	-0.39639	407667	-0.39156
4.08	-0.53697	4.08	-0.64135	4.08	-0.87716	4.08	-0.3971	4.08	-0.39488
408333	-0.53734	408333	-0.63554	408333	-0.87808	408333	-0.39789	408333	-0.39849
408667	-0.53944	408667	-0.62958	408667	-0.87831	408667	-0.39876	408667	-0.40085
4.09	-0.54273	4.09	-0.62292	4.09	-0.87835	4.09	-0.39967	4.09	-0.40104
409333	-0.54593	409333	-0.61557	409333	-0.87851	409333	-0.40043	409333	-0.39985
409667	-0.54771	409667	-0.60826	409667	-0.87849	409667	-0.40074	409667	-0.39877
4.1	-0.54772	4.1	-0.60194	4.1	-0.8776	4.1	-0.40055	4.1	-0.39844
410333	-0.54678	410333	-0.59672	410333	-0.87561	410333	-0.40042	410333	-0.39849
410667	-0.54615	410667	-0.5922	410667	-0.87295	410667	-0.40099	410667	-0.3983
4.11	-0.54676	4.11	-0.58857	4.11	-0.8703	4.11	-0.40199	4.11	-0.39768
411333	-0.54892	411333	-0.58626	411333	-0.8683	411333	-0.40222	411333	-0.39673
411667	-0.55228	411667	-0.58517	411667	-0.8673	411667	-0.40077	411667	-0.39555
4.12	-0.5562	4.12	-0.58497	4.12	-0.86721	4.12	-0.39795	4.12	-0.3944
412333	-0.56	412333	-0.5853	412333	-0.8676	412333	-0.39508	412333	-0.39384
412667	-0.56325	412667	-0.58573	412667	-0.86798	412667	-0.39354	412667	-0.39446
4.13	-0.56581	4.13	-0.5858	4.13	-0.8684	4.13	-0.39381	4.13	-0.39624
413333	-0.5677	413333	-0.58548	413333	-0.8691	413333	-0.39521	413333	-0.3985
413667	-0.56911	413667	-0.58529	413667	-0.87	413667	-0.39653	413667	-0.4004
4.14	-0.57041	4.14	-0.58559	4.14	-0.87075	4.14	-0.39699	4.14	-0.40136
414333	-0.57187	414333	-0.58625	414333	-0.87102	414333	-0.39658	414333	-0.40133
414667	-0.57352	414667	-0.58711	414667	-0.87063	414667	-0.39565	414667	-0.40082
4.15	-0.57527	4.15	-0.58833	4.15	-0.86985	4.15	-0.39472	4.15	-0.40061
415333	-0.57717	415333	-0.59008	415333	-0.86917	415333	-0.39469	415333	-0.40101
415667	-0.57917	415667	-0.59205	415667	-0.86863	415667	-0.3964	415667	-0.40202
4.16	-0.58092	4.16	-0.59349	4.16	-0.86779	4.16	-0.39965	4.16	-0.40365
416333	-0.58195	416333	-0.59378	416333	-0.86658	416333	-0.40315	416333	-0.40591
416667	-0.58208	416667	-0.59275	416667	-0.86558	416667	-0.40581	416667	-0.40819
4.17	-0.58148	4.17	-0.59041	4.17	-0.86544	4.17	-0.40735	4.17	-0.40927
417333	-0.58045	417333	-0.58692	417333	-0.86615	417333	-0.40787	417333	-0.40833
417667	-0.57938	417667	-0.58275	417667	-0.86698	417667	-0.40765	417667	-0.40586
4.18	-0.57855	4.18	-0.57864	4.18	-0.86707	4.18	-0.40715	4.18	-0.40286
418333	-0.57793	418333	-0.57549	418333	-0.86627	418333	-0.40657	418333	-0.39985
418667	-0.57733	418667	-0.57411	418667	-0.86519	418667	-0.40562	418667	-0.39702
4.19	-0.57678	4.19	-0.57483	4.19	-0.86446	4.19	-0.40434	4.19	-0.39476
419333	-0.57662	419333	-0.57718	419333	-0.86449	419333	-0.40364	419333	-0.39355
419667	-0.57752	419667	-0.58036	419667	-0.8653	419667	-0.40455	419667	-0.39395
4.2	-0.58002	4.2	-0.58362	4.2	-0.86596	4.2	-0.40701	4.2	-0.39644
420333	-0.58422	420333	-0.5862	420333	-0.86496	420333	-0.40996	420333	-0.40092
420667	-0.5897	420667	-0.58726	420667	-0.8617	420667	-0.41233	420667	-0.4064
4.21	-0.59545	4.21	-0.58641	4.21	-0.85702	4.21	-0.41372	4.21	-0.41154
421333	-0.60028	421333	-0.58413	421333	-0.85232	421333	-0.41422	421333	-0.41536
421667	-0.60376	421667	-0.58152	421667	-0.84879	421667	-0.41413	421667	-0.41749
4.22	-0.60608	4.22	-0.57975	4.22	-0.84735	4.22	-0.41395	4.22	-0.41803
422333	-0.60716	422333	-0.57965	422333	-0.84808	422333	-0.41406	422333	-0.41742
422667	-0.60667	422667	-0.58125	422667	-0.84993	422667	-0.41442	422667	-0.41638
4.23	-0.60488	4.23	-0.58367	4.23	-0.85162	4.23	-0.41453	4.23	-0.41557
423333	-0.60277	423333	-0.58583	423333	-0.85277	423333	-0.41389	423333	-0.41516
423667	-0.60133	423667	-0.58745	423667	-0.85365	423667	-0.41269	423667	-0.41498
4.24	-0.60105	4.24	-0.58915	4.24	-0.85456	4.24	-0.41177	4.24	-0.41476
424333	-0.60158	424333	-0.59164	424333	-0.85551	424333	-0.41203	424333	-0.4142
424667	-0.60231	424667	-0.59462	424667	-0.85636	424667	-0.41372	424667	-0.4133
4.25	-0.60314	4.25	-0.59667	4.25	-0.85709	4.25	-0.41628	4.25	-0.41241
425333	-0.60454	425333	-0.59645	425333	-0.85778	425333	-0.41866	425333	-0.41183
425667	-0.60682	425667	-0.59407	425667	-0.85825	425667	-0.41991	425667	-0.41176
4.26	-0.60985	4.26	-0.5911	4.26	-0.85787	4.26	-0.41978	4.26	-0.4123
426333	-0.61276	426333	-0.58916	426333	-0.8562	426333	-0.41885	426333	-0.41335
426667	-0.61411	426667	-0.58856	426667	-0.85351	426667	-0.41806	426667	-0.41466
4.27	-0.61306	4.27	-0.58862	4.27	-0.85056	4.27	-0.41815	4.27	-0.41593
427333	-0.6101	427333	-0.58864	427333	-0.84818	427333	-0.41941	427333	-0.41693
427667	-0.60654	427667	-0.58848	427667	-0.84714	427667	-0.42172	427667	-0.41756
4.28	-0.60367	4.28	-0.58839	4.28	-0.84774	4.28	-0.42443	4.28	-0.41778
428333	-0.60218	428333	-0.58838	428333	-0.84936	428333	-0.42655	428333	-0.41757
428667	-0.60207	428667	-0.58829	428667	-0.85074	428667	-0.42745	428667	-0.41712
4.29	-0.60282	4.29	-0.5884	4.29	-0.85089	4.29	-0.42746	4.29	-0.41691
429333	-0.60364	429333	-0.5892	429333	-0.84966	429333	-0.42733	429333	-0.41746
429667	-0.6036	429667	-0.59054	429667	-0.84759	429667	-0.42779	429667	-0.41913
4.3	-0.60217	4.3	-0.59187	4.3	-0.8455	4.3	-0.4292	4.3	-0.42165
430333	-0.59962	430333	-0.59278	430333	-0.84405	430333	-0.43094	430333	-0.42404
430667	-0.59647	430667	-0.59294	430667	-0.84338	430667	-0.43194	430667	-0.42562
4.31	-0.59316	4.31	-0.59213	4.31	-0.84328	4.31	-0.43192	4.31	-0.4265
431333	-0.59038	431333	-0.59067	431333	-0.84359	431333	-0.43151	431333	-0.42708
431667	-0.58885	431667	-0.58924	431667	-0.84449	431667	-0.43133	431667	-0.42763
4.32	-0.58866	4.32	-0.5881	4.32	-0.84623	4.32	-0.4319	4.32	-0.42833
432333	-0.58916	432333	-0.58674	432333	-0.84892	432333	-0.43375	432333	-0.42935
432667	-0.58972	432667	-0.58428	432667	-0.85216	432667	-0.43683	432667	-0.43077
4.33	-0.59022	4.33	-0.58054	4.33	-0.8549	4.33	-0.44014	4.33	-0.43224
433333	-0.59079	433333	-0.57656	433333	-0.85592	433333	-0.44241	433333	-0.43293
433667	-0.59112	433667	-0.57403	433667	-0.85483	433667	-0.44302	433667	-0.43256
4.34	-0.59046	4.34	-0.57371	4.34	-0.85222	4.34	-0.44197	4.34	-0.43195
434333	-0.58852	434333	-0.57508	434333	-0.8491	434333	-0.43917	434333	-0.43188
434667	-0.58612	434667	-0.57726	434667	-0.84603	434667	-0.43499	434667	-0.43232
4.35	-0.58461	4.35	-0.57988	4.35	-0.8429	4.35	-0.43115	4.35	-0.43286
435333	-0.58472	435333	-0.58303	435333	-0.83972	435333	-0.42974	435333	-0.43339
435667	-0.58636	435667	-0.58669	435667	-0.83727	435667	-0.4311	435667	-0.43411
4.36	-0.58874	4.36	-0.5903	4.36	-0.83642	4.36	-0.43365	4.36	-0.4353
436333	-0.59068	436333	-0.59304	436333	-0.83701	436333	-0.43551	436333	-0.43718
436667	-0.59146	436667	-0.59471	436667	-0.83814	436667	-0.4359	436667	-0.43966
4.37	-0.59153	4.37	-0.59563	4.37	-0.83922	4.37	-0.43532	4.37	-0.44216
437333	-0.59204	437333	-0.59592	437333	-0.84009	437333	-0.43486	437333	-0.44394
437667	-0.59375	437667	-0.59531	437667	-0.84031	437667	-0.43512	437667	-0.44493
4.38	-0.59643	4.38	-0.59376	4.38	-0.83959	4.38	-0.43588	4.38	-0.44572
438333	-0.59914	438333	-0.59176	438333	-0.83833	438333	-0.43671	438333	-0.44657
438667	-0.60093	438667	-0.58959	438667	-0.83734	438667	-0.43767	438667	-0.44686
4.39	-0.60154	4.39	-0.58706	4.39	-0.83728	4.39	-0.4389	4.39	-0.44584
439333	-0.60158	439333	-0.58446	439333	-0.83813	439333	-0.44002	439333	-0.44362
439667	-0.60179	439667	-0.58272	439667	-0.83916	439667	-0.44047	439667	-0.44151
4.4	-0.60244	4.4	-0.58254	4.4	-0.83948	4.4	-0.44023	4.4	-0.44104
440333	-0.60336	440333	-0.58373	440333	-0.83875	440333	-0.43964	440333	-0.44275
440667	-0.60406	440667	-0.58558	440667	-0.83716	440667	-0.43897	440667	-0.44579
4.41	-0.60388	4.41	-0.58762	4.41	-0.83505	4.41	-0.4384	4.41	-0.44867
441333	-0.60265	441333	-0.58984	441333	-0.83292	441333	-0.43827	441333	-0.45021
441667	-0.60096	441667	-0.59217	441667	-0.83171	441667	-0.43881	441667	-0.45007
4.42	-0.59924	4.42	-0.59439	4.42	-0.83217	4.42	-0.43996	4.42	-0.44893
442333	-0.59735	442333	-0.59614	442333	-0.83413	442333	-0.44152	442333	-0.448
442667	-0.59527	442667	-0.59664	442667	-0.83668	442667	-0.44343	442667	-0.44822
4.43	-0.59356	4.43	-0.59525	4.43	-0.83872	4.43	-0.44551	4.43	-0.44969
443333	-0.59256	443333	-0.59207	443333	-0.83945	443333	-0.44733	443333	-0.45154
443667	-0.59204	443667	-0.58777	443667	-0.83851	443667	-0.44825	443667	-0.45273
4.44	-0.59199	4.44	-0.5832	4.44	-0.83635	4.44	-0.44785	4.44	-0.45302
444333	-0.59292	444333	-0.57925	444333	-0.8343	444333	-0.4462	444333	-0.45285
444667	-0.59491	444667	-0.57686	444667	-0.83369	444667	-0.44354	444667	-0.45262
4.45	-0.59715	4.45	-0.57668	4.45	-0.83482	4.45	-0.44043	4.45	-0.45254
445333	-0.59878	445333	-0.57859	445333	-0.83681	445333	-0.43794	445333	-0.45281
445667	-0.59995	445667	-0.58152	445667	-0.83806	445667	-0.43705	445667	-0.45336
4.46	-0.60159	4.46	-0.5844	4.46	-0.83728	4.46	-0.43789	4.46	-0.45387
446333	-0.60404	446333	-0.58692	446333	-0.8344	446333	-0.4398	446333	-0.45428
446667	-0.60673	446667	-0.58914	446667	-0.83064	446667	-0.4421	446667	-0.45458
4.47	-0.60915	4.47	-0.59084	4.47	-0.82788	4.47	-0.44472	4.47	-0.45448
447333	-0.61129	447333	-0.59192	447333	-0.82737	447333	-0.4478	447333	-0.45382
447667	-0.61324	447667	-0.59255	447667	-0.82883	447667	-0.45095	447667	-0.45308
4.48	-0.61482	4.48	-0.5928	4.48	-0.83077	4.48	-0.45322	4.48	-0.45286
448333	-0.61569	448333	-0.59258	448333	-0.83164	448333	-0.45395	448333	-0.45317
448667	-0.6154	448667	-0.59165	448667	-0.83043	448667	-0.4534	448667	-0.45355
4.49	-0.61386	4.49	-0.58971	4.49	-0.82706	4.49	-0.45257	4.49	-0.45375
449333	-0.6119	449333	-0.58694	449333	-0.8227	449333	-0.45214	449333	-0.45413
449667	-0.61085	449667	-0.58403	449667	-0.81897	449667	-0.45186	449667	-0.45552
4.5	-0.61133	4.5	-0.58181	4.5	-0.81666	4.5	-0.45099	4.5	-0.45842
450333	-0.61297	450333	-0.5812	450333	-0.81571	450333	-0.44911	450333	-0.46216
450667	-0.61502	450667	-0.58263	450667	-0.81595	450667	-0.44681	450667	-0.46523
4.51	-0.6168	4.51	-0.58546	4.51	-0.81726	4.51	-0.44537	4.51	-0.46649
451333	-0.618	451333	-0.58845	451333	-0.81917	451333	-0.44583	451333	-0.46594
451667	-0.61876	451667	-0.59071	451667	-0.82055	451667	-0.44806	451667	-0.46431
4.52	-0.61925	4.52	-0.59199	4.52	-0.82021	4.52	-0.4509	4.52	-0.46219
452333	-0.61942	452333	-0.59248	452333	-0.81779	452333	-0.453	452333	-0.45997
452667	-0.61915	452667	-0.59241	452667	-0.81392	452667	-0.45402	452667	-0.4582
4.53	-0.61835	4.53	-0.59188	4.53	-0.80959	4.53	-0.45471	4.53	-0.4574
453333	-0.61714	453333	-0.59114	453333	-0.80594	453333	-0.45584	453333	-0.45746
453667	-0.616	453667	-0.59082	453667	-0.80418	453667	-0.45725	453667	-0.45804
4.54	-0.6154	4.54	-0.5916	4.54	-0.80453	4.54	-0.45819	4.54	-0.4591
454333	-0.61521	454333	-0.59345	454333	-0.80551	454333	-0.45807	454333	-0.46072
454667	-0.61498	454667	-0.59514	454667	-0.80535	454667	-0.45713	454667	-0.46271
4.55	-0.61442	4.55	-0.5953	4.55	-0.80387	4.55	-0.45608	4.55	-0.46476
455333	-0.61387	455333	-0.59372	455333	-0.80227	455333	-0.45542	455333	-0.46651
455667	-0.61404	455667	-0.59133	455667	-0.80147	455667	-0.45515	455667	-0.4673
4.56	-0.61508	4.56	-0.58907	4.56	-0.80153	4.56	-0.45536	4.56	-0.46669
456333	-0.61641	456333	-0.58734	456333	-0.80198	456333	-0.45654	456333	-0.46523
456667	-0.61775	456667	-0.58586	456667	-0.80215	456667	-0.45876	456667	-0.46397
4.57	-0.61941	4.57	-0.58421	4.57	-0.80123	4.57	-0.46093	4.57	-0.46333
457333	-0.62174	457333	-0.58243	457333	-0.79903	457333	-0.46171	457333	-0.46305
457667	-0.62436	457667	-0.58089	457667	-0.79638	457667	-0.46101	457667	-0.46255
4.58	-0.62586	4.58	-0.57964	4.58	-0.79447	4.58	-0.45996	4.58	-0.46162
458333	-0.62498	458333	-0.57827	458333	-0.79369	458333	-0.45964	458333	-0.46075
458667	-0.62232	458667	-0.57661	458667	-0.79333	458667	-0.46008	458667	-0.46054
4.59	-0.61982	4.59	-0.5753	4.59	-0.79222	4.59	-0.46062	4.59	-0.46109
459333	-0.61883	459333	-0.57509	459333	-0.78982	459333	-0.4608	459333	-0.46212
459667	-0.6194	459667	-0.57602	459667	-0.78673	459667	-0.46074	459667	-0.46327
4.6	-0.62068	4.6	-0.57729	4.6	-0.7844	4.6	-0.46083	4.6	-0.46421
460333	-0.62161	460333	-0.57787	460333	-0.78402	460333	-0.46132	460333	-0.46476
460667	-0.62171	460667	-0.57723	460667	-0.78558	460667	-0.46203	460667	-0.46524
4.61	-0.6212	4.61	-0.57562	4.61	-0.78785	4.61	-0.46252	4.61	-0.46651
461333	-0.62066	461333	-0.57365	461333	-0.78961	461333	-0.46237	461333	-0.46889
461667	-0.62073	461667	-0.57184	461667	-0.7906	461667	-0.4615	461667	-0.47125
4.62	-0.62193	4.62	-0.57059	4.62	-0.79103	4.62	-0.46018	4.62	-0.47189
462333	-0.62394	462333	-0.57018	462333	-0.79078	462333	-0.4588	462333	-0.47037
462667	-0.62562	462667	-0.57063	462667	-0.78971	462667	-0.45745	462667	-0.46773
4.63	-0.62611	4.63	-0.5716	4.63	-0.78822	4.63	-0.45609	4.63	-0.46529
463333	-0.62581	463333	-0.57244	463333	-0.78688	463333	-0.45504	463333	-0.46385
463667	-0.62561	463667	-0.57239	463667	-0.78589	463667	-0.4548	463667	-0.46381
4.64	-0.62566	4.64	-0.5712	4.64	-0.78487	4.64	-0.45554	4.64	-0.4653
464333	-0.62525	464333	-0.56924	464333	-0.78315	464333	-0.45703	464333	-0.46808
464667	-0.62374	464667	-0.56719	464667	-0.78045	464667	-0.45894	464667	-0.47133
4.65	-0.62128	4.65	-0.56566	4.65	-0.77739	4.65	-0.46087	4.65	-0.47405
465333	-0.6186	465333	-0.56499	465333	-0.77507	465333	-0.46233	465333	-0.47594
465667	-0.61663	465667	-0.56505	465667	-0.77391	465667	-0.46321	465667	-0.47749
4.66	-0.61607	4.66	-0.56527	4.66	-0.77317	4.66	-0.46353	4.66	-0.47913
466333	-0.61675	466333	-0.56537	466333	-0.77211	466333	-0.46303	466333	-0.48078
466667	-0.61768	466667	-0.5655	466667	-0.771	466667	-0.4616	466667	-0.48228
4.67	-0.61783	4.67	-0.5658	4.67	-0.77041	4.67	-0.45959	4.67	-0.48347
467333	-0.61692	467333	-0.56632	467333	-0.77008	467333	-0.4577	467333	-0.48411
467667	-0.61549	467667	-0.56724	467667	-0.76904	467667	-0.45657	467667	-0.48411
4.68	-0.61456	4.68	-0.56849	4.68	-0.76679	4.68	-0.45644	4.68	-0.48365
468333	-0.61502	468333	-0.56935	468333	-0.764	468333	-0.45737	468333	-0.48296
468667	-0.61688	468667	-0.569	468667	-0.76125	468667	-0.45926	468667	-0.48232
4.69	-0.61921	4.69	-0.56738	4.69	-0.75805	4.69	-0.46137	4.69	-0.48227
469333	-0.62102	469333	-0.5651	469333	-0.7539	469333	-0.46254	469333	-0.48345
469667	-0.62215	469667	-0.56274	469667	-0.74918	469667	-0.46171	469667	-0.48606
4.7	-0.62314	4.7	-0.56035	4.7	-0.74444	4.7	-0.458	4.7	-0.48934
470333	-0.62412	470333	-0.55782	470333	-0.73959	470333	-0.45119	470333	-0.49191
470667	-0.62444	470667	-0.55535	470667	-0.73407	470667	-0.44267	470667	-0.49265
4.71	-0.62354	4.71	-0.55336	4.71	-0.72749	4.71	-0.43542	4.71	-0.49111
471333	-0.62157	471333	-0.55229	471333	-0.72	471333	-0.43221	471333	-0.48755
471667	-0.61906	471667	-0.5521	471667	-0.71203	471667	-0.43369	471667	-0.48315
4.72	-0.6164	4.72	-0.55207	4.72	-0.70401	4.72	-0.4385	4.72	-0.4796
472333	-0.61381	472333	-0.55135	472333	-0.69622	472333	-0.44502	472333	-0.47761
472667	-0.61155	472667	-0.54945	472667	-0.68886	472667	-0.45214	472667	-0.47643
4.73	-0.60985	4.73	-0.54653	4.73	-0.68217	4.73	-0.45878	4.73	-0.47526
473333	-0.60917	473333	-0.54355	473333	-0.67633	473333	-0.46351	473333	-0.47441
473667	-0.61031	473667	-0.54143	473667	-0.67116	473667	-0.46525	473667	-0.47476
4.74	-0.61371	4.74	-0.53994	4.74	-0.6661	4.74	-0.46435	4.74	-0.47673
474333	-0.61866	474333	-0.53848	474333	-0.66053	474333	-0.46232	474333	-0.47997
474667	-0.62368	474667	-0.53736	474667	-0.65433	474667	-0.46052	474667	-0.48379
4.75	-0.62723	4.75	-0.53748	4.75	-0.648	4.75	-0.4596	4.75	-0.48732
475333	-0.62836	475333	-0.53912	475333	-0.64206	475333	-0.45959	475333	-0.48973
475667	-0.62723	475667	-0.54169	475667	-0.63647	475667	-0.46005	475667	-0.49067
4.76	-0.6247	4.76	-0.54434	4.76	-0.63048	4.76	-0.46051	4.76	-0.49011
476333	-0.62169	476333	-0.54647	476333	-0.62358	476333	-0.46079	476333	-0.48813
476667	-0.61909	476667	-0.54773	476667	-0.6166	476667	-0.4611	476667	-0.48543
4.77	-0.61777	4.77	-0.54807	4.77	-0.61062	4.77	-0.46148	4.77	-0.48313
477333	-0.61806	477333	-0.54754	477333	-0.60546	477333	-0.46183	477333	-0.48174
477667	-0.61914	477667	-0.54633	477667	-0.60011	477667	-0.46247	477667	-0.48124
4.78	-0.61966	4.78	-0.54483	4.78	-0.59431	4.78	-0.46385	4.78	-0.48171
478333	-0.61869	478333	-0.54326	478333	-0.58857	478333	-0.46583	478333	-0.48303
478667	-0.61635	478667	-0.54167	478667	-0.58332	478667	-0.46754	478667	-0.48468
4.79	-0.61377	4.79	-0.54011	4.79	-0.57861	4.79	-0.46824	4.79	-0.48644
479333	-0.61219	479333	-0.53848	479333	-0.5745	479333	-0.46791	479333	-0.48846
479667	-0.61221	479667	-0.53676	479667	-0.57114	479667	-0.46706	479667	-0.49049
4.8	-0.61361	4.8	-0.53558	4.8	-0.56849	4.8	-0.46619	4.8	-0.49174
480333	-0.6156	480333	-0.53563	480333	-0.56626	480333	-0.4655	480333	-0.4918
480667	-0.6173	480667	-0.53676	480667	-0.5638	480667	-0.46497	480667	-0.49126
4.81	-0.61849	4.81	-0.53839	4.81	-0.56024	4.81	-0.46462	4.81	-0.4909
481333	-0.61936	481333	-0.54025	481333	-0.55517	481333	-0.46468	481333	-0.49035
481667	-0.61982	481667	-0.54227	481667	-0.54926	481667	-0.46518	481667	-0.48864
4.82	-0.61918	4.82	-0.54451	4.82	-0.54381	4.82	-0.46567	4.82	-0.48561
482333	-0.61701	482333	-0.54707	482333	-0.53969	482333	-0.46551	482333	-0.48225
482667	-0.61386	482667	-0.54934	482667	-0.53682	482667	-0.4644	482667	-0.47983
4.83	-0.61095	4.83	-0.55002	4.83	-0.53433	4.83	-0.46239	4.83	-0.47894
483333	-0.60904	483333	-0.54838	483333	-0.53107	483333	-0.46002	483333	-0.47926
483667	-0.60778	483667	-0.54529	483667	-0.52668	483667	-0.45808	483667	-0.47999
4.84	-0.60643	4.84	-0.5425	4.84	-0.52193	4.84	-0.45672	4.84	-0.48044
484333	-0.60496	484333	-0.54115	484333	-0.51767	484333	-0.45548	484333	-0.48041
484667	-0.60389	484667	-0.54101	484667	-0.51409	484667	-0.45434	484667	-0.48022
4.85	-0.60344	4.85	-0.54106	4.85	-0.51092	4.85	-0.45377	4.85	-0.48043
485333	-0.60358	485333	-0.54044	485333	-0.5079	485333	-0.45395	485333	-0.48141
485667	-0.60454	485667	-0.53882	485667	-0.50495	485667	-0.45456	485667	-0.48319
4.86	-0.60654	4.86	-0.53648	4.86	-0.50218	4.86	-0.45497	4.86	-0.48537
486333	-0.60898	486333	-0.53418	486333	-0.4997	486333	-0.45473	486333	-0.48722
486667	-0.61051	486667	-0.53276	486667	-0.49734	486667	-0.45391	486667	-0.48805
4.87	-0.61033	4.87	-0.5326	4.87	-0.49493	4.87	-0.45301	4.87	-0.48763
487333	-0.60882	487333	-0.53326	487333	-0.49271	487333	-0.45268	487333	-0.48621
487667	-0.60677	487667	-0.53397	487667	-0.49112	487667	-0.45349	487667	-0.48457
4.88	-0.6049	4.88	-0.53434	4.88	-0.49009	4.88	-0.45561	4.88	-0.48356
488333	-0.60366	488333	-0.53433	488333	-0.48905	488333	-0.45846	488333	-0.48339
488667	-0.60322	488667	-0.5336	488667	-0.48749	488667	-0.46091	488667	-0.48392
4.89	-0.60329	4.89	-0.53177	4.89	-0.48525	4.89	-0.46227	4.89	-0.48516
489333	-0.60323	489333	-0.52918	489333	-0.48243	489333	-0.46247	489333	-0.48681
489667	-0.60247	489667	-0.52675	489667	-0.4792	489667	-0.46182	489667	-0.48815
4.9	-0.6008	4.9	-0.52492	4.9	-0.47587	4.9	-0.46099	4.9	-0.4886
490333	-0.59861	490333	-0.52354	490333	-0.47248	490333	-0.4606	490333	-0.48795
490667	-0.59691	490667	-0.5226	490667	-0.46865	490667	-0.46051	490667	-0.48639
4.91	-0.59655	4.91	-0.52238	4.91	-0.46435	4.91	-0.46008	4.91	-0.4845
491333	-0.59745	491333	-0.52296	491333	-0.46024	491333	-0.45914	491333	-0.48308
491667	-0.59886	491667	-0.52412	491667	-0.45675	491667	-0.45812	491667	-0.48236
4.92	-0.60018	4.92	-0.52574	4.92	-0.45379	4.92	-0.45749	4.92	-0.48176
492333	-0.60145	492333	-0.52763	492333	-0.4511	492333	-0.45738	492333	-0.48089
492667	-0.60295	492667	-0.5293	492667	-0.44842	492667	-0.4573	492667	-0.47989
4.93	-0.60436	4.93	-0.53023	4.93	-0.44578	4.93	-0.45638	4.93	-0.4789
493333	-0.60458	493333	-0.5298	493333	-0.44383	493333	-0.45453	493333	-0.47805
493667	-0.60284	493667	-0.52736	493667	-0.44313	493667	-0.45287	493667	-0.47775
4.94	-0.59966	4.94	-0.52311	4.94	-0.44344	4.94	-0.45248	4.94	-0.47846
494333	-0.59642	494333	-0.51836	494333	-0.44406	494333	-0.45324	494333	-0.48028
494667	-0.59418	494667	-0.51429	494667	-0.44436	494667	-0.4545	494667	-0.48276
4.95	-0.59296	4.95	-0.51145	4.95	-0.44404	4.95	-0.45611	4.95	-0.48487
495333	-0.59215	495333	-0.51023	495333	-0.44294	495333	-0.458	495333	-0.48578
495667	-0.59143	495667	-0.51076	495667	-0.44081	495667	-0.45964	495667	-0.48555
4.96	-0.59092	4.96	-0.51235	4.96	-0.43764	4.96	-0.46034	4.96	-0.48486
496333	-0.59047	496333	-0.51391	496333	-0.43423	496333	-0.45974	496333	-0.48416
496667	-0.58957	496667	-0.51479	496667	-0.43189	496667	-0.45797	496667	-0.48339
4.97	-0.58814	4.97	-0.51511	4.97	-0.43148	4.97	-0.45567	4.97	-0.48245
497333	-0.58686	497333	-0.51547	497333	-0.43281	497333	-0.45351	497333	-0.48162
497667	-0.58645	497667	-0.51624	497667	-0.43466	497667	-0.4518	497667	-0.4816
4.98	-0.58713	4.98	-0.51703	4.98	-0.4354	4.98	-0.45055	4.98	-0.48291
498333	-0.58858	498333	-0.51719	498333	-0.43432	498333	-0.44962	498333	-0.48507
498667	-0.59012	498667	-0.51695	498667	-0.43241	498667	-0.44881	498667	-0.48681
4.99	-0.59087	4.99	-0.51713	4.99	-0.43132	4.99	-0.44798	4.99	-0.48732
499333	-0.59017	499333	-0.51762	499333	-0.43178	499333	-0.4475	499333	-0.48687
499667	-0.5883	499667	-0.51718	499667	-0.43319	499667	-0.44823	499667	-0.48642
5	-0.58621	5	-0.51501	5	-0.43427	5	-0.45038	5	-0.48693
500333	-0.58453	500333	-0.51199	500333	-0.43399	500333	-0.45289	500333	-0.48841
500667	-0.5834	500667	-0.50974	500667	-0.43205	500667	-0.45436	500667	-0.48994
5.01	-0.58288	5.01	-0.50895	5.01	-0.42887	5.01	-0.45418	5.01	-0.49068
501333	-0.58289	501333	-0.5092	501333	-0.42523	501333	-0.45258	501333	-0.49034
501667	-0.5832	501667	-0.50994	501667	-0.42165	501667	-0.45042	501667	-0.48915
5.02	-0.58386	5.02	-0.5108	5.02	-0.41829	5.02	-0.44875	5.02	-0.48769
502333	-0.58506	502333	-0.51137	502333	-0.41529	502333	-0.44815	502333	-0.48628
502667	-0.58652	502667	-0.51121	502667	-0.41279	502667	-0.44846	502667	-0.48497
5.03	-0.58763	5.03	-0.51032	5.03	-0.41126	5.03	-0.44926	5.03	-0.48379
503333	-0.58811	503333	-0.50904	503333	-0.41141	503333	-0.4502	503333	-0.48282
503667	-0.58848	503667	-0.50741	503667	-0.41311	503667	-0.45081	503667	-0.48229
5.04	-0.58929	5.04	-0.505	5.04	-0.4149	5.04	-0.45059	5.04	-0.4825
504333	-0.59	504333	-0.50147	504333	-0.41516	504333	-0.44968	504333	-0.4834
504667	-0.58925	504667	-0.49742	504667	-0.4136	504667	-0.44889	504667	-0.48441
5.05	-0.58635	5.05	-0.49397	5.05	-0.41127	5.05	-0.44906	5.05	-0.48518
505333	-0.58208	505333	-0.49148	505333	-0.40953	505333	-0.45045	505333	-0.48585
505667	-0.57788	505667	-0.48924	505667	-0.40892	505667	-0.45233	505667	-0.48633
5.06	-0.5749	5.06	-0.48653	5.06	-0.40894	5.06	-0.4536	5.06	-0.48617
506333	-0.57366	506333	-0.48345	506333	-0.40874	506333	-0.45383	506333	-0.48502
506667	-0.57386	506667	-0.48083	506667	-0.40787	506667	-0.45352	506667	-0.48301
5.07	-0.57441	5.07	-0.47919	5.07	-0.40644	5.07	-0.45326	5.07	-0.48089
507333	-0.57439	507333	-0.47812	507333	-0.40488	507333	-0.45322	507333	-0.47953
507667	-0.5737	507667	-0.47697	507667	-0.40372	507667	-0.45298	507667	-0.47919
5.08	-0.5726	5.08	-0.47548	5.08	-0.40346	5.08	-0.45187	5.08	-0.47951
508333	-0.57122	508333	-0.47397	508333	-0.40442	508333	-0.44971	508333	-0.48021
508667	-0.56999	508667	-0.47304	508667	-0.40636	508667	-0.44683	508667	-0.4813
5.09	-0.56971	5.09	-0.47303	5.09	-0.40832	5.09	-0.4436	5.09	-0.48251
509333	-0.57064	509333	-0.47346	509333	-0.40917	509333	-0.44058	509333	-0.48343
509667	-0.57191	509667	-0.47329	509667	-0.40849	509667	-0.43871	509667	-0.48418
5.1	-0.57215	5.1	-0.47186	5.1	-0.40696	5.1	-0.43875	5.1	-0.48503
510333	-0.57048	510333	-0.46913	510333	-0.40559	510333	-0.44076	510333	-0.48541
510667	-0.56679	510667	-0.46542	510667	-0.40487	510667	-0.44398	510667	-0.48451
5.11	-0.56164	5.11	-0.46144	5.11	-0.40466	5.11	-0.44733	5.11	-0.48248
511333	-0.55622	511333	-0.45809	511333	-0.40453	511333	-0.45009	511333	-0.48003
511667	-0.55217	511667	-0.45586	511667	-0.4042	511667	-0.45189	511667	-0.47739
5.12	-0.55074	5.12	-0.45444	5.12	-0.40387	5.12	-0.45223	5.12	-0.47448
512333	-0.55181	512333	-0.45309	512333	-0.40382	512333	-0.45075	512333	-0.47143
512667	-0.55405	512667	-0.45128	512667	-0.40385	512667	-0.4478	512667	-0.46864
5.13	-0.55602	5.13	-0.44907	5.13	-0.40333	5.13	-0.44407	5.13	-0.46673
513333	-0.55664	513333	-0.44679	513333	-0.40198	513333	-0.44037	513333	-0.46662
513667	-0.5552	513667	-0.44443	513667	-0.40021	513667	-0.43774	513667	-0.4688
5.14	-0.55159	5.14	-0.44196	5.14	-0.39876	5.14	-0.4369	5.14	-0.47225
514333	-0.54646	514333	-0.43976	514333	-0.39818	514333	-0.43755	514333	-0.4751
514667	-0.54076	514667	-0.43849	514667	-0.39865	514667	-0.43893	514667	-0.47619
5.15	-0.53505	5.15	-0.43871	5.15	-0.39992	5.15	-0.44038	5.15	-0.47544
515333	-0.52917	515333	-0.44061	515333	-0.40146	515333	-0.44117	515333	-0.47326
515667	-0.52326	515667	-0.4438	515667	-0.40309	515667	-0.44083	515667	-0.47009
5.16	-0.51824	5.16	-0.44719	5.16	-0.40519	5.16	-0.43968	5.16	-0.46659
516333	-0.51491	516333	-0.44941	516333	-0.40782	516333	-0.43846	516333	-0.46367
516667	-0.51317	516667	-0.44968	516667	-0.41037	516667	-0.43797	516667	-0.46215
5.17	-0.51228	5.17	-0.44813	5.17	-0.41221	5.17	-0.43878	5.17	-0.46214
517333	-0.51138	517333	-0.44536	517333	-0.41315	517333	-0.4405	517333	-0.46297
517667	-0.51003	517667	-0.4415	517667	-0.41313	517667	-0.44173	517667	-0.46363
5.18	-0.50825	5.18	-0.4359	5.18	-0.41218	5.18	-0.44124	5.18	-0.46328
518333	-0.50608	518333	-0.42825	518333	-0.41054	518333	-0.43917	518333	-0.46167
518667	-0.50301	518667	-0.41932	518667	-0.40886	518667	-0.43678	518667	-0.45919
5.19	-0.49838	5.19	-0.41033	5.19	-0.40812	5.19	-0.43525	5.19	-0.45657
519333	-0.49242	519333	-0.40215	519333	-0.40884	519333	-0.4347	519333	-0.4545
519667	-0.48652	519667	-0.39508	519667	-0.4103	519667	-0.43453	519667	-0.45361
5.2	-0.48181	5.2	-0.38878	5.2	-0.4112	5.2	-0.43443	5.2	-0.45427
520333	-0.47802	520333	-0.38274	520333	-0.41081	520333	-0.4345	520333	-0.45638
520667	-0.47379	520667	-0.37667	520667	-0.40951	520667	-0.43496	520667	-0.45915
5.21	-0.46784	5.21	-0.37025	5.21	-0.40825	5.21	-0.43575	5.21	-0.46153
521333	-0.45978	521333	-0.36331	521333	-0.40765	521333	-0.43627	521333	-0.46294
521667	-0.45015	521667	-0.35621	521667	-0.40764	521667	-0.43557	521667	-0.46345
5.22	-0.43978	5.22	-0.34953	5.22	-0.40773	5.22	-0.43314	5.22	-0.46316
522333	-0.42953	522333	-0.34317	522333	-0.40763	522333	-0.42987	522333	-0.46203
522667	-0.42004	522667	-0.33621	522667	-0.40733	522667	-0.42739	522667	-0.46007
5.23	-0.41114	5.23	-0.32772	5.23	-0.40713	5.23	-0.42649	5.23	-0.45745
523333	-0.40205	523333	-0.31704	523333	-0.4074	523333	-0.42677	523333	-0.45459
523667	-0.39236	523667	-0.30373	523667	-0.40816	523667	-0.42745	523667	-0.452
5.24	-0.38218	5.24	-0.2881	5.24	-0.40905	5.24	-0.42796	5.24	-0.44997
524333	-0.37115	524333	-0.27121	524333	-0.40991	524333	-0.42793	524333	-0.44831
524667	-0.35799	524667	-0.25371	524667	-0.41078	524667	-0.42747	524667	-0.44659
5.25	-0.34135	5.25	-0.23489	5.25	-0.41141	5.25	-0.42719	5.25	-0.44463
525333	-0.32057	525333	-0.21306	525333	-0.41143	525333	-0.42739	525333	-0.44248
525667	-0.29521	525667	-0.1865	525667	-0.41064	525667	-0.42762	525667	-0.44002
5.26	-0.2643	5.26	-0.1545	5.26	-0.40909	5.26	-0.42728	5.26	-0.43729
526333	-0.22653	526333	-0.11753	526333	-0.40705	526333	-0.42592	526333	-0.43495
526667	-0.18064	526667	-0.07633	526667	-0.40465	526667	-0.42323	526667	-0.43378
5.27	-0.12554	5.27	-0.03097	5.27	-0.40138	5.27	-0.41946	5.27	-0.43375
527333	-0.06017	527333	0.0193	527333	-0.39663	527333	-0.41554	527333	-0.43387
527667	0.01657	527667	0.07631	527667	-0.39051	527667	-0.41262	527667	-0.43321
5.28	0.10586	5.28	0.14302	5.28	-0.38364	5.28	-0.41131	5.28	-0.43177
528333	0.20879	528333	0.22426	528333	-0.37628	528333	-0.41125	528333	-0.43007
528667	0.32585	528667	0.32933	528667	-0.36755	528667	-0.41111	528667	-0.42822
5.29	0.4564	5.29	0.47656	5.29	-0.35588	5.29	-0.40955	5.29	-0.42579
529333	0.59861	529333	0.6962	529333	-0.3401	529333	-0.4065	529333	-0.42248
529667	0.74977	529667	10275	529667	-0.3193	529667	-0.40339	529667	-0.41831
5.3	0.90672	5.3	150715	5.3	-0.2923	5.3	-0.40179	5.3	-0.41323
530333	106554	530333	215186	530333	-0.25745	530333	-0.40203	530333	-0.40717
530667	122108	530667	294279	530667	-0.21237	530667	-0.4032	530667	-0.40034
5.31	136718	5.31	382075	5.31	-0.15382	5.31	-0.4037	5.31	-0.3933
531333	149712	531333	469727	531333	-0.07893	531333	-0.40213	531333	-0.3866
531667	160414	531667	54783	531667	0.01395	531667	-0.39806	531667	-0.38033
5.32	16825	5.32	608921	5.32	0.12548	5.32	-0.39171	5.32	-0.37418
532333	17286	532333	648975	532333	0.25506	532333	-0.38336	532333	-0.36774
532667	174112	532667	667493	532667	0.40069	532667	-0.3735	532667	-0.3606
5.33	172058	5.33	666544	5.33	0.55967	5.33	-0.36299	5.33	-0.35259
533333	166901	533333	649534	533333	0.72927	533333	-0.35209	533333	-0.34352
533667	159072	533667	620232	533667	0.90594	533667	-0.33948	533667	-0.33276
5.34	149289	5.34	5822	5.34	108431	5.34	-0.32287	5.34	-0.31942
534333	138435	534333	538617	534333	125775	534333	-0.30032	534333	-0.30317
534667	127352	534667	492325	534667	141931	534667	-0.27068	534667	-0.28453
5.35	116761	5.35	445819	5.35	156197	5.35	-0.23318	5.35	-0.26441
535333	107284	535333	401154	535333	167881	535333	-0.18627	535333	-0.24334
535667	0.9942	535667	359923	535667	17636	535667	-0.12635	535667	-0.22079
5.36	0.93483	5.36	323282	5.36	18116	5.36	-0.04809	5.36	-0.1946
536333	0.89603	536333	291956	536333	182032	536333	0.05319	536333	-0.16009
536667	0.87807	536667	266268	536667	179046	536667	0.17879	536667	-0.10891
5.37	0.88127	5.37	246263	5.37	172637	5.37	0.325	5.37	-0.02889
537333	0.90639	537333	231894	537333	163548	537333	0.48339	537333	0.09294
537667	0.9546	537667	223128	537667	152709	537667	0.64306	537667	0.2645
5.38	102675	5.38	219945	5.38	141085	5.38	0.79322	5.38	0.48374
538333	11228	538333	222346	538333	129569	538333	0.92442	538333	0.7374
538667	124233	538667	230346	538667	118954	538667	102944	538667	100375
5.39	138568	5.39	243953	5.39	109989	5.39	110414	5.39	125743
539333	155404	539333	263176	539333	103441	539333	114775	539333	147538
539667	174828	539667	288025	539667	100071	539667	116278	539667	16422
5.4	196789	5.4	318479	5.4	100509	5.4	115469	5.4	175192
540333	221087	540333	354452	540333	10521	540333	113132	540333	18067
540667	247361	540667	395689	540667	11454	540667	110244	540667	181513
5.41	275012	5.41	441566	5.41	128894	5.41	107917	5.41	179096
541333	303145	541333	490898	541333	148703	541333	107324	541333	17511
541667	330614	541667	541812	541667	17435	541667	10963	541667	171324
5.42	356074	5.42	591719	5.42	206107	5.42	115877	5.42	169464
542333	378031	542333	637446	542333	244085	542333	126887	542333	171148
542667	395013	542667	67564	542667	288163	542667	143276	542667	177797
5.43	405844	5.43	703423	5.43	337841	5.43	165474	5.43	190497
543333	409928	543333	719046	543333	392008	543333	19369	543333	209946
543667	407458	543667	722283	543667	448651	543667	227892	543667	236483
5.44	399387	5.44	714428	5.44	504817	5.44	267769	5.44	270118
544333	387275	544333	697923	544333	557022	544333	31262	544333	310465
544667	373015	544667	675763	544667	601855	544667	361239	544667	356597
5.45	35846	5.45	650882	5.45	636496	5.45	411812	5.45	406906
545333	345146	545333	625737	545333	659109	545333	461877	545333	459042
545667	334193	545667	602113	545667	669152	545667	508426	545667	510008
5.46	326238	5.46	581017	5.46	667496	5.46	548239	5.46	556441
546333	321347	546333	562721	546333	656272	546333	578483	546333	594965
546667	319041	546667	546976	546667	638417	546667	597276	546667	622606
5.47	318509	5.47	533262	5.47	617019	5.47	603946	5.47	637291
547333	318861	547333	520986	547333	5947	547333	599104	547333	638322
547667	319231	547667	509648	547667	573273	547667	584658	547667	626586
5.48	318833	5.48	498909	5.48	553737	5.48	563495	5.48	604435
548333	317081	548333	488565	548333	536421	548333	538848	548333	575235
548667	313666	548667	478495	548667	521126	548667	513689	548667	542713
5.49	308542	5.49	468649	5.49	507295	5.49	490347	5.49	510316
549333	301908	549333	459059	549333	494288	549333	470296	549333	480724
549667	294176	549667	449813	549667	481644	549667	454111	549667	45557
5.5	285901	5.5	440974	5.5	469115	5.5	44161	5.5	435463
550333	27769	550333	432504	550333	456556	550333	432141	550333	420206
550667	27009	550667	424266	550667	443849	550667	424815	550667	40906
5.51	263516	5.51	416084	5.51	430926	5.51	418669	5.51	400964
551333	258214	551333	407784	551333	417836	551333	412832	551333	394752
551667	254216	551667	399195	551667	40476	551667	40669	551667	389357
5.52	251323	5.52	390184	5.52	391917	5.52	399905	5.52	383981
552333	249196	552333	38072	552333	379473	552333	392363	552333	378196
552667	247509	552667	370855	552667	367495	552667	384129	552667	371874
5.53	246052	5.53	360674	5.53	355938	5.53	375408	5.53	365073
553333	244742	553333	350348	553333	344696	553333	366487	553333	357946
553667	243542	553667	340161	553667	333686	553667	357694	553667	350681
5.54	242385	5.54	330416	5.54	322836	5.54	349306	5.54	343454
554333	241185	554333	321358	554333	312054	554333	341485	554333	33646
554667	239859	554667	313185	554667	30123	554667	33427	554667	329891
5.55	238333	5.55	305995	5.55	290295	5.55	327569	5.55	323833
555333	236593	555333	2997	555333	279308	555333	321176	555333	318215
555667	234726	555667	294022	555667	26847	555667	314906	555667	312887
5.56	232873	5.56	288598	5.56	258053	5.56	308707	5.56	307757
556333	231188	556333	283112	556333	248354	556333	302618	556333	302824
556667	229866	556667	277341	556667	23966	556667	296645	556667	298064
5.57	229144	5.57	27115	5.57	232145	5.57	290741	5.57	293361
557333	229191	557333	264513	557333	225815	557333	284849	557333	288534
557667	229977	557667	257543	557667	220534	557667	278925	557667	283424
5.58	231217	5.58	250416	5.58	216108	5.58	272954	5.58	277933
558333	232479	558333	243308	558333	212304	558333	266961	558333	272046
558667	23337	558667	236483	558667	208817	558667	260996	558667	265841
5.59	233632	5.59	230419	5.59	205303	5.59	255149	5.59	259463
559333	2331	559333	225826	559333	201533	559333	24962	559333	253113
559667	231677	559667	223581	559667	197492	559667	244748	559667	247023
5.6	22935	5.6	224582	5.6	193285	5.6	240916	5.6	241431
560333	226184	560333	229529	560333	188987	560333	238414	560333	236604
560667	222312	560667	238661	560667	184611	560667	237324	560667	232858
5.61	217972	5.61	25151	5.61	180205	5.61	237523	5.61	230484
561333	2135	561333	266804	561333	175886	561333	238734	561333	229574
561667	209229	561667	282584	561667	171778	561667	240593	561667	22992
5.62	205436	5.62	296512	5.62	16801	5.62	242679	5.62	231096
562333	202391	562333	306374	562333	164765	562333	244524	562333	232662
562667	200359	562667	310638	562667	162346	562667	245697	562667	234248
5.63	199489	5.63	308792	5.63	161232	5.63	245954	5.63	235527
563333	199762	563333	301367	563333	161983	563333	245242	563333	236171
563667	20107	563667	289675	563667	165034	563667	243579	563667	235927
5.64	203261	5.64	275369	5.64	170491	5.64	241006	5.64	234707
564333	20601	564333	260002	564333	177982	564333	237608	564333	232585
564667	208726	564667	244766	564667	186635	564667	233586	564667	229767
5.65	210675	5.65	230414	5.65	195245	5.65	229281	5.65	226576
565333	211197	565333	217275	565333	202589	565333	225081	565333	223349
565667	209889	565667	205351	565667	207722	565667	221302	565667	220318
5.66	206696	5.66	194471	5.66	21011	5.66	218247	5.66	217655
566333	2018	566333	184367	566333	209619	566333	216292	566333	215646
566667	195475	566667	174722	566667	206455	566667	215848	566667	214772
5.67	18801	5.67	165293	5.67	201054	5.67	217245	5.67	215609
567333	17969	567333	156043	567333	193959	567333	22062	567333	218668
567667	170805	567667	147128	567667	185749	567667	225809	567667	2242
5.68	161651	5.68	138705	5.68	176951	5.68	232287	5.68	232017
568333	152467	568333	130807	568333	167914	568333	239225	568333	241444
568667	143404	568667	123385	568667	158753	568667	245607	568667	251368
5.69	134622	5.69	116366	5.69	149452	5.69	250368	5.69	260396
569333	126328	569333	10962	569333	140012	569333	25255	569333	267136
569667	118729	569667	102996	569667	130569	569667	251521	569667	270456
5.7	111985	5.7	0.96466	5.7	121371	5.7	247176	5.7	269682
570333	10616	570333	0.90152	570333	112658	570333	239921	570333	264732
570667	101177	570667	0.84215	570667	104573	570667	230405	570667	256107
5.71	0.96832	5.71	0.78792	5.71	0.9718	5.71	219276	5.71	244705
571333	0.92888	571333	0.7402	571333	0.90518	571333	207177	571333	231539
571667	0.89155	571667	0.70036	571667	0.84613	571667	194713	571667	217492
5.72	0.85513	5.72	0.66939	5.72	0.79474	5.72	182325	5.72	20321
572333	0.81901	572333	0.64765	572333	0.75096	572333	170251	572333	189098
572667	0.78334	572667	0.63451	572667	0.71476	572667	158572	572667	17538
5.73	0.74826	5.73	0.62809	5.73	0.68641	5.73	147266	5.73	16217
573333	0.71278	573333	0.62569	573333	0.66607	573333	136314	573333	149513
573667	0.67551	573667	0.6249	573667	0.65311	573667	125799	573667	137444
5.74	0.63597	5.74	0.62452	5.74	0.64567	5.74	115884	5.74	126029
574333	0.5944	574333	0.62444	574333	0.6414	574333	10669	574333	11534
574667	0.55061	574667	0.62471	574667	0.63839	574667	0.98229	574667	10545
5.75	0.50386	5.75	0.62518	5.75	0.63549	5.75	0.90431	5.75	0.96429
575333	0.454	575333	0.62568	575333	0.63155	575333	0.83206	575333	0.88272
575667	0.40225	575667	0.62563	575667	0.62483	575667	0.76465	575667	0.80902
5.76	0.35043	5.76	0.6238	5.76	0.61358	5.76	0.70157	5.76	0.74242
576333	0.30013	576333	0.61862	576333	0.59702	576333	0.64273	576333	0.6821
576667	0.25266	576667	0.60904	576667	0.57529	576667	0.58796	576667	0.62685
5.77	0.2088	5.77	0.59549	5.77	0.5484	5.77	0.53698	5.77	0.57569
577333	0.16846	577333	0.57969	577333	0.51583	577333	0.48984	577333	0.52827
577667	0.1311	577667	0.56315	577667	0.47728	577667	0.44661	577667	0.48447
5.78	0.09644	5.78	0.54603	5.78	0.43334	5.78	0.4068	5.78	0.44431
578333	0.06419	578333	0.52761	578333	0.38495	578333	0.36973	578333	0.40828
578667	0.03369	578667	0.50729	578667	0.33258	578667	0.33502	578667	0.37701
5.79	0.00445	5.79	0.48502	5.79	0.27693	5.79	0.30254	5.79	0.35028
579333	-0.02343	579333	0.46113	579333	0.21965	579333	0.27212	579333	0.32646
579667	-0.04953	579667	0.43531	579667	0.16285	579667	0.24343	579667	0.30366
5.8	-0.07358	5.8	0.40653	5.8	0.10801	5.8	0.21602	5.8	0.28101
580333	-0.09544	580333	0.37414	580333	0.0559	580333	0.19002	580333	0.25858
580667	-0.11485	580667	0.33834	580667	0.00694	580667	0.16619	580667	0.23681
5.81	-0.13132	5.81	0.29983	5.81	-0.03885	5.81	0.14487	5.81	0.2165
581333	-0.14453	581333	0.25975	581333	-0.08185	581333	0.12553	581333	0.1986
581667	-0.15487	581667	0.21943	581667	-0.12228	581667	0.10771	581667	0.1836
5.82	-0.16372	5.82	0.17966	5.82	-0.16005	5.82	0.09151	5.82	0.17117
582333	-0.17254	582333	0.14072	582333	-0.19499	582333	0.07697	582333	0.16047
582667	-0.18184	582667	0.1028	582667	-0.22709	582667	0.06369	582667	0.1504
5.83	-0.19112	5.83	0.06653	5.83	-0.25652	5.83	0.05089	5.83	0.13962
583333	-0.1998	583333	0.03302	583333	-0.28335	583333	0.03802	583333	0.12721
583667	-0.20788	583667	0.00317	583667	-0.3072	583667	0.02499	583667	0.11314
5.84	-0.21581	5.84	-0.02282	5.84	-0.32747	5.84	0.01207	5.84	0.09805
584333	-0.22415	584333	-0.04567	584333	-0.34395	584333	-0.00014	584333	0.08287
584667	-0.23328	584667	-0.0666	584667	-0.35728	584667	-0.01096	584667	0.06873
5.85	-0.24295	5.85	-0.08651	5.85	-0.3688	5.85	-0.02001	5.85	0.0564
585333	-0.25216	585333	-0.10576	585333	-0.37969	585333	-0.02733	585333	0.04586
585667	-0.26008	585667	-0.1245	585667	-0.39052	585667	-0.03322	585667	0.03666
5.86	-0.26691	5.86	-0.14269	5.86	-0.40134	5.86	-0.03797	5.86	0.0286
586333	-0.27367	586333	-0.15991	586333	-0.41204	586333	-0.04186	586333	0.02151
586667	-0.28098	586667	-0.17571	586667	-0.42268	586667	-0.04545	586667	0.01489
5.87	-0.28836	5.87	-0.18967	5.87	-0.4334	5.87	-0.04943	5.87	0.00822
587333	-0.29464	587333	-0.20133	587333	-0.44412	587333	-0.05442	587333	0.00168
587667	-0.29884	587667	-0.21072	587667	-0.45445	587667	-0.06049	587667	-0.0041
5.88	-0.30091	5.88	-0.21894	5.88	-0.46384	5.88	-0.06674	5.88	-0.00886
588333	-0.30173	588333	-0.22749	588333	-0.47141	588333	-0.07197	588333	-0.0132
588667	-0.30262	588667	-0.23669	588667	-0.47623	588667	-0.07582	588667	-0.01788
5.89	-0.30463	5.89	-0.24562	5.89	-0.47844	5.89	-0.07874	5.89	-0.02292
589333	-0.30826	589333	-0.25312	589333	-0.47936	589333	-0.08113	589333	-0.02803
589667	-0.31372	589667	-0.2586	589667	-0.48021	589667	-0.08315	589667	-0.03321
5.9	-0.3204	5.9	-0.26212	5.9	-0.48126	5.9	-0.08503	5.9	-0.03863
590333	-0.32669	590333	-0.26443	590333	-0.48223	590333	-0.08718	590333	-0.0441
590667	-0.33094	590667	-0.26672	590667	-0.48308	590667	-0.08979	590667	-0.04896
5.91	-0.3326	5.91	-0.26969	5.91	-0.48408	5.91	-0.09256	5.91	-0.05261
591333	-0.33244	591333	-0.27303	591333	-0.48564	591333	-0.09488	591333	-0.05523
591667	-0.33191	591667	-0.27616	591667	-0.48837	591667	-0.09631	591667	-0.05752
5.92	-0.33207	5.92	-0.27885	5.92	-0.49258	5.92	-0.09685	5.92	-0.06007
592333	-0.33299	592333	-0.28087	592333	-0.49744	592333	-0.09654	592333	-0.06291
592667	-0.33395	592667	-0.28182	592667	-0.50144	592667	-0.09519	592667	-0.06548
5.93	-0.33448	5.93	-0.28167	5.93	-0.50369	5.93	-0.09317	5.93	-0.06691
593333	-0.33488	593333	-0.28068	593333	-0.50445	593333	-0.09182	593333	-0.06679
593667	-0.3361	593667	-0.27883	593667	-0.50459	593667	-0.09241	593667	-0.06567
5.94	-0.33926	5.94	-0.27612	5.94	-0.50481	5.94	-0.09477	5.94	-0.06485
594333	-0.34471	594333	-0.27323	594333	-0.50533	594333	-0.09741	594333	-0.06563
594667	-0.35106	594667	-0.27087	594667	-0.50626	594667	-0.09883	594667	-0.06835
5.95	-0.35608	5.95	-0.26882	5.95	-0.5076	5.95	-0.09876	5.95	-0.07222
595333	-0.35852	595333	-0.26609	595333	-0.509	595333	-0.09815	595333	-0.07581
595667	-0.35891	595667	-0.26178	595667	-0.51003	595667	-0.09809	595667	-0.07818
5.96	-0.35831	5.96	-0.25564	5.96	-0.51094	5.96	-0.09902	5.96	-0.07925
596333	-0.35722	596333	-0.24813	596333	-0.51222	596333	-0.10099	596333	-0.07916
596667	-0.35591	596667	-0.23996	596667	-0.51376	596667	-0.10368	596667	-0.07812
5.97	-0.3549	5.97	-0.23174	5.97	-0.51471	5.97	-0.10644	5.97	-0.07681
597333	-0.35454	597333	-0.22377	597333	-0.51449	597333	-0.10888	597333	-0.0763
597667	-0.35486	597667	-0.21605	597667	-0.51359	597667	-0.11091	597667	-0.07723
5.98	-0.35563	5.98	-0.2085	5.98	-0.51317	5.98	-0.11221	5.98	-0.07938
598333	-0.35641	598333	-0.2012	598333	-0.51398	598333	-0.11255	598333	-0.08202
598667	-0.35677	598667	-0.19415	598667	-0.51584	598667	-0.1123	598667	-0.08473
5.99	-0.35641	5.99	-0.18696	5.99	-0.51821	5.99	-0.11203	5.99	-0.08758
599333	-0.35544	599333	-0.1792	599333	-0.52053	599333	-0.1117	599333	-0.09058
599667	-0.35434	599667	-0.17098	599667	-0.5221	599667	-0.11078	599667	-0.09343
6	-0.35367	6	-0.16275	6	-0.52248	6	-0.10892	6	-0.09551
600333	-0.35352	600333	-0.15457	600333	-0.52192	600333	-0.10608	600333	-0.09631
600667	-0.35359	600667	-0.14613	600667	-0.52133	600667	-0.10248	600667	-0.09614
6.01	-0.35402	6.01	-0.1373	6.01	-0.52154	6.01	-0.099	6.01	-0.09582
601333	-0.35557	601333	-0.12825	601333	-0.52275	601333	-0.09689	601333	-0.09564
601667	-0.35861	601667	-0.1193	601667	-0.5242	601667	-0.09675	601667	-0.09554
6.02	-0.36262	6.02	-0.11051	6.02	-0.5246	6.02	-0.09822	6.02	-0.09568
602333	-0.36644	602333	-0.10167	602333	-0.52332	602333	-0.10058	602333	-0.09645
602667	-0.36882	602667	-0.0928	602667	-0.521	602667	-0.10291	602667	-0.09783
6.03	-0.36926	6.03	-0.08458	6.03	-0.51887	6.03	-0.10416	6.03	-0.09918
603333	-0.36834	603333	-0.07795	603333	-0.51776	603333	-0.10366	603333	-0.09992
603667	-0.36693	603667	-0.07324	603667	-0.51795	603667	-0.10172	603667	-0.10012
6.04	-0.36564	6.04	-0.07021	6.04	-0.51936	6.04	-0.09936	6.04	-0.09999
604333	-0.365	604333	-0.06845	604333	-0.52177	604333	-0.09767	604333	-0.09911
604667	-0.36542	604667	-0.06732	604667	-0.52499	604667	-0.09747	604667	-0.09686
6.05	-0.36664	6.05	-0.066	6.05	-0.52887	6.05	-0.09888	6.05	-0.09356
605333	-0.36783	605333	-0.06369	605333	-0.53296	605333	-0.10119	605333	-0.09055
605667	-0.36806	605667	-0.06023	605667	-0.5364	605667	-0.10344	605667	-0.08902
6.06	-0.36673	6.06	-0.05662	6.06	-0.53874	6.06	-0.10536	6.06	-0.0891
606333	-0.36397	606333	-0.05431	606333	-0.54049	606333	-0.10732	606333	-0.09003
606667	-0.36072	606667	-0.05408	606667	-0.54245	606667	-0.10969	606667	-0.09068
6.07	-0.35797	6.07	-0.05562	6.07	-0.54498	6.07	-0.11231	6.07	-0.09041
607333	-0.35623	607333	-0.05785	607333	-0.54806	607333	-0.11482	607333	-0.08975
607667	-0.35548	607667	-0.05994	607667	-0.5512	607667	-0.11708	607667	-0.08971
6.08	-0.35518	6.08	-0.0619	6.08	-0.55356	6.08	-0.11895	6.08	-0.09052
608333	-0.35473	608333	-0.06399	608333	-0.55464	608333	-0.11969	608333	-0.0912
608667	-0.35402	608667	-0.066	608667	-0.55482	608667	-0.11851	608667	-0.09066
6.09	-0.35333	6.09	-0.06779	6.09	-0.55478	6.09	-0.11575	6.09	-0.08898
609333	-0.3528	609333	-0.06959	609333	-0.5549	609333	-0.11271	609333	-0.08735
609667	-0.35258	609667	-0.07148	609667	-0.55515	609667	-0.11032	609667	-0.08684
6.1	-0.35295	6.1	-0.07295	6.1	-0.55517	6.1	-0.10851	6.1	-0.08751
610333	-0.35403	610333	-0.07316	610333	-0.55509	610333	-0.10687	610333	-0.08859
610667	-0.35544	610667	-0.07155	610667	-0.55577	610667	-0.10554	610667	-0.08955
6.11	-0.35663	6.11	-0.06821	6.11	-0.55775	6.11	-0.10496	6.11	-0.09065
611333	-0.35762	611333	-0.0637	611333	-0.56046	611333	-0.10514	611333	-0.09218
611667	-0.35883	611667	-0.05847	611667	-0.56284	611667	-0.10584	611667	-0.0937
6.12	-0.36	6.12	-0.05234	6.12	-0.56422	6.12	-0.10703	6.12	-0.09475
612333	-0.36042	612333	-0.04508	612333	-0.56448	612333	-0.10866	612333	-0.09572
612667	-0.3599	612667	-0.03741	612667	-0.56387	612667	-0.1105	612667	-0.09729
6.13	-0.35864	6.13	-0.03063	6.13	-0.56243	6.13	-0.11229	6.13	-0.09939
613333	-0.35673	613333	-0.02569	613333	-0.55981	613333	-0.11393	613333	-0.10128
613667	-0.35418	613667	-0.02278	613667	-0.55602	613667	-0.11539	613667	-0.10243
6.14	-0.35131	6.14	-0.02166	6.14	-0.55178	6.14	-0.11664	6.14	-0.10283
614333	-0.34855	614333	-0.02209	614333	-0.54815	614333	-0.11756	614333	-0.10264
614667	-0.34572	614667	-0.02399	614667	-0.546	614667	-0.11819	614667	-0.10206
6.15	-0.34215	6.15	-0.02699	6.15	-0.54563	6.15	-0.11859	6.15	-0.10119
615333	-0.33787	615333	-0.03023	615333	-0.54676	615333	-0.11868	615333	-0.1002
615667	-0.33404	615667	-0.03287	615667	-0.54862	615667	-0.11835	615667	-0.09969
6.16	-0.33198	6.16	-0.03461	6.16	-0.55025	6.16	-0.11787	6.16	-0.10046
616333	-0.33205	616333	-0.03597	616333	-0.55097	616333	-0.11782	616333	-0.10246
616667	-0.33348	616667	-0.03786	616667	-0.55043	616667	-0.11856	616667	-0.10487
6.17	-0.33479	6.17	-0.0409	6.17	-0.54844	6.17	-0.11965	6.17	-0.10712
617333	-0.33453	617333	-0.04485	617333	-0.5449	617333	-0.12001	617333	-0.10894
617667	-0.33237	617667	-0.04885	617667	-0.54049	617667	-0.11909	617667	-0.10976
6.18	-0.32901	6.18	-0.05232	6.18	-0.5364	6.18	-0.11749	6.18	-0.10911
618333	-0.32529	618333	-0.05507	618333	-0.53324	618333	-0.11622	618333	-0.10731
618667	-0.32182	618667	-0.05722	618667	-0.53074	618667	-0.1157	618667	-0.10516
6.19	-0.31869	6.19	-0.05948	6.19	-0.52851	6.19	-0.1158	6.19	-0.10314
619333	-0.31545	619333	-0.06282	619333	-0.52662	619333	-0.11611	619333	-0.1013
619667	-0.3118	619667	-0.06742	619667	-0.52527	619667	-0.11613	619667	-0.09968
6.2	-0.30813	6.2	-0.07288	6.2	-0.52435	6.2	-0.11557	6.2	-0.09834
620333	-0.30494	620333	-0.07863	620333	-0.52324	620333	-0.11435	620333	-0.09724
620667	-0.30231	620667	-0.08395	620667	-0.52143	620667	-0.11232	620667	-0.09619
6.21	-0.30071	6.21	-0.08823	6.21	-0.51892	6.21	-0.10942	6.21	-0.09507
621333	-0.30108	621333	-0.09166	621333	-0.51617	621333	-0.10593	621333	-0.09415
621667	-0.30314	621667	-0.09469	621667	-0.51383	621667	-0.10225	621667	-0.09405
6.22	-0.30493	6.22	-0.09742	6.22	-0.51248	6.22	-0.09876	6.22	-0.0952
622333	-0.3045	622333	-0.10003	622333	-0.51196	622333	-0.09593	622333	-0.09734
622667	-0.30125	622667	-0.10296	622667	-0.51121	622667	-0.09434	622667	-0.09957
6.23	-0.29606	6.23	-0.10636	6.23	-0.50947	6.23	-0.09416	6.23	-0.1009
623333	-0.29057	623333	-0.11006	623333	-0.50731	623333	-0.09449	623333	-0.10091
623667	-0.28627	623667	-0.11366	623667	-0.50582	623667	-0.09407	623667	-0.0999
6.24	-0.28406	6.24	-0.1167	6.24	-0.50522	6.24	-0.09263	6.24	-0.09845
624333	-0.28405	624333	-0.11903	624333	-0.50507	624333	-0.09091	624333	-0.09711
624667	-0.28561	624667	-0.12092	624667	-0.50511	624667	-0.08943	624667	-0.09603
6.25	-0.28757	6.25	-0.12301	6.25	-0.50531	6.25	-0.08779	6.25	-0.09466
625333	-0.2886	625333	-0.126	625333	-0.50554	625333	-0.08512	625333	-0.09233
625667	-0.28777	625667	-0.1299	625667	-0.50563	625667	-0.08097	625667	-0.08913
6.26	-0.28523	6.26	-0.13372	6.26	-0.50539	6.26	-0.07556	6.26	-0.08554
626333	-0.28197	626333	-0.13654	626333	-0.50485	626333	-0.06959	626333	-0.08192
626667	-0.27881	626667	-0.13865	626667	-0.50449	626667	-0.06413	626667	-0.07847
6.27	-0.27589	6.27	-0.14118	6.27	-0.50472	6.27	-0.06037	6.27	-0.07535
627333	-0.27326	627333	-0.14468	627333	-0.50516	627333	-0.05887	627333	-0.07261
627667	-0.2713	627667	-0.14852	627667	-0.50497	627667	-0.05932	627667	-0.0702
6.28	-0.27029	6.28	-0.15166	6.28	-0.50382	6.28	-0.06041	6.28	-0.06805
628333	-0.27009	628333	-0.15349	628333	-0.50206	628333	-0.06048	628333	-0.06569
628667	-0.27009	628667	-0.15392	628667	-0.49991	628667	-0.05862	628667	-0.06257
6.29	-0.26993	6.29	-0.15307	6.29	-0.49748	6.29	-0.05493	6.29	-0.05892
629333	-0.2693	629333	-0.15094	629333	-0.49528	629333	-0.05021	629333	-0.05564
629667	-0.26768	629667	-0.14776	629667	-0.49396	629667	-0.0455	629667	-0.05323
6.3	-0.26502	6.3	-0.14433	6.3	-0.49365	6.3	-0.04151	6.3	-0.05141
630333	-0.26191	630333	-0.1416	630333	-0.49344	630333	-0.03827	630333	-0.04973
630667	-0.25889	630667	-0.13965	630667	-0.4918	630667	-0.03535	630667	-0.04834
6.31	-0.25615	6.31	-0.13786	6.31	-0.48816	6.31	-0.03241	6.31	-0.04797
631333	-0.25385	631333	-0.13561	631333	-0.48368	631333	-0.02928	631333	-0.04902
631667	-0.25217	631667	-0.13236	631667	-0.48003	631667	-0.02587	631667	-0.05097
6.32	-0.25124	6.32	-0.12796	6.32	-0.47774	6.32	-0.02226	6.32	-0.05291
632333	-0.25084	632333	-0.12282	632333	-0.47597	632333	-0.01905	632333	-0.05443
632667	-0.25026	632667	-0.11743	632667	-0.47351	632667	-0.0175	632667	-0.05537
6.33	-0.24899	6.33	-0.11182	6.33	-0.46977	6.33	-0.01825	6.33	-0.05521
633333	-0.24739	633333	-0.1058	633333	-0.46506	633333	-0.02042	633333	-0.05357
633667	-0.2461	633667	-0.09924	633667	-0.46021	633667	-0.02236	633667	-0.05122
6.34	-0.24512	6.34	-0.09247	6.34	-0.45585	6.34	-0.02301	6.34	-0.04969
634333	-0.24396	634333	-0.08652	634333	-0.45199	634333	-0.0223	634333	-0.04983
634667	-0.24192	634667	-0.08226	634667	-0.44845	634667	-0.02106	634667	-0.05123
6.35	-0.2385	6.35	-0.07928	6.35	-0.44532	6.35	-0.02052	6.35	-0.05322
635333	-0.23412	635333	-0.07632	635333	-0.44301	635333	-0.02144	635333	-0.05542
635667	-0.22968	635667	-0.0727	635667	-0.44191	635667	-0.02352	635667	-0.05755
6.36	-0.2255	6.36	-0.06878	6.36	-0.44195	6.36	-0.02601	6.36	-0.05929
636333	-0.22149	636333	-0.06519	636333	-0.44282	636333	-0.02841	636333	-0.06045
636667	-0.21771	636667	-0.0621	636667	-0.44438	636667	-0.03051	636667	-0.06112
6.37	-0.21429	6.37	-0.05945	6.37	-0.44621	6.37	-0.03187	6.37	-0.06164
637333	-0.21121	637333	-0.05751	637333	-0.44734	637333	-0.03213	637333	-0.06221
637667	-0.2087	637667	-0.05687	637667	-0.4471	637667	-0.0318	637667	-0.06248
6.38	-0.20678	6.38	-0.05804	6.38	-0.44571	6.38	-0.03184	6.38	-0.0618
638333	-0.20477	638333	-0.06096	638333	-0.44377	638333	-0.03237	638333	-0.05963
638667	-0.20196	638667	-0.06512	638667	-0.44139	638667	-0.03235	638667	-0.05618
6.39	-0.19839	6.39	-0.06999	6.39	-0.43805	6.39	-0.03075	6.39	-0.05219
639333	-0.19471	639333	-0.07509	639333	-0.43354	639333	-0.02744	639333	-0.04818
639667	-0.19162	639667	-0.08004	639667	-0.42875	639667	-0.02334	639667	-0.04429
6.4	-0.1892	6.4	-0.08515	6.4	-0.42489	6.4	-0.01946	6.4	-0.04061
640333	-0.1868	640333	-0.09136	640333	-0.4222	640333	-0.01623	640333	-0.03764
640667	-0.18367	640667	-0.0991	640667	-0.41996	640667	-0.01373	640667	-0.03583
6.41	-0.17975	6.41	-0.10786	6.41	-0.41729	6.41	-0.01217	6.41	-0.03496
641333	-0.17556	641333	-0.1165	641333	-0.41361	641333	-0.0113	641333	-0.0345
641667	-0.17163	641667	-0.12408	641667	-0.409	641667	-0.01009	641667	-0.03407
6.42	-0.1681	6.42	-0.1307	6.42	-0.40449	6.42	-0.00766	6.42	-0.0335
642333	-0.16459	642333	-0.13741	642333	-0.40148	642333	-0.00405	642333	-0.03254
642667	-0.16073	642667	-0.14544	642667	-0.40059	642667	0.000156	642667	-0.03096
6.43	-0.15678	6.43	-0.15528	6.43	-0.40118	6.43	0.00421	6.43	-0.02913
643333	-0.1534	643333	-0.16646	643333	-0.40221	643333	0.00752	643333	-0.02803
643667	-0.15096	643667	-0.17802	643667	-0.40315	643667	0.00983	643667	-0.02825
6.44	-0.14893	6.44	-0.1887	6.44	-0.40428	6.44	0.01136	6.44	-0.02939
644333	-0.14629	644333	-0.19723	644333	-0.40614	644333	0.01271	644333	-0.03057
644667	-0.14255	644667	-0.20317	644667	-0.40856	644667	0.01443	644667	-0.03093
6.45	-0.13811	6.45	-0.20731	6.45	-0.41049	6.45	0.01664	6.45	-0.02969
645333	-0.13356	645333	-0.21102	645333	-0.41116	645333	0.01898	645333	-0.02656
645667	-0.12914	645667	-0.21544	645667	-0.4113	645667	0.02092	645667	-0.02219
6.46	-0.12478	6.46	-0.22104	6.46	-0.41263	6.46	0.02199	6.46	-0.01783
646333	-0.12017	646333	-0.22767	646333	-0.41612	646333	0.02214	646333	-0.01447
646667	-0.1152	646667	-0.23521	646667	-0.42136	646667	0.02197	646667	-0.01229
6.47	-0.11027	6.47	-0.24381	6.47	-0.4276	6.47	0.02247	6.47	-0.01078
647333	-0.10571	647333	-0.25329	647333	-0.43437	647333	0.02431	647333	-0.00936
647667	-0.10125	647667	-0.26268	647667	-0.44124	647667	0.02699	647667	-0.00775
6.48	-0.09628	6.48	-0.27088	6.48	-0.44794	6.48	0.02894	6.48	-0.00631
648333	-0.09061	648333	-0.27743	648333	-0.45474	648333	0.02895	648333	-0.00542
648667	-0.08468	648667	-0.28233	648667	-0.46199	648667	0.02718	648667	-0.00492
6.49	-0.07905	6.49	-0.28582	6.49	-0.4696	6.49	0.02479	6.49	-0.00457
649333	-0.07392	649333	-0.28821	649333	-0.47707	649333	0.02286	649333	-0.00452
649667	-0.06903	649667	-0.28954	649667	-0.48406	649667	0.02154	649667	-0.00505
6.5	-0.06373	6.5	-0.28964	6.5	-0.49064	6.5	0.02032	6.5	-0.00621
650333	-0.05744	650333	-0.28892	650333	-0.49667	650333	0.0185	650333	-0.00761
650667	-0.05016	650667	-0.28865	650667	-0.50139	650667	0.01572	650667	-0.00831
6.51	-0.04238	6.51	-0.29023	6.51	-0.50445	6.51	0.0125	6.51	-0.00772
651333	-0.03474	651333	-0.29419	651333	-0.50695	651333	0.00986	651333	-0.00623
651667	-0.02766	651667	-0.29995	651667	-0.51062	651667	0.00832	651667	-0.00494
6.52	-0.02116	6.52	-0.3062	6.52	-0.51586	6.52	0.00792	6.52	-0.00499
652333	-0.01525	652333	-0.31183	652333	-0.52139	652333	0.00864	652333	-0.00669
652667	-0.0099	652667	-0.31619	652667	-0.52611	652667	0.01045	652667	-0.00924
6.53	-0.00464	6.53	-0.31889	6.53	-0.53039	6.53	0.01312	6.53	-0.01151
653333	0.000989	653333	-0.32017	653333	-0.5353	653333	0.01647	653333	-0.01277
653667	0.00679	653667	-0.32101	653667	-0.54122	653667	0.02067	653667	-0.0123
6.54	0.01253	6.54	-0.32278	6.54	-0.54745	6.54	0.02581	6.54	-0.00956
654333	0.01825	654333	-0.32606	654333	-0.55283	654333	0.03115	654333	-0.00508
654667	0.02366	654667	-0.33014	654667	-0.55657	654667	0.03554	654667	-0.000415
6.55	0.02819	6.55	-0.33369	6.55	-0.55866	6.55	0.03814	6.55	0.00285
655333	0.03176	655333	-0.33606	655333	-0.56019	655333	0.03899	655333	0.00392
655667	0.03489	655667	-0.33781	655667	-0.56265	655667	0.03907	655667	0.00297
6.56	0.03816	6.56	-0.33992	6.56	-0.56685	6.56	0.03965	6.56	0.000902
656333	0.04191	656333	-0.34293	656333	-0.57259	656333	0.04144	656333	-0.000999
656667	0.04623	656667	-0.34686	656667	-0.57868	656667	0.04423	656667	-0.00134
6.57	0.05097	6.57	-0.3512	6.57	-0.58339	6.57	0.04698	6.57	0.000823
657333	0.05583	657333	-0.35486	657333	-0.5857	657333	0.04846	657333	0.00526
657667	0.06055	657667	-0.35677	657667	-0.58615	657667	0.04868	657667	0.01065
6.58	0.06492	6.58	-0.35687	6.58	-0.58637	6.58	0.04914	6.58	0.01559
658333	0.06848	658333	-0.35603	658333	-0.58759	658333	0.05126	658333	0.0193
658667	0.07041	658667	-0.35493	658667	-0.58999	658667	0.05485	658667	0.02161
6.59	0.07044	6.59	-0.35381	6.59	-0.59298	6.59	0.05849	6.59	0.02284
659333	0.06932	659333	-0.35304	659333	-0.59591	659333	0.06084	659333	0.02347
659667	0.06789	659667	-0.35315	659667	-0.59831	659667	0.06125	659667	0.02357
6.6	0.06628	6.6	-0.3542	6.6	-0.59998	6.6	0.05992	6.6	0.0231
660333	0.06438	660333	-0.35582	660333	-0.60096	660333	0.0576	660333	0.02242
660667	0.06255	660667	-0.35783	660667	-0.60156	660667	0.055	660667	0.02168
6.61	0.06123	6.61	-0.36031	6.61	-0.60237	6.61	0.05243	6.61	0.02014
661333	0.06057	661333	-0.36298	661333	-0.60389	661333	0.04983	661333	0.01718
661667	0.06057	661667	-0.36495	661667	-0.60606	661667	0.04701	661667	0.01331
6.62	0.06115	6.62	-0.36586	6.62	-0.6086	6.62	0.04394	6.62	0.00985
662333	0.0619	662333	-0.36647	662333	-0.61125	662333	0.04068	662333	0.00797
662667	0.06243	662667	-0.36759	662667	-0.61364	662667	0.03732	662667	0.00759
6.63	0.06278	6.63	-0.36892	6.63	-0.61553	6.63	0.03388	6.63	0.00753
663333	0.06314	663333	-0.36969	663333	-0.617	663333	0.03044	663333	0.00656
663667	0.06358	663667	-0.37005	663667	-0.61789	663667	0.02723	663667	0.0043
6.64	0.06449	6.64	-0.37082	6.64	-0.61781	6.64	0.02449	6.64	0.00158
664333	0.06657	664333	-0.37211	664333	-0.61686	664333	0.02221	664333	-0.000305
664667	0.07019	664667	-0.37322	664667	-0.61606	664667	0.02019	664667	-0.000951
6.65	0.07526	6.65	-0.37381	6.65	-0.61667	6.65	0.01821	6.65	-0.0013
665333	0.08147	665333	-0.37413	665333	-0.61907	665333	0.01611	665333	-0.00272
[truncated: 10,004 more rows]
