# Supplementary material for: Photoactivated Enzymatic Reaction Network Enables Spatiotemporal Programming of Thiol/Disulfide Redox Systems
Source: Angew Chem Int Ed Engl. 2025 May 5;64(25):e202503822. doi: 10.1002/anie.202503822 (PMC12171324; doi:10.1002/anie.202503822)
Supplement: Supplementary file 5 — Supplementary Information [file ANIE-64-e202503822-s001.zip › Research Data/Main Text/Figure 4/Figure 4b.xlsx]

## Sheet: Sheet1
Figure 4b
Time (hour)	Thiol	Error Bar	Disulfide	Error Bar
1	81.56	-1335	18.44	0.835
2	4.66	-0.505	95.34	0.505
3	3.76	-0.77	96.24	0.77
5	4.18	-1.58	95.82	1.58
7	4.9	-3.6	95.1	3.6
9	6.71	-4.26	93.29	4.26
13	16.04	-3225	83.96	3225
17	51.93	-6.98	48.07	6.98
19	83.1	-2565	16.9	2565
20	2.91	-0.205	97.09	0.205
21	3.93	-0.31	96.07	0.31
27	6.38	-0.37	93.62	0.37
47	13.7	1.75	86.3	-1.75
91	16.35	1.84	83.65	-1.84
