# Supplementary material for: Photoactivated Enzymatic Reaction Network Enables Spatiotemporal Programming of Thiol/Disulfide Redox Systems
Source: Angew Chem Int Ed Engl. 2025 May 5;64(25):e202503822. doi: 10.1002/anie.202503822 (PMC12171324; doi:10.1002/anie.202503822)
Supplement: Supplementary file 5 — Supplementary Information [file ANIE-64-e202503822-s001.zip › Research Data/Main Text/Figure 4/Figure 4c.xlsx]

## Sheet: Sheet1
Figure 4c
Time (hour)	Thiol	Error Bar	Disulfide	Error Bar
0	82.34	1	17.66	-1
1	80.2	0.5	19.8	-0.5
2	80.64	-1	19.36	1
3	69.12	-1.5	30.88	1.5
4	71.85	0.5	28.15	-0.5
5	80.72	-1	19.28	1
