# Supplementary material for: Photoactivated Enzymatic Reaction Network Enables Spatiotemporal Programming of Thiol/Disulfide Redox Systems
Source: Angew Chem Int Ed Engl. 2025 May 5;64(25):e202503822. doi: 10.1002/anie.202503822 (PMC12171324; doi:10.1002/anie.202503822)
Supplement: Supplementary file 5 — Supplementary Information [file ANIE-64-e202503822-s001.zip › Research Data/Main Text/Figure 4/Figure 4e.xlsx]

## Sheet: Sheet1
Figure 4e
Time (hour)	Thiol	Error Bar	Disulfide	Error Bar
1	82.26	-0.475	17.74	-0.475
2	27.34	-2.88	72.76	-2.88
3	24.41	-5.48	75.59	-5.48
4	27.86	-1.94	72.14	-1.94
5	40.79	-4.03	59.21	-4.03
6	69.97	-1.61	30.03	-1.61
7	79.88	-1.17	20.12	-1.17
8	42.66	-1805	57.34	-1805
9	17.65	-1.97	82.35	-1.97
10	9.33	-4.04	90.67	-4.04
11	10.95	-1.8	89.05	-1.8
15	41.34	-1925	58.76	-1925
19	79.9	-1.65	20.1	-1.65
21	81.82	-1.18	18.85	-1.18
22	5.19	1305	94.81	1305
24	2.2	-0.845	97.8	-0.845
27	2.75	-3165	97.25	-3165
31	3.25	-2285	96.25	-2285
43	4.33	-2865	95.67	-2865
63	5.1	0.175	94.4	0.175
