# Supplementary material for: Photoactivated Enzymatic Reaction Network Enables Spatiotemporal Programming of Thiol/Disulfide Redox Systems
Source: Angew Chem Int Ed Engl. 2025 May 5;64(25):e202503822. doi: 10.1002/anie.202503822 (PMC12171324; doi:10.1002/anie.202503822)
Supplement: Supplementary file 5 — Supplementary Information [file ANIE-64-e202503822-s001.zip › Research Data/Main Text/Figure 3/Figure 3b, c.xlsx]

## Sheet: Sheet1
Figure 3b, c
Irradiated						Unirradiated
Time (h)	Thiol	Error Bar	Disulfide	Error Bar		Time (h)	Thiol	Error Bar	Disulfide	Error Bar
0	87.02	1023667	12.98	1023667		0	81.5	-523667	18.5	-523667
2	11.41	-634667	88.59	-634667		3	80.73	-234667	19.27	-234667
4	12.03	-1.35	87.97	-1.35		6	85.83	-4.35	14.17	-4.35
6	17.67	-531333	82.33	-531333		12	87.7	-131333	12.3	-131333
8	27.87	-409667	72.13	-409667		24	89.52	-209667	10.48	-209667
10	46.5	-3.76	53.5	-3.76				--		--
12	64.51	-563667	35.49	-563667				--		--
14	94.31	-1286333	5.69	-1286333				--		--
16	94.54	-1778667	5.46	-1778667				--		--
		--		--				--		--
		--		--				--		--
		--		--				--		--
		--		--				--		--
		--		--				--		--
		--		--
		--		--
		--		--
		--		--
