# Supplementary material for: Photoactivated Enzymatic Reaction Network Enables Spatiotemporal Programming of Thiol/Disulfide Redox Systems
Source: Angew Chem Int Ed Engl. 2025 May 5;64(25):e202503822. doi: 10.1002/anie.202503822 (PMC12171324; doi:10.1002/anie.202503822)
Supplement: Supplementary file 5 — Supplementary Information [file ANIE-64-e202503822-s001.zip › Research Data/Main Text/Figure 5/Figure 5c_Quasi Steady State.xlsx]

## Sheet: Sheet1
Figure 5c
Quasi Steady State
	Modulus (Pa)
Loss Modulus	570.05
Storage Modulus	96843
