# Supplementary material for: Photoactivated Enzymatic Reaction Network Enables Spatiotemporal Programming of Thiol/Disulfide Redox Systems
Source: Angew Chem Int Ed Engl. 2025 May 5;64(25):e202503822. doi: 10.1002/anie.202503822 (PMC12171324; doi:10.1002/anie.202503822)
Supplement: Supplementary file 5 — Supplementary Information [file ANIE-64-e202503822-s001.zip › Research Data/Main Text/Figure 5/Figure 5d.csv]

frame	y	x	mass	size	ecc	signal	raw_mass	ep	frame	particle	x_real	y_real	loc_name	loc_idx	repeat_name	repeat_idx	particle_old	globaltime
0	46.72893967579059	331.15971299495084	3763.0	2.2675775735542327	0.09664290632965036	192.0	3786.097032638548	0.0002113956953621249	0	3-1-0	17276.860651344967	24503.992667925813	00001	1	00003	3	0	75
0	81.27343392775492	1777.5002286236854	4374.0	2.6030652677746033	0.08895169591526979	140.0	4395.024765324328	0.00018210513735490063	0	3-1-1	18723.2011669737	24538.537162177778	00001	1	00003	3	1	75
0	113.87022900763358	222.8655189215527	6157.0	2.4049580642006188	0.10494831642810597	241.0	6181.108807462531	0.00012948197377148307	0	3-1-2	17168.56645727157	24571.133957257654	00001	1	00003	3	2	75
0	164.0650211404411	1006.9708604730888	8751.0	2.64080131060767	0.06787008280929807	222.0	8776.139263999841	9.119404929084098e-05	0	3-1-3	17952.671798823103	24621.328749390465	00001	1	00003	3	3	75
0	580.0871485943775	617.043641231593	7470.0	2.5670917084041682	0.1344864608817441	224.0	7497.111675501867	0.00010675257014896966	0	3-1-4	17562.74457958161	25037.3508768444	00001	1	00003	3	4	75
0	575.1798245614035	875.2232854864434	2508.0	2.7274521472082704	0.08662466644305625	76.0	2533.1601258111687	0.00031596631486840207	0	3-1-5	17820.92422383646	25032.443552811426	00001	1	00003	3	5	75
0	514.0376777251184	658.0843601895734	4220.0	2.264134120924718	0.17385666929642174	210.0	4244.054846702022	0.000188583416729951	0	3-1-6	17603.785298539588	24971.30140597514	00001	1	00003	3	6	75
0	712.9345442083619	234.15318711446196	2918.0	2.6575122741616983	0.05105867267255717	83.0	2943.6659864566386	0.00027189946079863637	0	3-1-7	17179.854125464477	25170.198272458383	00001	1	00003	3	7	75
0	493.1496598639456	1771.9661989795918	4704.0	2.7071098754116023	0.037447965478740325	114.0	4728.411057366977	0.00016926469806695125	0	3-1-8	18717.66713732961	24950.413388113968	00001	1	00003	3	8	75
0	703.0797726580737	348.01431036232617	9853.0	2.7258996263550404	0.057591599020365716	222.0	9872.961137411941	8.106270137594023e-05	0	3-1-9	17293.715248712342	25160.343500908097	00001	1	00003	3	9	75
0	211.27718691837276	290.002127093858	7522.0	2.563913146897496	0.09576981508383062	231.0	7550.212699535212	0.00010600174672672291	0	3-1-11	17235.703065443875	24668.540915168396	00001	1	00003	3	11	75
0	435.26125432858794	403.1396691035013	2599.0	2.6436417802445766	0.00913040906503778	75.0	2625.4005749890075	0.0003048640406513438	0	3-1-12	17348.840607453516	24892.52498257861	00001	1	00003	3	12	75
0	442.06949197157144	1295.922084759147	3799.0	2.6208108754054207	0.053349569928827785	116.0	3826.5608784779515	0.00020916013823935907	0	3-1-13	18241.62302310916	24899.333220221593	00001	1	00003	3	13	75
0	1068.7931095406361	317.0713780918728	5660.0	2.606495013311355	0.015559537918567342	163.0	5683.0575169070835	0.00014083005068421612	0	3-1-14	17262.77231644189	25526.056837790657	00001	1	00003	3	14	75
0	1035.8025265957447	384.20029920212767	6016.0	2.6374766813530033	0.09067361494877622	176.0	6040.490196302266	0.0001324963651122449	0	3-1-15	17329.90123755214	25493.066254845766	00001	1	00003	3	15	75
0	943.0419426048566	283.91456953642387	4530.0	2.6508776504925295	0.07474942278641306	129.0	4553.951658735304	0.0001757495263336384	0	3-1-16	17229.61550788644	25400.30567085488	00001	1	00003	3	16	75
0	942.580684596577	1306.7111858190708	3272.0	2.5723634637684953	0.2014014529304591	110.0	3293.531683465123	0.00024301368742641021	0	3-1-17	18252.412124169085	25399.8444128466	00001	1	00003	3	17	75
0	993.1393922877776	206.8601989371849	7339.0	2.4846990543977743	0.03809789427133494	255.0	7362.839727344621	0.0001086994289132751	0	3-1-18	17152.5611372872	25450.403120537798	00001	1	00003	3	18	75
0	778.9732303269852	255.13600431189363	5566.0	2.624479141727196	0.02631453766968094	161.0	5590.16335428152	0.0001431703992780828	0	3-1-19	17200.83694266191	25236.236958577007	00001	1	00003	3	19	75
0	320.25096525096524	142.2846846846847	3885.0	2.6395175254301244	0.059174156297994635	112.0	3909.104219365555	0.00020474327290270671	0	3-1-20	17087.9856230347	24777.514693500987	00001	1	00003	3	20	75
0	308.13993083266826	106.38387869114126	3759.0	2.6370899017238445	0.06682591770254029	111.0	3783.3317052057937	0.00021155022071305056	0	3-1-21	17052.084817041155	24765.40365908269	00001	1	00003	3	21	75
1	703.1041602147208	347.10302467224113	9687.0	2.711650877237845	0.05056511923179983	224.0	9715.92163481926	8.437395086919751e-05	1	3-1-9	17292.803963022256	25160.36788846474	00001	1	00003	3	9	75
1	713.6656546489563	234.23984819734346	2635.0	2.632810058578871	0.06997351636504141	76.0	2661.2370850468483	0.00030806367239931447	1	3-1-7	17179.94078654736	25170.92938289898	00001	1	00003	3	7	75
1	944.7536136662286	1300.7539421813403	3044.0	2.5897173601102192	0.14644576658091152	92.0	3065.424052496607	0.0002674408500035975	1	3-1-17	18246.454880531357	25402.01734191625	00001	1	00003	3	17	75
1	993.119444062199	206.81725608917023	7267.0	2.4816375316129813	0.034763412084288126	255.0	7291.340577799087	0.00011243175155348569	1	3-1-18	17152.518194439184	25450.38317231222	00001	1	00003	3	18	75
1	1035.8102047448813	384.183132921677	6154.0	2.6314329535474155	0.09336521869273604	179.0	6179.013932958003	0.00013267223701685045	1	3-1-15	17329.884071271692	25493.073932994903	00001	1	00003	3	15	75
1	1068.091707317073	317.81951219512194	6150.0	2.618384035879686	0.04553315368504301	185.0	6177.521026888895	0.000132704300971823	1	3-1-14	17263.520450545137	25525.355435567093	00001	1	00003	3	14	75
1	309.00206079340546	106.38304997424008	3882.0	2.6690644809564548	0.06329005435527822	111.0	3903.306752478807	0.00021002814389255004	1	3-1-21	17052.083988324255	24766.265789043428	00001	1	00003	3	21	75
1	445.04607993011575	1291.2507097619568	4579.0	2.599788322728658	0.06272171028759463	140.0	4604.791563943176	0.00017803101628744987	1	3-1-13	18236.95164811197	24902.309808180136	00001	1	00003	3	13	75
1	779.0399556048835	255.11857195708473	5406.0	2.645506594668464	0.035495511897027626	150.0	5428.1006492876895	0.0001510267695370773	1	3-1-19	17200.8195103071	25236.303683854905	00001	1	00003	3	19	75
1	943.7619380386676	284.08851618914514	4293.0	2.6354744544035427	0.09791028401575741	124.0	4319.142585760459	0.0001898059284132938	1	3-1-16	17229.78945453916	25401.02566628869	00001	1	00003	3	16	75
1	514.1283910196445	657.9955565949485	4276.0	2.262890524674234	0.16532601028928634	211.0	4304.335136710759	0.00019045892499006573	1	3-1-6	17603.696494944965	24971.392119269665	00001	1	00003	3	6	75
1	498.9646544876886	1760.210881652105	5036.0	2.6759007450685273	0.05809519355791205	133.0	5063.997099601128	0.00016188623167634537	1	3-1-8	18705.91182000212	24956.22838273771	00001	1	00003	3	8	75
1	573.916955017301	877.9488658208381	2601.0	2.6722116513429923	0.06379597602051879	73.0	2625.922913064374	0.00031220702354275867	1	3-1-5	17823.649804170855	25031.180683267325	00001	1	00003	3	5	75
1	435.3247767857143	403.10044642857144	2688.0	2.6329951937814453	0.0284330972339586	78.0	2709.0464358857744	0.000302626417077603	1	3-1-12	17348.801384778588	24892.588505035736	00001	1	00003	3	12	75
1	46.7010989010989	331.1412087912088	3640.0	2.2410996123616354	0.06690353736721807	194.0	3661.2238737709267	0.00022391637653868356	1	3-1-0	17276.842147141226	24503.96482715112	00001	1	00003	3	0	75
1	85.84965877157768	1768.390606182256	4982.0	2.5840740661998414	0.06060410156194134	157.0	5005.625591802353	0.0001637741171656975	1	3-1-1	18714.09154453227	24543.1133870216	00001	1	00003	3	1	75
1	113.86821073234383	222.78339585711956	6131.0	2.3999130088078298	0.08383694474989527	243.0	6156.531148080439	0.0001331567583759135	1	3-1-2	17168.484334207136	24571.131938982366	00001	1	00003	3	2	75
1	164.92228399351401	1005.0414639796155	8634.0	2.6393302931940315	0.08580423215572618	221.0	8660.702288696186	9.465438419423573e-05	1	3-1-3	17950.74240232963	24622.186012243536	00001	1	00003	3	3	75
1	211.2790909090909	289.9694805194805	7700.0	2.570259474495477	0.0986038043878878	232.0	7722.8940433352445	0.00010614887486611548	1	3-1-11	17235.670418869497	24668.542819159113	00001	1	00003	3	11	75
1	580.1815356726661	616.9770814450343	7723.0	2.576977523283724	0.12311598961088627	225.0	7745.882430547137	0.00010583383321068604	1	3-1-4	17562.67801979505	25037.445263922687	00001	1	00003	3	4	75
1	320.1725218169613	142.979189975386	4469.0	2.65465895019797	0.07667981443290167	125.0	4493.505769425988	0.000182440380021071	1	3-1-20	17088.680128325403	24777.43625006698	00001	1	00003	3	20	75
2	46.76877234803337	331.11680572109657	3356.0	2.2362012314540514	0.10498040652812302	180.0	3380.946363518019	0.0002314568793870731	2	3-1-0	17276.81774407111	24504.032500598056	00001	1	00003	3	0	75
2	87.9982912473894	1761.1076514144675	5267.0	2.626918820059797	0.13493045251223426	151.0	5290.802844086869	0.00014790213749085068	2	3-1-1	18706.80858976448	24545.26201949741	00001	1	00003	3	1	75
2	113.88470259898831	222.81423338566196	5733.0	2.39403001889695	0.10346097719982095	226.0	5755.927506160728	0.00013594991715505365	2	3-1-2	17168.51517173568	24571.14843084901	00001	1	00003	3	2	75
2	165.89757311761045	1002.9183571873056	8035.0	2.6441044068831823	0.10257861825599093	206.0	8056.837913734379	9.712340487796359e-05	2	3-1-3	17948.619295537323	24623.161301367632	00001	1	00003	3	3	75
2	211.3092841163311	289.94225391498884	7152.0	2.567135478263348	0.09753541045076891	217.0	7175.812455874176	0.00010904837749863824	2	3-1-11	17235.643192265004	24668.573012366352	00001	1	00003	3	11	75
2	309.0663390663391	106.35298935298935	3663.0	2.6712695737572303	0.0872488794882294	102.0	3685.7399860038327	0.00021231508502440874	2	3-1-21	17052.053927703004	24766.33006731636	00001	1	00003	3	21	75
2	320.1092843326886	143.0524661508704	4136.0	2.6587416491026565	0.0732493310926281	114.0	4162.9569085469075	0.00018797497441541987	2	3-1-20	17088.753404500887	24777.37301258271	00001	1	00003	3	20	75
2	436.1080885019949	403.14653608995286	2757.0	2.6686155374033933	0.023023371921253907	77.0	2781.9472343998773	0.00028129813332271856	2	3-1-12	17348.84747443997	24893.371816752016	00001	1	00003	3	12	75
2	448.8433003597122	1286.820143884892	4448.0	2.5709797841211652	0.0751646174096347	141.0	4470.763428478431	0.0001750323597188491	2	3-1-13	18232.521082234907	24906.107028609735	00001	1	00003	3	13	75
2	477.0623340871104	1910.9813194376168	10171.0	2.6726859931265188	0.11643315075472843	255.0	10191.111906842396	7.678280079286733e-05	2	3-1-22	18856.682257787634	24934.32606233713	00001	1	00003	3	22	75
2	501.2741161840469	1752.9093977615917	5629.0	2.6039245016793218	0.06046143851315546	171.0	5650.567816699511	0.00013848493954994864	2	3-1-8	18698.610336111607	24958.537844434068	00001	1	00003	3	8	75
2	514.3115364167995	657.9226475279107	3762.0	2.2563632036895966	0.1814384729082053	189.0	3783.023270664301	0.00020685485888616683	2	3-1-6	17603.623585877926	24971.575264666822	00001	1	00003	3	6	75
2	574.0977385971637	877.9885013415102	2609.0	2.672130916249442	0.04399847575968646	71.0	2634.588333841839	0.0002970334086844921	2	3-1-5	17823.689439691527	25031.361466847186	00001	1	00003	3	5	75
2	580.3047240743368	617.0400056745638	7049.0	2.5822269759808196	0.1330471468415246	208.0	7073.057032174589	0.00011063266191352815	2	3-1-4	17562.74094402458	25037.568452324358	00001	1	00003	3	4	75
2	703.0936925240723	347.99837715027587	9243.0	2.730868657076093	0.05681119290676209	207.0	9267.463612523483	8.443563261218361e-05	2	3-1-9	17293.699315500293	25160.357420774093	00001	1	00003	3	9	75
2	712.9211881188119	233.42930693069306	2525.0	2.6314924425594546	0.05639533452278472	77.0	2548.4490813981906	0.00030707438191622706	2	3-1-7	17179.130245280707	25170.184916368835	00001	1	00003	3	7	75
2	778.971320754717	255.1424528301887	5300.0	2.638932030983546	0.022625056363938054	149.0	5322.221316531203	0.00014702898859013947	2	3-1-19	17200.843391180206	25236.23504900474	00001	1	00003	3	19	75
2	942.8695432752965	282.5193035579107	3963.0	2.6067421657401195	0.06620779826086386	124.0	3989.9002047269514	0.00019612868718702202	2	3-1-16	17228.220241907926	25400.13327152532	00001	1	00003	3	16	75
2	946.9552612741589	1295.9259126700072	2794.0	2.626607971224961	0.08464339357653082	79.0	2817.9215355444867	0.00027770667068042647	2	3-1-17	18241.626851020024	25404.21898952418	00001	1	00003	3	17	75
2	993.1321839080459	206.7954612437371	6786.0	2.4745983309416033	0.028770628656349186	239.0	6813.304515089732	0.00011485062036496898	2	3-1-18	17152.496399593754	25450.395912158066	00001	1	00003	3	18	75
2	1035.878441186986	384.07365033964965	5594.0	2.6332898113584493	0.0850739957013785	166.0	5619.733703318164	0.0001392448087635179	2	3-1-15	17329.774588689666	25493.142169437007	00001	1	00003	3	15	75
2	1068.842659883721	317.79451308139534	5504.0	2.6035600068564437	0.03634536633101594	165.0	5525.6772171362845	0.00014161510799879553	2	3-1-14	17263.495451431412	25526.106388133743	00001	1	00003	3	14	75
3	46.75037147102526	331.118573551263	3365.0	2.25960061692195	0.11111918293394787	178.0	3391.3210134526344	0.00023823136654243168	3	3-1-0	17276.819511901278	24504.014099721047	00001	1	00003	3	0	75
3	91.2051282051282	1750.9641025641026	5070.0	2.6006371545195335	0.14628256434079717	158.0	5094.732907164673	0.00015857506785759296	3	3-1-1	18696.66504091412	24548.46885645515	00001	1	00003	3	1	75
3	113.88179419525066	222.78522427440635	5685.0	2.3977782152219875	0.09708016648569634	224.0	5711.536643496858	0.0001414493263478124	3	3-1-2	17168.48616262442	24571.145522445273	00001	1	00003	3	2	75
3	166.94590948117258	1000.0754323561879	8153.0	2.666922184086834	0.09697559964244612	201.0	8178.007030322607	9.878709249800024e-05	3	3-1-3	17945.776370706204	24624.209637731194	00001	1	00003	3	3	75
3	211.32484623086825	289.93076813045343	6991.0	2.5677210218182913	0.10658876767921499	213.0	7017.680422265903	0.000115121504736101	3	3-1-11	17235.631706480468	24668.58857448089	00001	1	00003	3	11	75
3	308.0594983991462	106.98559231590181	3748.0	2.6411589093057066	0.02760912864935384	109.0	3773.7713817468984	0.00021408624530938877	3	3-1-21	17052.686530665917	24765.32322664917	00001	1	00003	3	21	75
3	320.1573566084788	143.0152119700748	4010.0	2.661164314961018	0.06893823365983186	111.0	4036.596882352792	0.00020014601908592864	3	3-1-20	17088.71615032009	24777.4210848585	00001	1	00003	3	20	75
3	450.27147108843536	1281.9036989795918	4704.0	2.55275961121549	0.04833026712640418	152.0	4727.681083095633	0.00017088735757881925	3	3-1-13	18227.60463732961	24907.535199338457	00001	1	00003	3	13	75
3	481.97106954997076	1901.020748100526	10266.0	2.673950212867148	0.11650348983036717	255.0	10287.276968853963	7.853157758216884e-05	3	3-1-22	18846.721686450543	24939.234797799993	00001	1	00003	3	22	75
3	506.0743584941	1743.060123618655	5339.0	2.630308740086905	0.1253650119016386	154.0	5364.994288099417	0.00015058645445082338	3	3-1-8	18688.76106196867	24963.338086744123	00001	1	00003	3	8	75
3	514.3623188405797	657.966276477146	3588.0	2.261290266149283	0.15456983671316846	178.0	3610.092086670081	0.00022379350361998685	3	3-1-6	17603.66721482716	24971.6260470906	00001	1	00003	3	6	75
3	574.9320200849749	876.3155658555427	2589.0	2.6973657807706215	0.08357080623198537	74.0	2614.260289094296	0.00030905036082794733	3	3-1-5	17822.01650420556	25032.195748334998	00001	1	00003	3	5	75
3	580.7686577652846	617.0520028109628	7115.0	2.5871730733747254	0.12169643834306733	206.0	7141.8811827110985	0.00011311941081801748	3	3-1-4	17562.75294116098	25038.032386015308	00001	1	00003	3	4	75
3	703.1246287537125	347.99032009679905	9091.0	2.727514547466967	0.061073803497503985	205.0	9111.443019231589	8.866639602147494e-05	3	3-1-9	17293.691258446815	25160.388357003736	00001	1	00003	3	9	75
3	712.8852272727273	234.07689393939393	2640.0	2.64961403707305	0.034516122243172374	77.0	2664.32884920117	0.0003032420430318136	3	3-1-7	17179.77783228941	25170.14895552275	00001	1	00003	3	7	75
3	778.9698326196964	255.1716621253406	5138.0	2.6294067165065305	0.02462976303421374	147.0	5165.1484278899115	0.0001564131304864681	3	3-1-19	17200.872600475355	25236.233560869718	00001	1	00003	3	19	75
3	942.9952974371032	283.22360686574183	4253.0	2.6599325191343595	0.06481143894054522	119.0	4276.67714757904	0.0001889096948063808	3	3-1-16	17228.924545215756	25400.259025687126	00001	1	00003	3	16	75
3	993.1040835124347	206.3676696346331	6514.0	2.4761992625476594	0.05195109490869056	233.0	6537.846724291468	0.00012357099156073932	3	3-1-18	17152.06860798465	25450.367811762455	00001	1	00003	3	18	75
3	1035.8766760762173	384.1259703599153	5668.0	2.6349598495251763	0.10455091218739566	165.0	5690.228768808607	0.00014197902859746977	3	3-1-15	17329.826908709932	25493.140404326237	00001	1	00003	3	15	75
3	1068.7983405483405	317.0762987012987	5544.0	2.5915767095090665	0.026276621044613077	173.0	5569.17734310415	0.00014506522836857846	3	3-1-14	17262.777237051316	25526.06206879836	00001	1	00003	3	14	75
4	46.85979381443299	331.16465390279825	3395.0	2.248416231991481	0.13213828677751302	182.0	3417.2879922171787	0.0002460381478855483	4	3-1-0	17276.865592252812	24504.123522064456	00001	1	00003	3	0	75
4	95.23801190059503	1741.1771088554428	5714.0	2.592158553078537	0.17185064961388397	179.0	5736.831578700501	0.00014655382408096165	4	3-1-1	18686.878047205457	24552.501740150616	00001	1	00003	3	1	75
4	113.89321888412017	222.75158798283263	5825.0	2.413303614293889	0.10361961871757415	226.0	5848.989596858846	0.00014374342508822265	4	3-1-2	17168.452526332847	24571.156947134143	00001	1	00003	3	2	75
4	167.13683065393448	998.968572464644	8273.0	2.676208803018788	0.10174915217473571	202.0	8295.47474175076	0.00010134942671326004	4	3-1-3	17944.66951081466	24624.400558903955	00001	1	00003	3	3	75
4	211.84324769885973	289.99024591290015	7279.0	2.582981915599764	0.08510369315252268	215.0	7301.634761184794	0.0001151448412808914	4	3-1-11	17235.691184262916	24669.106975948882	00001	1	00003	3	11	75
4	307.3461959496442	107.03667214012042	3654.0	2.6084050074877227	0.027945045472399264	113.0	3678.8128194282426	0.00022854606107185294	4	3-1-21	17052.737610490134	24764.609924199667	00001	1	00003	3	21	75
4	320.2081920166971	142.1980172188886	3833.0	2.6467372073989517	0.07151871020733575	109.0	3856.812033611147	0.0002179974391212766	4	3-1-20	17087.898955568904	24777.47192026672	00001	1	00003	3	20	75
4	436.1273836765828	403.79672006102214	2622.0	2.6932551287254234	0.023351343716731476	66.0	2646.858883501036	0.0003176609851389182	4	3-1-12	17349.497658411037	24893.391111926605	00001	1	00003	3	12	75
4	452.9462586303415	1276.892144056727	5359.0	2.5179334391284693	0.0502424726414044	182.0	5385.519826433752	0.00015611442939645248	4	3-1-13	18222.593082406744	24910.209986880363	00001	1	00003	3	13	75
4	485.0860601087291	1891.989127089958	9749.0	2.6531846251715487	0.14536487762521788	255.0	9771.779172697625	8.603727040713112e-05	4	3-1-22	18837.690065439972	24942.34978835875	00001	1	00003	3	22	75
4	510.23307780133746	1733.9526993965096	6131.0	2.612186788367518	0.12751999717568394	179.0	6155.525012267697	0.00013658489538351286	4	3-1-8	18679.653637746524	24967.49680605136	00001	1	00003	3	8	75
4	514.8349249658936	657.812278308322	3665.0	2.257079207389742	0.1586763919262814	185.0	3687.4426060491587	0.00022801114900901161	4	3-1-6	17603.51321665834	24972.098653215915	00001	1	00003	3	6	75
4	574.947722180732	876.1527259148619	2678.0	2.648784015123771	0.03518240294606789	88.0	2697.7836435488707	0.0003116640129004844	4	3-1-5	17821.853664264876	25032.211450430754	00001	1	00003	3	5	75
4	580.857723007982	617.0411707043831	7141.0	2.5770849336714523	0.11818117727399208	209.0	7163.5615794388705	0.00011736427536037652	4	3-1-4	17562.742109054398	25038.121451258005	00001	1	00003	3	4	75
4	703.1100021934635	347.0966220662426	9118.0	2.725184149123327	0.049000212021513584	207.0	9145.19132322314	9.193234697894155e-05	4	3-1-9	17292.797560416257	25160.373730443484	00001	1	00003	3	9	75
4	711.9533944954128	233.20954128440366	2725.0	2.669570284631434	0.04576192895013893	77.0	2750.4995727172486	0.0003056900524802651	4	3-1-7	17178.910479634418	25169.217122745435	00001	1	00003	3	7	75
4	778.9893385982231	255.05409674234946	5065.0	2.6329223982829535	0.018386053178796314	143.0	5090.606045154862	0.0001651591082980797	4	3-1-19	17200.755035092367	25236.253066848243	00001	1	00003	3	19	75
4	943.0418300653595	283.9490196078431	4590.0	2.662578565739682	0.07067886966915933	124.0	4613.432938712458	0.0001822427849193281	4	3-1-16	17229.64995795786	25400.30555831538	00001	1	00003	3	16	75
4	993.1365046535677	206.3115674397991	6769.0	2.483421169709326	0.05279879855210486	238.0	6792.0851754146615	0.00012378349764874047	4	3-1-18	17152.012505789815	25450.40023290359	00001	1	00003	3	18	75
4	1035.8763451010007	384.03624693222577	5297.0	2.6378906453499202	0.11095818198430894	154.0	5320.147677455884	0.00015803281360372682	4	3-1-15	17329.73718528224	25493.140073351024	00001	1	00003	3	15	75
4	1068.7701086956522	317.04420289855074	5520.0	2.6076462261165165	0.032919498146625384	167.0	5541.213113479793	0.00015172780333542161	4	3-1-14	17262.745141248564	25526.033836945673	00001	1	00003	3	14	75
5	46.87104406980183	331.1008577343981	3381.0	2.2189392095360976	0.11453293756970767	185.0	3405.4122622962645	0.000249117782729803	5	3-1-0	17276.80179608441	24504.134772319823	00001	1	00003	3	0	75
5	98.31454783748362	1731.2101900393184	6104.0	2.5547414352114717	0.15482098572738748	201.0	6128.3561604223505	0.00013842468042437776	5	3-1-1	18676.911128389333	24555.578276087504	00001	1	00003	3	1	75
5	113.94938016528926	222.28977272727272	5808.0	2.390688721264956	0.0896138399908678	230.0	5833.898318104046	0.00014541182934067398	5	3-1-2	17167.990711077287	24571.21310841531	00001	1	00003	3	2	75
5	168.05999517141478	996.9187590535973	8284.0	2.6644375440914496	0.08835685404470589	204.0	8309.621789982008	0.00010208706587165114	5	3-1-3	17942.619697403614	24625.323723421436	00001	1	00003	3	3	75
5	211.30425767210394	289.92535250207357	7234.0	2.584940756994041	0.09943936031854886	216.0	7257.674302139323	0.0001168844569700331	5	3-1-11	17235.626290852088	24668.567985922127	00001	1	00003	3	11	75
5	308.12818449986594	107.02547599892733	3729.0	2.6506120363676553	0.05738464740543785	107.0	3755.011299499953	0.00022592257852708156	5	3-1-21	17052.72641434894	24765.39191274989	00001	1	00003	3	21	75
5	320.2425542655225	142.24533064109036	3962.0	2.6549411992222374	0.05197492087921511	112.0	3990.774940940131	0.0002125747172821897	5	3-1-20	17087.946268991105	24777.506282515544	00001	1	00003	3	20	75
5	436.09774436090225	403.06315789473683	2660.0	2.6837018536152155	0.042646776431704496	69.0	2687.8501635633907	0.0003156309075511161	5	3-1-12	17348.76409624475	24893.361472610923	00001	1	00003	3	12	75
5	455.89514207149404	1272.1367552703941	5455.0	2.5205298207821065	0.0874993786867549	188.0	5473.870532617346	0.0001549763871376311	5	3-1-13	18217.837693620408	24913.158870321517	00001	1	00003	3	13	75
5	489.0953624399415	1881.9586379778566	9574.0	2.6471129592463214	0.16532803161473464	255.0	9599.417567922694	8.837002980408103e-05	5	3-1-22	18827.65957632787	24946.359090689963	00001	1	00003	3	22	75
5	514.1455537531338	1723.1201887627194	6781.0	2.5604619108421858	0.12959978600578334	217.0	6806.004853333396	0.00012464164383793163	5	3-1-8	18668.821127112737	24971.409282003155	00001	1	00003	3	8	75
5	515.0098311066297	657.8863120746156	3967.0	2.2602314775794508	0.1739178823775854	197.0	3992.6133256212534	0.0002124768306946192	5	3-1-6	17603.587250424633	24972.27355935665	00001	1	00003	3	6	75
5	575.1160384331116	875.39985218034	2706.0	2.671881449543354	0.05365203636490869	88.0	2733.1234409741387	0.00031040201642439953	5	3-1-5	17821.100790530356	25032.379766683134	00001	1	00003	3	5	75
5	580.899442896936	617.0129526462396	7180.0	2.574759636670873	0.13277466742712032	210.0	7202.109613214827	0.00011778626460173042	5	3-1-4	17562.713890996256	25038.163171146956	00001	1	00003	3	4	75
5	703.105206770945	347.9927148060853	9334.0	2.737771573050057	0.04947067193431878	207.0	9353.710504537754	9.06914436170015e-05	5	3-1-9	17293.6936531561	25160.368935020968	00001	1	00003	3	9	75
5	713.7041397645271	234.19711355867832	2633.0	2.605466222140148	0.03883237390174115	81.0	2658.2453042031643	0.00031914648113949204	5	3-1-7	17179.898051908694	25170.967868014548	00001	1	00003	3	7	75
5	779.0440180586908	255.05474040632055	5316.0	2.6341009063151155	0.01623836059367102	151.0	5342.10948130529	0.00015879903279740425	5	3-1-19	17200.755678756337	25236.307746308714	00001	1	00003	3	19	75
5	943.8236914600551	284.0259412304867	4356.0	2.6630054067055986	0.0743547446275501	118.0	4379.535626017838	0.00019370369369047207	5	3-1-16	17229.726879580503	25401.08741971008	00001	1	00003	3	16	75
5	993.1015366074118	206.36592347092497	6638.0	2.4724757808507736	0.040884999386889345	238.0	6662.117771589797	0.00012733374953237384	5	3-1-18	17152.066861820942	25450.365264857435	00001	1	00003	3	18	75
5	1035.9137296159915	384.06540417324214	5703.0	2.628463414114927	0.10006321192838499	169.0	5727.926528332575	0.00014810221896344373	5	3-1-15	17329.766342523257	25493.17745786601	00001	1	00003	3	15	75
5	1068.8492814581143	317.02751489660005	5706.0	2.5981942555195237	0.04183517802656789	171.0	5729.898359536704	0.00014805124986110122	5	3-1-14	17262.728453246615	25526.113009708137	00001	1	00003	3	14	75
6	779.0028753337441	254.3877592934894	4869.0	2.6209889501115997	0.019758148797870752	146.0	4893.540282426868	0.0001645811141805675	6	3-1-19	17200.088697643503	25236.266603583765	00001	1	00003	3	19	75
6	713.7399473881999	234.0642615558061	2661.0	2.6290802829430846	0.05085073547749147	79.0	2685.809880742473	0.00029988048774816974	6	3-1-7	17179.76519990582	25171.00367563822	00001	1	00003	3	7	75
6	703.9000327046767	347.09070097023874	9173.0	2.720911185641358	0.04578151714308545	209.0	9199.852053473012	8.75408496328261e-05	6	3-1-9	17292.791639320254	25161.1637609547	00001	1	00003	3	9	75
6	580.9135768811341	616.9435659760087	7336.0	2.5889834554524147	0.12355374714776363	210.0	7358.634768840769	0.00010944543226066923	6	3-1-4	17562.644504326025	25038.177305131157	00001	1	00003	3	4	75
6	574.9203029210241	875.2931842769564	2773.0	2.5962885101868745	0.024492642882096436	100.0	2797.2376020307875	0.0002879335851322466	6	3-1-5	17820.994122626973	25032.184031171048	00001	1	00003	3	5	75
6	518.0710399032648	1715.933645707376	6616.0	2.5695583254536376	0.16008928801831038	206.0	6640.14772579122	0.00012128830460385273	6	3-1-8	18661.634584057392	24975.334768153287	00001	1	00003	3	8	75
6	514.9005315110098	657.8711718552265	3951.0	2.2757289030088526	0.16457913319050335	195.0	3973.4034619811773	0.00020269648686656688	6	3-1-6	17603.57211020524	24972.164259761033	00001	1	00003	3	6	75
6	493.96245805369125	1869.9970637583892	9536.0	2.645315284237426	0.15867561515378809	255.0	9557.181667867895	8.426772473962584e-05	6	3-1-22	18815.698002108405	24951.226186303713	00001	1	00003	3	22	75
6	458.97276709198246	1267.9133498381261	5251.0	2.4772436012302506	0.07495371809597322	191.0	5278.052602640515	0.00015259055462929196	6	3-1-13	18213.614288188142	24916.236495342004	00001	1	00003	3	13	75
6	320.2837119381344	142.25519574673754	4138.0	2.6186674174121367	0.06559812629747795	127.0	4162.703044328623	0.00019347821544292865	6	3-1-20	17087.956134096752	24777.547440188155	00001	1	00003	3	20	75
6	308.09727722772277	107.00643564356436	4040.0	2.659980272390183	0.03610352101802888	111.0	4063.8180117909797	0.00019818645047392933	6	3-1-21	17052.70737399358	24765.361005477745	00001	1	00003	3	21	75
6	211.90103176758078	289.2641868042357	7366.0	2.5842575692760534	0.07774319298516433	217.0	7390.401106183175	0.00010897498262781744	6	3-1-11	17234.965125154253	24669.164760017604	00001	1	00003	3	11	75
6	1068.8301694915253	317.08423728813557	5900.0	2.6051773744876514	0.035201026859067314	177.0	5922.02800498453	0.00013599671495578166	6	3-1-14	17262.78517563815	25526.093897741546	00001	1	00003	3	14	75
6	1035.915211521152	384.07074707470747	5555.0	2.6391090333006257	0.10815595927426146	160.0	5577.484439314188	0.0001443981963818766	6	3-1-15	17329.771685424723	25493.178939771173	00001	1	00003	3	15	75
6	993.1515195791934	206.32364114552894	6844.0	2.4869619104695273	0.04610118337274951	240.0	6867.758502238464	0.00011726841307069157	6	3-1-18	17152.024579495544	25450.415247829216	00001	1	00003	3	18	75
6	943.0117919562013	283.9810486418193	4749.0	2.659286481453266	0.05608916042792708	132.0	4772.426666048208	0.00016875806190817596	6	3-1-16	17229.681986991836	25400.27552020622	00001	1	00003	3	16	75
6	169.04204709274387	994.0402450744834	8324.0	2.6713503038612236	0.10789192771764479	205.0	8346.02088546959	9.64969258440543e-05	6	3-1-3	17939.7411834245	24626.305775342767	00001	1	00003	3	3	75
6	113.9491146639161	222.75382499570225	5817.0	2.4147845575419984	0.0962381006836416	227.0	5844.86231203288	0.00013779227147039694	6	3-1-2	17168.45476334572	24571.212842913937	00001	1	00003	3	2	75
6	102.03709117485839	1721.2201717522382	5473.0	2.5529295518182016	0.179275168782819	183.0	5499.2569363298135	0.00014645237975960258	6	3-1-1	18666.921110102252	24559.30081942488	00001	1	00003	3	1	75
6	46.832228307869705	331.16719515710577	3469.0	2.2226850035405303	0.10501871738738486	189.0	3492.2613905404673	0.00023062497545270677	6	3-1-0	17276.86813350712	24504.095956557892	00001	1	00003	3	0	75
7	515.1487130600572	657.669447092469	4196.0	2.2999046691397016	0.1786846530534035	198.0	4220.881928230955	0.00018788183037055488	7	3-1-6	17603.370385442486	24972.41244131008	00001	1	00003	3	6	75
7	498.02012257405516	1860.9561797752808	9790.0	2.653384525130545	0.14937231793128838	255.0	9815.461848924977	8.079080197421135e-05	7	3-1-22	18806.657118125295	24955.28385082408	00001	1	00003	3	22	75
7	461.11065500624665	1263.0296269855435	5603.0	2.464308855063212	0.055249379971015394	207.0	5626.863801131368	0.00014093370316456468	7	3-1-13	18208.730565335558	24918.37438325627	00001	1	00003	3	13	75
7	435.3350454365863	403.0351639668115	2531.0	2.645601972802904	0.028863496882495888	73.0	2556.647376186672	0.0003101949044716719	7	3-1-12	17348.736102316827	24892.59877368661	00001	1	00003	3	12	75
7	113.9932712215321	222.76293995859214	5796.0	2.401726144840459	0.10707904713975105	230.0	5816.766844913466	0.00013633235976127938	7	3-1-2	17168.46387830861	24571.256999471552	00001	1	00003	3	2	75
7	104.26500871218121	1713.0026928560114	6313.0	2.565288771014826	0.2008197276145818	202.0	6340.921987983405	0.0001250623499652604	7	3-1-1	18658.703631206026	24561.528736962202	00001	1	00003	3	1	75
7	90.01394422310757	1570.0836653386455	2510.0	2.686916804136406	0.02930827087688932	67.0	2534.614095631792	0.0003128916921863806	7	3-1-23	18515.784603688662	24547.27767247313	00001	1	00003	3	23	75
7	46.84069264069264	331.03982683982684	3465.0	2.219551064158454	0.11937628724691386	190.0	3487.2644141367455	0.00022740958491822497	7	3-1-0	17276.740765189843	24504.104420890715	00001	1	00003	3	0	75
7	320.2132544378698	142.97491124260355	4225.0	2.6526307138653906	0.06057937791645537	121.0	4248.861334280001	0.000186644523484271	7	3-1-20	17088.67584959262	24777.47698268789	00001	1	00003	3	20	75
7	308.11449451887944	106.99220462850182	4105.0	2.6175645810897192	0.03338756909050175	128.0	4129.105378357956	0.0001920580952148516	7	3-1-21	17052.693142978518	24765.3782227689	00001	1	00003	3	21	75
7	211.88585472419442	289.24685963954124	7324.0	2.5762007852792035	0.08467042392201828	218.0	7345.97513870808	0.00010795110489965545	7	3-1-11	17234.947797989556	24669.149582974216	00001	1	00003	3	11	75
7	169.8666337367251	992.8140281551	8098.0	2.6517188282107473	0.09229085665563998	206.0	8120.8763770872465	9.7649983055747e-05	7	3-1-3	17938.514966505114	24627.130361986747	00001	1	00003	3	3	75
7	993.1506428988895	206.3104909409702	6844.0	2.482669327571493	0.05691278847096051	240.0	6868.411183792793	0.00011545728310184023	7	3-1-18	17152.011429290986	25450.414371148912	00001	1	00003	3	18	75
7	942.9739936680235	283.1971958389869	4422.0	2.6468195160285615	0.08272089403992301	124.0	4447.077739862352	0.0001783248621132542	7	3-1-16	17228.898134189003	25400.237721918045	00001	1	00003	3	16	75
7	778.2934892158839	254.32553920580528	4961.0	2.6189500597454	0.002657593039733028	146.0	4984.354304223953	0.00015910175169354363	7	3-1-19	17200.02647755582	25235.557217465906	00001	1	00003	3	19	75
7	712.8673139158576	233.41531823085222	2781.0	2.6146490754680825	0.05057890038662053	90.0	2804.079159996596	0.0002828207726041324	7	3-1-7	17179.116256580866	25170.131042165878	00001	1	00003	3	7	75
7	703.9017971758665	347.9725074882328	9348.0	2.732610244900446	0.05000331941904068	209.0	9368.978125070145	8.464103877543161e-05	7	3-1-9	17293.67344583825	25161.165525425888	00001	1	00003	3	9	75
7	581.1859572133845	616.9456939111354	7292.0	2.5793496141962855	0.1259034837268958	213.0	7316.147660161345	0.0001083912305560304	7	3-1-4	17562.646632261152	25038.449685463405	00001	1	00003	3	4	75
7	523.0992581602374	1706.204005934718	6740.0	2.5501498181392184	0.1688205037949635	223.0	6766.403926406898	0.00011719793232056997	7	3-1-8	18651.90494428473	24980.36298641026	00001	1	00003	3	8	75
7	575.0545335085413	874.9398817345598	3044.0	2.616221005987109	0.05773304679701912	101.0	3066.281056074806	0.0002586343191998766	7	3-1-5	17820.640820084576	25032.318261758563	00001	1	00003	3	5	75
7	1035.8346587756612	383.2493064545959	5407.0	2.6148485534113832	0.07290463739362875	163.0	5428.363642407098	0.0001460875047928182	7	3-1-15	17328.95024480461	25493.098387025682	00001	1	00003	3	15	75
7	1068.8112924716856	317.06728847435045	6004.0	2.600895402626385	0.01989862969974346	181.0	6026.633350325115	0.00013158462830653055	7	3-1-14	17262.768226824366	25526.075020721706	00001	1	00003	3	14	75
8	943.0470094901788	283.16133303906423	4531.0	2.640950451890399	0.09282634612961584	128.0	4556.119965000753	0.00018642863877374455	8	3-1-16	17228.86227138908	25400.3107377402	00001	1	00003	3	16	75
8	993.148650598932	206.2677153990475	6929.0	2.487521172122527	0.042254585233888524	242.0	6952.038353592869	0.000122175997010071	8	3-1-18	17151.968653749063	25450.412378848952	00001	1	00003	3	18	75
8	1035.9429240187253	383.9715520345697	5554.0	2.6535997523478905	0.09891512090574277	153.0	5578.882181018928	0.0001522493386056937	8	3-1-15	17329.672490384586	25493.206652268746	00001	1	00003	3	15	75
8	1068.8267394270122	317.118519781719	5864.0	2.594825105100014	0.031335029145763936	179.0	5886.097447783677	0.00014430253263714033	8	3-1-14	17262.819458131733	25526.090467677033	00001	1	00003	3	14	75
8	581.7706103155846	616.9923536771862	7193.0	2.5795019117282085	0.12669321694132782	211.0	7216.276805006348	0.00011770209420611888	8	3-1-4	17562.6932920272	25039.034338565605	00001	1	00003	3	4	75
8	703.902732008079	347.95811629637507	9407.0	2.734310462381329	0.04824565479519535	210.0	9432.244624548299	9.004884177978153e-05	8	3-1-9	17293.659054646392	25161.1664602581	00001	1	00003	3	9	75
8	712.9561236169401	233.3788630293781	2621.0	2.6176986901970385	0.039818874122278254	80.0	2645.718002337111	0.00032105882342879866	8	3-1-7	17179.079801379394	25170.21985186696	00001	1	00003	3	7	75
8	778.9373592630501	254.3553735926305	4885.0	2.6213047295495135	0.018010275840555093	143.0	4908.530172220762	0.00017304310042462261	8	3-1-19	17200.056311942644	25236.201087513073	00001	1	00003	3	19	75
8	575.9443872296602	874.8983865430828	2913.0	2.581855938904234	0.0675274503490954	99.0	2935.838943813763	0.0002893284439042034	8	3-1-5	17820.599324893097	25033.208115479683	00001	1	00003	3	5	75
8	527.0982075613797	1697.1138725711703	6639.0	2.5389272397697233	0.18036130534378952	226.0	6662.302986548298	0.00012748951709663154	8	3-1-8	18642.814810921187	24984.3619358114	00001	1	00003	3	8	75
8	515.1778257739381	657.1547876169907	4167.0	2.285795706321787	0.16177336560851133	198.0	4191.034214165221	0.00020266979675736787	8	3-1-6	17602.855725967005	24972.44155402396	00001	1	00003	3	6	75
8	502.11210482529117	1852.8976705490848	9616.0	2.6414635055050715	0.14810112297512137	255.0	9640.805652758252	8.810074153115256e-05	8	3-1-22	18798.5986088991	24959.37583307531	00001	1	00003	3	22	75
8	211.88184704948398	289.9216724001059	7558.0	2.5881393321138075	0.09479356678469401	219.0	7586.048606807678	0.00011196463895857415	8	3-1-11	17235.62261075012	24669.145575299506	00001	1	00003	3	11	75
8	170.8028782198573	989.9201838190834	8269.0	2.672108166043056	0.09989112630740458	205.0	8291.147534804899	0.00010244255939282262	8	3-1-3	17935.621122169097	24628.066606469878	00001	1	00003	3	3	75
8	114.03254692612364	222.74496297571895	5807.0	2.39632633135474	0.09363808788505991	230.0	5832.7761370205335	0.00014562176564871955	8	3-1-2	17168.445901325733	24571.296275176144	00001	1	00003	3	2	75
8	108.0128814598988	1703.090936972857	6521.0	2.541210711166281	0.1932460623607369	220.0	6546.141477248164	0.0001297519253728	8	3-1-1	18648.791875322873	24565.27660970992	00001	1	00003	3	1	75
8	91.32555513737297	1562.7327813323298	2657.0	2.6554068516161675	0.034427940303885636	76.0	2682.588271596941	0.00031664561093384453	8	3-1-23	18508.433719682344	24548.589283387395	00001	1	00003	3	23	75
8	46.900148588410104	331.12392273402673	3365.0	2.1984054737566248	0.1159535014153315	187.0	3390.0347653458684	0.0002505609211653047	8	3-1-0	17276.824861084042	24504.163876838433	00001	1	00003	3	0	75
8	321.04436363636364	142.2198787878788	4125.0	2.678217408062401	0.05768905623989329	110.0	4148.48092889038	0.0002047488424270836	8	3-1-20	17087.920817137896	24778.308091886385	00001	1	00003	3	20	75
8	308.14427733877136	107.00688248789191	3923.0	2.6547923663225483	0.025179043589560815	110.0	3948.748185334472	0.00021510607794416627	8	3-1-21	17052.707820837906	24765.408005588793	00001	1	00003	3	21	75
8	463.90752379242235	1258.0608726880948	5569.0	2.463524534770687	0.08307794756689947	207.0	5589.869831666605	0.00015195005593616814	8	3-1-13	18203.76181103811	24921.171252042444	00001	1	00003	3	13	75
8	436.1345656192237	403.8195933456562	2705.0	2.666004230721607	0.06439890771593403	75.0	2729.8860506038045	0.00031115884021974325	8	3-1-12	17349.52053169567	24893.398293869246	00001	1	00003	3	12	75
9	581.9624219891117	616.9883149648122	7531.0	2.5864677515016163	0.12210885891089851	218.0	7550.567321168954	9.710602784389223e-05	9	3-1-4	17562.689253314828	25039.226150239134	00001	1	00003	3	4	75
9	575.9931079750575	874.8815228093207	3047.0	2.592939341231404	0.06431204631254961	106.0	3070.7023945590777	0.0002387855790760031	9	3-1-5	17820.582461159334	25033.25683622508	00001	1	00003	3	5	75
9	943.7697704081633	284.0442176870748	4704.0	2.656456324519873	0.07275140979501256	131.0	4727.806140468459	0.00015508661543920085	9	3-1-16	17229.74515603709	25401.033498658184	00001	1	00003	3	16	75
9	779.0062893081761	254.3507810914993	4929.0	2.63017741452794	0.013873496846176383	140.0	4953.1073333476525	0.00014803187534018772	9	3-1-19	17200.051719441515	25236.2700175582	00001	1	00003	3	19	75
9	713.7603787327021	234.0735615440641	2746.0	2.6265494161345875	0.0580155123789928	80.0	2770.5814985056113	0.0002646540555247159	9	3-1-7	17179.77449989408	25171.024106982724	00001	1	00003	3	7	75
9	703.9172579298831	347.95680300500834	9584.0	2.7340179083549074	0.05021938659086614	214.0	9608.445381551628	7.630793562328153e-05	9	3-1-9	17293.657741355022	25161.180986179905	00001	1	00003	3	9	75
9	114.03362200713194	222.7559857361182	5889.0	2.403123851407355	0.11783541820783837	233.0	5914.908675925401	0.0001239599893133396	9	3-1-2	17168.456924086135	24571.297350257155	00001	1	00003	3	2	75
9	111.84049268668207	1693.9727482678984	6495.0	2.530339383955927	0.19597039348975223	223.0	6517.672568509616	0.00011249556794447365	9	3-1-1	18639.673686617913	24569.104220936704	00001	1	00003	3	1	75
9	94.87324383390572	1553.913206369029	3203.0	2.6805109461166197	0.017195416972144644	83.0	3225.647489539701	0.0002273145814212488	9	3-1-23	18499.614144719046	24552.13697208393	00001	1	00003	3	23	75
9	46.886356996786446	331.0873502775343	3423.0	2.199779554992689	0.10355900069437556	192.0	3447.1769576517872	0.00021270541884051359	9	3-1-0	17276.78828862755	24504.15008524681	00001	1	00003	3	0	75
9	993.1488942104522	206.26412170728273	7099.0	2.481314875293656	0.05519070986039523	248.0	7125.427602958505	0.00010290006798851214	9	3-1-18	17151.965060057297	25450.412622460473	00001	1	00003	3	18	75
9	1068.8706245710364	317.0413520933425	5828.0	2.5938459982152184	0.04158027996979468	178.0	5853.866762102629	0.00012525265006642312	9	3-1-14	17262.74229044336	25526.134352821056	00001	1	00003	3	14	75
9	1035.8060037523453	383.2515947467167	5330.0	2.6224245831260555	0.06521740034878959	157.0	5357.0300369238375	0.00013686970121259452	9	3-1-15	17328.952533096734	25493.06973200237	00001	1	00003	3	15	75
9	433.937815779246	1803.237854644384	2573.0	2.747008407066844	0.01612459604661448	63.0	2596.5290096027475	0.0002823961780643946	9	3-1-24	18748.9387929944	24891.201544029267	00001	1	00003	3	24	75
9	320.1442876649977	142.93764223941739	4394.0	2.6445467804712863	0.06815957892411134	127.0	4415.476850557298	0.00016605727956820702	9	3-1-20	17088.63858058943	24777.408015915018	00001	1	00003	3	20	75
9	308.113434270608	107.05263157894737	4161.0	2.6597031165354954	0.03239463948075355	115.0	4185.039139591987	0.00017520129058680835	9	3-1-21	17052.753569928962	24765.37716252063	00001	1	00003	3	21	75
9	531.7822959024085	1688.0014075695965	6394.0	2.5514720033340184	0.21723822049377375	214.0	6416.395155353318	0.00011427128220089597	9	3-1-8	18633.702345919613	24989.04602415243	00001	1	00003	3	8	75
9	515.1176334106729	656.9744779582367	4310.0	2.2984409121076217	0.1614176995361613	202.0	4335.097396163386	0.00016913640973548462	9	3-1-6	17602.67541630825	24972.381361660693	00001	1	00003	3	6	75
9	506.93500708645473	1842.0003037052036	9878.0	2.6602706416108726	0.14390749978618936	255.0	9902.825531133685	7.403948371603858e-05	9	3-1-22	18787.70124205522	24964.198735336475	00001	1	00003	3	22	75
9	466.78129346314324	1253.2093184979137	5752.0	2.45827489067201	0.08294366884636	210.0	5778.009991032079	0.0001268971010963982	9	3-1-13	18198.91025684793	24924.045021713166	00001	1	00003	3	13	75
9	436.1743215031315	403.87125956854555	2874.0	2.6646869826265265	0.030010461948018947	80.0	2898.213487903381	0.00025299821703382656	9	3-1-12	17349.572197918562	24893.438049753153	00001	1	00003	3	12	75
9	171.8492286115007	986.9961430575036	8556.0	2.6822752059594683	0.09183842572526	208.0	8577.84663709097	8.547632676042971e-05	9	3-1-3	17932.697081407518	24629.11295686152	00001	1	00003	3	3	75
9	211.91673285676464	289.22835583796666	7554.0	2.5793727700126152	0.08549683624029197	224.0	7576.52337436997	9.67733464038889e-05	9	3-1-11	17234.929294187983	24669.180461106786	00001	1	00003	3	11	75
10	510.0802334062728	1833.9197665937272	9597.0	2.6470703330924215	0.1546754522394323	255.0	9621.423647698062	8.406199958668169e-05	10	3-1-22	18779.620704943743	24967.343961656294	00001	1	00003	3	22	75
10	439.72280701754386	402.27875243664715	2565.0	2.658906838354577	0.03655100647796304	74.0	2589.1181665417407	0.00031240724741234653	10	3-1-12	17347.979690786662	24896.986535267566	00001	1	00003	3	12	75
10	515.0906478001326	656.8735352642052	4523.0	2.3185417054825446	0.14600252249238685	206.0	4545.0236097241195	0.00017795773031381354	10	3-1-6	17602.574473614222	24972.354376050156	00001	1	00003	3	6	75
10	1035.9362813370474	384.00069637883007	5744.0	2.6355983817880078	0.06934560623415126	166.0	5768.902058249192	0.00014020200602820736	10	3-1-15	17329.701634728845	25493.200009587068	00001	1	00003	3	15	75
10	993.1940401940402	206.24171864171865	7215.0	2.488225912425998	0.03596502341829155	250.0	7239.129768047992	0.00011172665633888107	10	3-1-18	17151.942656991734	25450.457768444063	00001	1	00003	3	18	75
10	1068.843734562819	316.9458257862671	6073.0	2.590054316055661	0.030344322916793863	188.0	6097.658440052735	0.00013264264600801242	10	3-1-14	17262.646764136283	25526.10746281284	00001	1	00003	3	14	75
10	582.1528577165038	616.9804577700442	7471.0	2.5739757882673517	0.12439795016789378	219.0	7495.872432559001	0.00010789974247759733	10	3-1-4	17562.68139612006	25039.416585966526	00001	1	00003	3	4	75
10	703.9431106471816	347.0788100208768	9580.0	2.726426768273034	0.04784473180116343	216.0	9602.645095698861	8.422639263588874e-05	10	3-1-9	17292.779748370893	25161.206838897204	00001	1	00003	3	9	75
10	713.8065086664309	234.11496285815352	2827.0	2.6371136851887584	0.05753045483060729	82.0	2853.478659616955	0.0002834614758419668	10	3-1-7	17179.81590120817	25171.070236916454	00001	1	00003	3	7	75
10	468.9582704876822	1248.917378917379	5967.0	2.467010425409997	0.10059282231774674	215.0	5991.717785418222	0.00013498803310344393	10	3-1-13	18194.618317267395	24926.221998737703	00001	1	00003	3	13	75
10	439.9828550130451	1796.97390980246	2683.0	2.753373561819766	0.013253570306661605	65.0	2705.255654872106	0.0002989941329954288	10	3-1-24	18742.674848152474	24897.246583263066	00001	1	00003	3	24	75
10	211.934554973822	289.94568062827227	7640.0	2.5840073995323034	0.09727746211759951	224.0	7665.5480505596715	0.00010551131361431604	10	3-1-11	17235.646618978288	24669.198283223843	00001	1	00003	3	11	75
10	308.1705735660848	106.36982543640897	4010.0	2.620131157365125	0.04753923373324719	123.0	4033.36148084915	0.00020053455046184265	10	3-1-21	17052.070763786425	24765.434301816105	00001	1	00003	3	21	75
10	320.2423278017731	142.96681063878154	4399.0	2.650000965056205	0.04437637105468337	120.0	4424.989316799567	0.00018278539526713435	10	3-1-20	17088.667748988795	24777.506056051796	00001	1	00003	3	20	75
10	172.22227454673887	984.0735813515423	8494.0	2.6811791156943623	0.11247551213425902	209.0	8519.093736334115	9.493957278519035e-05	10	3-1-3	17929.774519701557	24629.486002796762	00001	1	00003	3	3	75
10	96.93333333333334	1547.8464912280701	3420.0	2.6638691466379045	0.010439926472586058	92.0	3442.170532672973	0.0002349790204694615	10	3-1-23	18493.547429578084	24554.197061583356	00001	1	00003	3	23	75
10	114.04704323339406	222.27596488322015	6037.0	2.4016172564365417	0.10498804932611927	237.0	6062.048520411392	0.0001334218561229541	10	3-1-2	17167.976903233237	24571.310771483415	00001	1	00003	3	2	75
10	114.09550800623495	1685.939776108828	7057.0	2.5274180222406715	0.19558772713408942	246.0	7079.691262704269	0.00011424289984737465	10	3-1-1	18631.640714458845	24571.359236256256	00001	1	00003	3	1	75
10	46.9271371199082	331.017785427424	3486.0	2.245796736875806	0.12333395313006325	185.0	3508.223167640192	0.00023055449936224998	10	3-1-0	17276.718723777438	24504.19086536993	00001	1	00003	3	0	75
10	539.0883259157823	1862.1989044847655	2921.0	2.6607188604777248	0.08868110354469776	78.0	2948.1153206004947	0.00027436130094158034	10	3-1-25	18807.89984283478	24996.352054165804	00001	1	00003	3	25	75
10	576.1619669876203	874.7200825309491	2908.0	2.5921132101212865	0.03966196291455019	99.0	2929.616594622133	0.00027609388732625467	10	3-1-5	17820.421020880964	25033.42569523764	00001	1	00003	3	5	75
10	536.0650669807154	1679.1162961872517	6793.0	2.5557237396396872	0.21524414190832336	226.0	6816.360381721113	0.00011865653157394084	10	3-1-8	18624.817234537266	24993.328795230736	00001	1	00003	3	8	75
10	943.0340107839071	283.12277063459146	4822.0	2.6456729265618977	0.06829073535165188	136.0	4845.8575096765735	0.00016690937110712547	10	3-1-16	17228.823708984608	25400.29773903393	00001	1	00003	3	16	75
10	779.0445836403832	255.09616801768607	5428.0	2.6534692464779805	0.024570741798309877	145.0	5452.619739032067	0.00014833491600885126	10	3-1-19	17200.797106367703	25236.308311890403	00001	1	00003	3	19	75
11	542.1426086956521	1854.7617391304348	3450.0	2.6145634490265306	0.05679567258538582	101.0	3475.337675156651	0.00024708214428526985	11	3-1-25	18800.46267748045	24999.406336945674	00001	1	00003	3	25	75
11	576.0634654130289	874.6773002014775	2978.0	2.6018539652358856	0.08480249857497299	102.0	3003.1744206823273	0.00028593253109962703	11	3-1-5	17820.378238551493	25033.32719366305	00001	1	00003	3	5	75
11	582.747842252025	616.9525959367946	7531.0	2.5849528321813358	0.12524038901545698	220.0	7552.667169235287	0.00011368895216754324	11	3-1-4	17562.65353428681	25040.011570502047	00001	1	00003	3	4	75
11	779.0212998361551	255.04423812124523	5493.0	2.6446845660056146	0.03356841650300505	151.0	5516.690946685691	0.00015564894139060852	11	3-1-19	17200.74517647126	25236.28502808618	00001	1	00003	3	19	75
11	713.8087048087048	234.2113022113022	2849.0	2.6407052037900733	0.06237389116162011	81.0	2873.2986596787596	0.0002988582639157147	11	3-1-7	17179.912240561316	25171.072433058725	00001	1	00003	3	7	75
11	703.9514759401536	347.97038010513546	9892.0	2.7385205022134245	0.049712260257502215	218.0	9919.679009584193	8.655994514902921e-05	11	3-1-9	17293.67131845515	25161.215204190175	00001	1	00003	3	9	75
11	442.0654970760234	1789.0271929824562	3420.0	2.7215299274854265	0.017734411876542965	84.0	3446.8943424801796	0.0002491212078982775	11	3-1-24	18734.72813133247	24899.329225326044	00001	1	00003	3	24	75
11	436.13972701149424	403.09734195402297	2784.0	2.704827527592654	0.023000086438793317	69.0	2806.3805629824114	0.0003059852779191436	11	3-1-12	17348.79828030404	24893.403455261516	00001	1	00003	3	12	75
11	319.49107142857144	143.00357142857143	3920.0	2.6499422404178965	0.03398158576292509	117.0	3946.6059321194493	0.00021757562263829378	11	3-1-20	17088.70450977859	24776.754799678594	00001	1	00003	3	20	75
11	311.7098390925877	106.15352149828541	3791.0	2.6566460808394026	0.02619794849653101	110.0	3816.4101109124545	0.00022499872710771168	11	3-1-21	17051.854459848302	24768.97356734261	00001	1	00003	3	21	75
11	211.92404575247397	289.9420382984192	7781.0	2.5816570436179855	0.10349488309572784	230.0	7804.743434034422	0.00011001690809254323	11	3-1-11	17235.642976648436	24669.187774002497	00001	1	00003	3	11	75
11	1068.8665996313055	317.704709234121	5967.0	2.6133431834086536	0.03709063454708446	179.0	5993.232234663353	0.00014327218557390727	11	3-1-14	17263.405647584135	25526.13032788133	00001	1	00003	3	14	75
11	1036.6926705370101	384.04462989840346	5512.0	2.628138458332886	0.11594856979102351	160.0	5538.508685569046	0.00015503576413629751	11	3-1-15	17329.745568248418	25493.95639878703	00001	1	00003	3	15	75
11	993.7476163768929	206.23373527762197	7132.0	2.4798401971201582	0.029452354577728008	252.0	7155.093857168627	0.00012000634567858374	11	3-1-18	17151.93467362764	25451.011344626913	00001	1	00003	3	18	75
11	942.9672361809045	283.1614070351759	4975.0	2.640237540706666	0.062456338927706384	141.0	5000.621399214955	0.00017171302167206924	11	3-1-16	17228.86234538519	25400.230964430928	00001	1	00003	3	16	75
11	173.02836061793866	982.9405118745676	8674.0	2.682619831136053	0.10159125543604895	211.0	8696.195072509445	9.873863577289938e-05	11	3-1-3	17928.641450224583	24630.292088867962	00001	1	00003	3	3	75
11	117.70045541354489	1677.0641986190685	6807.0	2.5260214738909	0.16535607404409408	235.0	6834.530942268343	0.00012563529562637144	11	3-1-1	18622.765136969083	24574.964183663567	00001	1	00003	3	1	75
11	540.8169520794359	1669.0590012951504	6949.0	2.5329033473102305	0.21340433878077383	236.0	6972.861383894138	0.00012314278717400376	11	3-1-8	18614.759939645166	24998.080680329458	00001	1	00003	3	8	75
11	515.9937033084311	1823.9372465314834	9370.0	2.6394713419132283	0.14179762936589915	255.0	9394.78227200313	9.13962945155201e-05	11	3-1-22	18769.6381848815	24973.257431558453	00001	1	00003	3	22	75
11	515.1732810336871	656.6804337794185	4334.0	2.3000571811274453	0.1432855170653032	203.0	4358.637156060244	0.00019700635494377704	11	3-1-6	17602.381372129435	24972.43700928371	00001	1	00003	3	6	75
11	471.14540306462357	1244.1372418387741	6004.0	2.471118986876552	0.09831107668051221	217.0	6033.324225366257	0.00014232008259212382	11	3-1-13	18189.838180188788	24928.409131314645	00001	1	00003	3	13	75
11	469.9218253968254	1785.8531746031747	2520.0	2.7089651277733466	0.04013478949710015	65.0	2548.1155318941105	0.00033700207466969695	11	3-1-26	18731.55411295319	24927.185553646847	00001	1	00003	3	26	75
11	46.85128340830908	331.0650965863985	3779.0	2.2823923049074906	0.1416067455467631	192.0	3802.6605017441198	0.00022581233717117698	11	3-1-0	17276.766034936412	24504.11501165833	00001	1	00003	3	0	75
11	114.08117898896757	222.73884406388936	6073.0	2.4162235020493767	0.12273749530074585	238.0	6095.320956025061	0.00014087244695871548	11	3-1-2	17168.439782413905	24571.34490723899	00001	1	00003	3	2	75
11	99.10183591508893	1539.7716580608146	3486.0	2.6654651624839096	0.04105915453740119	96.0	3510.002967184724	0.00024464172200632694	11	3-1-23	18485.47259641083	24556.36556416511	00001	1	00003	3	23	75
12	474.7955540586056	1776.7918491074436	2969.0	2.7021815469787747	0.03664087327608956	76.0	2994.5626278515238	0.0002501436772912327	12	3-1-26	18722.49278745746	24932.059282308626	00001	1	00003	3	26	75
12	474.2182559918409	1239.8459969403366	5883.0	2.467948543891934	0.0962458264137087	214.0	5907.443446950667	0.00012679630233644306	12	3-1-13	18185.546935290353	24931.481984241862	00001	1	00003	3	13	75
12	1068.88213107025	317.01964482162504	6363.0	2.598522289485267	0.03934701342497012	190.0	6387.5325653926575	0.00011726589931160337	12	3-1-14	17262.720583171642	25526.145859320273	00001	1	00003	3	14	75
12	943.0192188468692	283.0954742715437	4839.0	2.672485385550033	0.07020348617794345	127.0	4863.537401337679	0.00015401307839651223	12	3-1-16	17228.79641262156	25400.28294709689	00001	1	00003	3	16	75
12	993.2191081043767	206.2522435454922	7243.0	2.488632169119032	0.048592687614898065	253.0	7266.474176213378	0.0001030811376302695	12	3-1-18	17151.953181895507	25450.4828363544	00001	1	00003	3	18	75
12	1035.8791606367583	383.24873371924747	5528.0	2.6433913992681894	0.06654592071458529	156.0	5553.799434125751	0.00013487053096719885	12	3-1-15	17328.949672069262	25493.14288888678	00001	1	00003	3	15	75
12	779.7627872498147	255.05819125277984	5396.0	2.6315641215297716	0.03389228378217762	154.0	5418.950468425147	0.00013822688912240407	12	3-1-19	17200.759129602797	25237.026515499838	00001	1	00003	3	19	75
12	582.9439348921328	616.1454592429918	7741.0	2.579319139593409	0.12306754186464196	225.0	7758.929406152022	9.653843350210566e-05	12	3-1-4	17561.846397593006	25040.207663142155	00001	1	00003	3	4	75
12	703.9598191863386	347.96604721245603	9955.0	2.7358879496295487	0.04607888791345654	221.0	9974.799023193664	7.5092225929845e-05	12	3-1-9	17293.66698556247	25161.22354743636	00001	1	00003	3	9	75
12	712.8623136976579	233.40596167494678	2818.0	2.6132272589433003	0.08197414239596726	89.0	2845.454582498993	0.00026325283349404554	12	3-1-7	17179.106900024963	25170.12604194768	00001	1	00003	3	7	75
12	547.1480232914496	1845.2038001838798	3263.0	2.6339679785998356	0.12034318005253511	94.0	3285.975839108966	0.00022795837288986067	12	3-1-25	18790.904738533896	25004.411751541473	00001	1	00003	3	25	75
12	544.1948831332912	1660.8888186986735	6332.0	2.5408848892098166	0.2150885979130036	216.0	6357.686680609804	0.0001178164193011212	12	3-1-8	18606.58975704869	25001.458611383314	00001	1	00003	3	8	75
12	520.1553961388332	1814.9090621373562	9479.0	2.6457114368878645	0.13539771149035834	255.0	9504.08938450738	7.881141513087702e-05	12	3-1-22	18760.610000487373	24977.419124388856	00001	1	00003	3	22	75
12	576.1524809851503	874.4183266932271	2761.0	2.587617128735577	0.060710262459004696	96.0	2784.7144090082143	0.00026899538620618634	12	3-1-5	17820.119265043242	25033.416209235173	00001	1	00003	3	5	75
12	515.2887308290731	656.791731495888	4499.0	2.3185903697099386	0.13598957113228008	207.0	4522.569339238509	0.0001656251200725072	12	3-1-6	17602.492669845902	24972.552459079096	00001	1	00003	3	6	75
12	101.29741632413388	1532.6368173810922	3406.0	2.606960284701882	0.08631903518796515	104.0	3428.1421104518295	0.00021850421152607493	12	3-1-23	18478.337755731107	24558.561144574156	00001	1	00003	3	23	75
12	114.0860553805339	222.2599900514011	6031.0	2.396904265512808	0.1191878823261821	240.0	6058.03276972071	0.0001236443041384467	12	3-1-2	17167.960928401415	24571.349783630554	00001	1	00003	3	2	75
12	121.0049864007253	1668.071320640677	6618.0	2.5373903827887982	0.217443072382857	226.0	6639.367541958874	0.00011281778014880015	12	3-1-1	18613.77225899069	24578.26871465075	00001	1	00003	3	1	75
12	174.1129541864139	980.045926427443	8862.0	2.6930119285985183	0.09645852701109293	212.0	8885.393360968363	8.429925274801958e-05	12	3-1-3	17925.74686477746	24631.376682436436	00001	1	00003	3	3	75
12	211.90687734749386	289.23481414324567	7721.0	2.584512468815645	0.0894524736008438	228.0	7749.418039737193	9.665692500599954e-05	12	3-1-11	17234.93575249326	24669.170605597516	00001	1	00003	3	11	75
12	308.21858058156727	106.31862986692953	4058.0	2.61577652730662	0.058669298843347165	127.0	4084.466750751803	0.0001833911992229127	12	3-1-21	17052.019568216943	24765.48230883159	00001	1	00003	3	21	75
12	319.49987596129995	143.0471347060283	4031.0	2.6195551083184414	0.06202841798096217	124.0	4054.5029111556237	0.00018474658665415555	12	3-1-20	17088.748073056042	24776.763604211323	00001	1	00003	3	20	75
12	46.93578517221249	331.14039696438994	3426.0	2.22001982709416	0.12331828653554398	190.0	3453.9101582245694	0.0002168739406254892	12	3-1-0	17276.841335314406	24504.199513422234	00001	1	00003	3	0	75
12	436.15399484536084	403.0006443298969	3104.0	2.6656462824412364	0.006773196134792504	89.0	3131.5671004299775	0.00023919919878607492	12	3-1-12	17348.70158267991	24893.417723095383	00001	1	00003	3	12	75
12	444.9658935879945	1780.8733969986358	3665.0	2.693684190043248	0.020628892977887517	93.0	3687.8668223238838	0.00020311467751453	12	3-1-24	18726.57433534865	24902.229621838018	00001	1	00003	3	24	75
13	524.1444756029165	1805.8956814357823	8915.0	2.653984612648073	0.12179599659098851	242.0	8941.481294066174	8.496595752941037e-05	13	3-1-22	18751.596619785796	24981.408203852938	00001	1	00003	3	22	75
13	703.9594443881172	347.077157051607	9863.0	2.728310538409763	0.04326689251258219	221.0	9886.865065762056	7.684130844428746e-05	13	3-1-9	17292.778095401623	25161.22317263814	00001	1	00003	3	9	75
13	582.885282522996	616.0955321944809	7610.0	2.5821585363731097	0.12937038854505029	222.0	7634.054500604758	9.95178738112083e-05	13	3-1-4	17561.796470544497	25040.149010773017	00001	1	00003	3	4	75
13	576.1138840070299	874.4966608084359	2845.0	2.583168447220106	0.07893542201956376	96.0	2867.3475026320507	0.0002649706706260878	13	3-1-5	17820.19759915845	25033.377612257053	00001	1	00003	3	5	75
13	551.8893193137798	1836.1571665744327	3614.0	2.617044299072783	0.09740485130288777	102.0	3636.889215394524	0.00020890107670846027	13	3-1-25	18781.85810492445	25009.153047563803	00001	1	00003	3	25	75
13	548.9547286821705	1651.9012403100776	6450.0	2.572273147876567	0.20320172354840657	207.0	6473.877801917107	0.00011735299996264076	13	3-1-8	18597.602178660094	25006.21845693219	00001	1	00003	3	8	75
13	106.99975502204802	1521.128123468888	4082.0	2.6355464045551256	0.06181278878150454	116.0	4103.858351687149	0.0001851293419876442	13	3-1-23	18466.829061818902	24564.26348327207	00001	1	00003	3	23	75
13	46.97848034006376	331.06323060573857	3764.0	2.2407561916255374	0.10049568643700113	202.0	3791.607960282172	0.00020037623006043478	13	3-1-0	17276.764168955753	24504.242208590087	00001	1	00003	3	0	75
13	114.07586541572307	222.30944678097703	6182.0	2.4041644016992536	0.10355684493975936	242.0	6205.705955242562	0.00012242445183904645	13	3-1-2	17168.010385130994	24571.339593665743	00001	1	00003	3	2	75
13	123.82155449946343	1659.0176299248812	6523.0	2.5490136306106304	0.21400370279006375	220.0	6549.037535378764	0.00011600615617891862	13	3-1-1	18604.718568274897	24581.085282749485	00001	1	00003	3	1	75
13	175.0930153321976	978.0076093128904	8805.0	2.6902140363942646	0.10155252002280683	211.0	8830.9310316867	8.602963404574923e-05	13	3-1-3	17923.708547662907	24632.35674358222	00001	1	00003	3	3	75
13	211.94898225469728	289.20133089770354	7664.0	2.575630534715139	0.09529797900699749	229.0	7688.057880207713	9.881880745966769e-05	13	3-1-11	17234.90226924772	24669.21271050472	00001	1	00003	3	11	75
13	308.1951640759931	106.3454231433506	4053.0	2.618379117518978	0.03807580381148571	126.0	4075.813458791122	0.00018640325359168844	13	3-1-21	17052.046361493365	24765.458892326016	00001	1	00003	3	21	75
13	320.30921517794013	142.23756775866133	4243.0	2.6525571420686993	0.058165539158505725	118.0	4264.061296493885	0.00017817356292685878	13	3-1-20	17087.938506108676	24777.572943427964	00001	1	00003	3	20	75
13	436.18381855111716	403.0558564658091	2954.0	2.6804540889973754	0.013939031141901422	81.0	2976.2329299911594	0.00025527597302574755	13	3-1-12	17348.756794815825	24893.44754680114	00001	1	00003	3	12	75
13	447.110454115421	1771.835146641438	4228.0	2.7002575300287233	0.04144798511383828	111.0	4251.419172346912	0.0001787034129090988	13	3-1-24	18717.536084991454	24904.37418236544	00001	1	00003	3	24	75
13	476.0520706455542	1768.946102314251	3284.0	2.7223306272106194	0.03194576769232525	78.0	3308.9316173437182	0.0002296072966374384	13	3-1-26	18714.647040664266	24933.315798895575	00001	1	00003	3	26	75
13	477.05858380030566	1235.820343012396	5889.0	2.4549256351959	0.09805399440558724	218.0	5914.695880055942	0.00012844811517401686	13	3-1-13	18181.521281362413	24934.322312050328	00001	1	00003	3	13	75
13	515.656570155902	656.3403118040089	4490.0	2.328003245086098	0.1458953521345842	204.0	4514.924372807502	0.00016827318689748353	13	3-1-6	17602.041250154023	24972.920298405923	00001	1	00003	3	6	75
13	993.2163555307885	206.28559487322374	7178.0	2.476948616686959	0.04599421968140158	255.0	7202.334178040348	0.00010548333749117282	13	3-1-18	17151.98653322324	25450.48008378081	00001	1	00003	3	18	75
13	943.8651980598222	284.03617623282133	4948.0	2.649644200577199	0.06923525681732602	134.0	4970.727541240183	0.00015284224520785674	13	3-1-16	17229.737114582837	25401.128926309844	00001	1	00003	3	16	75
13	1068.8621774701069	317.0481434864695	6356.0	2.5942279930257897	0.04354349803757116	193.0	6380.322434150477	0.00011907382201183481	13	3-1-14	17262.749081836486	25526.125905720128	00001	1	00003	3	14	75
13	1036.7248580326068	384.00604506319837	5459.0	2.6083060921702543	0.09601867163636875	167.0	5482.773882273333	0.00013856742687099526	13	3-1-15	17329.706983413213	25493.988586282627	00001	1	00003	3	15	75
13	713.7009857612268	233.33223804308142	2739.0	2.583473185157935	0.04634059468487655	89.0	2757.8746783762376	0.0002754894629709838	13	3-1-7	17179.033176393095	25170.96471401125	00001	1	00003	3	7	75
13	779.0209241499564	255.0510897994769	5735.0	2.6429818567350236	0.025008600650020682	159.0	5758.448311918159	0.0001319335174096967	13	3-1-19	17200.75202814949	25236.28465239998	00001	1	00003	3	19	75
14	1068.8484944532488	317.06386687797146	6310.0	2.5930847938351373	0.03748994128529906	192.0	6334.720309400463	0.00010640989890708081	14	3-1-14	17262.764805227987	25526.112222703272	00001	1	00003	3	14	75
14	1036.771992180558	383.9868491203128	5627.0	2.634847333854622	0.12176827366864286	163.0	5652.9439811589655	0.0001192439833077496	14	3-1-15	17329.687787470328	25494.03572043058	00001	1	00003	3	15	75
14	993.7834492350487	206.22420027816412	7190.0	2.4738127763221804	0.02733242310669256	255.0	7214.7901203889505	9.342951031504771e-05	14	3-1-18	17151.92513862818	25451.04717748507	00001	1	00003	3	18	75
14	943.044998977296	283.1693597872776	4889.0	2.6377376770976695	0.06501714881462904	144.0	4913.347840927179	0.00013719427771265231	14	3-1-16	17228.87029813729	25400.30872722732	00001	1	00003	3	16	75
14	779.0160085378868	255.0200996086802	5622.0	2.6494799231913064	0.02915860591555129	156.0	5641.056364155714	0.000119495279841034	14	3-1-19	17200.721037958694	25236.27973678791	00001	1	00003	3	19	75
14	731.8505921651989	1907.0877619192227	6586.0	2.60497783196146	0.16274566508918628	196.0	6611.470475194366	0.00010195553990555837	14	3-1-27	18852.788700269237	25189.11432041522	00001	1	00003	3	27	75
14	451.01859142607174	1762.9619422572177	4572.0	2.686971580230405	0.03051021569931611	119.0	4596.3053462066855	0.00014665803988402575	14	3-1-24	18708.662880607233	24908.282319676095	00001	1	00003	3	24	75
14	439.7701863354037	402.265253927658	2737.0	2.651544934011943	0.02844103087402328	81.0	2762.297647542881	0.00024403776218347777	14	3-1-12	17347.966192277672	24897.033914585427	00001	1	00003	3	12	75
14	114.09743252139566	222.26925608953258	6076.0	2.396439645733201	0.11195783242967103	241.0	6104.867641200039	0.00011041644178631674	14	3-1-2	17167.97019443955	24571.36116077142	00001	1	00003	3	2	75
14	127.16469975702881	1649.9715376605345	5762.0	2.5799604193396553	0.18282815094023908	182.0	5787.542734966567	0.00011647067237405535	14	3-1-1	18595.67247601055	24584.42842800705	00001	1	00003	3	1	75
14	175.93413718575817	975.0385621658514	8791.0	2.699275466600447	0.09607951910124	209.0	8814.703640630283	7.647118799784528e-05	14	3-1-3	17920.739500515865	24633.19786543578	00001	1	00003	3	3	75
14	211.96576392437404	289.8865610628513	7828.0	2.582269246401226	0.0963235427640609	231.0	7851.200837167032	8.585600875207876e-05	14	3-1-11	17235.587499412868	24669.229492174396	00001	1	00003	3	11	75
14	308.10779816513764	106.99128440366972	4360.0	2.6333255912865714	0.04070421079199193	130.0	4381.3796037090715	0.0001538525891092766	14	3-1-21	17052.692222753685	24765.371526415158	00001	1	00003	3	21	75
14	320.2	142.20022935779818	4360.0	2.624732402262417	0.07531886541100208	131.0	4385.273671971244	0.00015371596359535405	14	3-1-20	17087.901167707812	24777.463728250023	00001	1	00003	3	20	75
14	109.13060965283658	1513.8977561388654	4724.0	2.5715008121245044	0.08717725595741635	153.0	4750.622295223084	0.0001418938661142778	14	3-1-23	18459.59869448888	24566.394337902857	00001	1	00003	3	23	75
14	46.89941159988793	331.13421126365927	3569.0	2.2263356593106494	0.1078916008959543	197.0	3592.686823647223	0.0001876293420475632	14	3-1-0	17276.835149613675	24504.16313984991	00001	1	00003	3	0	75
14	479.7124262408886	1231.088684484554	5762.0	2.4726199380134934	0.15680621686504667	213.0	5785.685787463732	0.00011650805558748824	14	3-1-13	18176.78962283457	24936.97615449091	00001	1	00003	3	13	75
14	481.89467455621303	1759.6884615384615	3380.0	2.6893940277851422	0.03187854665993453	88.0	3404.8245014149684	0.0001979824716621634	14	3-1-26	18705.389399888478	24939.158402806235	00001	1	00003	3	26	75
14	515.8654496281271	656.1694838855083	4437.0	2.307887915520653	0.1349203972456248	207.0	4459.526073048815	0.00015115643154807733	14	3-1-6	17601.870422235523	24973.12917787815	00001	1	00003	3	6	75
14	528.9527294541092	1795.9500899820036	8335.0	2.6551892576615326	0.09510930458138693	225.0	8362.216638172013	8.060921283712196e-05	14	3-1-22	18741.65102833202	24986.21645770413	00001	1	00003	3	22	75
14	552.8477916593348	1642.0161886327644	5683.0	2.564082779423483	0.20166891678816584	183.0	5709.554814012521	0.00011806162463393558	14	3-1-8	18587.71712698278	25010.11151990936	00001	1	00003	3	8	75
14	554.9051428571429	1827.8217142857143	3500.0	2.57959022216431	0.12630421373217615	115.0	3527.0115322731	0.0001911233261612904	14	3-1-25	18773.52265263573	25012.168871107166	00001	1	00003	3	25	75
14	576.1439189189189	873.7293918918919	2960.0	2.595669470483482	0.08059806417562629	91.0	2984.009958534554	0.00022590449029629252	14	3-1-5	17819.430330241907	25033.40764716894	00001	1	00003	3	5	75
14	582.953479280688	616.072843367214	7674.0	2.584107721877995	0.12438331445410791	222.0	7697.831532296816	8.756662351479758e-05	14	3-1-4	17561.77378171723	25040.21720753071	00001	1	00003	3	4	75
14	703.9725597407858	347.9688132847307	9876.0	2.737373901547472	0.051683767920464876	219.0	9902.83098456445	6.806832828437675e-05	14	3-1-9	17293.669751634745	25161.236287990807	00001	1	00003	3	9	75
14	713.686797752809	234.15976123595505	2848.0	2.639972016365138	0.04393319364490638	82.0	2871.7107993600002	0.0002347391824892213	14	3-1-7	17179.86069958597	25170.95052600283	00001	1	00003	3	7	75
15	320.22497861420015	142.883875106929	4676.0	2.636074342352449	0.04612363518432108	135.0	4701.748970894861	0.00015757936841630338	15	3-1-20	17088.584813456946	24777.48870686422	00001	1	00003	3	20	75
15	436.228740936058	403.0688859591299	3034.0	2.6760368772665375	0.007585516183226633	82.0	3059.2304442236828	0.00024219122949350634	15	3-1-12	17348.769824309144	24893.49246918608	00001	1	00003	3	12	75
15	454.1509364671318	1754.1289019463827	5446.0	2.692463059445412	0.012305111906414631	147.0	5473.63101983256	0.0001353568296015476	15	3-1-24	18699.8298402964	24911.414664717155	00001	1	00003	3	24	75
15	482.18244379874596	1226.9177244226946	6539.0	2.4830053961927985	0.11268375164296844	225.0	6568.7922891656	0.0001127890690397364	15	3-1-13	18172.61866277271	24939.446172048767	00001	1	00003	3	13	75
15	488.0326278659612	1746.2307466196355	3402.0	2.691026305140087	0.033116258076795566	83.0	3429.8560685164857	0.00021601855444644687	15	3-1-26	18691.93168496965	24945.29635611598	00001	1	00003	3	26	75
15	515.8399725274726	656.2992216117216	4368.0	2.290788209920468	0.16638071729838613	206.0	4391.934076851116	0.00016869590198553602	15	3-1-6	17602.000159961735	24973.103700777494	00001	1	00003	3	6	75
15	533.9227436823105	1785.9397833935018	6925.0	2.6861860821376533	0.07537928476792326	180.0	6948.314208649412	0.00010662823781913734	15	3-1-22	18731.64072174352	24991.18647193233	00001	1	00003	3	22	75
15	557.0054161400975	1632.090449539628	5539.0	2.5874486998794843	0.1803320663498306	179.0	5563.112905097971	0.00013317954091475668	15	3-1-8	18577.791387889643	25014.26914439012	00001	1	00003	3	8	75
15	558.9735099337748	1817.9531125827814	3775.0	2.603054751582283	0.19324261373952412	119.0	3798.5183317692777	0.00019505172600687377	15	3-1-25	18763.654050932797	25016.237238183796	00001	1	00003	3	25	75
15	576.2274225444958	873.5642715886619	3034.0	2.6168159611549	0.056874115258571306	94.0	3059.788562269875	0.0002421470493764733	15	3-1-5	17819.265209938676	25033.491150794518	00001	1	00003	3	5	75
15	583.1490956072352	616.0191214470284	7740.0	2.5810379900232294	0.11366200387860877	224.0	7763.097459721592	9.543662675592982e-05	15	3-1-4	17561.720059797044	25040.412823857256	00001	1	00003	3	4	75
15	703.991861750226	347.96563850095447	9953.0	2.737906466545542	0.047593609785269914	220.0	9982.199095549371	7.421999653126657e-05	15	3-1-9	17293.66657685097	25161.255590000248	00001	1	00003	3	9	75
15	712.7554615926709	233.35940803382664	2838.0	2.6226099895243524	0.07062010253483506	87.0	2860.1747014409802	0.0002590480911804591	15	3-1-7	17179.06034638384	25170.019189842693	00001	1	00003	3	7	75
15	735.659929848004	1896.975613829965	5987.0	2.6085903494334843	0.14777313312620394	181.0	6012.664613455052	0.00012322164947417024	15	3-1-27	18842.67655217998	25192.923658098025	00001	1	00003	3	27	75
15	779.0331471806882	255.08250765627815	5551.0	2.648235409408043	0.028705822561026047	153.0	5574.991136170864	0.0001328957727618529	15	3-1-19	17200.783446006295	25236.29687543071	00001	1	00003	3	19	75
15	943.8232484076433	284.016122611465	5024.0	2.655400997702367	0.05650555563159029	135.0	5045.915317133993	0.00014683085765237902	15	3-1-16	17229.71706096148	25401.086976657665	00001	1	00003	3	16	75
15	1068.8653099269845	317.04272176479725	6437.0	2.5929362344619484	0.029264651335450535	197.0	6465.1965900913765	0.00011459642210191118	15	3-1-14	17262.74366011481	25526.129038177005	00001	1	00003	3	14	75
15	1036.687532422618	384.06985993429015	5783.0	2.6251487281137567	0.11369236404960677	173.0	5808.503202669886	0.00012755290941429036	15	3-1-15	17329.770798284306	25493.95126067264	00001	1	00003	3	15	75
15	993.7822637767389	206.2374273976484	7059.0	2.4614609882977514	0.03502478662881845	255.0	7086.005196629435	0.00010455623244688332	15	3-1-18	17151.938365747665	25451.04599202676	00001	1	00003	3	18	75
15	114.1361509920955	222.73834489433779	6199.0	2.4176049469724674	0.1085907243249142	241.0	6224.280328954477	0.00011903214742409338	15	3-1-2	17168.439283244352	24571.39987924212	00001	1	00003	3	2	75
15	130.803699098539	1641.0239353434877	6434.0	2.5459714806395666	0.18007032946570184	215.0	6460.292023369511	0.00011468342536972669	15	3-1-1	18586.724873693503	24588.06742734856	00001	1	00003	3	1	75
15	176.18393041089618	973.0026324825456	8737.0	2.695572230273344	0.10042172136316319	209.0	8763.845666204546	8.453837135687079e-05	15	3-1-3	17918.70357083256	24633.447658660916	00001	1	00003	3	3	75
15	211.92171421128046	289.1968216751335	7677.0	2.5752198346591064	0.08748038266369974	230.0	7698.519929656952	9.623720301443081e-05	15	3-1-11	17234.89776002515	24669.1854424613	00001	1	00003	3	11	75
15	308.1248256624826	107.03440260344026	4302.0	2.63681865991601	0.043780182321112894	126.0	4330.632255732715	0.00017108399085826305	15	3-1-21	17052.735340953455	24765.388553912504	00001	1	00003	3	21	75
15	112.03391199031086	1506.0611626968107	4954.0	2.5896520888060874	0.08671666218321976	153.0	4978.578050671694	0.00014881689893525506	15	3-1-23	18451.762101046825	24569.297640240333	00001	1	00003	3	23	75
15	46.90138173936602	331.0842590083988	3691.0	2.236794838926778	0.11821072710503645	200.0	3712.5885898248957	0.00019956658652432084	15	3-1-0	17276.785197358415	24504.165109989386	00001	1	00003	3	0	75
16	459.96773182957395	1745.109179197995	6384.0	2.6909821091526136	0.041630767310658824	166.0	6408.107345903087	0.00010708447327953636	16	3-1-24	18690.81011754801	24917.231460079594	00001	1	00003	3	24	75
16	46.83840560193913	331.08456773498517	3713.0	2.2686519297236014	0.10218858313562944	193.0	3738.895731954716	0.00018353674578254232	16	3-1-0	17276.785506085	24504.10213385196	00001	1	00003	3	0	75
16	177.08077930955906	970.9343739318674	8777.0	2.7008579565983113	0.0842644622570625	208.0	8804.22552169305	7.79401567733398e-05	16	3-1-3	17916.635312281884	24634.34450755958	00001	1	00003	3	3	75
16	133.86166074750548	1632.038220869271	5913.0	2.5475687517515726	0.18449149681389362	199.0	5938.343463233179	0.00011555589064363	16	3-1-1	18577.739159219287	24591.125388997527	00001	1	00003	3	1	75
16	114.91149943630214	1499.032882375047	5322.0	2.532835845849825	0.08912222172180821	181.0	5346.826347852129	0.00012834028848241573	16	3-1-23	18444.73382072506	24572.175227686323	00001	1	00003	3	23	75
16	114.17460317460318	222.28373015873015	6048.0	2.3937059222736705	0.09991944372143208	241.0	6069.129953801969	0.00011306563763647689	16	3-1-2	17167.984668508747	24571.438331424626	00001	1	00003	3	2	75
16	1036.7267789244975	384.0698895527793	5523.0	2.622518398815815	0.10745261855546365	164.0	5546.171488995444	0.00012372720074698722	16	3-1-15	17329.770827902794	25493.99050717452	00001	1	00003	3	15	75
16	1068.868027648288	317.02330814981514	6221.0	2.611660078420351	0.02890283851980601	183.0	6247.564643920267	0.00010983629834532668	16	3-1-14	17262.72424649983	25526.13175589831	00001	1	00003	3	14	75
16	943.0187047465809	283.15084473049075	4972.0	2.6593616422608335	0.0766050709275937	137.0	4996.146435717512	0.00013734887975625003	16	3-1-16	17228.851783080507	25400.282432996602	00001	1	00003	3	16	75
16	993.8127183787561	206.27617051013277	7155.0	2.46932261114896	0.03952460791365675	255.0	7179.280854962568	9.558149528389568e-05	16	3-1-18	17151.97710886015	25451.076446628776	00001	1	00003	3	18	75
16	780.1953277092797	1911.976422236643	4623.0	2.6256031516615645	0.15391464530444032	138.0	4645.034385659254	0.00014773136771396145	16	3-1-28	18857.67736058666	25237.4590559593	00001	1	00003	3	28	75
16	779.0541795665634	254.32836687306502	5168.0	2.617036054199164	0.025738640949618242	151.0	5195.182012250216	0.0001320866172138685	16	3-1-19	17200.02930522308	25236.317907816585	00001	1	00003	3	19	75
16	713.7277227722773	234.08745874587459	3030.0	2.6336236628189185	0.0466671725965846	91.0	3054.3487564404713	0.00022467419262835374	16	3-1-7	17179.78839709589	25170.9914510223	00001	1	00003	3	7	75
16	738.9841966637401	1885.1239683933275	5695.0	2.6423311600958908	0.11525919142579326	161.0	5719.695958311027	0.00011997342075223902	16	3-1-27	18830.824906743343	25196.24792491376	00001	1	00003	3	27	75
16	577.8621019108281	872.9601910828026	3140.0	2.6591986724609042	0.05197651626024247	88.0	3163.7806492654036	0.00021690243255319803	16	3-1-5	17818.661129432818	25035.12583016085	00001	1	00003	3	5	75
16	563.9535452322739	1807.0537897310514	3681.0	2.546764464299846	0.19346852378264762	124.0	3707.047927664885	0.00018511362624621235	16	3-1-25	18752.75472808107	25021.217273482296	00001	1	00003	3	25	75
16	704.001713364241	347.97510582543845	9922.0	2.7382631472331624	0.0504002532597376	220.0	9947.957247798677	6.897907079360937e-05	16	3-1-9	17293.676044175452	25161.26544161426	00001	1	00003	3	9	75
16	583.7804972804972	616.0120435120435	7722.0	2.594048135460429	0.1173589699616797	221.0	7745.4791673816	8.859425299740685e-05	16	3-1-4	17561.71298186206	25041.04422553052	00001	1	00003	3	4	75
16	561.7881408276714	1622.8107885526044	4857.0	2.5852561799872444	0.1411219189217441	159.0	4882.563758000844	0.00014054415198851752	16	3-1-8	18568.51172690262	25019.05186907769	00001	1	00003	3	8	75
16	538.8956223456387	1777.0055537406076	6122.0	2.6875576925650786	0.06356093333701485	155.0	6144.225804980264	0.00011168368179999462	16	3-1-22	18722.706492090623	24996.15935059566	00001	1	00003	3	22	75
16	308.1883295194508	106.94096109839816	4370.0	2.623647085158359	0.05672876600274064	132.0	4395.622723240345	0.00015611417893953458	16	3-1-21	17052.641899448412	24765.45205776947	00001	1	00003	3	21	75
16	211.93284461316927	289.17764105249375	7639.0	2.5673797284357804	0.08831710192793397	230.0	7662.9140575238425	8.954884982586954e-05	16	3-1-11	17234.87857940251	24669.19657286319	00001	1	00003	3	11	75
16	515.908557775847	656.3016941789748	4604.0	2.338158512640787	0.11677790169742794	207.0	4627.637403047544	0.00014828676903949042	16	3-1-6	17602.00263252899	24973.17228602587	00001	1	00003	3	6	75
16	484.8891639965045	1223.0767550247597	6866.0	2.513117349336298	0.1480910069773324	224.0	6894.048410807409	9.953617724061166e-05	16	3-1-13	18168.777693374774	24942.152892246526	00001	1	00003	3	13	75
16	491.07579787234044	1737.2019060283687	4512.0	2.650229148395869	0.03976256603704755	125.0	4534.959737661801	0.00015131733707923463	16	3-1-26	18682.902844378383	24948.339526122363	00001	1	00003	3	26	75
16	439.72555555555556	402.292962962963	2700.0	2.6472907184795833	0.05452504530656275	80.0	2726.141410309028	0.0002517253814690355	16	3-1-12	17347.993901312977	24896.98928380558	00001	1	00003	3	12	75
16	320.22435020519833	142.93958048335614	4386.0	2.6565442857553987	0.06996556817935447	123.0	4412.234238417335	0.0001555264005981891	16	3-1-20	17088.64051883337	24777.48807845522	00001	1	00003	3	20	75
17	117.33251382913338	1490.2690022536365	4881.0	2.568942841378536	0.11594062853813593	159.0	4902.391156204885	0.00015384885009575515	17	3-1-23	18435.969940603653	24574.596242079155	00001	1	00003	3	23	75
17	435.35395683453237	403.01043165467627	2780.0	2.637376612409281	0.009409539539770894	83.0	2802.247599079964	0.00026916031171797566	17	3-1-12	17348.71137000469	24892.617685084555	00001	1	00003	3	12	75
17	463.03559344972257	1737.0129922858303	7389.0	2.673332108218818	0.020991909741998716	197.0	7416.9336747261505	0.0001016882777951821	17	3-1-24	18682.713930635844	24920.299321699746	00001	1	00003	3	24	75
17	487.7397534155282	1218.1411196267911	6002.0	2.4988167809782227	0.16897461649838175	210.0	6027.0837952296715	0.00012513856552365442	17	3-1-13	18163.842057976806	24945.00348166555	00001	1	00003	3	13	75
17	136.75604474918802	1622.069649945868	5542.0	2.578329029551211	0.1690927734404682	179.0	5567.085744669893	0.0001354789633039579	17	3-1-1	18567.770588295883	24594.01977299921	00001	1	00003	3	1	75
17	177.94061433447098	968.9823663253698	8790.0	2.7154594706087534	0.07301014205004196	204.0	8813.585736202058	8.557374011636619e-05	17	3-1-3	17914.683304675385	24635.204342584493	00001	1	00003	3	3	75
17	211.95611770779556	289.1657201858544	7748.0	2.581205650909482	0.09622238188929333	228.0	7774.41369349323	9.701234886554095e-05	17	3-1-11	17234.86665853587	24669.219845957818	00001	1	00003	3	11	75
17	308.198525915359	106.972182596291	4206.0	2.6400838615479065	0.025387694740544295	126.0	4227.044965172539	0.0001784303024280981	17	3-1-21	17052.673120946307	24765.46225416538	00001	1	00003	3	21	75
17	320.3126015316779	142.12671153399862	4309.0	2.635292539212938	0.06108031827966989	127.0	4334.299677003418	0.00017401470809963823	17	3-1-20	17087.827649884013	24777.5763297817	00001	1	00003	3	20	75
17	46.986328125	331.02232142857144	3584.0	2.2092667052667045	0.1233654523738791	200.0	3605.8909378219387	0.00020916883344079395	17	3-1-0	17276.723259778588	24504.25005637502	00001	1	00003	3	0	75
17	114.11250619527507	222.27259210308938	6053.0	2.401641874642432	0.09322455844003934	239.0	6081.3928628078465	0.00012402098987607986	17	3-1-2	17167.973530453106	24571.376234445295	00001	1	00003	3	2	75
17	1068.9672209785738	317.0233450591621	6254.0	2.5787562913609055	0.028737055234096868	195.0	6280.555492834441	0.0001200880171251119	17	3-1-14	17262.724283409178	25526.230949228597	00001	1	00003	3	14	75
17	712.8805822031095	234.00562355276216	3023.0	2.6418099430235116	0.03254435606857471	88.0	3047.7068027619302	0.0002474807735690321	17	3-1-7	17179.706561902778	25170.14431045313	00001	1	00003	3	7	75
17	742.864081996435	1877.7491087344029	4488.0	2.635964073231162	0.11554860995255281	134.0	4512.970991141843	0.00016712500602486684	17	3-1-27	18823.450047084418	25200.127810246457	00001	1	00003	3	27	75
17	779.0450154911609	255.05066520867504	5487.0	2.65853279275797	0.022129888379621758	144.0	5509.291819723941	0.00013690023287754388	17	3-1-19	17200.75160355869	25236.30874374118	00001	1	00003	3	19	75
17	783.9393139841688	1900.9846485967857	4169.0	2.6563374348907405	0.12532464193453036	115.0	4193.185826150686	0.00017987117077612066	17	3-1-28	18846.6855869468	25241.203042234192	00001	1	00003	3	28	75
17	943.847796007116	284.01779007709035	5059.0	2.6444435400830724	0.07418621422136484	141.0	5081.618102711158	0.00014842240705901136	17	3-1-16	17229.718728427106	25401.11152425714	00001	1	00003	3	16	75
17	993.8157451585743	206.24712321077743	7126.0	2.4628591094464665	0.03266631189464848	255.0	7145.3041607940595	0.0001055540935045746	17	3-1-18	17151.948061560794	25451.079473408598	00001	1	00003	3	18	75
17	1036.7506091193875	384.0295857988166	5746.0	2.6384067907199396	0.1031924046836921	165.0	5773.575578959292	0.0001306334138058296	17	3-1-15	17329.730524148832	25494.014337369408	00001	1	00003	3	15	75
17	703.9835633116883	347.9690543831169	9856.0	2.7394462481956543	0.0509787634629859	218.0	9878.315202882586	7.635000022273466e-05	17	3-1-9	17293.669992733132	25161.24729156171	00001	1	00003	3	9	75
17	495.1105538140021	1728.957157784744	4785.0	2.6617771265198686	0.06472703235293173	129.0	4809.926221392692	0.0001568065474484637	17	3-1-26	18674.65809613476	24952.374282064025	00001	1	00003	3	26	75
17	516.0252572497661	656.3341908325538	4276.0	2.3005571375482976	0.11682839414957158	201.0	4299.721905991013	0.000175414185468955	17	3-1-6	17602.03512918257	24973.28898549979	00001	1	00003	3	6	75
17	542.8932199875596	1768.9207961849472	4823.0	2.705267820170738	0.09239646356642799	121.0	4849.339824455454	0.00015553202242111707	17	3-1-22	18714.62173453496	25000.15694823758	00001	1	00003	3	22	75
17	566.0584415584416	1614.001443001443	4158.0	2.6634630829120938	0.09589274234614276	114.0	4183.6096434413985	0.00018028291429568883	17	3-1-8	18559.702381351457	25023.322169808464	00001	1	00003	3	8	75
17	567.7282665278501	1796.9963560645497	3842.0	2.53019248752854	0.21788863641494355	135.0	3865.281754475315	0.00019513112141932986	17	3-1-25	18742.697294414564	25024.991994777873	00001	1	00003	3	25	75
17	582.8891687657431	868.197912918316	2779.0	2.6321837906454397	0.05164179595517083	91.0	2803.167923548642	0.0002690719348491362	17	3-1-5	17813.89885126833	25040.152897015763	00001	1	00003	3	5	75
17	583.7991042023449	616.0962982479251	7591.0	2.583400085261077	0.12362678251658062	220.0	7616.576549957081	9.902278171735701e-05	17	3-1-4	17561.79723659794	25041.062832452368	00001	1	00003	3	4	75
18	787.7707581227437	1891.8945332645694	3878.0	2.648965662669305	0.1356884027620356	110.0	3899.912422800254	0.0001841597621061399	18	3-1-28	18837.595471614586	25245.034486372766	00001	1	00003	3	28	75
18	779.7779605263158	255.09009502923976	5472.0	2.6448532167233205	0.04961625329943737	149.0	5497.882802951099	0.00013063113693321125	18	3-1-19	17200.791033379253	25237.04168877634	00001	1	00003	3	19	75
18	746.8149367088607	1867.8769620253165	3950.0	2.6487637431618185	0.11397687719557752	119.0	3975.8660912016167	0.000180641430454859	18	3-1-27	18813.57790037533	25204.07866495888	00001	1	00003	3	27	75
18	713.839194264254	234.17651075452372	2929.0	2.635472492966165	0.07834212828742004	89.0	2949.610620190708	0.0002434967288437245	18	3-1-7	17179.87744910454	25171.102922514277	00001	1	00003	3	7	75
18	703.9953488372093	347.9811931243681	9890.0	2.737412593079873	0.05181278497010647	219.0	9913.337313210926	7.244597143081642e-05	18	3-1-9	17293.682131474383	25161.25907708723	00001	1	00003	3	9	75
18	583.7926781262302	616.0198136727464	7621.0	2.590318392924355	0.12309527887598357	221.0	7649.164338354743	9.38908137876675e-05	18	3-1-4	17561.72075202276	25041.05640637625	00001	1	00003	3	4	75
18	578.8570960340871	871.8597181252048	3051.0	2.6757465868030064	0.07176944616956266	86.0	3076.044563450379	0.00023348759408256883	18	3-1-5	17817.56065647522	25036.12082428411	00001	1	00003	3	5	75
18	571.1170534813319	1788.1069626639758	3964.0	2.53581808500574	0.222238195209203	136.0	3987.8455802953013	0.00018009875237888333	18	3-1-25	18733.80790101399	25028.380781731354	00001	1	00003	3	25	75
18	570.1002949852507	1606.8626977742022	3729.0	2.6307585064236525	0.11570707042213699	111.0	3752.241014549654	0.0001914079084187224	18	3-1-8	18552.563636124218	25027.364023235274	00001	1	00003	3	8	75
18	546.1077199281867	1759.0915619389586	4456.0	2.6917488125118374	0.053162434836270235	120.0	4479.718103683196	0.00016032291913697897	18	3-1-22	18704.792500288975	25003.371448178208	00001	1	00003	3	22	75
18	516.1310359964881	656.7074187884109	4556.0	2.3275462328809753	0.11514083976000002	207.0	4582.19144601668	0.00015673737563151168	18	3-1-6	17602.408357138425	24973.39476424651	00001	1	00003	3	6	75
18	499.26201760324983	1721.7192507334687	4431.0	2.613136268068578	0.07654206847553921	135.0	4457.531754183855	0.00016112093098018845	18	3-1-26	18667.420189083485	24956.525745853272	00001	1	00003	3	26	75
18	490.09370225768123	1212.9575623832966	5891.0	2.491608731786293	0.17038554756294808	211.0	5911.826420100106	0.00012148404482041504	18	3-1-13	18158.658500733312	24947.3574305077	00001	1	00003	3	13	75
18	466.9305929056217	1728.9332821103856	7809.0	2.7097855332223166	0.02419585883243065	194.0	7833.43034949136	9.168215283788119e-05	18	3-1-24	18674.6342204604	24924.194321155643	00001	1	00003	3	24	75
18	435.48228043143297	403.01232665639446	2596.0	2.607474145138449	0.016485468513625257	81.0	2620.2517590491952	0.0002741063133242855	18	3-1-12	17348.71326500641	24892.746008681454	00001	1	00003	3	12	75
18	320.2993719469644	142.18492672714584	4299.0	2.6151098869579683	0.04601706069682692	131.0	4322.833352142987	0.0001661416848151473	18	3-1-20	17087.88586507716	24777.563100196985	00001	1	00003	3	20	75
18	1068.9054671498345	316.98865605798017	6347.0	2.6051542032818227	0.024135215154949985	185.0	6374.265194270149	0.00011267033058542494	18	3-1-14	17262.689594407995	25526.169195399856	00001	1	00003	3	14	75
18	1036.747323340471	384.0549607423269	5604.0	2.6214946344569916	0.09291645037776584	167.0	5629.731637598137	0.00012757161914807888	18	3-1-15	17329.755899092343	25494.011051590493	00001	1	00003	3	15	75
18	993.8201809324983	206.27613082811413	7185.0	2.470085463911269	0.02720827339142072	255.0	7210.298421060852	9.960580433942129e-05	18	3-1-18	17151.97706917813	25451.08390918252	00001	1	00003	3	18	75
18	943.8336993411858	283.9702535436215	5009.0	2.64140896599029	0.07036863217864253	141.0	5037.610250734767	0.00014256708635765108	18	3-1-16	17229.671191893638	25401.09742759121	00001	1	00003	3	16	75
18	211.94507920020774	289.1686574915606	7702.0	2.579557290326049	0.0888031166983408	229.0	7729.159591905991	9.291903386923466e-05	18	3-1-11	17234.869595841577	24669.208807450228	00001	1	00003	3	11	75
18	178.0858674123267	966.0397296982408	8583.0	2.700947659067034	0.09548034711665367	204.0	8605.320668724948	8.345811878145926e-05	18	3-1-3	17911.740668048256	24635.34959566235	00001	1	00003	3	3	75
18	308.2372558361124	106.34873749404478	4198.0	2.6256875956912213	0.049874330264281945	129.0	4221.293427393079	0.0001701383105037898	18	3-1-21	17052.04967584406	24765.500984086135	00001	1	00003	3	21	75
18	139.23694243232939	1614.1065573770493	5246.0	2.5741019331964505	0.1791337168891551	171.0	5270.519438042185	0.00013626663951085317	18	3-1-1	18559.807495727066	24596.50067068235	00001	1	00003	3	1	75
18	119.0331342708534	1483.1202080523983	5191.0	2.5693989231784076	0.16475623255853158	170.0	5213.356946234388	0.00013776081745467013	18	3-1-23	18428.821146402413	24576.296862520874	00001	1	00003	3	23	75
18	47.002316602316604	331.0033462033462	3885.0	2.2744736475128424	0.12106196974003351	198.0	3907.5553118102926	0.0001837995381214723	18	3-1-0	17276.70428455336	24504.26604485234	00001	1	00003	3	0	75
18	114.1133365901319	222.26933724149163	6141.0	2.407581792912125	0.10852763872457137	241.0	6164.529613035042	0.000116503851870713	18	3-1-2	17167.970275591506	24571.377064840155	00001	1	00003	3	2	75
19	713.7345070422535	233.3281690140845	2840.0	2.6134807613871667	0.05727146766146036	86.0	2863.7738607976175	0.0002657707422241544	19	3-1-7	17179.0291073641	25170.998235292274	00001	1	00003	3	7	75
19	575.7056277056278	1777.9502164502164	3696.0	2.5232683402450715	0.21933336842526796	133.0	3721.2986752642946	0.00020452328847535522	19	3-1-25	18723.65115480023	25032.96935595565	00001	1	00003	3	25	75
19	578.9183791606367	870.9082489146165	3455.0	2.7066408121972536	0.05604608335303557	92.0	3478.7244623437755	0.0002187858676884075	19	3-1-5	17816.609187264632	25036.18210741066	00001	1	00003	3	5	75
19	583.8691971961381	616.034783758762	7561.0	2.591737045415237	0.12122868618260858	218.0	7590.684059819232	0.00010026324329288886	19	3-1-4	17561.735722108777	25041.13292544616	00001	1	00003	3	4	75
19	703.9997976937083	347.9836131903702	9886.0	2.740957214099589	0.04609706197839369	218.0	9907.106278217747	7.681969043194614e-05	19	3-1-9	17293.684551540384	25161.26352594373	00001	1	00003	3	9	75
19	504.2331797235023	1711.0552995391706	5425.0	2.6380763833915606	0.11289362105373867	154.0	5450.1609019517855	0.00013964290241267143	19	3-1-26	18656.756237889185	24961.496907973524	00001	1	00003	3	26	75
19	516.2771689497716	656.6993150684932	4380.0	2.3218733579614024	0.07914520295822128	201.0	4405.830064917187	0.00017274484404495902	19	3-1-6	17602.40025341851	24973.540897199793	00001	1	00003	3	6	75
19	552.7325174825174	1749.8289627039628	3432.0	2.680054534462369	0.07569191975095457	92.0	3454.6602852978035	0.00022030997606139224	19	3-1-22	18695.52990105398	25009.99624573254	00001	1	00003	3	22	75
19	574.8874801901743	1596.985736925515	3155.0	2.677605666965442	0.12501609232182004	84.0	3178.0116594442843	0.00023948963157112356	19	3-1-8	18542.68667527553	25032.151208440195	00001	1	00003	3	8	75
19	493.0305955199417	1208.0171189218722	5491.0	2.516020422988366	0.11688287304302779	187.0	5516.01434711354	0.00013797568843501254	19	3-1-13	18153.718057271886	24950.294323769962	00001	1	00003	3	13	75
19	469.9820330969267	1720.8021276595746	8460.0	2.70914744992541	0.01884343606678349	209.0	8483.929142814877	8.970654913740551e-05	19	3-1-24	18666.50306600959	24927.24576134695	00001	1	00003	3	24	75
19	437.02634467618003	404.57921697768023	2733.0	2.680170710686041	0.037444171111911416	76.0	2755.780354134208	0.00027618669423848125	19	3-1-12	17350.280155327695	24894.2900729262	00001	1	00003	3	12	75
19	178.19387879526886	964.0046335812706	8201.0	2.7001515129531724	0.1111382444537855	200.0	8223.925270998185	9.254275530651289e-05	19	3-1-3	17909.705571931285	24635.45760704529	00001	1	00003	3	3	75
19	750.783823101542	1856.895839394821	3437.0	2.6816871608211943	0.09788251402433623	91.0	3458.5768925003526	0.00022006047199531572	19	3-1-27	18802.596777744835	25208.047551351563	00001	1	00003	3	27	75
19	779.1018021472393	254.3107745398773	5216.0	2.6211445540080645	0.00055732267051623	153.0	5240.849922607517	0.000145220273390865	19	3-1-19	17200.011712889893	25236.365530397263	00001	1	00003	3	19	75
19	792.0650616222413	1880.9945543135568	3489.0	2.671141273084196	0.12197866343948098	92.0	3512.840835841179	0.00021666089154951033	19	3-1-28	18826.695492663574	25249.328789872263	00001	1	00003	3	28	75
19	943.8121512709238	283.2312461252325	4839.0	2.6455560339299087	0.06650212478547837	134.0	4863.385924766952	0.00015649188492741209	19	3-1-16	17228.93218447525	25401.075879520944	00001	1	00003	3	16	75
19	993.8326186194495	206.22700235163924	7229.0	2.4716682072350493	0.03398291312545806	255.0	7252.364755428785	0.00010494063365353056	19	3-1-18	17151.927940701655	25451.09634686947	00001	1	00003	3	18	75
19	1036.0258478460128	383.17965169569203	5455.0	2.6331803704699093	0.06024058845792381	160.0	5475.948336595175	0.00013898526400455948	19	3-1-15	17328.88059004571	25493.289576096035	00001	1	00003	3	15	75
19	1068.9758941232078	317.01528281077674	6347.0	2.6027944890742805	0.04420100091622786	189.0	6371.453573209759	0.0001194501870556498	19	3-1-14	17262.716221160794	25526.23962237323	00001	1	00003	3	14	75
19	141.8503807367771	1605.932702202099	4859.0	2.602024003620008	0.1400050422913519	149.0	4883.427429820353	0.0001558496124873197	19	3-1-1	18551.633640552114	24599.1141089868	00001	1	00003	3	1	75
19	122.06451066711818	1475.138164578395	5906.0	2.5108299120557644	0.13953802683630054	208.0	5926.779521636616	0.0001284126602694029	19	3-1-23	18420.83910292841	24579.32823891714	00001	1	00003	3	23	75
19	114.14678600488202	222.21155410903174	6145.0	2.404971796285267	0.10689375893195664	241.0	6169.757440861933	0.00012335530023402632	19	3-1-2	17167.912492459047	24571.410514254905	00001	1	00003	3	2	75
19	46.977380619938565	331.0667411337615	3581.0	2.2327560692780737	0.10040977014528721	197.0	3603.067451234232	0.0002112349833348826	19	3-1-0	17276.767679483775	24504.24110886996	00001	1	00003	3	0	75
19	320.25894736842105	142.24116959064327	4275.0	2.6272525840411456	0.021815220476111858	125.0	4297.763347577686	0.0001770887399233469	19	3-1-20	17087.94210794066	24777.522675618442	00001	1	00003	3	20	75
19	308.1139359698682	106.93714689265536	4248.0	2.634918710353223	0.041223860725565005	129.0	4269.650645703465	0.00017825481418256133	19	3-1-21	17052.63808524267	24765.37766421989	00001	1	00003	3	21	75
19	211.98676451316996	289.1839863713799	7631.0	2.569872728237633	0.09258967239629465	229.0	7655.724043214301	9.941141933422075e-05	19	3-1-11	17234.884924721395	24669.250492763193	00001	1	00003	3	11	75
0	78.24172185430464	1502.1246591351774	5134.0	2.6124495920602384	0.13735374339187542	156.0	5160.360335579275	0.00015672509993999194	0	3-2-0	18648.497468810194	24374.133909754328	00002	2	00003	3	0	75
0	81.13500710563714	1405.9381809568924	4222.0	2.568484061509867	0.17388181461318034	135.0	4242.84316485514	0.00019061913914876735	0	3-2-1	18552.310990631908	24377.02719500566	00002	2	00003	3	1	75
0	121.22450624748086	935.975278785436	7443.0	2.5937999018701934	0.19877828126041971	226.0	7469.597514141983	0.00010827155638674594	0	3-2-2	18082.348088460454	24417.116694147502	00002	2	00003	3	2	75
0	130.00245148110318	1064.985086823289	4895.0	2.5757968312015977	0.2021565247912137	157.0	4922.839750789128	0.00016428729464416046	0	3-2-3	18211.357896498306	24425.894639381127	00002	2	00003	3	3	75
0	182.14359829534928	1748.8997591254401	5397.0	2.6251869358250817	0.1465779798516628	157.0	5422.8109281283705	0.00014913961752814056	0	3-2-4	18895.272568800458	24478.03578619537	00002	2	00003	3	4	75
0	195.23441768065558	1382.8646635212317	4027.0	2.5269837521314082	0.23943512878958464	146.0	4046.5762315414627	0.00019986515855443263	0	3-2-5	18529.237473196248	24491.126605580677	00002	2	00003	3	5	75
0	208.0924059139785	1462.987567204301	2976.0	2.6448621323094956	0.10455408067220799	83.0	3003.5863574779924	0.0002692741891665653	0	3-2-6	18609.36037687932	24503.984593814002	00002	2	00003	3	6	75
0	229.2816091954023	1532.12043978011	4002.0	2.6651826205345857	0.04057223013612239	110.0	4022.704637611304	0.0002010512807212013	0	3-2-7	18678.493249455125	24525.173797095424	00002	2	00003	3	7	75
0	278.97455295735904	1393.229023383769	2908.0	2.6765063763035193	0.04182969539281679	81.0	2932.893055208488	0.0002757652641257789	0	3-2-8	18539.601833058787	24574.866740857382	00002	2	00003	3	8	75
0	317.8426966292135	1336.0143495329633	7387.0	2.578088675950467	0.18132332773877186	229.0	7408.418168405039	0.00010916570456843197	0	3-2-9	18482.38715920798	24613.734884529236	00002	2	00003	3	9	75
0	356.9794164216241	1130.0290658222123	8842.0	2.697963912642259	0.03266560590009596	214.0	8864.843793405385	9.123007474341596e-05	0	3-2-10	18276.401875497228	24652.87160432165	00002	2	00003	3	10	75
0	373.92149857084524	1485.042976725194	9796.0	2.6592596531398502	0.11765207153656686	252.0	9821.423340613537	8.234427356113544e-05	0	3-2-11	18631.41578640021	24669.81368647087	00002	2	00003	3	11	75
0	401.3695080736012	1868.2241832519715	2663.0	2.590531301119591	0.1628773943791466	86.0	2690.6858979246126	0.00030059127688133986	0	3-2-12	19014.59699292699	24697.261695973622	00002	2	00003	3	12	75
0	560.2002743484225	430.8861454046639	2916.0	2.6479538908289366	0.007577371553455275	83.0	2937.6651084316645	0.0002753172596576959	0	3-2-13	17577.25895507968	24856.092462248445	00002	2	00003	3	13	75
0	628.014232537771	1255.2031968469455	4567.0	2.6105091547163544	0.07534066191756995	136.0	4593.315827483853	0.00017607393597112293	0	3-2-14	18401.576006521962	24923.906420437794	00002	2	00003	3	14	75
0	745.0151653944021	1426.9389312977098	9825.0	2.698090928135772	0.034897421568028386	233.0	9848.647431543493	8.211664745609854e-05	0	3-2-15	18573.311740972727	25040.907353294424	00002	2	00003	3	15	75
0	806.1570496738585	1111.0579528349222	3986.0	2.5886684250308365	0.11610615400696062	122.0	4010.6738781166387	0.0002016544117674619	0	3-2-16	18257.43076250994	25102.04923757388	00002	2	00003	3	16	75
0	880.123692036568	554.1016631787642	9079.0	2.618867042942631	0.03039494436296581	242.0	9103.165619451818	8.884159124731714e-05	0	3-2-17	17700.47447285378	25176.01587993659	00002	2	00003	3	17	75
0	954.0708117443869	1061.987219343696	2895.0	2.749281583031816	0.02662262122702099	69.0	2920.978048821851	0.0002768902461037991	0	3-2-18	18208.360029018713	25249.96299964441	00002	2	00003	3	18	75
0	422.99592340951205	1883.8704138357011	8095.0	2.5961914425127923	0.09436996140743804	243.0	8118.07974227163	9.962240409856859e-05	0	3-2-19	19030.24322351072	24718.888111309534	00002	2	00003	3	19	75
0	1035.0475998386446	845.0639370713998	9916.0	2.731644155126725	0.07339984332410177	223.0	9940.254138596058	8.135986204141335e-05	0	3-2-20	17991.436746746418	25330.939787738665	00002	2	00003	3	20	75
0	1059.9227692307693	940.1333333333333	9750.0	2.6431721423999184	0.12456841759233196	255.0	9774.291344013893	8.274135164641594e-05	0	3-2-21	18086.50614300835	25355.81495713079	00002	2	00003	3	21	75
0	1067.0200860832138	168.30798660927786	4182.0	2.6076993016863166	0.030438796600666333	130.0	4199.663308784433	0.00019257916163433817	0	3-2-22	17314.680796284294	25362.91227398324	00002	2	00003	3	22	75
0	954.8810772163965	1776.9772402287892	8392.0	2.666589707341981	0.029282615970826535	223.0	8417.946486537887	9.607350993808731e-05	0	3-2-23	18923.350049903805	25250.77326511642	00002	2	00003	3	23	75
1	1067.8991596638655	168.21176470588236	4165.0	2.6298681492791682	0.022703642183661853	123.0	4190.865631758897	0.00017521872398943173	1	3-2-22	17314.5845743809	25363.79134756389	00002	2	00003	3	22	75
1	426.973814229249	1876.965909090909	8096.0	2.5755865827145645	0.12563136484829734	255.0	8119.276222137267	9.043901291230986e-05	1	3-2-19	19023.338718765925	24722.86600212927	00002	2	00003	3	19	75
1	808.8876286494434	1102.2106700273052	4761.0	2.5682860544960655	0.13821641342243196	148.0	4785.051756338453	0.00015345984545326992	1	3-2-16	18248.58347970232	25104.779816549468	00002	2	00003	3	16	75
1	1063.1517161507686	932.0583280690672	9498.0	2.646049750070544	0.1427172213839107	250.0	9523.727198138622	7.710178526357166e-05	1	3-2-21	18078.431137744083	25359.04390405079	00002	2	00003	3	21	75
1	955.1328488372093	1054.930523255814	3440.0	2.713981885425657	0.027405191030050458	85.0	3461.783886001874	0.00021212367290328825	1	3-2-18	18201.30333293083	25251.025036737232	00002	2	00003	3	18	75
1	957.0033924272269	1770.04891661195	9138.0	2.6453790283333	0.025326055079679128	251.0	9161.41832803829	8.015102239263904e-05	1	3-2-23	18916.421726286968	25252.89558032725	00002	2	00003	3	23	75
1	1039.0548236724767	837.0201661937576	9868.0	2.7468152321808206	0.06315042670499686	217.0	9892.656702838382	7.422634320786507e-05	1	3-2-20	17983.392975868774	25334.947011572498	00002	2	00003	3	20	75
1	319.9457478005865	1327.9221407624634	6820.0	2.5666768226684598	0.19127595552568322	221.0	6847.228636059162	0.00010724091340067675	1	3-2-9	18474.29495043748	24615.83793570061	00002	2	00003	3	9	75
1	282.0862341772152	1381.4600474683543	2528.0	2.6084848165121994	0.040939525312891537	79.0	2553.405632157557	0.0002875935731312778	1	3-2-8	18527.83285714337	24577.978422077238	00002	2	00003	3	8	75
1	236.4127906976744	956.1031976744187	4816.0	2.576205649433437	0.19426224447855242	159.0	4839.430357500691	0.00015173540403403462	1	3-2-25	18102.476007349436	24532.3049785977	00002	2	00003	3	25	75
1	359.06975916478825	1119.133349151738	8429.0	2.68882908986067	0.04917616669475774	208.0	8450.220816832454	8.689696488422463e-05	1	3-2-10	18265.506158826756	24654.96194706481	00002	2	00003	3	10	75
1	232.1512798992866	1523.0467897608057	4766.0	2.652325403520522	0.04360886961067605	133.0	4789.158566987059	0.0001533282441075597	1	3-2-7	18669.419599435823	24528.04346779931	00002	2	00003	3	7	75
1	560.3016488845781	427.9240219851277	3093.0	2.6217523749737635	0.013970051962053465	95.0	3115.483197079696	0.00023570390066407775	1	3-2-13	17574.296831660144	24856.1938367846	00002	2	00003	3	13	75
1	209.43168697883257	1453.065105837075	3118.0	2.584244461256636	0.12613923339129318	99.0	3145.0395238311676	0.00023348865576195479	1	3-2-6	18599.43791551209	24505.323874878854	00002	2	00003	3	6	75
1	81.96457564575645	1490.2132841328414	5420.0	2.6029361791575925	0.1299366599220703	164.0	5445.178724552665	0.0001348549265704292	1	3-2-0	18636.58609380786	24377.85676354578	00002	2	00003	3	0	75
1	83.60835870467756	1394.0946581787987	3613.0	2.593984823670021	0.19064711081785266	116.0	3634.9708793377586	0.0002020164935665905	1	3-2-1	18540.467467853814	24379.5005466047	00002	2	00003	3	1	75
1	123.22776226565617	925.9773966227896	7521.0	2.5894193186744547	0.2084660270728551	228.0	7543.150435944004	9.734670748311976e-05	1	3-2-2	18072.350206297808	24419.119950165677	00002	2	00003	3	2	75
1	131.392131147541	1054.9180327868853	4575.0	2.579575091032092	0.20897983743231935	150.0	4601.435211675741	0.00015958383141990214	1	3-2-3	18201.2908424619	24427.284319047565	00002	2	00003	3	3	75
1	184.2889252145484	1740.994074376788	4894.0	2.6337922209270683	0.16063652651413882	143.0	4920.0699738977	0.0001492483588530042	1	3-2-4	18887.366884051804	24480.18111311457	00002	2	00003	3	4	75
1	197.0197073753359	1372.0988354732756	3349.0	2.614530908633642	0.17501851861005477	105.0	3370.916984595596	0.0002178420839803919	1	3-2-5	18518.471645148293	24492.91189527536	00002	2	00003	3	5	75
1	630.0773195876288	1247.0247819191118	5044.0	2.6080534700152076	0.10737986292384183	146.0	5069.443460592784	0.00014485049482346592	1	3-2-14	18393.397591594126	24925.96950748765	00002	2	00003	3	14	75
1	882.0877993158495	550.8173318129989	8770.0	2.6171960066617483	0.05666303060839007	237.0	8797.828195293372	8.346352802787806e-05	1	3-2-17	17697.190141488016	25177.979987215873	00002	2	00003	3	17	75
1	747.9730206495798	1418.9460412991596	9637.0	2.6949658871927706	0.050636241290603	229.0	9658.692431007948	7.602438276742109e-05	1	3-2-15	18565.318850974178	25043.865208549603	00002	2	00003	3	15	75
1	405.26061442871935	1862.0541939937866	2897.0	2.596032659902536	0.17367764998872964	86.0	2920.926978195697	0.00025140478670649085	1	3-2-12	19008.427003668803	24701.152802328743	00002	2	00003	3	12	75
1	376.9244482173175	1476.0098684210527	9424.0	2.652300631860141	0.14811338438555782	247.0	9446.736413377846	7.773017861031541e-05	1	3-2-11	18622.38267809607	24672.81663611734	00002	2	00003	3	11	75
2	83.30565869597505	1482.1050051982772	6733.0	2.593305597586102	0.1426064780662999	206.0	6757.62042767793	0.00011955339696087171	2	3-2-0	18628.477814873295	24379.197846596	00002	2	00003	3	0	75
2	85.86668719211822	1384.923645320197	3248.0	2.644761994934935	0.16343280164512125	94.0	3271.584205463365	0.0002469540430690117	2	3-2-1	18531.296454995212	24381.758875092142	00002	2	00003	3	1	75
2	124.33764787752261	914.9390396659708	7185.0	2.5897931445702738	0.2242874859114976	224.0	7207.428755433796	0.00011209191046477701	2	3-2-2	18061.311849340986	24420.229835777543	00002	2	00003	3	2	75
2	133.21923160408073	1044.9895810722812	4607.0	2.551913781100152	0.22212497673267415	158.0	4631.796356411701	0.00017442721179627743	2	3-2-3	18191.362390747297	24429.111419504105	00002	2	00003	3	3	75
2	187.0479939055358	1734.9235652615541	3938.0	2.6834897649209983	0.1024629387290513	103.0	3961.9379799628505	0.00020392022987700593	2	3-2-4	18881.29637493657	24482.94018180556	00002	2	00003	3	4	75
2	198.96518495492694	1362.972956170345	3217.0	2.5894623981332447	0.1876823833432821	101.0	3240.3022028259725	0.00024933834602457487	2	3-2-5	18509.345765845363	24494.85737285495	00002	2	00003	3	5	75
2	211.92407975460122	1443.8052147239264	2608.0	2.622899393227629	0.10155255272047452	82.0	2633.773061887431	0.0003067641402285904	2	3-2-6	18590.17802439894	24507.816267654624	00002	2	00003	3	6	75
2	234.00262861434473	1513.0743522343223	5326.0	2.649651561700676	0.07962226504779352	146.0	5349.215432686068	0.00015103242794667506	2	3-2-7	18659.44716190934	24529.894816514367	00002	2	00003	3	7	75
2	239.168085106383	947.1765957446809	4230.0	2.5464015308865138	0.15357699171242367	147.0	4252.764652420783	0.00018997419242538057	2	3-2-25	18093.549405419697	24535.060273006406	00002	2	00003	3	25	75
2	259.1867630277672	1140.084823126664	2629.0	2.637183277841741	0.07156484339174236	77.0	2657.20397310411	0.0003040588547691918	2	3-2-27	18286.45763280168	24555.07895092779	00002	2	00003	3	27	75
2	284.0626242544732	1371.4662027833	3018.0	2.6250059168730058	0.014443404386277775	92.0	3041.7286822435026	0.0002656173777145205	2	3-2-8	18517.839012458317	24579.954812154498	00002	2	00003	3	8	75
2	323.02182265252804	1317.9995389580452	6507.0	2.5800537638414203	0.20321577311841799	206.0	6531.034529661417	0.00012370132114391253	2	3-2-9	18464.37234863306	24618.91401055255	00002	2	00003	3	9	75
2	360.09626421223606	1109.9784515430429	9235.0	2.7148950470331226	0.06397421253295982	214.0	9261.794007476215	8.722799610414314e-05	2	3-2-10	18256.35126121806	24655.98845211226	00002	2	00003	3	10	75
2	379.9846107423054	1467.9901428284047	9942.0	2.6706304778959793	0.12930532791494204	250.0	9964.552457912105	8.107600120945519e-05	2	3-2-11	18614.36295250342	24675.876798642326	00002	2	00003	3	11	75
2	408.9493197278912	1855.9221088435374	2940.0	2.557368971114995	0.13360773119781283	100.0	2965.2131948502692	0.0002724720948561401	2	3-2-12	19002.294918518553	24704.841507627913	00002	2	00003	3	12	75
2	431.003784418635	1869.063421636435	7663.0	2.59852195010914	0.12455119205873255	233.0	7685.684268585135	0.00010511654437792318	2	3-2-19	19015.43623131145	24726.895972318656	00002	2	00003	3	19	75
2	439.9948923750456	971.1295147756293	2741.0	2.5143876396611655	0.17196458309944707	99.0	2766.8376014394785	0.00029200959843315115	2	3-2-28	18117.502324450645	24735.887080275068	00002	2	00003	3	28	75
2	560.4071013161922	425.01591674318945	3267.0	2.631773549745705	0.010096193549145755	96.0	3292.336062304729	0.0002453973441085433	2	3-2-13	17571.388726418205	24856.299289216215	00002	2	00003	3	13	75
2	632.0925092099877	1237.0994678673762	4886.0	2.6143907295228113	0.15367313501304494	143.0	4908.125743260456	0.0001646063506120884	2	3-2-14	18383.472277542394	24927.98469711001	00002	2	00003	3	14	75
2	640.8963270142181	1250.600710900474	3376.0	2.685753179683512	0.04616602189821342	93.0	3401.7012063440184	0.00023750715945954174	2	3-2-29	18396.97352057549	24936.788514914242	00002	2	00003	3	29	75
2	750.0841543513957	1410.9315476190477	9744.0	2.6967908009287127	0.055318098731854254	231.0	9767.114497679084	8.271496261824794e-05	2	3-2-15	18557.304357294066	25045.97634225142	00002	2	00003	3	15	75
2	811.7881106533255	1094.921718658034	5097.0	2.5438281012426462	0.12954198791876315	168.0	5123.095444135515	0.0001576989550363024	2	3-2-16	18241.294528333052	25107.680298553347	00002	2	00003	3	16	75
2	884.0069860279441	545.8275670880462	9018.0	2.6148067729698408	0.03320328248409966	241.0	9039.77927718256	8.937035810975416e-05	2	3-2-17	17692.200376763063	25179.899173927966	00002	2	00003	3	17	75
2	960.0188861985472	1047.001210653753	4130.0	2.729579697842969	0.010798427510144783	100.0	4152.361765497617	0.00019456801187869526	2	3-2-18	18193.37402032877	25255.91107409857	00002	2	00003	3	18	75
2	960.035850912668	1763.9084052901956	9149.0	2.6478780298552786	0.0290281730298552	252.0	9178.93618773932	8.801542228010946e-05	2	3-2-23	18910.281214965213	25255.92803881269	00002	2	00003	3	23	75
2	1043.9454660081958	827.0815382998844	9517.0	2.73664572045899	0.05824882862653794	214.0	9539.533170304301	8.468832070175065e-05	2	3-2-20	17973.4543479749	25339.83765390822	00002	2	00003	3	20	75
2	1066.9944139857246	923.967932140271	9667.0	2.637508251663656	0.13978336176844605	255.0	9689.833974537829	8.337466784004504e-05	2	3-2-21	18070.34074181529	25362.886601885748	00002	2	00003	3	21	75
2	1067.9133484162896	168.05452488687783	4420.0	2.6120153970428928	0.003908732197585729	133.0	4443.240228933733	0.00018182976504779085	2	3-2-22	17314.427334561893	25363.80553631631	00002	2	00003	3	22	75
3	85.260173080464	1472.1176578898915	5431.0	2.5937051114416927	0.18684623957672744	175.0	5457.153225818113	0.00014792923017192385	3	3-2-0	18618.49046756491	24381.152360980486	00002	2	00003	3	0	75
3	88.05263157894737	1374.9293123319246	2603.0	2.647638282476805	0.13110834673638638	69.0	2630.1337354910693	0.0003069482622204554	3	3-2-1	18521.302122006942	24383.94481947897	00002	2	00003	3	1	75
3	125.34176829268293	904.9673780487805	6560.0	2.5851357467777767	0.21547622600618402	204.0	6584.413475890824	0.00012260252322467575	3	3-2-2	18051.340187723796	24421.233956192707	00002	2	00003	3	2	75
3	135.1703476089879	1033.047820241982	5207.0	2.549603914907464	0.20660970060977113	177.0	5229.0697895850035	0.00015438199007769264	3	3-2-3	18179.420629917	24431.062535509012	00002	2	00003	3	3	75
3	188.04237288135593	1724.1101694915253	3304.0	2.644034813850283	0.1512524617335656	94.0	3329.4304502953073	0.0002424732272262428	3	3-2-4	18870.482979166543	24483.934560781378	00002	2	00003	3	4	75
3	214.93707205738508	1432.058037169873	3067.0	2.5884421193358014	0.12421765924317	100.0	3089.503216334854	0.0002613050458599903	3	3-2-6	18578.43084684489	24510.82925995741	00002	2	00003	3	6	75
3	236.0096930533118	1503.006663974152	4952.0	2.665711494253971	0.09121840887033676	130.0	4975.3758984464885	0.00016225433435232113	3	3-2-7	18649.37947364917	24531.901880953334	00002	2	00003	3	7	75
3	241.43040935672514	936.0973684210526	3420.0	2.5653448407663997	0.220072357003205	116.0	3445.9811451338733	0.00023427161087465016	3	3-2-25	18082.470178096068	24537.32259725675	00002	2	00003	3	25	75
3	262.11244178310045	1130.8789088489686	3006.0	2.6536608991475665	0.062148565836083254	85.0	3028.214999122235	0.0002665940805256116	3	3-2-27	18277.251718523985	24558.004629683124	00002	2	00003	3	27	75
3	286.05274888558694	1361.4034175334325	2692.0	2.6527621647117186	0.04154096111631036	78.0	2717.0381282894314	0.0002971295642449315	3	3-2-8	18507.776227208447	24581.94493678561	00002	2	00003	3	8	75
3	324.9488625681519	1307.946418499718	5319.0	2.582534945674284	0.19389126943914556	169.0	5340.803391163654	0.00015115204172844694	3	3-2-9	18454.319228174736	24620.841050468174	00002	2	00003	3	9	75
3	362.1612025238154	1099.9597921563775	8083.0	2.701761926202331	0.09281885402740071	195.0	8108.306385182877	9.955957614884978e-05	3	3-2-10	18246.332601831393	24658.053390423836	00002	2	00003	3	10	75
3	383.0076773232497	1457.9906038730378	8727.0	2.6508137124130036	0.1506074650301911	228.0	8750.80517776382	9.224952181026135e-05	3	3-2-11	18604.363413548053	24678.899865223273	00002	2	00003	3	11	75
3	434.374693052145	1862.062400693341	6923.0	2.5825109860215782	0.1636855073778194	217.0	6950.573496570039	0.00011614350673064014	3	3-2-19	19008.435210368356	24730.266880952167	00002	2	00003	3	19	75
3	442.1336455331412	961.0623198847262	2776.0	2.5551552680422445	0.17071193796465917	96.0	2801.6506688382938	0.0002881551098822856	3	3-2-28	18107.435129559744	24738.025833433163	00002	2	00003	3	28	75
3	562.0350731842033	421.92902513117923	3621.0	2.622318332749996	0.021303648689545585	105.0	3645.4104495397637	0.0002214543846837322	3	3-2-13	17568.301834806196	24857.927261084227	00002	2	00003	3	13	75
3	635.056438791733	1227.0351748807632	5032.0	2.5942105654456107	0.12489657067937976	152.0	5062.390696097793	0.00015946528182757692	3	3-2-14	18373.40798455578	24930.948626691756	00002	2	00003	3	14	75
3	642.982094006466	1240.9502611290723	4021.0	2.6917394613944072	0.009841933421137353	104.0	4044.9385590694765	0.00019957936796871729	3	3-2-29	18387.32307080409	24938.87428190649	00002	2	00003	3	29	75
3	752.9320075547162	1400.9968892345296	9001.0	2.704331640378673	0.07298573294571008	211.0	9026.308198589151	8.943377765616467e-05	3	3-2-15	18547.369698909548	25048.824195454737	00002	2	00003	3	15	75
3	815.1279185295579	1084.1035767511178	4026.0	2.5559802954522532	0.15806726967420334	137.0	4051.6888034742788	0.0001992468403591304	3	3-2-16	18230.476386426133	25111.02010642958	00002	2	00003	3	16	75
3	885.9990451181666	541.0880878491287	8378.0	2.6158522928391386	0.06422774073799833	223.0	8402.825538362045	9.606990060185402e-05	3	3-2-17	17687.460897524146	25181.89123301819	00002	2	00003	3	17	75
3	964.0056096528366	1755.885901778154	9448.0	2.646811223498302	0.032889155956320824	255.0	9471.393167847675	8.523093728807522e-05	3	3-2-23	18902.25871145317	25259.897797552858	00002	2	00003	3	23	75
3	968.8739429175475	1036.0869450317125	3784.0	2.701401249418421	0.053280804961303996	97.0	3804.5505634883384	0.00021219054351797513	3	3-2-18	18182.459754706728	25264.76613081757	00002	2	00003	3	18	75
3	1047.9950810508665	820.9925097820011	8945.0	2.753665172771361	0.05418521919210613	195.0	8967.78833171165	9.001740079318582e-05	3	3-2-20	17967.365319457018	25343.88726895089	00002	2	00003	3	20	75
3	1067.8574374838877	167.21268368136117	3879.0	2.5689762712484696	0.02078019146816935	131.0	3903.7805394924603	0.00020679651480962083	3	3-2-22	17313.58549335638	25363.74962538391	00002	2	00003	3	22	75
3	1069.813353926577	915.03552334561	8417.0	2.632132530582033	0.14953462886701147	229.0	8442.89300082664	9.561396695427706e-05	3	3-2-21	18061.408333020627	25365.7055418266	00002	2	00003	3	21	75
4	88.30247718383312	1461.0033525796239	5369.0	2.622168625297983	0.17671530178521946	159.0	5394.681801897883	0.0001423425185869704	4	3-2-0	18607.37616225464	24384.194665083854	00002	2	00003	3	0	75
4	126.44542394614521	893.9546401666934	6239.0	2.5805193238505595	0.2242177267685994	199.0	6262.707822031366	0.00012261269310244043	4	3-2-2	18040.32744984171	24422.337611846167	00002	2	00003	3	2	75
4	136.31159420289856	1022.0627186406797	4002.0	2.564315141305381	0.20236085879945803	133.0	4025.7971445296134	0.00019074611417013024	4	3-2-3	18168.435528315695	24432.203782102923	00002	2	00003	3	3	75
4	190.06938619900876	1718.9942813572245	2623.0	2.66184116708342	0.14449510968674356	71.0	2644.3240602377687	0.00029040730994002846	4	3-2-4	18865.36709103224	24485.96157409903	00002	2	00003	3	4	75
4	237.35707532303815	869.0743775606682	3173.0	2.5707143616174393	0.12066035440963724	99.0	3195.385814122754	0.00024032091196688358	4	3-2-30	18015.447187235684	24533.24926322306	00002	2	00003	3	30	75
4	238.88112850507483	1493.014278341648	5813.0	2.64467825434084	0.07814156535456081	159.0	5837.233440214832	0.00013155029698938163	4	3-2-7	18639.387088016665	24534.7733164051	00002	2	00003	3	7	75
4	243.2219338092148	926.0515898767035	3082.0	2.5810043369608606	0.23562541480929589	101.0	3107.5861357701006	0.0002471113470058812	4	3-2-25	18072.42439955172	24539.114121709237	00002	2	00003	3	25	75
4	262.4701778862923	1120.1684687826996	2867.0	2.620849568177539	0.0619524235945808	91.0	2895.3598377163908	0.0002652259277273929	4	3-2-27	18266.541278457717	24558.362365786314	00002	2	00003	3	27	75
4	287.29460699942626	1352.1554790590935	3486.0	2.6149422787235	0.08885991680607637	108.0	3512.798133245039	0.0002186041911499041	4	3-2-8	18498.52828873411	24583.186794899448	00002	2	00003	3	8	75
4	326.9025630593979	1296.0400732302685	4916.0	2.62421285032445	0.18156650059775886	145.0	4939.025405335656	0.00015547520842634663	4	3-2-9	18442.412882905286	24622.79475095942	00002	2	00003	3	9	75
4	365.0090436355415	1088.012548044314	8846.0	2.733944353785442	0.05704200059707581	198.0	8869.647582543588	8.657368944659987e-05	4	3-2-10	18234.38535771933	24660.901231535565	00002	2	00003	3	10	75
4	385.05733973175836	1447.998523440384	8127.0	2.6316452621928175	0.1869007878242359	224.0	8150.671847165101	9.421065066860636e-05	4	3-2-11	18594.3713331154	24680.94952763178	00002	2	00003	3	11	75
4	438.0164372014611	1855.0334363585278	7118.0	2.5744601182098124	0.17847529192921194	229.0	7141.826684334737	0.00010751920865191069	4	3-2-19	19001.406246033544	24733.908625101485	00002	2	00003	3	19	75
4	443.8186868686869	952.089393939394	3960.0	2.4933244206614322	0.2193898932691944	146.0	3985.3720014025494	0.00019268105056603264	4	3-2-28	18098.46220361441	24739.71087476871	00002	2	00003	3	28	75
4	562.2965608465609	418.95899470899474	3780.0	2.604127777487403	0.018723753706100806	119.0	3803.444238478596	0.00020189807159181188	4	3-2-13	17565.33180438401	24858.188748746583	00002	2	00003	3	13	75
4	637.1020790410189	1217.9355684585128	5339.0	2.5579992532854567	0.14463756889597776	170.0	5364.569361413791	0.0001431415553382256	4	3-2-14	18364.30837813353	24932.99426694104	00002	2	00003	3	14	75
4	645.9345794392524	1231.841840402588	4173.0	2.6968842687750003	0.04318042178170696	106.0	4198.909833388283	0.00018288154552885803	4	3-2-29	18378.214650077603	24941.826767339277	00002	2	00003	3	29	75
4	755.0826146164321	1391.969473445302	8812.0	2.696835791520796	0.08344956663952713	209.0	8837.193648275486	8.689163420224902e-05	4	3-2-15	18538.342283120317	25050.974802516455	00002	2	00003	3	15	75
4	817.1923076923077	1077.7183908045977	4524.0	2.519596054806953	0.1493287002855894	155.0	4549.852754480986	0.00016877457330801335	4	3-2-16	18224.091200479616	25113.08449559233	00002	2	00003	3	16	75
4	888.0241038318912	536.2226205191595	8090.0	2.5969936027180958	0.05226189597951171	222.0	8112.876431930772	9.464956338309982e-05	4	3-2-17	17682.595430194175	25183.916291731915	00002	2	00003	3	17	75
4	967.9572074440122	1748.034170959941	9511.0	2.649385000142907	0.03756852219935829	255.0	9533.518176821084	8.054492956470195e-05	4	3-2-23	18894.406980634958	25263.849395344034	00002	2	00003	3	23	75
4	969.987762988407	1027.9821811936454	4658.0	2.724505146885532	0.04865898081117186	112.0	4680.204609907165	0.00016407364650630266	4	3-2-18	18174.354990868662	25265.87995088843	00002	2	00003	3	18	75
4	1068.6934082779765	167.0633622892182	3914.0	2.565941782358824	0.045903362693814766	128.0	3940.0508439867453	0.00019489754574377182	4	3-2-22	17313.436171964233	25364.585596178	00002	2	00003	3	22	75
4	1073.194756554307	907.9439410414401	8277.0	2.630202548553587	0.1292003212131059	225.0	8303.422996841538	9.247748168610898e-05	4	3-2-21	18054.316750716458	25369.08694445433	00002	2	00003	3	21	75
4	1051.9780535447546	812.0064345627944	8703.0	2.7470854056434275	0.05507805512040955	193.0	8727.986714925979	8.797887820223496e-05	4	3-2-20	17958.37924423781	25347.870241444776	00002	2	00003	3	20	75
5	441.7880209770908	1848.8951145459564	7246.0	2.5766205049653284	0.1390795281386813	228.0	7272.521198651106	0.00011042812108945366	5	3-2-19	18995.267924220974	24737.680208877115	00002	2	00003	3	19	75
5	289.3216145833333	1343.1231770833333	3840.0	2.6158570934463015	0.16652103026768586	117.0	3864.3488967836342	0.00020782740364313552	5	3-2-8	18489.49598675835	24585.213802483355	00002	2	00003	3	8	75
5	387.2946439984661	1439.0150837274703	7823.0	2.625721597524772	0.18026732427837802	220.0	7846.724348462086	0.00010234699178391109	5	3-2-11	18585.387893402487	24683.18683189849	00002	2	00003	3	11	75
5	367.01145038167937	1078.9446564885495	8908.0	2.743465928093147	0.048429684046847554	197.0	8937.164071019783	8.98590645510807e-05	5	3-2-10	18225.317466163568	24662.903638281703	00002	2	00003	3	10	75
5	328.91096979332275	1287.8544174426527	4403.0	2.610231619497924	0.16761396195997805	133.0	4427.662095447969	0.00018138473970223808	5	3-2-9	18434.22722711767	24624.803157693346	00002	2	00003	3	9	75
5	971.0184146470526	1740.9385120118532	9449.0	2.6440707574473876	0.05489696692474563	255.0	9472.51555642044	8.478041590430713e-05	5	3-2-23	18887.31132168687	25266.910602547076	00002	2	00003	3	23	75
5	889.8925136944614	532.0550213024954	8215.0	2.6003651599933737	0.06442839780790108	222.0	8241.588385497169	9.74432655776184e-05	5	3-2-17	17678.42783097751	25185.784701594483	00002	2	00003	3	17	75
5	820.260518134715	1067.080414507772	4825.0	2.5577272942823868	0.1641041938299991	156.0	4848.821864225211	0.0001656291017830489	5	3-2-16	18213.453224182787	25116.152706034736	00002	2	00003	3	16	75
5	758.9725101397025	1381.9257548445246	8876.0	2.7002286552153594	0.07717836318227579	210.0	8900.644586703056	9.022776907749361e-05	5	3-2-15	18528.29856451954	25054.864698039724	00002	2	00003	3	15	75
5	646.1380803464036	1223.660091412076	4157.0	2.6897555094292813	0.009943675376222417	111.0	4179.995179396647	0.0001921325871512016	5	3-2-29	18370.032901087092	24942.030268246428	00002	2	00003	3	29	75
5	1068.819510965465	166.99546256617091	3967.0	2.5640275854672576	0.021361123951609322	132.0	3994.5053661317247	0.00020105511563143312	5	3-2-22	17313.368272241187	25364.71169886549	00002	2	00003	3	22	75
5	1056.8788627935724	805.8640296662546	7281.0	2.719198278963606	0.0724810274974873	176.0	7305.476672226989	0.00010992995403073744	5	3-2-20	17952.236839341273	25352.771050693595	00002	2	00003	3	20	75
5	972.9697252849935	1019.9316015698	5351.0	2.7166712622527713	0.03777794237708896	130.0	5376.204841217674	0.0001493807568538824	5	3-2-18	18166.304411244815	25268.861913185017	00002	2	00003	3	18	75
5	239.1467587034814	860.9246698679472	3332.0	2.5321462647095156	0.18032036070081325	115.0	3355.7307366138584	0.00023932976503994853	5	3-2-30	18007.29747954296	24535.038946603505	00002	2	00003	3	30	75
5	219.22827496757458	1412.0171854734112	3084.0	2.5733720755401674	0.17126885639732478	100.0	3110.0344345246504	0.0002582387617133163	5	3-2-6	18558.389995148427	24515.1204628676	00002	2	00003	3	6	75
5	137.27250673854448	1011.9533692722372	3710.0	2.5827543332829093	0.1632287415874876	118.0	3735.957643421175	0.00021497019937029014	5	3-2-3	18158.326178947253	24433.164694638566	00002	2	00003	3	3	75
5	127.8855744949495	883.8893623737374	6336.0	2.5952194784669254	0.1958085724314109	192.0	6363.268718978915	0.0001262079632746418	5	3-2-2	18030.262172048755	24423.777762394973	00002	2	00003	3	2	75
5	92.18257051173788	1449.9337949670664	5921.0	2.597824301117464	0.17362502554239667	185.0	5945.922155180479	0.00013506695791939375	5	3-2-0	18596.306604642083	24388.07475841176	00002	2	00003	3	0	75
5	265.1421139101862	1109.974808324206	3652.0	2.676261717367466	0.08183126002563129	93.0	3676.2579149379712	0.00021846141830581035	5	3-2-27	18256.34761799922	24561.03430181021	00002	2	00003	3	27	75
5	244.83314350797266	916.0905466970387	3512.0	2.5209825614571084	0.19820103077491208	125.0	3534.516228895035	0.00022722287071090123	5	3-2-25	18062.463356372056	24540.725331407997	00002	2	00003	3	25	75
5	241.18287037037038	1480.4076388888889	4320.0	2.6028385502213767	0.10834836383300568	129.0	4343.010757028407	0.00018492040487993528	5	3-2-7	18626.780448563906	24537.07505827039	00002	2	00003	3	7	75
5	563.4046990496304	415.2816789862724	3788.0	2.576086108997812	0.02783384745149301	124.0	3812.0114932408983	0.00021068099690359216	5	3-2-13	17561.65448866129	24859.296886949654	00002	2	00003	3	13	75
5	640.0831413210445	1207.1395929339478	5208.0	2.554475606092142	0.17065243387377949	167.0	5229.165342343575	0.00015358143205198573	5	3-2-14	18353.512402608965	24935.975329221066	00002	2	00003	3	14	75
5	446.15442961165047	942.9408373786408	3296.0	2.5574704963705495	0.21500085943043434	106.0	3320.6135662740426	0.0002418610078519526	5	3-2-28	18089.313647053656	24742.046617511674	00002	2	00003	3	28	75
6	222.17253278122843	1401.945479641132	2898.0	2.592392118181572	0.15759656408718783	90.0	2922.57316827417	0.00027697549658465366	6	3-2-6	18548.31828931615	24518.06472068125	00002	2	00003	3	6	75
6	95.99351491569391	1438.9717898832685	6168.0	2.5860671280269347	0.1612994999131703	195.0	6190.778836221827	0.00013074926136096875	6	3-2-0	18585.344599558284	24391.885702815718	00002	2	00003	3	0	75
6	176.24896421845574	1024.0060263653484	2655.0	2.5971881071709326	0.17175044496690592	84.0	2678.050556617597	0.0003022677493721163	6	3-2-31	18170.378836040363	24472.14115211848	00002	2	00003	3	31	75
6	139.0293681400178	1000.2319786413527	3371.0	2.5693005372411104	0.20491481920641913	118.0	3395.0762061346863	0.00023842476347892105	6	3-2-3	18146.60478831637	24434.92155604004	00002	2	00003	3	3	75
6	129.02370726679266	873.0041230029204	5821.0	2.5950410600641094	0.18103335918248636	177.0	5843.453955270622	0.00013852114971533874	6	3-2-2	18019.376932677937	24424.915895166814	00002	2	00003	3	2	75
6	891.8182738547204	527.1607188053657	7902.0	2.5884993781388395	0.07343163155242328	220.0	7925.172458831019	0.0001021342644344877	6	3-2-17	17673.53352848038	25187.710461754745	00002	2	00003	3	17	75
6	823.9573299535276	1058.1362484157162	4734.0	2.573835723925637	0.16904513749487954	149.0	4758.90614670829	0.0001700917968175932	6	3-2-16	18204.509058090734	25119.84951785355	00002	2	00003	3	16	75
6	762.9802898550724	1372.032115942029	8625.0	2.696535619610111	0.0992794496924017	205.0	8653.031296303823	9.35428521843106e-05	6	3-2-15	18518.404925617044	25058.872477755096	00002	2	00003	3	15	75
6	975.0208158995816	1732.1699790794978	9560.0	2.6403689358032545	0.056057574042425125	255.0	9581.237210434825	8.448039060810061e-05	6	3-2-23	18878.542788754516	25270.913003799604	00002	2	00003	3	23	75
6	1068.7689977278465	166.09543044685685	3961.0	2.5963386723208006	0.0459188426137923	125.0	3987.5221467945794	0.00020299829892574478	6	3-2-22	17312.468240121874	25364.66118562787	00002	2	00003	3	22	75
6	1060.9085823877258	795.9932875179799	6257.0	2.7499255369348226	0.0429248038237663	143.0	6281.854872724505	0.00012885353766259224	6	3-2-20	17942.366097192997	25356.800770287748	00002	2	00003	3	20	75
6	975.9487650200267	1011.062917222964	5992.0	2.7087727725382074	0.057249237783130236	149.0	6020.8680182260205	0.000134439220758239	6	3-2-18	18157.43572689798	25271.84095292005	00002	2	00003	3	18	75
6	267.1591085773516	1098.3000777403472	3859.0	2.650986116620696	0.08089230452227922	107.0	3887.5106614147344	0.0002082210858626531	6	3-2-27	18244.672887415363	24563.051296477373	00002	2	00003	3	27	75
6	444.8874005860193	1842.0057206641552	7167.0	2.5688238295315173	0.18877449418827327	229.0	7190.6654839619705	0.00011256741324929386	6	3-2-19	18988.37853033917	24740.779588486042	00002	2	00003	3	19	75
6	449.0345883073156	931.3627180899908	3267.0	2.4900167980817134	0.2527465928769001	127.0	3293.686326022329	0.00024576484801102066	6	3-2-28	18077.735527765006	24744.92677620734	00002	2	00003	3	28	75
6	564.1335278276481	412.9149461400359	4456.0	2.605321856290572	0.02763092758027137	133.0	4482.337142963633	0.00018058745755396914	6	3-2-13	17559.287755815054	24860.025715727672	00002	2	00003	3	13	75
6	642.9265451812887	1197.1940634980274	5323.0	2.526954075610442	0.15391731059450015	179.0	5349.635036233564	0.00015130856117079414	6	3-2-14	18343.566873173044	24938.818733081313	00002	2	00003	3	14	75
6	650.9988606152677	1212.1217242688947	5266.0	2.7070893410343544	0.025834154466861377	130.0	5289.817897846905	0.0001530196464483177	6	3-2-29	18358.49453394391	24946.891048515292	00002	2	00003	3	29	75
6	331.05033829499325	1278.0332882273342	3695.0	2.6333450380286054	0.1585689153080462	106.0	3717.1177510872867	0.00021776668043498683	6	3-2-9	18424.40609790235	24626.942526195016	00002	2	00003	3	9	75
6	369.00936199722605	1068.0078594544614	8652.0	2.736945224734916	0.06692287324770825	193.0	8678.131406136177	9.327228559025878e-05	6	3-2-10	18214.380669129478	24664.901549897248	00002	2	00003	3	10	75
6	390.08129439621155	1430.9730334122598	7602.0	2.6185393302663105	0.15983879090955092	217.0	7624.7596093753855	0.00010615846797279898	6	3-2-11	18577.345843087278	24685.973482296235	00002	2	00003	3	11	75
6	292.3662529706892	1334.1074729337206	3787.0	2.6168998403125063	0.1219746089737901	114.0	3810.680341913193	0.00021241951754222724	6	3-2-8	18480.480282608736	24588.25844087071	00002	2	00003	3	8	75
6	243.3110562511021	1472.1080938106154	5671.0	2.5748193993296247	0.10505674437292072	175.0	5695.03731047429	0.00014213128695064208	6	3-2-7	18618.480903485633	24539.203244151126	00002	2	00003	3	7	75
6	245.31956797966964	906.7874841168996	3148.0	2.539960179379501	0.20660982741688727	109.0	3171.8845174147154	0.0002552031723468363	6	3-2-25	18053.160293791916	24541.211755879693	00002	2	00003	3	25	75
6	240.07876496534342	849.8011972274733	3174.0	2.542084344909736	0.17364107729704023	109.0	3197.257974850837	0.0002531776991870882	6	3-2-30	17996.17400690249	24535.970952865366	00002	2	00003	3	30	75
7	393.0323557758502	1421.985130111524	7263.0	2.608277527765732	0.16081447013899985	211.0	7288.003718640444	0.00010903207405259916	7	3-2-11	18568.35793978654	24688.924543675872	00002	2	00003	3	11	75
7	371.070015044555	1057.0219881958108	8641.0	2.726107665145925	0.0682956845192622	195.0	8662.583492222677	9.17302913395974e-05	7	3-2-10	18203.394797870827	24666.962202944578	00002	2	00003	3	10	75
7	334.18176310209026	1268.029385034838	3301.0	2.6709359442973986	0.15188797235304805	90.0	3328.301435508377	0.00023875918956207321	7	3-2-9	18414.402194709855	24630.073951002112	00002	2	00003	3	9	75
7	296.11267605633805	1323.1441590720794	3621.0	2.607956300896298	0.12008165540777713	112.0	3643.9381665606625	0.0002180763544557932	7	3-2-8	18469.516968747095	24592.00486395636	00002	2	00003	3	8	75
7	225.07793427230047	1392.850704225352	3195.0	2.5363708007329375	0.2086349737404849	113.0	3218.7737060648024	0.00024688434331495806	7	3-2-6	18539.223513900368	24520.970122172323	00002	2	00003	3	6	75
7	140.93205682520073	990.0373687461396	3238.0	2.6207114443156256	0.16171927056461288	96.0	3263.6587271985873	0.000243488656914497	7	3-2-3	18136.410178421156	24436.824244725223	00002	2	00003	3	3	75
7	130.3975977198697	862.9678338762214	4912.0	2.6201191633144143	0.1932434698746794	148.0	4935.878761395627	0.00016099275854152787	7	3-2-2	18009.340643551237	24426.28978561989	00002	2	00003	3	2	75
7	98.94907110826394	1430.0062459961564	6244.0	2.5849128618820756	0.1734013691799069	192.0	6265.148716971647	0.0001268335662692395	7	3-2-0	18576.379055671172	24394.841259008288	00002	2	00003	3	0	75
7	268.9766464269033	1088.0434376459598	4282.0	2.6561465382218983	0.06271568095183178	114.0	4306.55658255225	0.00018452035229600452	7	3-2-27	18234.416247320976	24564.868834326928	00002	2	00003	3	27	75
7	246.02415376764756	1463.1544480353803	5879.0	2.588195953212695	0.15028721189945524	181.0	5904.292183067911	0.00013458570562600806	7	3-2-7	18609.527257710397	24541.91634166767	00002	2	00003	3	7	75
7	246.52302631578948	896.0574162679426	3344.0	2.5362798171741194	0.18772502876256153	120.0	3364.708898458614	0.00023617550657246449	7	3-2-25	18042.43022594296	24542.415214215813	00002	2	00003	3	25	75
7	240.5430154564013	840.8454359871682	3429.0	2.53491224913595	0.20442640115616337	124.0	3453.003958225311	0.0002301358886026199	7	3-2-30	17987.218245662185	24536.435203356425	00002	2	00003	3	30	75
7	826.7724669603524	1049.0370044052863	4540.0	2.586605620182797	0.1648785734167677	138.0	4561.843373554606	0.0001741937142078822	7	3-2-16	18195.409814080303	25122.664654860375	00002	2	00003	3	16	75
7	766.0517161944252	1363.0032250633494	8682.0	2.7010922905952013	0.10131073768669475	206.0	8706.630345565569	9.126621273319527e-05	7	3-2-15	18509.376034738365	25061.94390409445	00002	2	00003	3	15	75
7	652.0926674872517	1203.0114295762264	5687.0	2.6902058781082263	0.018787043048950684	144.0	5713.803656538465	0.0001390727851711863	7	3-2-29	18349.38423925124	24947.984855387273	00002	2	00003	3	29	75
7	447.3238731218698	1834.0804370921232	6589.0	2.567764254080151	0.20715375617334672	218.0	6609.72710282484	0.00012022119637583164	7	3-2-19	18980.453246767138	24743.216061021893	00002	2	00003	3	19	75
7	645.0916100605838	1188.040389205067	5447.0	2.5259802976485553	0.18412629628942528	184.0	5471.723404278804	0.0001452259655449798	7	3-2-14	18334.413198880084	24940.983797960605	00002	2	00003	3	14	75
7	451.0180434169721	923.9943614321962	3547.0	2.5375666359554567	0.1764795883062484	119.0	3573.19842917214	0.00022239401986981461	7	3-2-28	18070.367171107213	24746.910231316993	00002	2	00003	3	28	75
7	476.078677074774	1911.97391125719	4868.0	2.68696907197592	0.08976366530678576	124.0	4894.917228705415	0.00016234005161891603	7	3-2-32	19058.346720932208	24771.970864974795	00002	2	00003	3	32	75
7	564.23872519543	409.8496692723993	4989.0	2.575265108456493	0.031324640914134366	157.0	5015.369622619737	0.00015844096877501887	7	3-2-13	17556.222478947417	24860.130913095454	00002	2	00003	3	13	75
7	1065.7137546468402	787.9365964477489	4842.0	2.70843222581819	0.08909742193299226	123.0	4866.68723535726	0.0001632817851923398	7	3-2-20	17934.309406122764	25361.605942546863	00002	2	00003	3	20	75
7	977.929192919292	1725.076107610761	9999.0	2.660264592248312	0.07176896260831468	255.0	10023.533396213958	7.927521983285413e-05	7	3-2-23	18871.44891728578	25273.821380819314	00002	2	00003	3	23	75
7	977.9820516360624	1003.9115007593539	7243.0	2.707086440385679	0.059490288218775784	178.0	7266.444172845981	0.0001093555847948301	7	3-2-18	18150.28431043437	25273.874239536086	00002	2	00003	3	18	75
7	892.9782472023136	522.8572865585314	7953.0	2.5852496309776374	0.09568627660693589	222.0	7977.313703859536	9.961041368014793e-05	7	3-2-17	17669.230096233547	25188.870435102337	00002	2	00003	3	17	75
7	1068.8839907192576	165.37741686001547	3879.0	2.5914568032248098	0.044825916644003386	122.0	3902.9755131492548	0.00020360176178562233	7	3-2-22	17311.75022653503	25364.77617861928	00002	2	00003	3	22	75
8	1070.6223121679736	779.8684543384771	3953.0	2.6906909632756557	0.1131263778722918	105.0	3979.715236714045	0.00022188006554173473	8	3-2-20	17926.241264013493	25366.514500067995	00002	2	00003	3	20	75
8	1068.941762070682	165.25858636137383	4018.0	2.6072323501417523	0.04100119050972329	121.0	4041.209188113029	0.00021850351035249512	8	3-2-22	17311.63139603639	25364.833949970704	00002	2	00003	3	22	75
8	655.8764765440432	1193.9625379682755	5926.0	2.7026692721705823	0.023119143660804586	149.0	5950.024363052609	0.00014840206307418062	8	3-2-29	18340.335347643293	24951.768664444066	00002	2	00003	3	29	75
8	770.0146335752751	1353.9811519550456	8542.0	2.697458415100055	0.10785924386804789	204.0	8567.716240840728	0.00010305912459378012	8	3-2-15	18500.353961630062	25065.9068214753	00002	2	00003	3	15	75
8	829.7988980716253	1040.0698543880362	5082.0	2.547270533415199	0.1606768080264238	165.0	5106.05437832112	0.00017293269907242838	8	3-2-16	18186.44266406305	25125.691085971648	00002	2	00003	3	16	75
8	894.8241466498104	517.9147914032869	7910.0	2.5939002648657863	0.10737835257468845	220.0	7933.9196194649485	0.00011129227680330549	8	3-2-17	17664.287601078304	25190.716334549834	00002	2	00003	3	17	75
8	981.0495713018627	1717.9167241549226	10147.0	2.6654016249733483	0.0722572756357638	255.0	10170.31068426348	8.68189920457263e-05	8	3-2-23	18864.28953382994	25276.941759201887	00002	2	00003	3	23	75
8	981.8977166510882	995.9233542529042	7489.0	2.6941874497061433	0.056179118509088286	187.0	7518.493590654194	0.00011744187074485217	8	3-2-18	18142.29616392792	25277.78990455111	00002	2	00003	3	18	75
8	647.2160735236605	1178.2849041845914	5114.0	2.530455864674603	0.22218564722177758	176.0	5138.112741120537	0.00017185364809283886	8	3-2-14	18324.657713859608	24943.108261423684	00002	2	00003	3	14	75
8	564.3754761472883	406.8362053328496	5513.0	2.547178633601243	0.029726371006864045	186.0	5534.102358087204	0.00015955604254438004	8	3-2-13	17553.209015007866	24860.26766404731	00002	2	00003	3	13	75
8	241.53561253561253	830.957581513137	3159.0	2.5262158224835782	0.18830938430269767	115.0	3184.7336077383497	0.00027727193773213895	8	3-2-30	17977.330391188152	24537.427800435635	00002	2	00003	3	30	75
8	226.9787527593819	1383.7924944812362	3624.0	2.4938666485855157	0.21902776670727508	137.0	3650.2468974406875	0.00024190854251588602	8	3-2-6	18530.165304156253	24522.870940659406	00002	2	00003	3	6	75
8	180.13141250878425	999.3583977512297	2846.0	2.5543976382795903	0.2238756379553562	102.0	2871.564570300762	0.0003075142295636462	8	3-2-31	18145.731207426245	24476.023600408807	00002	2	00003	3	31	75
8	142.98360655737704	980.8238576909662	2867.0	2.61758694661521	0.15659779271246757	87.0	2891.106347590077	0.00030543542609904955	8	3-2-3	18127.196667365984	24438.8757944574	00002	2	00003	3	3	75
8	131.19468162966578	852.0668455720908	4099.0	2.607811935979553	0.15610995502522523	128.0	4126.248166523872	0.00021399996131536293	8	3-2-2	17998.439655247108	24427.08686952969	00002	2	00003	3	2	75
8	101.2371703492516	1421.7508909479686	5612.0	2.5701491063906277	0.186646133131918	186.0	5640.0579162802715	0.0001565584116594376	8	3-2-0	18568.123700622986	24397.129358249273	00002	2	00003	3	0	75
8	479.8730668808998	1907.852781683069	4979.0	2.6680512907924494	0.07392976643528223	135.0	5004.233898692104	0.00017645156335605042	8	3-2-32	19054.225591358085	24775.765254780923	00002	2	00003	3	32	75
8	453.2685385169186	915.8020158387329	2778.0	2.537409096776877	0.18271764036551477	94.0	2801.125680410494	0.00031524806446446064	8	3-2-28	18062.17482551375	24749.16072641694	00002	2	00003	3	28	75
8	450.80223706695665	1827.860804722697	6437.0	2.5927864463981134	0.15413099559346638	196.0	6461.7562109945375	0.00013664893709770256	8	3-2-19	18974.23361439771	24746.69442496698	00002	2	00003	3	19	75
8	395.30790697674416	1413.8807751937984	6450.0	2.609374869447149	0.1746198392929728	191.0	6476.901387238306	0.00013632939003529597	8	3-2-11	18560.253584868813	24691.200094876767	00002	2	00003	3	11	75
8	373.0160267496829	1047.9792459356624	8673.0	2.724842475589406	0.06574201137966622	195.0	8694.088599537765	0.00010156106008754465	8	3-2-10	18194.352055610678	24668.908214649706	00002	2	00003	3	10	75
8	336.9323280617874	1258.1066568591393	2719.0	2.6665900442590025	0.11847993026688662	76.0	2742.442740893447	0.00032199454944056003	8	3-2-9	18404.479466534154	24632.82451596181	00002	2	00003	3	9	75
8	298.38646696977804	1312.2294731211555	3739.0	2.539919321119512	0.1607384323406159	126.0	3763.563244798069	0.00023462434695279409	8	3-2-8	18458.60228279617	24594.278654869802	00002	2	00003	3	8	75
8	270.1593013468013	1077.9433922558921	4752.0	2.6417714187560266	0.11661583272327064	137.0	4776.606505456486	0.0001848608616251296	8	3-2-27	18224.31620193091	24566.051489246824	00002	2	00003	3	27	75
8	248.33678500986193	1452.964168310322	6084.0	2.5627239883825106	0.179000035623626	200.0	6108.453972509356	0.00014455288673550875	8	3-2-7	18599.33697798534	24544.228972909885	00002	2	00003	3	7	75
8	248.3388512666165	886.9438174065714	3987.0	2.474601355485942	0.22892838507658306	159.0	4008.671974092037	0.00022027718125454987	8	3-2-25	18033.31662708159	24544.23103916664	00002	2	00003	3	25	75
9	132.05483245638328	841.8410412628081	3611.0	2.6315302652582906	0.16948592396773834	109.0	3636.3757977477617	0.0002469103057985758	9	3-2-2	17988.213850937824	24427.947020356405	00002	2	00003	3	2	75
9	104.05036555645816	1411.8316409423232	4924.0	2.622428724040488	0.17743651909324007	147.0	4949.261307703743	0.0001814082114654634	9	3-2-0	18558.20445061734	24399.94255345648	00002	2	00003	3	0	75
9	229.04897815362932	1373.900986610289	2838.0	2.5427978686291053	0.20993837111103636	99.0	2861.896831620016	0.000313736370110533	9	3-2-6	18520.273796285306	24524.941166053653	00002	2	00003	3	6	75
9	242.50891552177725	821.8865828705057	3421.0	2.5116507240928834	0.17683352252693657	126.0	3446.289204936319	0.0002605304387390067	9	3-2-30	17968.259392545522	24538.4011034218	00002	2	00003	3	30	75
9	182.0880557977332	989.9973844812555	3441.0	2.558584140578011	0.1909158345508258	125.0	3465.384822371712	0.00025909467547732297	9	3-2-31	18136.370194156272	24477.980243697755	00002	2	00003	3	31	75
9	143.23965763195434	969.9964336661911	2804.0	2.594023637233828	0.14648494478323343	88.0	2828.1782635008494	0.0003174772936593711	9	3-2-3	18116.369243341207	24439.131845531978	00002	2	00003	3	3	75
9	985.9128357438017	987.0759297520661	7744.0	2.703805284507175	0.03986888367846793	189.0	7766.804799636247	0.00011559638006043603	9	3-2-18	18133.448739427084	25281.805023643825	00002	2	00003	3	18	75
9	1069.7948782324881	164.9889530504645	3983.0	2.6026020699526304	0.02883346392600405	121.0	4006.323664302746	0.00022410845220819796	9	3-2-22	17311.361762725483	25365.687066132512	00002	2	00003	3	22	75
9	1068.1335458731846	769.0269217144881	2823.0	2.709255204286847	0.05806108765727482	70.0	2848.2163594743524	0.0003152434776262103	9	3-2-20	17915.399731389505	25364.025733773207	00002	2	00003	3	20	75
9	774.0316178167551	1344.026425109624	8666.0	2.697003662596356	0.10573805295370169	206.0	8692.185688537	0.00010328936986433322	9	3-2-15	18490.39923478464	25069.92380571678	00002	2	00003	3	15	75
9	658.018926925609	1184.89400921659	6076.0	2.6911150227801084	0.016229674258527206	152.0	6101.084722585054	0.00014715827917935787	9	3-2-29	18331.266818891607	24953.91111482563	00002	2	00003	3	29	75
9	650.1800330335841	1169.0044044778858	5449.0	2.521589654952029	0.22356322706777568	185.0	5475.805697060994	0.000163963227970913	9	3-2-14	18315.3772141529	24946.072220933605	00002	2	00003	3	14	75
9	565.1954310488578	402.8922794730699	5997.0	2.5458935799427143	0.022131222278869055	197.0	6021.774247991504	0.00014909655252300243	9	3-2-13	17549.265089148088	24861.08761894888	00002	2	00003	3	13	75
9	482.1989539748954	1900.0361924686192	4780.0	2.698209541164932	0.08220962292417153	123.0	4802.104457163427	0.00018696771774222258	9	3-2-32	19046.409002143635	24778.091141874917	00002	2	00003	3	32	75
9	454.7686274509804	1821.8567843137255	6375.0	2.5693212653745507	0.1752250145329876	206.0	6399.965150932565	0.00014028557929517523	9	3-2-19	18968.22959398874	24750.660815351002	00002	2	00003	3	19	75
9	398.98805823654504	1402.9991820709963	6113.0	2.639034270568821	0.12891799127767234	172.0	6138.541388452975	0.00014626028729478375	9	3-2-11	18549.37199174601	24694.880246136567	00002	2	00003	3	11	75
9	375.01255868544604	1038.0336854460095	8520.0	2.715889603431658	0.082012771175639	195.0	8547.78502334012	0.00010503434125070644	9	3-2-10	18184.406495121028	24670.904746585467	00002	2	00003	3	10	75
9	339.00381242851694	1248.9126953869616	2623.0	2.648919531709985	0.12715779893115645	75.0	2649.3653466074593	0.00033890742396115617	9	3-2-9	18395.285505061976	24634.89600032854	00002	2	00003	3	9	75
9	301.0834532374101	1302.1761562178829	4865.0	2.561915714351451	0.14493730060630555	159.0	4888.8271034297995	0.00018365087919376195	9	3-2-8	18448.5489658929	24596.975641137433	00002	2	00003	3	8	75
9	271.2215118465589	1067.9857089131253	5318.0	2.6304977886364136	0.13668835818930725	153.0	5342.336147989117	0.0001680598393704788	9	3-2-27	18214.358518588142	24567.11369974658	00002	2	00003	3	27	75
9	251.20765625	1443.0253125	6400.0	2.578547313895946	0.19437217248268568	200.0	6425.460971105538	0.00013972890592300964	9	3-2-7	18589.398122175015	24547.099844150023	00002	2	00003	3	7	75
9	249.95901639344262	877.2737704918032	3660.0	2.493927050085375	0.253751712780149	141.0	3685.5000956366503	0.00024361892023688924	9	3-2-25	18023.64658016682	24545.851204293464	00002	2	00003	3	25	75
9	985.0422173998817	1710.0164726770565	10138.0	2.6644566531027603	0.0958984828927816	255.0	10162.440019667898	8.834545221680747e-05	9	3-2-23	18856.389282352073	25280.934405299904	00002	2	00003	3	23	75
9	896.9013377926422	513.1560329302804	7774.0	2.5691366413774945	0.09640068682093729	222.0	7794.481995501632	0.00011518589458655108	9	3-2-17	17659.528842605298	25192.793525692665	00002	2	00003	3	17	75
9	832.2489856929319	1032.7185564808883	4683.0	2.536010139345488	0.1506684997997132	158.0	4709.946957891724	0.000190626295489415	9	3-2-16	18179.091366155906	25128.141173592954	00002	2	00003	3	16	75
10	486.007693998681	1896.9960430863925	4549.0	2.703205558253694	0.09786793360504888	114.0	4572.580318141082	0.00017293173156760063	10	3-2-32	19043.36885276141	24781.899881898702	00002	2	00003	3	32	75
10	303.16691441919727	1293.0320662561053	4709.0	2.579424277409222	0.18466215190683483	151.0	4735.811217183651	0.0001669708940893991	10	3-2-8	18439.404875931123	24599.05910231922	00002	2	00003	3	8	75
10	457.88350125944584	1814.9348236775818	6352.0	2.5814807419693624	0.19883823140001505	199.0	6375.405773461396	0.00012402835867488432	10	3-2-19	18961.307633352597	24753.77568915947	00002	2	00003	3	19	75
10	401.1572028482746	1394.9339054226766	5477.0	2.6485102485029297	0.1419287555855945	150.0	5501.7363621194645	0.00014372487982963956	10	3-2-11	18541.306715097693	24697.049390748296	00002	2	00003	3	11	75
10	376.12824557146325	1029.0047318611987	8242.0	2.698242842711372	0.10930055464701352	196.0	8266.07602827056	9.565887142059001e-05	10	3-2-10	18175.377541536214	24672.020433471487	00002	2	00003	3	10	75
10	251.77905386929177	867.2608695652174	3657.0	2.503484036612788	0.22347927380021682	137.0	3678.4904007899913	0.00021496739747268383	10	3-2-25	18013.633679240233	24547.671241769316	00002	2	00003	3	25	75
10	254.00762427569381	1432.9786520280572	6558.0	2.5798619555448274	0.19281651550174714	202.0	6577.492161090768	0.00012021756504898779	10	3-2-7	18579.351461703074	24549.899812175718	00002	2	00003	3	7	75
10	273.066407570125	1055.1740452855695	5918.0	2.590537020532273	0.10681063925016786	182.0	5943.569331298929	0.0001330401796102577	10	3-2-27	18201.546854960587	24568.958595470147	00002	2	00003	3	27	75
10	244.03226913834536	812.2231376587711	2913.0	2.583185216621351	0.1671878675619576	93.0	2938.912146882705	0.00026906895515784054	10	3-2-30	17958.595947333786	24539.924457038367	00002	2	00003	3	30	75
10	133.18122508155128	830.0376948169627	2759.0	2.6488318665667734	0.17440817397535918	78.0	2782.6726201756037	0.00028417790431330836	10	3-2-2	17976.410504491978	24429.073412981576	00002	2	00003	3	2	75
10	183.12309160305344	979.9354325699745	3144.0	2.5523775275724785	0.19903695697916834	109.0	3167.0946220055785	0.0002496814634248821	10	3-2-31	18126.30824224499	24479.015279503077	00002	2	00003	3	31	75
10	231.12882262996942	1362.092125382263	2616.0	2.558788895477858	0.18862150159227922	89.0	2642.9907053849292	0.00029919821554144085	10	3-2-6	18508.46493505728	24527.021010529992	00002	2	00003	3	6	75
10	106.16917047681254	1402.0119747441759	4593.0	2.606160949861262	0.1661514820418612	138.0	4619.436117722415	0.00017117755099174277	10	3-2-0	18548.38478441919	24402.061358376835	00002	2	00003	3	0	75
10	1069.8229371316306	164.13801571709234	4072.0	2.57838796137651	0.04118598445394916	133.0	4098.27057416802	0.0001929471436573676	10	3-2-22	17310.51082539211	25365.715125031653	00002	2	00003	3	22	75
10	652.7599418921372	1159.1044125658252	5507.0	2.5134105540157883	0.22998494200219496	189.0	5536.325013645337	0.00014282690316619434	10	3-2-14	18305.477222240843	24948.65212979216	00002	2	00003	3	14	75
10	661.0532440618524	1175.0334768053563	6273.0	2.6926638087100305	0.039231219649585224	158.0	6295.392762592413	0.00012560479809018305	10	3-2-29	18321.40628648037	24956.945431961874	00002	2	00003	3	29	75
10	776.9252270314896	1334.0171010732397	8479.0	2.6893884942367716	0.12206222916925477	207.0	8503.269478734368	9.29904421023823e-05	10	3-2-15	18480.389910748258	25072.817414931513	00002	2	00003	3	15	75
10	836.7480095541401	1022.0684713375796	5024.0	2.5310964115548793	0.15977220095157707	172.0	5045.70128427085	0.00015671555600682986	10	3-2-16	18168.441281012598	25132.640197454162	00002	2	00003	3	16	75
10	898.9164474508331	508.88575723412254	7983.0	2.5895220508735615	0.11486871245989647	223.0	8007.09190870052	9.875299833538497e-05	10	3-2-17	17655.25856690914	25194.808635350855	00002	2	00003	3	17	75
10	988.2022686207589	1702.0150572174261	9962.0	2.6589784943105848	0.09863140787482962	255.0	9987.315734632077	7.917233243522181e-05	10	3-2-23	18848.387866892444	25284.094456520783	00002	2	00003	3	23	75
10	988.8425086217908	979.0375526887215	7829.0	2.699990301946317	0.04350346546210948	191.0	7855.09334520107	0.00010066396563261114	10	3-2-18	18125.41036236374	25284.734696521813	00002	2	00003	3	18	75
10	565.3299281723863	399.2191540303272	6265.0	2.539897126697439	0.025858185347538597	205.0	6289.187568905672	0.00012572873068658464	10	3-2-13	17545.591963705345	24861.222116072408	00002	2	00003	3	13	75
11	654.3234130721416	1149.0278771896778	5309.0	2.525850527853206	0.2358658616732611	183.0	5335.7858175469955	0.00015488273612442247	11	3-2-14	18295.400686864694	24950.215600972166	00002	2	00003	3	14	75
11	566.1918935088244	396.0836075381394	6686.0	2.5348306525943185	0.04521039796118307	212.0	6711.274731687406	0.00012313782332852986	11	3-2-13	17542.456417213158	24862.084081408848	00002	2	00003	3	13	75
11	489.1292855273489	1891.8500392567391	3821.0	2.693299137862131	0.09278788004041924	101.0	3844.527968592215	0.00021496495788849248	11	3-2-32	19038.222848931757	24785.021473427372	00002	2	00003	3	32	75
11	461.10564605408825	1808.0147082081292	6323.0	2.5940783427269434	0.19030465705847371	199.0	6344.882529023594	0.00013024888194269484	11	3-2-19	18954.387517883144	24756.997833954112	00002	2	00003	3	19	75
11	404.0846297448662	1384.948143538685	4821.0	2.6392754186579404	0.17029318220969886	138.0	4843.4365128022055	0.00017062797033663276	11	3-2-11	18531.3209532137	24699.97681764489	00002	2	00003	3	11	75
11	377.89290561381864	1019.0223318938927	8105.0	2.691018259331268	0.10347327810311549	195.0	8127.1493270514475	0.00010168454077544151	11	3-2-10	18165.395141568908	24673.78509351384	00002	2	00003	3	10	75
11	305.46632258064517	1282.1225806451612	3875.0	2.5510529135519584	0.16248996170453098	130.0	3901.856519631615	0.00021180631807448178	11	3-2-8	18428.49539032018	24601.358510480666	00002	2	00003	3	8	75
11	1069.9246022596265	163.99446622089002	4337.0	2.5940017007725324	0.02079461870459325	131.0	4363.300049659792	0.00018940509695590638	11	3-2-22	17310.367275895907	25365.81679015965	00002	2	00003	3	22	75
11	991.9755404445347	1694.8755708921142	9853.0	2.648435173908322	0.09512704302092802	255.0	9878.43414315283	8.365699750485973e-05	11	3-2-23	18841.24838056713	25287.867728344558	00002	2	00003	3	23	75
11	990.9779844596186	971.8860372027314	8494.0	2.7205840520331415	0.0291156989155119	197.0	8517.529823060846	9.702391331508764e-05	11	3-2-18	18118.258846877747	25286.870172359642	00002	2	00003	3	18	75
11	914.004789463181	1910.9914188784674	5011.0	2.6572665759305694	0.06565480547384656	136.0	5032.483400664579	0.00016421789978032336	11	3-2-33	19057.364228553484	25209.896977363205	00002	2	00003	3	33	75
11	900.9549503033433	504.0840325287208	7747.0	2.577368712928027	0.13571212282005554	222.0	7771.579890808388	0.00010633704192416677	11	3-2-17	17650.456842203737	25196.847138203368	00002	2	00003	3	17	75
11	839.0790335790335	1014.9305896805897	4884.0	2.5416675058067115	0.20320334730013692	166.0	4911.884304224917	0.00016825010331844898	11	3-2-16	18161.303399355606	25134.971221479056	00002	2	00003	3	16	75
11	780.1619047619048	1325.0303350970019	8505.0	2.686894183389753	0.1202668899028501	207.0	8529.70024847757	9.688547198438958e-05	11	3-2-15	18471.40314477202	25076.05409266193	00002	2	00003	3	15	75
11	684.0290630975144	1038.9525812619504	2615.0	2.6410496783365667	0.07613921245764133	71.0	2639.743587812621	0.0003130863467725345	11	3-2-34	18185.325390936967	24979.921250997537	00002	2	00003	3	34	75
11	664.0986033519553	1165.1118715083799	7160.0	2.668589274332751	0.04096857300698335	185.0	7185.217093341349	0.00011501522646842809	11	3-2-29	18311.484681183396	24959.990791251977	00002	2	00003	3	29	75
11	108.1029490616622	1391.0734584450402	3730.0	2.617532145138069	0.16510807292727012	111.0	3757.149161707975	0.0002199647203377213	11	3-2-0	18537.446268120057	24403.995136961687	00002	2	00003	3	0	75
11	184.42126789366054	968.2001168565586	3423.0	2.544434217348805	0.22578543547778693	120.0	3442.766705430762	0.000240052913422718	11	3-2-31	18114.572926531575	24480.313455793683	00002	2	00003	3	31	75
11	134.12750885478158	819.9905548996458	2541.0	2.6110894799553934	0.22770001297091982	79.0	2565.8518779485876	0.000322103679409577	11	3-2-2	17966.363364574663	24430.019696754804	00002	2	00003	3	2	75
11	256.9101263847714	1423.0340146668748	6409.0	2.5722816447738706	0.1887987265329023	199.0	6430.180709610182	0.0001285210142858082	11	3-2-7	18569.40682434189	24552.802314284792	00002	2	00003	3	7	75
11	253.33967966152917	858.9005741915987	3309.0	2.5116831871792953	0.2572788230465768	124.0	3334.8063282526973	0.0002478250262109264	11	3-2-25	18005.273383866614	24549.231867561553	00002	2	00003	3	25	75
11	274.056851742469	1047.0639397519196	6772.0	2.6144787461363728	0.1252066627687029	196.0	6795.941323894242	0.00012160365595119094	11	3-2-27	18193.436749426935	24569.94903964249	00002	2	00003	3	27	75
11	212.10561722166162	1128.1483350151361	2973.0	2.645624175661184	0.04989479316974746	83.0	2997.296818790592	0.0002757340133755911	11	3-2-35	18274.521144690152	24507.997805121686	00002	2	00003	3	35	75
12	1069.9800464037123	163.16682134570766	4310.0	2.591929290662811	0.020928367483105715	134.0	4335.313323777455	0.00018990931784625866	12	3-2-22	17309.539631020725	25365.872234303733	00002	2	00003	3	22	75
12	995.9247378802035	1686.9929409322122	9633.0	2.6411566598792073	0.12174177092338391	255.0	9658.179488729364	8.524248133477643e-05	12	3-2-23	18833.365750607227	25291.816925780226	00002	2	00003	3	23	75
12	783.017645023642	1315.0002306539038	8671.0	2.6940008185900663	0.11008856916806697	207.0	8697.627516592294	9.465682574336619e-05	12	3-2-15	18461.37304032892	25078.909832923666	00002	2	00003	3	15	75
12	808.9105431309904	909.1146609868655	2817.0	2.6432008005699217	0.06318978980694472	81.0	2843.199333192774	0.0002895837109279529	12	3-2-36	18055.487470661883	25104.802731031014	00002	2	00003	3	36	75
12	842.0605933974091	1005.0338487254493	4786.0	2.5143133922638485	0.20374567557008527	166.0	4811.464723696681	0.00017111445221814595	12	3-2-16	18151.406658400465	25137.95278129743	00002	2	00003	3	16	75
12	902.8988213481658	499.9344457687723	7551.0	2.5659103984146365	0.14321891562282765	221.0	7574.975299057678	0.00010868599501341169	12	3-2-17	17646.30725544379	25198.791009248187	00002	2	00003	3	17	75
12	917.909759085341	1904.025928950592	4898.0	2.662252198817807	0.039061018999671154	130.0	4921.72750106753	0.00016728071199308736	12	3-2-33	19050.39873862561	25213.801946985364	00002	2	00003	3	33	75
12	994.0215233634437	962.9789227166276	8967.0	2.7443383328268514	0.02112223275503196	198.0	8990.490811249356	9.15733043870483e-05	12	3-2-18	18109.351732391646	25289.913711263467	00002	2	00003	3	18	75
12	768.0556379821959	1872.9814540059347	2696.0	2.634371078498336	0.06599349779192999	75.0	2721.2676516641022	0.00030256040229581136	12	3-2-37	19019.35426368095	25063.94782588222	00002	2	00003	3	37	75
12	723.055033557047	1913.0551454138702	8940.0	2.6414142710355804	0.14381898538855084	240.0	8965.748939935083	9.182601784771218e-05	12	3-2-38	19059.427955088886	25018.94722145707	00002	2	00003	3	38	75
12	275.9614999284385	1037.0300558179476	6987.0	2.6352902200997574	0.12662018765385674	192.0	7011.314354817553	0.00011742394144162822	12	3-2-27	18183.402865492964	24571.85368782846	00002	2	00003	3	27	75
12	259.04413003200267	1413.0737746336533	5937.0	2.555827722640703	0.2266623867243179	197.0	5960.079436831324	0.0001381360694004567	12	3-2-7	18559.44658430867	24554.936317932024	00002	2	00003	3	7	75
12	254.8899024850582	848.0198175526896	3179.0	2.540579747724022	0.24327320632698685	109.0	3203.3278748179832	0.00025702493133725364	12	3-2-25	17994.392627227706	24550.78209038508	00002	2	00003	3	25	75
12	214.98547422386784	1118.8931928225577	3511.0	2.7089942704400705	0.04735974841668398	86.0	3535.5005741707873	0.00023287462970622805	12	3-2-35	18265.266002497574	24510.87766212389	00002	2	00003	3	35	75
12	185.9843473870235	958.9714718505428	3961.0	2.518149218372173	0.22554159798927084	141.0	3982.9825884228826	0.0002067096871397821	12	3-2-31	18105.34428152556	24481.876535287047	00002	2	00003	3	31	75
12	110.02057613168725	1380.9765748654638	3159.0	2.674667484725186	0.13688340157117065	84.0	3185.116882089127	0.00025849460717543987	12	3-2-0	18527.34938454048	24405.91276403171	00002	2	00003	3	0	75
12	686.1308861698183	1030.0559881349648	2697.0	2.6123973564698137	0.08872888904984168	88.0	2719.3038278514414	0.0003027789274581276	12	3-2-34	18176.428797809982	24982.023074069843	00002	2	00003	3	34	75
12	666.094644167278	1156.9082905355833	6815.0	2.6471097487656743	0.04024055503759612	186.0	6837.768909121067	0.00012040433202115613	12	3-2-29	18303.2811002106	24961.9868320673	00002	2	00003	3	29	75
12	657.105608016959	1139.9096164964349	5189.0	2.537177792451821	0.24044028240417278	176.0	5213.407176653594	0.0001579211906138814	12	3-2-14	18286.282426171452	24952.99779591698	00002	2	00003	3	14	75
12	567.0455666811783	392.8654767087505	6891.0	2.540543398647646	0.020019948203133527	214.0	6912.5050984172485	0.00011910249945153427	12	3-2-13	17539.238286383767	24862.937754581202	00002	2	00003	3	13	75
12	491.1225447082967	1883.0255057167985	3411.0	2.686655514576024	0.11177048419565966	89.0	3433.41112436388	0.00023979951420330395	12	3-2-32	19029.398315391816	24787.01473260832	00002	2	00003	3	32	75
12	463.9415944540728	1802.8398613518198	5770.0	2.5540602127182988	0.1902970921042799	192.0	5792.536165889976	0.00014213170850760346	12	3-2-19	18949.212671026835	24759.833782354097	00002	2	00003	3	19	75
12	406.14377921210775	1375.9439127531716	4493.0	2.632722232234778	0.16553886050526778	134.0	4512.605653333656	0.000182447653697667	12	3-2-11	18522.31672242819	24702.03596711213	00002	2	00003	3	11	75
12	379.0038333759264	1010.0284947610529	7826.0	2.676744841039712	0.1363400158222669	194.0	7850.330423914194	0.00010487363195445488	12	3-2-10	18156.40130443607	24674.89602127595	00002	2	00003	3	10	75
12	313.1931649331352	1055.148588410104	2692.0	2.652201978417919	0.045669946306624805	77.0	2715.5202838795594	0.00030320083376508497	12	3-2-39	18201.52139808512	24609.085352833157	00002	2	00003	3	39	75
12	307.32725292676287	1271.0827661312278	3673.0	2.5718109992676874	0.1942788980277702	123.0	3699.661042064059	0.00022254079323319361	12	3-2-8	18417.455575806245	24603.219440826786	00002	2	00003	3	8	75
13	186.80923749658376	948.0243235856791	3659.0	2.5593261445727316	0.20566910614394746	121.0	3681.88723183629	0.00022744050155254652	13	3-2-31	18094.397133260696	24482.701425396608	00002	2	00003	3	31	75
13	112.0163763066202	1372.9898954703833	2870.0	2.690931991444302	0.12124849173884998	74.0	2893.2045462862607	0.0002894467158784883	13	3-2-0	18519.3627051454	24407.908564206642	00002	2	00003	3	0	75
13	260.9217247097844	1403.0462686567164	6030.0	2.5725622024045336	0.22816873617619354	192.0	6055.493714796436	0.00013828500871308755	13	3-2-7	18549.41907833173	24556.813912609807	00002	2	00003	3	7	75
13	278.0708998831321	1022.489092325672	5134.0	2.5397885553184403	0.14736613058826412	178.0	5158.200458705914	0.00016234171165950792	13	3-2-27	18168.861902000688	24573.963087783155	00002	2	00003	3	27	75
13	256.1221294363257	839.8416840640223	2874.0	2.5611518807284086	0.2009930546210442	96.0	2896.2377919089713	0.00028914354590319733	13	3-2-25	17986.21449373904	24552.014317336347	00002	2	00003	3	25	75
13	215.26271186440678	1107.911622276029	4130.0	2.6775001893412664	0.0610340776851367	112.0	4154.306791976994	0.00020157458197447013	13	3-2-35	18254.284431951044	24511.154899764428	00002	2	00003	3	35	75
13	309.212195788898	1261.118129614438	3657.0	2.5636016843190728	0.20302115900089934	123.0	3681.239837362849	0.00022748050316077133	13	3-2-8	18407.490939289455	24605.104383688922	00002	2	00003	3	8	75
13	314.30172413793105	1047.029177718833	3016.0	2.6538845958850326	0.09523447093785793	86.0	3039.9670529354953	0.0002754715497522068	13	3-2-39	18193.40198739385	24610.193912037954	00002	2	00003	3	39	75
13	380.08572173006775	1000.0071651902032	7676.0	2.671160123312955	0.15830183189689645	194.0	7698.507306594054	0.00010877112521770597	13	3-2-10	18146.37997486522	24675.97790963009	00002	2	00003	3	10	75
13	408.98618230443503	1366.9389347002452	4487.0	2.6581470025117753	0.13339913839605722	121.0	4513.0726996383255	0.00018554940003858377	13	3-2-11	18513.311744375264	24704.878370204457	00002	2	00003	3	11	75
13	466.93394600804135	1795.943327589508	5223.0	2.591795476291437	0.17988640575148643	165.0	5245.652021245888	0.0001596351207478204	13	3-2-19	18942.316137264526	24762.826133908064	00002	2	00003	3	19	75
13	495.89335006273524	1880.9118569636134	3188.0	2.7001440548958606	0.07698269236505365	83.0	3214.5584414816285	0.0002605085707248307	13	3-2-32	19027.28466663863	24791.785537962758	00002	2	00003	3	32	75
13	567.8489116517286	388.2193768672642	7029.0	2.54787702543662	0.03046885367939288	215.0	7054.896878781	0.00011869460907164751	13	3-2-13	17534.592186542282	24863.741099551753	00002	2	00003	3	13	75
13	638.0332794830372	1119.1127625201939	3095.0	2.6856887517138675	0.013714401106317402	77.0	3118.7417243106247	0.0002685128998525433	13	3-2-40	18265.48557219521	24933.92546738306	00002	2	00003	3	40	75
13	659.9112184249628	1130.0826523031203	5384.0	2.5290658054783433	0.19305700269279102	182.0	5409.654340333285	0.00015479526317917975	13	3-2-14	18276.455461978137	24955.803406324987	00002	2	00003	3	14	75
13	669.0159179819236	1147.1203291514905	7413.0	2.6552941093145868	0.04346165506708399	197.0	7439.717623807334	0.00011255486562679498	13	3-2-29	18293.493138826507	24964.908105881947	00002	2	00003	3	29	75
13	688.129099790649	1020.221912072575	2866.0	2.615910308306189	0.09141551575997349	82.0	2889.669127030627	0.00028980088095202747	13	3-2-34	18166.59472174759	24984.021287690673	00002	2	00003	3	34	75
13	726.8387996430165	1907.9541499330655	8964.0	2.6229260734855075	0.16724168819819377	249.0	8986.786526880536	9.317799013396732e-05	13	3-2-38	19054.326959608083	25022.73098754304	00002	2	00003	3	38	75
13	768.1029515108925	1865.22733661279	2846.0	2.6677059347540264	0.07079458261796316	77.0	2869.293823820226	0.00029185901364724116	13	3-2-37	19011.600146287805	25063.995139410916	00002	2	00003	3	37	75
13	786.8077146508656	1305.9575926571395	8607.0	2.683489402104931	0.11312841606397321	210.0	8632.639199644582	9.700067542087736e-05	13	3-2-15	18452.330402332154	25082.69990255089	00002	2	00003	3	15	75
13	810.9794117647059	901.9547794117647	2720.0	2.662719198378185	0.04285289185461337	72.0	2746.3511277220173	0.0003049257278484384	13	3-2-36	18048.32758908678	25106.87159966473	00002	2	00003	3	36	75
13	845.2078953515534	996.8540060733474	4281.0	2.5329872272456084	0.23701801146461043	149.0	4309.018057656373	0.00019433673995119608	13	3-2-16	18143.226815748363	25141.100083251575	00002	2	00003	3	16	75
13	999.1406084935559	1680.8598140714134	9466.0	2.635469673784299	0.11607384822384303	255.0	9490.320390498837	8.823403370046128e-05	13	3-2-23	18827.23262374643	25295.032796393578	00002	2	00003	3	23	75
13	996.9943169633283	954.9591464722282	9326.0	2.7582951529841337	0.015999570768004644	201.0	9347.069235683706	8.95863319960278e-05	13	3-2-18	18101.331956147245	25292.886504863352	00002	2	00003	3	18	75
13	920.0321536905966	1896.2287158746208	4945.0	2.69456255090659	0.02939916736259958	126.0	4973.516990846021	0.0001683703644657315	13	3-2-33	19042.60152554964	25215.92434159062	00002	2	00003	3	33	75
13	905.1141747572816	495.0683495145631	7725.0	2.581888624111024	0.1386005585739604	222.0	7747.592743493655	0.00010808197163152278	13	3-2-17	17641.44115918958	25201.006362657303	00002	2	00003	3	17	75
13	1070.828471411902	163.1610268378063	4285.0	2.582817290774989	0.022132434471572326	135.0	4309.5219736001845	0.0001943140144423317	13	3-2-22	17309.533836512823	25366.720659311926	00002	2	00003	3	22	75
14	469.1265638031693	1789.803586321935	4796.0	2.5808446225615436	0.18761191769089877	154.0	4818.639178302898	0.0001648824017264686	14	3-2-19	18936.17639599695	24765.01875170319	00002	2	00003	3	19	75
14	411.01926489226867	1356.046641318124	3945.0	2.643019358763473	0.16548423167697016	115.0	3970.7449776379362	0.00020009296100697186	14	3-2-11	18502.41945099314	24706.91145279229	00002	2	00003	3	11	75
14	459.9920024607813	1743.9446324207936	3251.0	2.7262015177664622	0.04121849904260728	85.0	3277.1904520848734	0.00024244222000781844	14	3-2-41	18890.31744209581	24755.884190360804	00002	2	00003	3	41	75
14	262.3459908459061	1394.0676385828106	5899.0	2.562194664454494	0.23071171787683045	194.0	5922.32130566971	0.0001341535905848009	14	3-2-7	18540.44044825783	24558.238178745927	00002	2	00003	3	7	75
14	279.0246996895667	1014.1094614657849	7409.0	2.6298636886064193	0.14848985542186904	203.0	7433.688446437489	0.00010687742084849291	14	3-2-27	18160.4822711408	24574.91688758959	00002	2	00003	3	27	75
14	311.0470896010464	1251.001744059298	4587.0	2.5484192769219853	0.2110724745535486	159.0	4610.208976443966	0.00017233725801027314	14	3-2-8	18397.374553734313	24606.939277501067	00002	2	00003	3	8	75
14	316.9181561618062	1036.0943085606773	4252.0	2.6035922069434076	0.04472218456848263	129.0	4279.475300339863	0.000185656942364703	14	3-2-39	18182.467118235694	24612.81034406183	00002	2	00003	3	39	75
14	381.90159853249475	989.9803459119497	7632.0	2.6713549589228767	0.14564977332747803	191.0	7656.8383804504265	0.0001037624910751676	14	3-2-10	18136.353155586967	24677.793786432518	00002	2	00003	3	10	75
14	151.1117740652347	1737.1877486077963	2514.0	2.6979322646010773	0.039979881971423124	65.0	2540.8239660465542	0.0003127127017672173	14	3-2-42	18883.560558282814	24447.003961965256	00002	2	00003	3	42	75
14	257.8973674170164	827.895078214422	2621.0	2.5698928936688037	0.18132715527975576	86.0	2644.9186447855554	0.00030040419995624166	14	3-2-25	17974.267887889437	24553.78955531704	00002	2	00003	3	25	75
14	217.1167957602935	1097.1496127191194	4906.0	2.6672738471676944	0.07831284740091125	130.0	4928.899595869032	0.000161193753096553	14	3-2-35	18243.522422394137	24513.008983660315	00002	2	00003	3	35	75
14	498.0531432274789	1873.9698639014905	3086.0	2.694717715176261	0.07218403832159274	81.0	3109.210915894587	0.00025554162040249085	14	3-2-32	19020.342673576506	24793.945331127503	00002	2	00003	3	32	75
14	567.9797667556554	384.82127300829	7117.0	2.5463526386919146	0.03291584152438453	217.0	7140.7205173143475	0.0001112625269718423	14	3-2-13	17531.194082683305	24863.87195465568	00002	2	00003	3	13	75
14	640.0308355437666	1108.3564323607427	3016.0	2.6760307516085042	0.012003351861590628	82.0	3039.7746550193187	0.00026137935566605195	14	3-2-40	18254.72924203576	24935.92302344379	00002	2	00003	3	40	75
14	662.2341294141662	1121.0402122882222	4899.0	2.534674820203231	0.20293220128347583	166.0	4922.971426218067	0.00016138787067505444	14	3-2-14	18267.41302196324	24958.12631731419	00002	2	00003	3	14	75
14	671.1817169890079	1139.0133574509532	7187.0	2.6419884488173735	0.06581277574322726	197.0	7210.318590860632	0.00011018851870214005	14	3-2-29	18285.38616712597	24967.073904889032	00002	2	00003	3	29	75
14	690.2333115183246	1012.172447643979	3056.0	2.5846911367223955	0.09522457113704703	96.0	3078.4573158007606	0.00025809468504384115	14	3-2-34	18158.545257318994	24986.125499418347	00002	2	00003	3	34	75
14	731.082620766241	1900.9492504164352	9005.0	2.62823265428764	0.15901394410541517	247.0	9029.420385598694	8.798886477410768e-05	14	3-2-38	19047.32206009145	25026.974808666262	00002	2	00003	3	38	75
14	772.9755826859046	1859.0096189419164	2703.0	2.67308698075077	0.06078036335909144	73.0	2726.557527911975	0.00029140859139311905	14	3-2-37	19005.382428616933	25068.867770585926	00002	2	00003	3	37	75
14	788.9173699015471	1297.0091420534459	8532.0	2.680585160487428	0.11595375982277245	209.0	8558.156909292744	9.283420953122034e-05	14	3-2-15	18443.38195172846	25084.80955780157	00002	2	00003	3	15	75
14	813.9660966981132	894.0197523584906	3392.0	2.6133501595851585	0.06921401272499529	98.0	3417.4406705517204	0.00023249173038590002	14	3-2-36	18040.392562033507	25109.858284598136	00002	2	00003	3	36	75
14	847.9794124450613	986.9875086745316	4323.0	2.4963077059629235	0.24834160034265693	161.0	4347.521741288588	0.00018275090438246927	14	3-2-16	18133.360318349547	25143.871600345083	00002	2	00003	3	16	75
14	907.7002987506789	490.02702335687127	7364.0	2.5751075137213855	0.1536471254091171	219.0	7391.9196222294495	0.00010748136465168318	14	3-2-17	17636.399833031886	25203.5924866507	00002	2	00003	3	17	75
14	923.9519351935194	1889.043384338434	5555.0	2.672727885033331	0.04682740590551993	145.0	5579.624651959741	0.00014239360139821445	14	3-2-33	19035.41619401345	25219.844123093542	00002	2	00003	3	33	75
14	999.9760587359012	945.9953181527985	9398.0	2.7637908956572796	0.02315573132209508	201.0	9420.70118979875	8.433421950368192e-05	14	3-2-18	18092.368127827816	25295.868246635924	00002	2	00003	3	18	75
14	1003.1888015299618	1672.8812154696132	9412.0	2.6346646301867644	0.11924533844245784	255.0	9434.402322727277	8.421174149938771e-05	14	3-2-23	18819.25402514463	25299.080989429985	00002	2	00003	3	23	75
14	1070.8605308964318	163.0213228894691	4596.0	2.581272515269415	0.030612665669983087	146.0	4622.133727643252	0.00017189261561585006	14	3-2-22	17309.394132564485	25366.752718796455	00002	2	00003	3	22	75
15	218.22259983007646	1086.9702633814784	5885.0	2.672271792606414	0.046230039846504124	156.0	5907.85949010496	0.00013595950032842775	15	3-2-35	18233.343073056494	24514.1147877301	00002	2	00003	3	35	75
15	277.21885198694565	1389.9811864081398	5209.0	2.552350709590959	0.237987263873941	173.0	5231.227652163839	0.00015354606833551147	15	3-2-7	18536.353996083155	24573.111039886968	00002	2	00003	3	7	75
15	280.8984598609786	1004.0280768706556	7337.0	2.62848903623399	0.1595056433493852	206.0	7359.781820049757	0.00010913669742650886	15	3-2-27	18150.40088654567	24576.790647761	00002	2	00003	3	27	75
15	313.2644370122631	1241.1023411371239	4485.0	2.54296414970142	0.226176606870726	155.0	4510.022357443025	0.00017810136998002433	15	3-2-8	18387.47515081214	24609.156624912284	00002	2	00003	3	8	75
15	319.1040344514959	1026.9485494106982	4412.0	2.666317217961816	0.09185872634452284	115.0	4435.754206081336	0.00018108351805300462	15	3-2-39	18173.321359085716	24614.996222351518	00002	2	00003	3	39	75
15	383.01652242328873	980.0100970364542	7626.0	2.6567067474973114	0.1582603479418074	197.0	7654.484414372785	0.00010493471380394031	15	3-2-10	18126.38290671147	24678.90871032331	00002	2	00003	3	10	75
15	413.2035274356103	1350.8561030235162	3572.0	2.6314809612216683	0.11292035591783155	102.0	3596.9083025200307	0.00022331776926255	15	3-2-11	18497.228912698534	24709.095715335632	00002	2	00003	3	11	75
15	462.1308984270861	1735.0079978672354	3751.0	2.6881356080353194	0.023154756568617672	98.0	3774.5216038440376	0.00021280860088017002	15	3-2-41	18881.380807542253	24758.02308632711	00002	2	00003	3	41	75
15	472.8150115473441	1781.9951501154735	4330.0	2.641033459977468	0.15027764502938507	123.0	4358.07692666869	0.00018431130839812073	15	3-2-19	18928.36795979049	24768.707199447366	00002	2	00003	3	19	75
15	500.9958012596221	1868.0160951714486	2858.0	2.724201464267029	0.09127951076091478	71.0	2882.9178975586615	0.0002786304392246685	15	3-2-32	19014.388904846466	24796.887989159644	00002	2	00003	3	32	75
15	568.2449211535729	380.9710186105981	7039.0	2.50318734166118	0.01611412297137607	225.0	7062.7513778709745	0.00011372671854791116	15	3-2-13	17527.343828285615	24864.137109053594	00002	2	00003	3	13	75
15	642.7409698169223	1099.0202869866403	4042.0	2.684876183132677	0.030421540266999145	107.0	4070.534630755715	0.00019733192262772357	15	3-2-40	18245.393096661657	24938.633157716944	00002	2	00003	3	40	75
15	665.181329318133	1111.8993331899333	4649.0	2.548855811862765	0.18255579168773242	155.0	4673.908225720541	0.00017185605965584164	15	3-2-14	18258.27214286495	24961.073517218156	00002	2	00003	3	14	75
15	674.1676775845801	1129.0704946758324	7419.0	2.643814674255784	0.07495953476697018	200.0	7445.810950522427	0.00010787568228068637	15	3-2-29	18275.443304350847	24970.059865484604	00002	2	00003	3	29	75
15	692.1208900697443	1003.8953835934906	3011.0	2.5627300910866277	0.16514572940367048	98.0	3033.546977929572	0.00026479395182959624	15	3-2-34	18150.26819326851	24988.01307796977	00002	2	00003	3	34	75
15	734.1147614258576	1895.0098335009498	8949.0	2.6248892510519943	0.17731392457871062	251.0	8973.835673443918	8.950653178275908e-05	15	3-2-38	19041.382643175966	25030.00694932588	00002	2	00003	3	38	75
15	1006.2695622971006	1664.0052613903504	8933.0	2.620113540001387	0.17966979232972002	255.0	8959.199864700437	8.965275471877546e-05	15	3-2-23	18810.378071065366	25302.161750197123	00002	2	00003	3	23	75
15	1002.9768331781984	937.9808666873513	9669.0	2.7608322373285303	0.024579149848735223	207.0	9694.429487365245	8.285325997276336e-05	15	3-2-18	18084.353676362367	25298.869021078222	00002	2	00003	3	18	75
15	927.9233257845358	1882.0705273374313	6182.0	2.6624508355336394	0.07516038216583969	166.0	6206.323706556472	0.00012942087334347517	15	3-2-33	19028.443337012446	25223.81551368456	00002	2	00003	3	33	75
15	909.0026123301985	485.8884535005225	7656.0	2.575049075832674	0.16952691832458844	226.0	7680.650951735467	0.00010457720817156759	15	3-2-17	17632.26126317554	25204.89480023022	00002	2	00003	3	17	75
15	850.9061998931053	977.0617316942811	3742.0	2.5539606742472136	0.26697626450670753	126.0	3765.4194939404297	0.00021332305832853988	15	3-2-16	18123.434541369297	25146.79838779313	00002	2	00003	3	16	75
15	817.0	887.1509591326105	3597.0	2.6220022399790928	0.03393077551949924	105.0	3619.9681713764394	0.00022189508605536919	15	3-2-36	18033.523768807627	25112.892187900023	00002	2	00003	3	36	75
15	791.026640297813	1288.017217310377	8596.0	2.6790250895489502	0.12351188714415612	212.0	8618.098839540777	9.320128885761474e-05	15	3-2-15	18434.390026985395	25086.918828197835	00002	2	00003	3	15	75
15	775.9629027009437	1852.0624796615684	3073.0	2.686941581092108	0.0630624996517944	80.0	3098.313435137711	0.00025925826866306467	15	3-2-37	18998.435289336587	25071.855090600966	00002	2	00003	3	37	75
15	1071.7731418148655	162.15253077975376	4386.0	2.5792500421156848	0.017440058163219804	142.0	4410.808566296946	0.0001821077122601585	15	3-2-22	17308.52534045477	25367.665329714888	00002	2	00003	3	22	75
15	188.8132387706856	926.0193065405831	2538.0	2.609236790187039	0.18416440015069094	77.0	2563.821245369262	0.0003133128628644701	15	3-2-31	18072.3921162156	24484.70542667071	00002	2	00003	3	31	75
15	155.0993579944971	1728.997859981657	3271.0	2.7028524172138524	0.0310654909765236	82.0	3297.6158008070943	0.00024358783307501552	15	3-2-42	18875.370669656673	24450.99154589452	00002	2	00003	3	42	75
16	281.8503456689711	993.9829198861325	7377.0	2.6252545594600094	0.16242131049795933	204.0	7402.238733683311	0.00010898011902257717	16	3-2-27	18140.35572956115	24577.742533568995	00002	2	00003	3	27	75
16	220.12512427212044	1076.083794915495	7041.0	2.6630870022896276	0.06240686577975322	186.0	7067.057728456978	0.00011414910269533137	16	3-2-35	18222.456604590512	24516.017312172142	00002	2	00003	3	35	75
16	279.36997112608276	1380.1191530317612	5195.0	2.5394292023454277	0.2533358309922592	183.0	5221.416341849214	0.00015450013714415577	16	3-2-7	18526.49196270678	24575.262159026104	00002	2	00003	3	7	75
16	314.30806229958773	1231.976408612002	4366.0	2.5417268991508815	0.21810043814943278	152.0	4388.563729853495	0.00018382271748675338	16	3-2-8	18378.349218287018	24610.20025019961	00002	2	00003	3	8	75
16	384.1949340644993	970.0144927536232	7659.0	2.671216252165116	0.14471142700834996	192.0	7686.719297661501	0.00010494668833445216	16	3-2-10	18116.38730242864	24680.087121964523	00002	2	00003	3	10	75
16	1007.9099802154319	928.1411299186634	9098.0	2.7238434110858996	0.027573526981086553	207.0	9121.670492318357	8.843677648470602e-05	16	3-2-18	18074.51393959368	25303.802168115453	00002	2	00003	3	18	75
16	931.785498489426	1874.9794879949118	6289.0	2.6648838583872574	0.041606617895021264	170.0	6313.725297342702	0.0001277695901094528	16	3-2-33	19021.352297669928	25227.67768638945	00002	2	00003	3	33	75
16	911.1483975222193	480.0286830056558	7426.0	2.572645051027827	0.15746145784090687	221.0	7447.512397615379	0.00010831760063930091	16	3-2-17	17626.401492680674	25207.04058542224	00002	2	00003	3	17	75
16	853.3370488322718	968.8643842887474	3768.0	2.5122312259193174	0.24658075790335263	135.0	3797.669628895179	0.00021242650336451312	16	3-2-16	18115.237193963763	25149.229236732295	00002	2	00003	3	16	75
16	819.163537414966	880.0095238095238	3675.0	2.6080983245936684	0.06702150227367278	108.0	3706.0553025632744	0.00021767811797989063	16	3-2-36	18026.38233348454	25115.05572531499	00002	2	00003	3	36	75
16	794.0689217270838	1279.9914569383513	8662.0	2.6899120573004165	0.11616971109794356	210.0	8681.680453584206	9.291892135549661e-05	16	3-2-15	18426.364266613367	25089.961109627107	00002	2	00003	3	15	75
16	778.0742984693877	1844.9945790816328	3136.0	2.672254455988617	0.044329564325300934	82.0	3161.189926990428	0.0002552006100377106	16	3-2-37	18991.367388756647	25073.96648636941	00002	2	00003	3	37	75
16	737.173124858373	1887.9840244731474	8826.0	2.628113273644647	0.16972627922103178	247.0	8852.413063804775	9.112677844600147e-05	16	3-2-38	19034.356834148162	25033.065312758397	00002	2	00003	3	38	75
16	695.2336640437907	993.3055080396853	2923.0	2.557046705663303	0.16317757713350048	101.0	2946.901864988412	0.0002737596315185514	16	3-2-34	18139.6783177147	24991.125851943812	00002	2	00003	3	34	75
16	677.0495238095239	1120.064761904762	7350.0	2.6387999746328727	0.0809126916685437	201.0	7372.921265554105	0.00010941348075169746	16	3-2-29	18266.43757157978	24972.941711709547	00002	2	00003	3	29	75
16	668.1069636765001	1102.921533212924	4983.0	2.56921055301887	0.1682862188647008	159.0	5006.395567191845	0.00016113616652721393	16	3-2-14	18249.29434288794	24963.99915157652	00002	2	00003	3	14	75
16	642.2978612415233	1090.1236306729265	3834.0	2.6543141132090216	0.038649918136133055	104.0	3855.8876181447094	0.000209218957192945	16	3-2-40	18236.496440347943	24938.190049141547	00002	2	00003	3	40	75
16	569.0345809022342	378.04098477301835	7027.0	2.50688535259483	0.017723629099980102	223.0	7052.728695451572	0.0001143810286560928	16	3-2-13	17524.413794448035	24864.926768802256	00002	2	00003	3	13	75
16	475.7721518987342	1775.9121370067014	4029.0	2.62138900541234	0.14218519946551084	119.0	4051.1706380930264	0.00019913305275929587	16	3-2-19	18922.284946681717	24771.664339798757	00002	2	00003	3	19	75
16	464.0429228410833	1726.9149207971384	3914.0	2.684528621427639	0.012277062388324139	102.0	3939.303833140876	0.00020478835506198341	16	3-2-41	18873.287730472155	24759.935110741106	00002	2	00003	3	41	75
16	414.866493120119	1336.085533655634	2689.0	2.6157829736554787	0.14160673766467036	84.0	2715.360979946132	0.00029710571790126896	16	3-2-11	18482.45834333065	24710.758681020143	00002	2	00003	3	11	75
16	1072.5824814126395	161.99186802973978	4304.0	2.566494868644913	0.023161134342191282	142.0	4328.067357228075	0.00018639229938707214	16	3-2-22	17308.364677704758	25368.47466931266	00002	2	00003	3	22	75
16	1009.8779676059463	1655.0392722431773	9014.0	2.6180578218167487	0.178261496242793	255.0	9036.015955534136	8.92751154980119e-05	16	3-2-23	18801.412081918195	25305.77015550597	00002	2	00003	3	23	75
16	159.04031242126482	1720.1934996220712	3969.0	2.674968181960749	0.01315614393690498	103.0	3990.8886184836188	0.00020214114991443154	16	3-2-42	18866.566309297086	24454.932500321287	00002	2	00003	3	42	75
16	321.0674776222171	1015.1985310993803	4357.0	2.6375843198458195	0.08928184024249462	123.0	4379.854880602996	0.00018418825155654088	16	3-2-39	18161.571340774397	24616.95966552224	00002	2	00003	3	39	75
17	317.0780787134998	1221.158273381295	4726.0	2.581510808290767	0.18369033395184248	151.0	4750.24366366056	0.00016937547751265535	17	3-2-8	18367.53108305631	24612.970266613524	00002	2	00003	3	8	75
17	321.9657626466628	1005.9701865743413	5199.0	2.6606129593543884	0.11537017130666101	140.0	5222.779125427405	0.00015405027287801	17	3-2-39	18152.342996249357	24617.857950546684	00002	2	00003	3	39	75
17	221.92319091133612	1066.0355643368732	8098.0	2.7004019897779368	0.04093006273304504	196.0	8120.496200459458	9.907711579190016e-05	17	3-2-35	18212.40837401189	24517.81537881136	00002	2	00003	3	35	75
17	161.93785188393244	1711.1823300129927	4618.0	2.665768760336494	0.02939431221472665	127.0	4644.370720627283	0.0001732367860744906	17	3-2-42	18857.55513968801	24457.830039783956	00002	2	00003	3	42	75
17	645.2490461325009	1083.6895594866457	2883.0	2.5829962408602727	0.03384290382215176	93.0	2904.177639260263	0.0002770507437105797	17	3-2-40	18230.062369161664	24941.141234032522	00002	2	00003	3	40	75
17	670.995550902905	1093.9604815493326	3821.0	2.5747144835014133	0.1586983873187906	123.0	3843.2077896557594	0.00020935267924151289	17	3-2-14	18240.33329122435	24966.88773880293	00002	2	00003	3	14	75
17	478.86971018209795	1769.8763785586048	3899.0	2.630926607500651	0.11687262612555195	112.0	3923.4426522701374	0.00020507109050607117	17	3-2-19	18916.24918823362	24774.76189808212	00002	2	00003	3	19	75
17	569.2444858206818	375.0156115726153	6982.0	2.4931875097455216	0.02644555669771441	226.0	7005.866446473341	0.00011484085647068755	17	3-2-13	17521.388421247633	24865.136673720706	00002	2	00003	3	13	75
17	680.0149601976393	1110.069448256931	7286.0	2.6366835072966737	0.0983565207754753	200.0	7314.032621108666	0.00011000202024705151	17	3-2-29	18256.442257931947	24975.907148097664	00002	2	00003	3	29	75
17	697.1828571428572	985.9687218045112	3325.0	2.5433386382020444	0.12286584534198512	112.0	3348.490185232542	0.00024028572881638517	17	3-2-34	18132.341531479527	24993.07504504288	00002	2	00003	3	34	75
17	281.81949765857814	1369.011919965943	4698.0	2.5448718876691587	0.21298972528358928	159.0	4723.294488868832	0.00017034192089342544	17	3-2-7	18515.38472964096	24577.7116855586	00002	2	00003	3	7	75
17	282.3368482718219	983.0341241944933	6828.0	2.608483972546548	0.21999912976028782	201.0	6853.160054341168	0.00011739991544920917	17	3-2-27	18129.406933869508	24578.229036171844	00002	2	00003	3	27	75
17	1071.8910643615914	161.20120808164967	4801.0	2.592789578901118	0.024471234264534642	151.0	4828.467277517755	0.0001666313518325562	17	3-2-22	17307.574017756666	25367.783252261615	00002	2	00003	3	22	75
17	1013.1583875756537	1648.859883521754	8757.0	2.6059374760418996	0.17719321359440807	255.0	8780.803676807547	9.162638305928059e-05	17	3-2-23	18795.23269319677	25309.050575475678	00002	2	00003	3	23	75
17	796.9943404943405	1270.0620235620236	8658.0	2.68285970519075	0.10642585049119735	212.0	8682.314957129496	9.266578933855657e-05	17	3-2-15	18416.43483323704	25092.886528394363	00002	2	00003	3	15	75
17	822.1524102079395	872.1599716446125	4232.0	2.57698113264999	0.05003661849432924	128.0	4259.226784232836	0.00018890287637117977	17	3-2-36	18018.532781319627	25118.04459810796	00002	2	00003	3	36	75
17	857.2674146797569	959.0930341280972	4278.0	2.5347514546571217	0.19762482387805974	146.0	4300.111673733273	0.00018710669741441553	17	3-2-16	18105.465843803115	25153.15960257978	00002	2	00003	3	16	75
17	913.040579049356	474.97936851704094	8773.0	2.6521198848721346	0.0953806449290277	224.0	8796.388375867828	9.146404205601824e-05	17	3-2-17	17621.352178192057	25208.93276694938	00002	2	00003	3	17	75
17	933.9704647256439	1868.0642497200447	7144.0	2.645910025987562	0.060199223369486236	193.0	7166.23172165536	0.00011227085912779338	17	3-2-33	19014.437059395063	25229.862652625667	00002	2	00003	3	33	75
17	1011.8671139487069	920.0810518342171	9241.0	2.722194923354287	0.0393471967023887	211.0	9266.052766697205	8.682790548722014e-05	17	3-2-18	18066.453861509235	25307.75930184873	00002	2	00003	3	18	75
17	782.9591377091377	1837.9465894465895	3108.0	2.6897129929708083	0.057945666185633495	78.0	3132.74157429534	0.00025683541512047165	17	3-2-37	18984.319399121607	25078.85132560916	00002	2	00003	3	37	75
17	741.0418548298271	1882.8920585967617	9079.0	2.630240063807707	0.16216532250069565	249.0	9109.422022991239	8.832090168182843e-05	17	3-2-38	19029.264868271777	25036.93404272985	00002	2	00003	3	38	75
17	467.22424738890027	1716.2219946754044	4883.0	2.6507778061689096	0.008502044796782854	136.0	4910.26548368164	0.00016385534845024278	17	3-2-41	18862.59480435042	24763.116435288925	00002	2	00003	3	41	75
17	386.08526315789476	959.9918421052631	7600.0	2.66724774370807	0.15195071804583837	192.0	7624.050458824415	0.000105528830299659	17	3-2-10	18106.36465178028	24681.97745105792	00002	2	00003	3	10	75
18	569.8904438789936	371.91942324003395	7074.0	2.506226343222128	0.023358818952539485	225.0	7099.341014358524	0.00011536796586933164	18	3-2-13	17518.29223291505	24865.782631779017	00002	2	00003	3	13	75
18	482.0060553633218	1762.888119953864	3468.0	2.67409935899477	0.09733808812917173	91.0	3491.422694160564	0.00023459475605768117	18	3-2-19	18909.26092962888	24777.898243263346	00002	2	00003	3	19	75
18	673.8911439114391	1083.9717975751187	3794.0	2.5732290305466137	0.14935963037032035	120.0	3813.8086688107373	0.00021476273455906019	18	3-2-14	18230.344607250136	24969.78333181146	00002	2	00003	3	14	75
18	647.1629901960785	1071.1239787581699	4896.0	2.6143379796605153	0.059622569613547054	147.0	4916.585059619149	0.00016658934325836485	18	3-2-40	18217.496788433185	24943.0551780961	00002	2	00003	3	40	75
18	937.8676370561828	1860.9259964630662	7351.0	2.63761495509484	0.03873503684472552	205.0	7374.275499571015	0.00011106655075340231	18	3-2-33	19007.298806138082	25233.759824956207	00002	2	00003	3	33	75
18	915.9683458554009	470.1016134991994	8119.0	2.63167812805367	0.0953207606523462	221.0	8142.474200641748	0.00010058766294018451	18	3-2-17	17616.474423174215	25211.860533755425	00002	2	00003	3	17	75
18	860.9515553289139	950.0283018867924	3922.0	2.5681432028712594	0.15507045759699614	125.0	3949.2757996920955	0.00020739547854877396	18	3-2-16	18096.40111156181	25156.843743228936	00002	2	00003	3	16	75
18	825.0919657422512	864.0570962479609	4904.0	2.5785775129346162	0.08499053013184125	147.0	4929.039576386705	0.00016616838782074664	18	3-2-36	18010.429905922978	25120.984153642275	00002	2	00003	3	36	75
18	799.9276887871854	1261.004462242563	8740.0	2.6849653445811605	0.10553182144843838	211.0	8767.951948799246	9.341183364555269e-05	18	3-2-15	18407.37727191758	25095.81987668721	00002	2	00003	3	15	75
18	784.3922398589066	1829.3541446208112	2835.0	2.653007344841191	0.0756147105617527	83.0	2860.883197114029	0.0002863045003835799	18	3-2-37	18975.726954295827	25080.28442775893	00002	2	00003	3	37	75
18	745.0467408953839	1876.9784272790537	8622.0	2.630561951724452	0.15765159886924635	241.0	8647.497686333005	9.471304392081387e-05	18	3-2-38	19023.35123695407	25040.938928795407	00002	2	00003	3	38	75
18	700.175983436853	977.8391008577344	3381.0	2.5377947607826097	0.1684416689533452	113.0	3404.138585616248	0.00024061039108528708	18	3-2-34	18124.21191053275	24996.068171336876	00002	2	00003	3	34	75
18	682.0472652747534	1100.9643909312156	7807.0	2.6550304381279095	0.10168155743129817	202.0	7833.848883613758	0.00010455059280419097	18	3-2-29	18247.33720060623	24977.939453174775	00002	2	00003	3	29	75
18	223.06321097689693	1056.0358860091474	8527.0	2.7166962669349823	0.0551308049101157	198.0	8551.09610020068	9.578083481160928e-05	18	3-2-35	18202.408695684164	24518.95539887692	00002	2	00003	3	35	75
18	165.00028604118992	1701.1138443935927	3496.0	2.6899784351725504	0.04796582549492071	90.0	3522.778006384682	0.00023250652669593746	18	3-2-42	18847.48665406861	24460.892473941214	00002	2	00003	3	42	75
18	319.3780918727915	1212.035335689046	3396.0	2.5650546388631486	0.17398631566445727	117.0	3419.603562109402	0.0002395221554226104	18	3-2-8	18358.40814536406	24615.270279772813	00002	2	00003	3	8	75
18	323.29021497405483	996.002409191994	5396.0	2.6308950186129043	0.14396122456875662	154.0	5420.210565245695	0.00015110970168679468	18	3-2-39	18142.37521886701	24619.182402874078	00002	2	00003	3	39	75
18	470.1862745098039	1708.1809707489554	6222.0	2.671894987128733	0.013787197862945175	161.0	6252.270939609516	0.00013099893720228012	18	3-2-41	18854.553780423972	24766.078462409827	00002	2	00003	3	41	75
18	387.061556329849	949.0113563040393	7749.0	2.6828535050222637	0.13286518057300595	190.0	7775.852005792253	0.0001053304203130959	18	3-2-10	18095.384165979056	24682.95374422987	00002	2	00003	3	10	75
18	1013.9463543251192	913.9570023324206	9861.0	2.755805333510193	0.03534858438846707	213.0	9887.94960912215	8.283087792673843e-05	18	3-2-18	18060.329812007436	25309.83854222514	00002	2	00003	3	18	75
18	1071.9574695447745	160.29514853601196	4679.0	2.5798634966730556	0.035657138956295624	151.0	4703.854536911338	0.00017412374262095584	18	3-2-22	17306.66795821103	25367.849657444796	00002	2	00003	3	22	75
18	1016.8702161188654	1640.9397793786582	8884.0	2.611666410702645	0.17554344389675297	255.0	8906.897816084096	9.19545820956532e-05	18	3-2-23	18787.312589053676	25312.76240401889	00002	2	00003	3	23	75
18	283.2087492660012	972.0424251321198	6812.0	2.5982457155917187	0.2112699474027851	202.0	6835.502309962705	0.00011982115203915537	18	3-2-27	18118.415234807137	24579.100937166026	00002	2	00003	3	27	75
18	283.9476782210595	1359.9400479616306	4587.0	2.542895565061032	0.22171044506673468	157.0	4612.7027896918935	0.0001775648127085205	18	3-2-7	18506.312857636647	24579.83986612108	00002	2	00003	3	7	75
19	802.0647193585338	1252.9626575028637	8730.0	2.68620420158264	0.12388512625490963	214.0	8753.163961840517	8.895251854875616e-05	19	3-2-15	18399.33546717788	25097.95690725856	00002	2	00003	3	15	75
19	785.5296625222024	1824.7818827708704	2815.0	2.5583770388322664	0.06761796288134535	103.0	2835.6813284000973	0.0002745951955061364	19	3-2-37	18971.154692445885	25081.421850422226	00002	2	00003	3	37	75
19	863.8245363766049	940.0564907275322	3505.0	2.542141256565212	0.18662980971678683	121.0	3530.0532886977567	0.00022057750857889478	19	3-2-16	18086.42930040255	25159.716724276626	00002	2	00003	3	16	75
19	918.034335780251	465.1625621596022	8446.0	2.634337636996703	0.08309338498912103	226.0	8467.430677370847	9.195431216374557e-05	19	3-2-17	17611.53537183462	25213.926523680275	00002	2	00003	3	17	75
19	940.1236245954692	1854.133074433657	7725.0	2.615141373099072	0.04917456330444644	226.0	7747.388259881927	0.00010050083588554771	19	3-2-33	19000.505884108672	25236.01581249549	00002	2	00003	3	33	75
19	1017.0682848222378	906.0412931815893	9929.0	2.7401661307319443	0.04568388475035211	219.0	9957.163255162468	7.819628444767824e-05	19	3-2-18	18052.414102856605	25312.96047272226	00002	2	00003	3	18	75
19	827.1457446808511	855.221914893617	4700.0	2.5659803816765505	0.10938212037395821	153.0	4724.647818235913	0.00016480292742233684	19	3-2-36	18001.594724568633	25123.037932580875	00002	2	00003	3	36	75
19	684.0207039337474	1090.9443429545731	8211.0	2.667846225540817	0.0911619504090247	205.0	8237.394114356135	9.452229960958382e-05	19	3-2-29	18237.31715262959	24979.91289183377	00002	2	00003	3	29	75
19	704.1844598862918	966.2650031585597	3166.0	2.529360129721425	0.19009515828605345	113.0	3188.889422059303	0.00024417796318841454	19	3-2-34	18112.637812833575	25000.076647786314	00002	2	00003	3	34	75
19	748.9267080745342	1869.9873517786561	8855.0	2.6360014549014954	0.17172194990455478	246.0	8879.004451409883	8.769177385095872e-05	19	3-2-38	19016.36016145367	25044.818895974557	00002	2	00003	3	38	75
19	675.9705071664829	1075.821940463065	3628.0	2.5802980947931937	0.1738692266952293	111.0	3652.713718434157	0.00021316984706245542	19	3-2-14	18222.194750138082	24971.862695066506	00002	2	00003	3	14	75
19	473.1273938384679	1700.0902581182347	6005.0	2.6525402965797116	0.043083006209091425	164.0	6029.131099726189	0.00012914406150064676	19	3-2-41	18846.46306779325	24769.019581738492	00002	2	00003	3	41	75
19	649.1605351170568	1063.0625895843286	4186.0	2.683495235585029	0.07559256311930097	109.0	4210.886253981962	0.00018491144067544287	19	3-2-40	18209.435399259346	24945.05272301708	00002	2	00003	3	40	75
19	570.0419044967284	368.74787693164416	7183.0	2.511895685724211	0.03296667108250849	228.0	7206.511738382342	0.0001080440849303089	19	3-2-13	17515.12068660666	24865.93409239675	00002	2	00003	3	13	75
19	484.9600123992561	1754.9407935523868	3226.0	2.697269635055225	0.06136961006975335	84.0	3251.3844279981713	0.00023948423053979826	19	3-2-19	18901.313603227405	24780.85220029928	00002	2	00003	3	19	75
19	320.8524295140972	1202.98650269946	3334.0	2.599374665235842	0.18919346285806785	103.0	3360.142932966685	0.0002317321877851395	19	3-2-8	18349.359312374476	24616.74461741412	00002	2	00003	3	8	75
19	324.4021929127602	986.978706499285	6293.0	2.5853613745765585	0.12986983964546786	194.0	6316.843554961016	0.00012326171042839113	19	3-2-39	18133.3515161743	24620.294380812782	00002	2	00003	3	39	75
19	388.11918828666836	939.0089904957616	7786.0	2.6834921713604625	0.12976009451895076	191.0	7813.386345818974	9.965189737807851e-05	19	3-2-10	18085.381800170777	24684.011376186692	00002	2	00003	3	10	75
19	286.8296405711472	1350.8838010832103	4062.0	2.571862287870323	0.19527872689471934	131.0	4090.8577539973144	0.00019033721232966427	19	3-2-7	18497.256610758228	24582.72182847117	00002	2	00003	3	7	75
19	225.00912134857407	1045.9838355848055	8661.0	2.721855592052597	0.07039131988268633	199.0	8687.030694973246	8.962972319292989e-05	19	3-2-35	18192.35664525982	24520.9013092486	00002	2	00003	3	35	75
19	1019.2738532110092	1633.001490825688	8720.0	2.6080987134467453	0.16745481287719025	255.0	8744.304155706735	8.904264871772582e-05	19	3-2-23	18779.374300500705	25315.16604111103	00002	2	00003	3	23	75
19	1072.6343362087102	160.0677466863034	4753.0	2.540974961608797	0.025990221806823928	163.0	4777.2063556076155	0.0001629896763737822	19	3-2-22	17306.440556361318	25368.526524108733	00002	2	00003	3	22	75
19	167.9189123573683	1693.068220441855	4119.0	2.6119507964077466	0.033598579865573235	133.0	4140.889420635392	0.00018803734684089582	19	3-2-42	18839.441030116872	24463.81110025739	00002	2	00003	3	42	75
19	284.97702139882233	961.9715639810427	6963.0	2.602598156101467	0.2109162821141479	204.0	6989.844519641962	0.000111393299082085	19	3-2-27	18108.34437365606	24580.869209298846	00002	2	00003	3	27	75
0	18.020279110335807	1251.018752725687	4586.0	2.601913147649443	0.15979481460684777	139.0	4609.491969576396	0.00016921962046054562	0	3-3-0	18762.100745350705	24461.506456810363	00003	3	00003	3	0	75
0	37.412812076640215	665.0838010450939	5167.0	2.6179916720290075	0.19560196214861109	164.0	5189.283089729128	0.00015031203007492898	0	3-3-1	18176.165793670112	24480.898989776666	00003	3	00003	3	1	75
0	740.2246743460006	1693.7919044030573	9289.0	2.620176440138566	0.08538935167171567	255.0	9313.217538116118	8.375137323749292e-05	0	3-3-2	19204.873897028076	25183.710852046028	00003	3	00003	3	2	75
0	778.140848737308	1159.8031762561832	7682.0	2.5681038746641125	0.12771744668904483	233.0	7703.6864200482105	0.00010125012405982168	0	3-3-3	18670.885168881203	25221.627026437334	00003	3	00003	3	3	75
0	780.797563597277	1536.2798280186314	2791.0	2.551932828440874	0.15302393726420047	93.0	2816.139302398724	0.00027699051433826774	0	3-3-4	19047.36182064365	25224.283741297302	00003	3	00003	3	4	75
0	692.1912995995632	1810.6962140516928	5494.0	2.6021189315843998	0.10393884842157143	169.0	5520.678131814598	0.00014128869022200883	0	3-3-5	19321.77820667671	25135.67747729959	00003	3	00003	3	5	75
0	1028.1592302452316	830.9865463215259	5872.0	2.575957799170294	0.17828932113948764	189.0	5892.787359472682	0.00013236641117635043	0	3-3-6	18342.068538946543	25471.645407945256	00003	3	00003	3	6	75
0	1037.0447978632997	1137.0961515114727	8237.0	2.567836471567627	0.07713557209165178	249.0	8260.136094584584	9.442913084229478e-05	0	3-3-7	18648.17814413649	25480.530975563324	00003	3	00003	3	7	75
0	881.1364397321429	1567.8314732142858	7168.0	2.5421667150568346	0.08826369658852755	239.0	7192.6926963174155	0.00010844353666082207	0	3-3-8	19078.913465839305	25324.622617432167	00003	3	00003	3	8	75
0	940.953560371517	1199.0414086687306	2584.0	2.605141974227576	0.1098159554946018	76.0	2608.73968151439	0.00029901391735349237	0	3-3-10	18710.12340129375	25384.43973807154	00003	3	00003	3	10	75
0	985.6083150984683	1449.8646973012399	2742.0	2.6506402072684323	0.11936924718044972	76.0	2764.8561303796587	0.0002821286689088112	0	3-3-11	18960.94668992626	25429.094492798493	00003	3	00003	3	11	75
0	993.1520629519354	1182.0255210548703	4702.0	2.5094038363287345	0.023347500800510936	169.0	4729.771638690041	0.00016491607784872007	0	3-3-12	18693.10751367989	25436.638240651962	00003	3	00003	3	12	75
0	1016.8510439970172	1577.999254287845	5364.0	2.5789184328649517	0.13224279395443564	172.0	5388.52507170321	0.00014475394523893152	0	3-3-13	19089.081246912865	25460.337221697042	00003	3	00003	3	13	75
0	169.1432731508445	890.0891089108911	3434.0	2.58315406345622	0.042656055514488735	110.0	3460.091128396234	0.00022543648168381407	0	3-3-14	18401.17110153591	24612.62945085087	00003	3	00003	3	14	75
0	66.26405775075987	165.27051671732522	2632.0	2.5990265888840853	0.12388202724267137	78.0	2655.22320575742	0.00029377874493031786	0	3-3-15	17676.352509342345	24509.750235450785	00003	3	00003	3	15	75
0	506.90529770276606	560.1643225503985	4266.0	2.4653719945943164	0.24415411480259563	166.0	4291.765057191873	0.0001817479884285791	0	3-3-16	18071.246315175416	24950.391475402794	00003	3	00003	3	16	75
0	519.0240858604767	1068.0199675527267	8013.0	2.6580338863098127	0.10142971299492594	212.0	8036.454486461272	9.705749487140825e-05	0	3-3-17	18579.101960177744	24962.510263560504	00003	3	00003	3	17	75
0	561.0117924528302	1107.0929245283019	8480.0	2.6422278335768667	0.12434285855464469	222.0	8505.571816754862	9.170421416229825e-05	0	3-3-18	18618.17491715332	25004.497970152857	00003	3	00003	3	18	75
0	583.9671087533156	1637.566047745358	3770.0	2.521630561691219	0.03546447042866815	132.0	3795.6080412256556	0.00020550744345561696	0	3-3-19	19148.648040370375	25027.453286453343	00003	3	00003	3	19	75
0	635.1773158840133	923.0839107005389	3897.0	2.471391351385148	0.17291457810571795	153.0	3922.0976577192546	0.00019887929580111757	0	3-3-20	18434.165903325556	25078.66349358404	00003	3	00003	3	20	75
0	223.81283690610505	1193.0572897079103	7977.0	2.5910038092651324	0.1021420427516333	232.0	7998.967084499979	9.751237222015757e-05	0	3-3-21	18704.13928233293	24667.29901460613	00003	3	00003	3	21	75
0	317.96246458923514	158.12110481586402	9884.0	2.6988688668891823	0.02634382614496745	235.0	9907.068440204634	7.873100774000616e-05	0	3-3-22	17669.203097440884	24761.448642289262	00003	3	00003	3	22	75
0	447.10972256935764	552.9482629342664	8002.0	2.606971600299629	0.15347781500524973	227.0	8024.644412196652	9.720034139156536e-05	0	3-3-23	18064.030255559286	24890.595900269385	00003	3	00003	3	23	75
0	36.788812067881835	860.9930861093652	4773.0	2.56607629236465	0.2190978462031453	154.0	4798.148410258627	0.00016256579073937547	0	3-3-24	18372.075078734382	24480.27498976791	00003	3	00003	3	24	75
0	57.06509291813159	953.0463083877448	9955.0	2.7323057527056167	0.0369640025978969	222.0	9978.560847946379	7.816691710926354e-05	0	3-3-25	18464.128301012763	24500.551270618158	00003	3	00003	3	25	75
0	300.19508623494954	514.6726326065734	6146.0	2.513258043684041	0.12689427692709085	215.0	6169.327464324563	0.00012643284231052593	0	3-3-26	18025.75462523159	24743.681263934977	00003	3	00003	3	26	75
0	274.1434022896164	700.4701747338823	4979.0	2.5338440234647517	0.08465255076383256	176.0	5005.635110967089	0.00015582699503698415	0	3-3-27	18211.552167358903	24717.629579989643	00003	3	00003	3	27	75
0	257.24378272251306	573.0173429319372	3056.0	2.672210097706152	0.14295350986201627	83.0	3080.7620216192836	0.0002531963912093541	0	3-3-28	18084.099335556955	24700.72996042254	00003	3	00003	3	28	75
0	838.9172028445648	1635.8753809685065	5906.0	2.583420267336252	0.09633191175609691	182.0	5932.446236071862	0.00013148149323894383	0	3-3-29	19146.957373593526	25282.40338054459	00003	3	00003	3	29	75
0	801.7749720313249	900.1227425283682	6257.0	2.498265340335968	0.11507385035017312	219.0	6279.004916992283	0.00012422430869633207	0	3-3-30	18411.204735153387	25245.261149731352	00003	3	00003	3	30	75
1	228.79935732647814	1189.9145244215938	7780.0	2.5807274636515274	0.10068883227952992	231.0	7802.218573040134	9.339801509081921e-05	1	3-3-21	18700.996517046613	24672.285535026505	00003	3	00003	3	21	75
1	69.98536917318816	156.02585913576047	2939.0	2.6107975860618122	0.14322340683201742	88.0	2962.160842981233	0.0002460188018459076	1	3-3-15	17667.10785176078	24513.471546873214	00003	3	00003	3	15	75
1	172.17823865344153	883.0318605350166	3327.0	2.6483629415004346	0.03183896022818991	90.0	3347.8996543011644	0.00021767099875403528	1	3-3-14	18394.113853160034	24615.66441635347	00003	3	00003	3	14	75
1	39.79049676025918	855.0667146628269	4167.0	2.6252635371156274	0.17740396327726282	120.0	4190.119329425861	0.00017391640122048076	1	3-3-24	18366.148707287844	24483.276674460285	00003	3	00003	3	24	75
1	60.07501023331969	947.9656160458453	9772.0	2.7284488402917204	0.04448682076871116	220.0	9798.656685683505	7.436808134209998e-05	1	3-3-25	18459.047608670866	24503.561187933345	00003	3	00003	3	25	75
1	40.117283950617285	660.9437585733882	2916.0	2.676038059934263	0.12643508333516165	80.0	2938.2212264907707	0.00024802343731558055	1	3-3-1	18172.025751198405	24483.603461650644	00003	3	00003	3	1	75
1	22.191074291822556	1247.0085515766968	3742.0	2.623283078529946	0.12408970429347276	111.0	3762.6699256527772	0.00019367499384410563	1	3-3-0	18758.090544201717	24465.67725199185	00003	3	00003	3	0	75
1	260.88348700754403	568.9455155071249	3579.0	2.684593278864677	0.09452568741139103	103.0	3601.033205351461	0.0002023688917207814	1	3-3-28	18080.027508132145	24704.36966470757	00003	3	00003	3	28	75
1	278.9584714709475	693.4091781538998	5731.0	2.5492873156009423	0.07650696205587822	191.0	5755.353288879582	0.00012661593916221605	1	3-3-27	18204.491170778918	24722.444649170975	00003	3	00003	3	27	75
1	304.11382864174743	506.0099984617751	6501.0	2.524971424645762	0.13637837136175252	218.0	6523.117416076523	0.00011171284305276928	1	3-3-26	18017.091991086792	24747.600006341774	00003	3	00003	3	26	75
1	320.97095565271707	150.01519883406203	9606.0	2.6915286479299314	0.04930686884972691	233.0	9630.127507601434	7.566956926413687e-05	1	3-3-22	17661.09719145908	24764.457133352742	00003	3	00003	3	22	75
1	449.7492522432702	545.0574526420738	8024.0	2.626913203944285	0.14868665399769618	222.0	8048.09335233582	9.054455903752023e-05	1	3-3-23	18056.139445267094	24893.235429943295	00003	3	00003	3	23	75
1	508.87014264633547	553.0223807181505	4066.0	2.4629572441722893	0.2551019621095684	157.0	4089.915245905585	0.000178177644951902	1	3-3-16	18064.10437334317	24952.35632034636	00003	3	00003	3	16	75
1	522.0573158165894	1063.142838742916	7764.0	2.6400006244827763	0.10127861661517332	211.0	7787.652026547551	9.357271822331489e-05	1	3-3-17	18574.224831367934	24965.543493516616	00003	3	00003	3	17	75
1	565.0097121876111	1103.9395949307118	8443.0	2.6404859953429995	0.12282609748855268	221.0	8464.875068442881	8.608632966408721e-05	1	3-3-18	18615.02158755573	25008.495889887636	00003	3	00003	3	18	75
1	588.8781120331951	1634.0666493775934	3856.0	2.5346662886898437	0.03531893074252557	131.0	3880.4263731609753	0.00018779732847920338	1	3-3-19	19145.148642002612	25032.36428973322	00003	3	00003	3	19	75
1	638.1671709531014	918.8658598083712	3966.0	2.454477111745535	0.2415762928315878	156.0	3988.0301999574913	0.0001827299418268754	1	3-3-20	18429.94785243339	25081.653348653126	00003	3	00003	3	20	75
1	698.0325691411936	1807.9679767103348	5496.0	2.6241724279449716	0.07753864572742122	159.0	5519.047735473629	0.00013203740192940032	1	3-3-5	19319.049969335352	25141.51874684122	00003	3	00003	3	5	75
1	744.9588649586608	1690.9907114422783	9797.0	2.640132009900825	0.09291859596672171	255.0	9821.049965161594	7.419850836202878e-05	1	3-3-2	19202.072704067297	25188.445042658688	00003	3	00003	3	2	75
1	782.9818394084836	1155.8505642755222	7709.0	2.5775304558328465	0.12746886936305443	230.0	7730.701286218373	9.426207302786835e-05	1	3-3-3	18666.93255690054	25226.46801710851	00003	3	00003	3	3	75
1	785.8610156548301	1533.9156166475755	2619.0	2.5428740583280476	0.14801890159584874	90.0	2641.1952261095466	0.00027591834769559963	1	3-3-4	19044.997609272596	25229.347193354857	00003	3	00003	3	4	75
1	804.1943725743855	894.7365782664942	6184.0	2.5059760397958812	0.14312171736114954	217.0	6214.094398440406	0.00011726846083453124	1	3-3-30	18405.81857089151	25247.68055027441	00003	3	00003	3	30	75
1	843.8315676063926	1632.802118872329	5569.0	2.580574420221457	0.10105549305659725	172.0	5590.258078976563	0.0001303554008088383	1	3-3-29	19143.884111497347	25287.31774530642	00003	3	00003	3	29	75
1	885.9737498166886	1564.0652588356063	6819.0	2.5394381564554678	0.088707626449944	227.0	6843.335194747075	0.00010648532540047164	1	3-3-8	19075.147251460625	25329.459927516713	00003	3	00003	3	8	75
1	945.7109494640123	1194.8055130168452	2612.0	2.544173296802989	0.15729514991091698	92.0	2633.359196268463	0.00027673946453494585	1	3-3-10	18705.887505641866	25389.19712716404	00003	3	00003	3	10	75
1	947.9927397783722	725.9656094764998	2617.0	2.6660376917129156	0.0516772809492687	70.0	2637.5335640156127	0.00027630143625982206	1	3-3-31	18237.04760210152	25391.4789174784	00003	3	00003	3	31	75
1	988.8121675531914	1447.940824468085	3008.0	2.64179027386048	0.1438390894458972	88.0	3031.0629624164712	0.0002404258731493608	1	3-3-11	18959.022817093104	25432.298345253217	00003	3	00003	3	11	75
1	998.1424192407451	1178.0091959443528	4241.0	2.542123314383414	0.022476320041612357	143.0	4263.267110579102	0.00017093223595379114	1	3-3-12	18689.09118856937	25441.628596940773	00003	3	00003	3	12	75
1	1021.0066055827829	1574.1564031536332	4693.0	2.5673539297737045	0.10093608714442945	153.0	4716.595859639485	0.00015450252177011005	1	3-3-13	19085.23839577865	25464.49278328281	00003	3	00003	3	13	75
1	1031.3336475023564	824.0067860508954	5305.0	2.6175655459549443	0.14960333755040764	159.0	5331.4121344341875	0.00013668457581300183	1	3-3-6	18335.088778675916	25474.819825202383	00003	3	00003	3	6	75
1	1041.8486623922176	1131.9806544328985	9046.0	2.621236761122472	0.0768574067994204	247.0	9070.256886322195	8.034046853124217e-05	1	3-3-7	18643.062647057915	25485.334840092244	00003	3	00003	3	7	75
2	26.83402244536326	1243.96012994684	3386.0	2.63484533193378	0.10503496041915204	97.0	3411.546171194469	0.00024077614556707893	2	3-3-0	18755.04212257186	24470.32020014539	00003	3	00003	3	0	75
2	43.07873716241917	649.0764549258273	2629.0	2.6581581007153487	0.12986304800905005	72.0	2651.529132313411	0.0003097981034981076	2	3-3-1	18160.158447550846	24486.564914862443	00003	3	00003	3	1	75
2	43.05972045743329	848.1237611181703	3935.0	2.589196595257791	0.1873594114917835	124.0	3960.4315613342906	0.00020740400921052157	2	3-3-24	18359.20575374319	24486.54589815746	00003	3	00003	3	24	75
2	63.900541756107536	941.9141367678626	9783.0	2.7268395048047314	0.046633606566022064	222.0	9806.3461243952	8.375943268335129e-05	2	3-3-25	18452.996129392883	24507.386719456135	00003	3	00003	3	25	75
2	73.07858807858808	147.80652680652682	3003.0	2.54856263316629	0.1317624014916849	98.0	3023.784859875801	0.0002716554964971112	2	3-3-15	17658.888519431544	24516.564765778614	00003	3	00003	3	15	75
2	174.40927941938827	876.0816485225505	3858.0	2.591408223059058	0.028652325502442847	122.0	3881.768942209163	0.00021160728511477833	2	3-3-14	18387.16364114757	24617.895457119415	00003	3	00003	3	14	75
2	233.01621345589174	1186.0917911400486	7833.0	2.5902329584444472	0.09628686494837536	229.0	7858.229323026444	0.00010452481072422987	2	3-3-21	18697.17378376507	24676.50239115592	00003	3	00003	3	21	75
2	263.09638905066976	560.9304018637158	3434.0	2.6330633706836815	0.12949941098793388	102.0	3462.0712335457183	0.0002372619961032305	2	3-3-28	18072.012394488735	24706.582566750694	00003	3	00003	3	28	75
2	282.1730210016155	687.3025848142165	6190.0	2.526243515673945	0.09629791055242141	206.0	6214.291183524572	0.0001321772386371922	2	3-3-27	18198.384577439236	24725.65919870164	00003	3	00003	3	27	75
2	307.0297796307326	498.1508338296605	6716.0	2.5192232937104952	0.16773511917723996	228.0	6741.704287249809	0.000121836386384574	2	3-3-26	18009.232826454678	24750.515957330757	00003	3	00003	3	26	75
2	323.91083521444693	140.9605992201929	9746.0	2.6914484819988376	0.05994713077805817	236.0	9771.135657720768	8.4061270179424e-05	2	3-3-22	17652.042591845213	24767.397012914473	00003	3	00003	3	22	75
2	452.0427772721363	538.0382264985047	7691.0	2.613065398881628	0.15561652797226172	221.0	7714.998601228349	0.00010646540986084648	2	3-3-23	18049.120219123524	24895.528954972164	00003	3	00003	3	23	75
2	512.2729236677868	545.0410465674508	4166.0	2.4868352369868307	0.2104733707577604	157.0	4186.397428548147	0.0001962083612572364	2	3-3-16	18056.12303919247	24955.759101367814	00003	3	00003	3	16	75
2	526.963921953614	1058.8463615167504	8149.0	2.6614513159420574	0.08722614681698465	211.0	8174.2030965625845	0.00010048426326326115	2	3-3-17	18569.928354141768	24970.45009965364	00003	3	00003	3	17	75
2	568.8298185384992	1099.0355566454143	8156.0	2.633069581177679	0.14670183356320204	220.0	8179.46213436525	0.00010041965399847086	2	3-3-18	18610.11754927043	25012.315996238525	00003	3	00003	3	18	75
2	593.0142105263158	1631.8494736842106	3800.0	2.520233907272978	0.07646238114461683	135.0	3824.569325303332	0.00021477228505686853	2	3-3-19	19142.93146630923	25036.50038822634	00003	3	00003	3	19	75
2	641.1761487964989	913.9368161925602	3656.0	2.466681698063689	0.23569836495331992	140.0	3678.4197580010073	0.00022330619951290548	2	3-3-20	18425.01880881758	25084.662326496524	00003	3	00003	3	20	75
2	703.2240169685103	1805.8249306575299	6129.0	2.5693195918919502	0.10161644331829278	196.0	6151.9254839495825	0.0001335172596740477	2	3-3-5	19316.90692328255	25146.710194668536	00003	3	00003	3	5	75
2	749.944689821321	1688.9283276450512	9962.0	2.651303785820456	0.047043645769657604	255.0	9986.125080253758	8.225147890601941e-05	2	3-3-2	19200.01032027007	25193.430867521347	00003	3	00003	3	2	75
2	787.7325699745547	1151.860941475827	7860.0	2.5936161596726324	0.1033943191959185	230.0	7881.597158829718	0.00010421489798897985	2	3-3-3	18662.942934100847	25231.218747674582	00003	3	00003	3	3	75
2	790.8682200152789	1530.8479755538579	2618.0	2.515422255102862	0.2022670663502071	100.0	2640.081296380521	0.0003111415857867208	2	3-3-4	19041.929968178876	25234.354397715306	00003	3	00003	3	4	75
2	807.8398337595908	888.0468350383632	6256.0	2.510113813256029	0.18163405198171942	218.0	6282.661398615844	0.000130738772125197	2	3-3-30	18399.128827663382	25251.326011459616	00003	3	00003	3	30	75
2	848.0363669259997	1629.9022978107473	5527.0	2.5929090092887015	0.1294385477898721	170.0	5551.676343540145	0.0001479539357700685	2	3-3-29	19140.984290435765	25291.522544626027	00003	3	00003	3	29	75
2	890.9750616209947	1561.9215600985935	6897.0	2.540693884915675	0.12427776971165029	228.0	6923.668878438661	0.00011863420769536478	2	3-3-8	19073.00355272361	25334.46123932102	00003	3	00003	3	8	75
2	949.7688212927757	1191.7140684410647	2630.0	2.5525652496287274	0.19748338736464724	87.0	2654.255179355193	0.00030947989170550933	2	3-3-10	18702.796061066085	25393.2549989928	00003	3	00003	3	10	75
2	951.6658309455587	717.0941977077364	2792.0	2.5710533223265553	0.06899946099616666	91.0	2817.6521373979904	0.00029153118525719856	2	3-3-31	18228.176190332757	25395.152008645586	00003	3	00003	3	31	75
2	991.9702719797597	1446.8728652751422	3162.0	2.596280120043498	0.10120212615164738	98.0	3188.469469046543	0.00025762321651157664	2	3-3-11	18957.95485790016	25435.456449679787	00003	3	00003	3	11	75
2	1003.8859669536886	1173.865487549453	4297.0	2.529785331524764	0.021912877969788542	144.0	4321.258434170944	0.00019008454098807354	2	3-3-12	18684.947480174473	25447.372144653713	00003	3	00003	3	12	75
2	1025.0813045475425	1570.9246669728984	4354.0	2.5829375477828416	0.11308098277018708	138.0	4378.5839397321	0.00018759574437399783	2	3-3-13	19082.00665959792	25468.56748224757	00003	3	00003	3	13	75
2	1034.889771801141	817.059902200489	4908.0	2.639621925954632	0.1563094021586944	138.0	4933.326996452275	0.00016649974244145637	2	3-3-6	18328.14189482551	25478.375949501165	00003	3	00003	3	6	75
2	1046.0271998140183	1126.9739625711961	8603.0	2.585872615714666	0.10541314363572363	249.0	8625.733292167166	9.522405136479165e-05	2	3-3-7	18638.055955196214	25489.513377514046	00003	3	00003	3	7	75
3	30.97806524184477	1239.9519122609674	3556.0	2.6663444218495123	0.10215090102424804	95.0	3580.411263525594	0.00020920770779348088	3	3-3-0	18751.033904885986	24474.46424294187	00003	3	00003	3	0	75
3	46.05994442238984	643.9396585946804	2519.0	2.670839992285317	0.11809551472211591	67.0	2546.127599708724	0.00029419938024410983	3	3-3-1	18155.0216512197	24489.546122122414	00003	3	00003	3	1	75
3	45.9169746242917	842.0110864745011	4059.0	2.602138715187396	0.16608632489447867	124.0	4081.0007372423674	0.0001835441316804491	3	3-3-24	18353.09307909952	24489.403152324317	00003	3	00003	3	24	75
3	66.03441936472271	936.9150240016342	9791.0	2.7216378962530827	0.048474043993920725	223.0	9817.284442373122	7.6295955239819e-05	3	3-3-25	18447.997016626654	24509.520597064748	00003	3	00003	3	25	75
3	75.94416873449131	138.04001240694788	3224.0	2.5813681524458185	0.13779053941834296	99.0	3249.784944783614	0.00023049356710029412	3	3-3-15	17649.122005031968	24519.430346434518	00003	3	00003	3	15	75
3	178.04226804123712	870.1115463917525	4850.0	2.569287277320709	0.052063896223190874	150.0	4875.247961483096	0.00015364077309618603	3	3-3-14	18381.19353901677	24621.528445741264	00003	3	00003	3	14	75
3	237.8173969914977	1182.0328319162852	7645.0	2.574437908134212	0.10956448406479144	228.0	7670.05177394686	9.765566442933059e-05	3	3-3-21	18693.114824541302	24681.303574691523	00003	3	00003	3	21	75
3	266.00321233536783	553.9887568262127	3113.0	2.653631541827456	0.14012807400604926	90.0	3137.232819124347	0.0002387634159062691	3	3-3-28	18065.07074945123	24709.489390035393	00003	3	00003	3	28	75
3	285.10122164048863	680.9907504363001	5730.0	2.55668715619641	0.13996515008401647	184.0	5753.059652953759	0.00013019706458535668	3	3-3-27	18192.07274306132	24728.587399340515	00003	3	00003	3	27	75
3	308.9080762672454	490.89846535420867	6451.0	2.548734416230303	0.1926082642832291	214.0	6475.754320100324	0.00011566654686245818	3	3-3-26	18001.98045797923	24752.39425396727	00003	3	00003	3	26	75
3	325.968	130.9444	10000.0	2.6939933184772378	0.061589461849370836	239.0	10024.634951390262	7.471780622576987e-05	3	3-3-22	17642.02639262502	24769.454177700027	00003	3	00003	3	22	75
3	454.7427055702918	530.937518420277	6786.0	2.6135289268005253	0.16080665061145874	203.0	6814.292363454052	0.00010991997117228081	3	3-3-23	18042.019511045295	24898.228883270316	00003	3	00003	3	23	75
3	515.2632679738562	538.1150326797385	3825.0	2.4913444935658564	0.2288132307891383	143.0	3851.4853164013534	0.00019448243689226607	3	3-3-16	18049.19702530476	24958.749445673882	00003	3	00003	3	16	75
3	530.9767788401838	1054.899788898547	8053.0	2.6556126701606533	0.11035183833367683	212.0	8074.93873137871	9.275895483505474e-05	3	3-3-17	18565.981781523566	24974.46295654021	00003	3	00003	3	17	75
3	571.9900586896634	1095.9828722002635	8349.0	2.6329312989171108	0.1365109774382692	221.0	8372.627929972965	8.946081511492075e-05	3	3-3-18	18607.064864825283	25015.476236389688	00003	3	00003	3	18	75
3	597.9106933019976	1629.9168625146885	3404.0	2.502349072634771	0.11575137832223298	122.0	3424.9439511980017	0.0002187048390339489	3	3-3-19	19140.998855139707	25041.396871002024	00003	3	00003	3	19	75
3	644.7844346549192	908.8428781204111	3405.0	2.55494682996824	0.1513797323866518	110.0	3429.4394837265563	0.00021841812728405977	3	3-3-20	18419.92487074543	25088.270612354947	00003	3	00003	3	20	75
3	707.8676378446115	1803.8696741854637	6384.0	2.563021448870146	0.09096530743873953	204.0	6407.097827360529	0.00011690603850839733	3	3-3-5	19314.951666810484	25151.353815544637	00003	3	00003	3	5	75
3	754.1613888606048	1685.9483759291315	9821.0	2.641765075972433	0.05966761852066771	255.0	9848.761628914343	7.605210346073162e-05	3	3-3-2	19197.03036855415	25197.64756656063	00003	3	00003	3	2	75
3	791.8780858336498	1147.909608811242	7899.0	2.5957057450675296	0.14202924045430784	230.0	7921.638135247667	9.455409055023914e-05	3	3-3-3	18658.99160143626	25235.364263533676	00003	3	00003	3	3	75
3	795.9322169059011	1528.0103668261563	2508.0	2.5074053002482306	0.15617839700703023	91.0	2535.3953336865347	0.00029544483184553474	3	3-3-4	19039.092359451177	25239.418394605927	00003	3	00003	3	4	75
3	811.1092225369846	882.0867170286434	6354.0	2.501274462684384	0.14465031348318264	222.0	6377.923212819188	0.00011744082253982087	3	3-3-30	18393.168709653663	25254.59540023701	00003	3	00003	3	30	75
3	853.9639258363563	1626.9760177347844	4962.0	2.599336411147121	0.12065293442139399	148.0	4982.312769854398	0.00015033903767208037	3	3-3-29	19138.058010359804	25297.450103536383	00003	3	00003	3	29	75
3	896.0358296170998	1558.9620175303705	6503.0	2.533126672643636	0.13724755577813225	223.0	6528.193798910601	0.00011473739140058448	3	3-3-8	19070.04401015539	25339.522007317126	00003	3	00003	3	8	75
3	953.923024290113	1186.7964420116318	2923.0	2.543363234900967	0.21761593626474174	101.0	2944.92033989619	0.00025435662794581445	3	3-3-10	18697.878434636652	25397.40920199014	00003	3	00003	3	10	75
3	954.7339805825243	709.8501618122978	3090.0	2.5986678190290036	0.09557548070483364	93.0	3113.5615809379847	0.00024057877836347383	3	3-3-31	18220.932154437316	25398.22015828255	00003	3	00003	3	31	75
3	994.7622130665097	1912.0173631547968	3398.0	2.6863178717462994	0.1051111493436941	89.0	3421.9739923111947	0.00021889466747754288	3	3-3-32	19423.099355779814	25438.248390766537	00003	3	00003	3	32	75
3	996.8146694838515	1443.728342891639	3313.0	2.585804896054379	0.14618045963257648	105.0	3336.573038405967	0.00022449775202196007	3	3-3-11	18954.810335516657	25440.300847183877	00003	3	00003	3	11	75
3	1007.9959866220736	1169.7583054626532	4485.0	2.533609091369598	0.03715077472447085	155.0	4509.786689675101	0.00016609205230736434	3	3-3-12	18680.84029808767	25451.4821643221	00003	3	00003	3	12	75
3	1030.0376183358246	1567.8415545590433	4014.0	2.606524717156158	0.1257380454841957	123.0	4037.6267948093637	0.0001855159547512662	3	3-3-13	19078.923547184062	25473.52379603585	00003	3	00003	3	13	75
3	1037.9048560755878	810.9176005273566	4551.0	2.656071017468321	0.160399516886022	125.0	4571.723326670201	0.0001638417629824665	3	3-3-6	18321.999593152374	25481.391033775613	00003	3	00003	3	6	75
3	1049.1973359644796	1122.0120868278243	8108.0	2.563259826343368	0.09256723850449539	247.0	8130.938654202275	9.212008135116344e-05	3	3-3-7	18633.094079452843	25492.683513664506	00003	3	00003	3	7	75
4	35.12996158770807	1236.856914212548	3124.0	2.6719364809550847	0.10054654095181892	85.0	3147.3940685445955	0.0002666903519405458	4	3-3-0	18747.938906837568	24478.616139287733	00003	3	00003	3	0	75
4	48.98192600960181	837.920926292008	3541.0	2.622540401731159	0.18729181753923624	106.0	3564.147840058511	0.00023550387807399126	4	3-3-24	18349.002918917027	24492.468103709627	00003	3	00003	3	24	75
4	712.8283110392474	1801.0389534029105	6803.0	2.566161142153137	0.07913247345421032	215.0	6831.679088454337	0.00012285971625271213	4	3-3-5	19312.120946027928	25156.314488739274	00003	3	00003	3	5	75
4	648.0954035275254	903.1483164083378	3742.0	2.4836181603099283	0.23037245391036848	144.0	3763.928882690382	0.00022300289392345783	4	3-3-20	18414.230309033355	25091.58158122755	00003	3	00003	3	20	75
4	1054.0232312565997	1116.2200369588172	7576.0	2.5831218475729436	0.09028387033360427	232.0	7603.100868088901	0.00011039371619383812	4	3-3-7	18627.302029583836	25497.509408956626	00003	3	00003	3	7	75
4	1041.1393070489844	802.9870967741936	4185.0	2.653236791529082	0.14479372331734233	119.0	4210.62113768995	0.0001993435607475606	4	3-3-6	18314.069089399214	25484.62548474901	00003	3	00003	3	6	75
4	1035.907864523536	1564.0071756601608	3484.0	2.6176123422467343	0.08229793658094203	104.0	3508.544530293001	0.00023923644334650432	4	3-3-13	19075.08916828518	25479.39404222356	00003	3	00003	3	13	75
4	1011.9812338222606	1164.9301121656601	4636.0	2.5613692816668268	0.04615531312981515	148.0	4659.9600025049185	0.00018012057327113082	4	3-3-12	18676.01210479068	25455.467411522288	00003	3	00003	3	12	75
4	1000.8682556312206	1440.7949188056575	3818.0	2.605952809846161	0.10778790299076543	116.0	3839.5515229318535	0.00021861036676901657	4	3-3-11	18951.876911430678	25444.354433331246	00003	3	00003	3	11	75
4	997.919123402035	1909.9183407252804	3833.0	2.6906317263566786	0.10722442290620748	98.0	3856.6948400805477	0.00021763855353155317	4	3-3-32	19421.000333350297	25441.405301102062	00003	3	00003	3	32	75
4	958.4417352754908	700.3793540215327	3158.0	2.531811538077928	0.11216282682721918	120.0	3181.347694730147	0.0002638437830420565	4	3-3-31	18211.461346646553	25401.927912975516	00003	3	00003	3	31	75
4	957.0502055196712	1181.9844392248972	3406.0	2.56369247063088	0.16834795392109358	109.0	3433.13051298512	0.00024449208300786937	4	3-3-10	18693.066431849915	25400.536383219696	00003	3	00003	3	10	75
4	900.9255420918367	1556.0687181122448	6272.0	2.5198826705760307	0.14482921366653104	219.0	6297.288530489873	0.00013328612100466116	4	3-3-8	19067.150710737264	25344.411719791864	00003	3	00003	3	8	75
4	859.021313614615	1624.0208786428882	4598.0	2.600816280334683	0.10307686341790846	137.0	4623.319305711938	0.00018154815258299031	4	3-3-29	19135.102871267907	25302.50749131464	00003	3	00003	3	29	75
4	814.3378289473684	877.0761513157895	6080.0	2.5077839347036845	0.18238292347492788	211.0	6106.758610496079	0.00013744482365967258	4	3-3-30	18388.158143940807	25257.824006647395	00003	3	00003	3	30	75
4	799.8269155970439	1524.9622714896927	2571.0	2.600152585056807	0.12916909293654943	79.0	2594.0024943834787	0.0003235910692189747	4	3-3-4	19036.044264114713	25243.31309329707	00003	3	00003	3	4	75
4	795.9674287903947	1143.7952484353045	7829.0	2.5796792781630193	0.1229651661529921	231.0	7854.07087711633	0.00010686605140931039	4	3-3-3	18654.877241060323	25239.45360649042	00003	3	00003	3	3	75
4	759.0827923699192	1682.068710676121	10013.0	2.651934655182897	0.0376815542766702	255.0	10037.675212857612	8.361765249580018e-05	4	3-3-2	19193.15070330114	25202.568970069944	00003	3	00003	3	2	75
4	328.0880015506881	121.96704787749565	10318.0	2.711422572513871	0.06470516611872806	239.0	10343.877110902089	8.114231394901482e-05	4	3-3-22	17633.049040502516	24771.574179250714	00003	3	00003	3	22	75
4	312.20018826482584	482.16128020081584	6374.0	2.520266146588324	0.18628821260041054	218.0	6399.171865684509	0.00013116393288107944	4	3-3-26	17993.243272825835	24755.68636596485	00003	3	00003	3	26	75
4	603.9416840226123	1627.8423088366558	3361.0	2.506878368611726	0.18823619296556318	123.0	3383.2596935905076	0.0002480963170894859	4	3-3-19	19138.924301461673	25047.427861722637	00003	3	00003	3	19	75
4	575.206884187881	1092.033106250747	8367.0	2.639215706122651	0.13678330101549604	222.0	8391.711692693376	0.00010001911390203476	4	3-3-18	18603.115098875765	25018.69306188791	00003	3	00003	3	18	75
4	534.964707344352	1050.8042748850503	8047.0	2.65653235639183	0.10756316290533831	212.0	8073.273927902068	0.00010396435359904163	4	3-3-17	18561.886267510068	24978.450885044378	00003	3	00003	3	17	75
4	518.0707018001565	529.002608922515	3833.0	2.513983848912053	0.2297884956103705	136.0	3859.0266321813865	0.00021750703700297585	4	3-3-16	18040.084601547533	24961.556879500182	00003	3	00003	3	16	75
4	457.1304849884527	523.8599472121412	6062.0	2.6148321953991003	0.15122082114833604	179.0	6082.68788728895	0.0001379887531238853	4	3-3-23	18034.94193983716	24900.616662688477	00003	3	00003	3	23	75
4	240.85980561842632	1177.952203434962	7511.0	2.5721903041941796	0.14272226297621074	228.0	7534.944720827991	0.00011139230326066654	4	3-3-21	18689.03419605998	24684.345983318453	00003	3	00003	3	21	75
4	181.1625680087051	864.3068552774755	4595.0	2.5723481437776883	0.05781038808091348	144.0	4617.575948022819	0.00018177397693595188	4	3-3-14	18375.388847902494	24624.64874570873	00003	3	00003	3	14	75
4	288.28381020081747	673.1213790652213	5627.0	2.553566868084299	0.12793602468159274	180.0	5649.667801964952	0.00014856547264659813	4	3-3-27	18184.20337169024	24731.769987900843	00003	3	00003	3	27	75
4	269.1084699453552	545.9983606557377	3660.0	2.67405056947086	0.09914195404858421	98.0	3685.9472576146136	0.00022772121665210322	4	3-3-28	18057.080353280755	24712.594647645383	00003	3	00003	3	28	75
4	77.3250705993097	128.96140571069972	3187.0	2.56762933982567	0.13580202988614584	104.0	3207.4497666627813	0.00026169644196127786	4	3-3-15	17640.043398335718	24520.811248299335	00003	3	00003	3	15	75
4	69.90892785970506	931.0217218015146	10036.0	2.735336280525083	0.043705129080452765	224.0	10061.742276806082	8.341763852068793e-05	4	3-3-25	18442.103714426532	24513.39510555973	00003	3	00003	3	25	75
5	52.05085281111813	830.1547694251421	3166.0	2.6233920262343884	0.15543736046950105	95.0	3190.545096146199	0.00023027101695246183	5	3-3-24	18341.23676205016	24495.537030511143	00003	3	00003	3	24	75
5	38.801983266191506	1232.9643631856213	3227.0	2.6431146701554495	0.1254130605778894	92.0	3253.0132716090347	0.00022584876940117624	5	3-3-0	18744.04635581064	24482.288160966218	00003	3	00003	3	0	75
5	763.1530187721969	1679.7922881785896	9855.0	2.6457513110645907	0.016189993529908648	255.0	9880.7262925481	7.435223791791446e-05	5	3-3-2	19190.874280803608	25206.639196472224	00003	3	00003	3	2	75
5	800.0916600053291	1140.6870503597122	7506.0	2.5649308445148415	0.14938211895809853	232.0	7528.390441533924	9.758519764301191e-05	5	3-3-3	18651.76904298473	25243.577837705354	00003	3	00003	3	3	75
5	72.98415278342138	925.0198090207233	9844.0	2.715947605117297	0.06265556454804648	225.0	9870.581781923864	7.442865536771898e-05	5	3-3-25	18436.101801645742	24516.470330483447	00003	3	00003	3	25	75
5	78.16565592084264	120.78582827960422	3133.0	2.531638297088222	0.14826692438582686	107.0	3154.423577817898	0.00023290805874609215	5	3-3-15	17631.867820904623	24521.65183362087	00003	3	00003	3	15	75
5	271.1037311458058	539.0526594337126	3779.0	2.659915817588068	0.11004603175912296	108.0	3802.778183491215	0.00019319599505901547	5	3-3-28	18050.134652058732	24714.58990884583	00003	3	00003	3	28	75
5	292.1036543715847	666.1028005464481	5856.0	2.5376603289950355	0.13520695199075825	196.0	5879.048947926991	0.0001249633722306034	5	3-3-27	18177.184793171466	24735.58983207161	00003	3	00003	3	27	75
5	184.98226018396846	857.072273324573	4566.0	2.626268127034377	0.025617551373203273	127.0	4594.0972849518985	0.00015991690991164816	5	3-3-14	18368.15426594959	24628.468437883996	00003	3	00003	3	14	75
5	245.86186059584037	1173.973580663294	7116.0	2.588647546773513	0.056049056684032025	209.0	7139.540766285618	0.00010290027310893458	5	3-3-21	18685.05557328831	24689.348038295866	00003	3	00003	3	21	75
5	460.77439526081946	515.0304426526246	6077.0	2.6291238558624803	0.14040456790578026	175.0	6100.568946546871	0.00012042560983405352	5	3-3-23	18026.112435277642	24904.260572960844	00003	3	00003	3	23	75
5	510.9173394848135	328.0495963091119	2601.0	2.6185098086200274	0.011247129466630737	72.0	2622.147873492934	0.0002801907481502857	5	3-3-34	17839.13158893413	24954.40351718484	00003	3	00003	3	34	75
5	520.9677592692101	521.1601289629232	3722.0	2.48769135447324	0.23430990396600146	145.0	3746.839345595563	0.00019608051279946807	5	3-3-16	18032.24212158794	24964.453936969236	00003	3	00003	3	16	75
5	538.0124878758487	1046.0872938894277	8248.0	2.6533702010575775	0.10012884033660165	215.0	8271.322818447024	8.881982533787642e-05	5	3-3-17	18557.169286514447	24981.498665575873	00003	3	00003	3	17	75
5	579.2800150075037	1088.0704102051025	7996.0	2.633052692834236	0.16206635781846543	219.0	8020.904964474343	9.159291759749331e-05	5	3-3-18	18599.15240283012	25022.76619270753	00003	3	00003	3	18	75
5	607.3239644970414	1626.8423076923077	3380.0	2.4856987397615327	0.1374480866793501	136.0	3405.7014375607687	0.0002157225825010672	5	3-3-19	19137.924300317325	25050.810142197068	00003	3	00003	3	19	75
5	314.3419181545268	475.0281245062411	6329.0	2.5125376875225895	0.19033554810394596	221.0	6354.225951547958	0.00011561811506395675	5	3-3-26	17986.11011713126	24757.82809585455	00003	3	00003	3	26	75
5	331.06881741909706	112.95215741110667	10012.0	2.685171842287354	0.0858305537538893	242.0	10036.422395316975	7.319877713423595e-05	5	3-3-22	17624.034150036125	24774.554995119124	00003	3	00003	3	22	75
5	1001.9672531769306	1906.9005376344087	4092.0	2.6829445751548584	0.09071636202156126	105.0	4116.935459739852	0.0001784526677209976	5	3-3-32	19417.98253025943	25445.453430876958	00003	3	00003	3	32	75
5	1005.7323244265784	1437.8432253487822	4229.0	2.5974959293252406	0.14343017653691395	133.0	4253.549439885832	0.0001727208780267557	5	3-3-11	18948.9252179738	25449.218502126605	00003	3	00003	3	11	75
5	818.2112854652084	871.1816452686638	6309.0	2.5108103568296882	0.15553844936726394	220.0	6336.716451634693	0.00011593760056693555	5	3-3-30	18382.263637893684	25261.697463165234	00003	3	00003	3	30	75
5	862.9917440660474	1621.7092363261095	3876.0	2.6407245620454813	0.08714986075341605	113.0	3902.7527285529095	0.0001882467132918414	5	3-3-29	19132.79122895113	25306.477921766073	00003	3	00003	3	29	75
5	902.8554551772064	1719.094510076442	2878.0	2.659635739243652	0.12268585898147238	81.0	2901.6749624372533	0.00025319698440113485	5	3-3-35	19230.176502701463	25346.341632877233	00003	3	00003	3	35	75
5	904.9818541142652	1552.9928135106002	5566.0	2.5601285114168504	0.1339272306386732	186.0	5591.009467804326	0.00013140154220596671	5	3-3-8	19064.07480613562	25348.468031814293	00003	3	00003	3	8	75
5	960.9406678592725	694.5638044126416	3354.0	2.583835813943451	0.1228930841413258	110.0	3379.1042972963587	0.00021742066424834216	5	3-3-31	18205.64579703766	25404.426845559297	00003	3	00003	3	31	75
5	960.6692166462668	1178.6811505507956	3268.0	2.5023245007346158	0.21396264569424295	125.0	3289.8231308436025	0.00022332156845378926	5	3-3-10	18689.763143175813	25404.155394346293	00003	3	00003	3	10	75
5	1044.9325717470047	795.1117302869881	3589.0	2.6809026064325665	0.09500003825286908	94.0	3614.1446945946464	0.00020328014023718882	5	3-3-6	18306.19372291201	25488.41874944703	00003	3	00003	3	6	75
5	1058.9261997243452	1111.051497306102	7981.0	2.564687476457562	0.06755762248664457	246.0	8002.411403196803	9.180459479795793e-05	5	3-3-7	18622.133489931122	25502.41237742437	00003	3	00003	3	7	75
5	1015.8732026143791	1160.7283224400871	4590.0	2.5451478891761434	0.03205764381410658	156.0	4610.589192025149	0.00015934486442888173	5	3-3-12	18671.810315065108	25459.359380314407	00003	3	00003	3	12	75
5	1040.8587713742875	1560.8552881570615	3158.0	2.647486171301453	0.08347798291189114	87.0	3181.674660364113	0.00023091305378134292	5	3-3-13	19071.93728078208	25484.344949074315	00003	3	00003	3	13	75
5	650.9217577706323	898.9472132904609	3732.0	2.485919619746659	0.22700874764539827	140.0	3755.1048877044122	0.00019564888404105055	5	3-3-20	18410.029205915478	25094.40793547066	00003	3	00003	3	20	75
5	717.2282051282051	1798.7867269984918	6630.0	2.577048014800701	0.037295866085883055	207.0	6654.417954111657	0.00011040220641207675	5	3-3-5	19309.86871962351	25160.71438282823	00003	3	00003	3	5	75
6	55.88858509911142	827.9029391660971	2926.0	2.6208324662464095	0.16367506198253085	91.0	2949.4813293464354	0.00025363128716099104	6	3-3-24	18338.984931791118	24499.374762799136	00003	3	00003	3	24	75
6	41.98395061728395	1228.982098765432	3240.0	2.642482932656844	0.13147552441568136	93.0	3262.4089470257377	0.00022930136033083194	6	3-3-0	18740.06409139045	24485.47012831731	00003	3	00003	3	0	75
6	1047.9406130268198	790.9450830140486	3132.0	2.7176637100400143	0.07792410344411113	78.0	3159.1297223245165	0.00023679832881983294	6	3-3-6	18302.027075639067	25491.426790726844	00003	3	00003	3	6	75
6	1062.9599241466499	1106.9007585335019	7910.0	2.5679636720534216	0.058589791493763206	242.0	7935.031010034309	9.427081772726262e-05	6	3-3-7	18617.98275115852	25506.446101846675	00003	3	00003	3	7	75
6	1019.7382534953014	1155.8519367407746	4363.0	2.544763130495205	0.03091152130937942	145.0	4387.934633632041	0.000170481221766548	6	3-3-12	18666.933929365794	25463.22443119533	00003	3	00003	3	12	75
6	1045.8385416666667	1556.9371527777778	2880.0	2.6172504656604803	0.10497876821512916	85.0	2905.885756136385	0.0002574367120127693	6	3-3-13	19068.019145402795	25489.324719366694	00003	3	00003	3	13	75
6	1009.722602739726	1433.8853746978243	4964.0	2.586536142869896	0.17454927633745443	155.0	4989.769477615845	0.0001499178355343724	6	3-3-11	18944.967367322843	25453.208780439752	00003	3	00003	3	11	75
6	1005.0537211740042	1895.012316561845	3816.0	2.68478514574742	0.09565621497540057	110.0	3842.9350773866063	0.00019466016000243262	6	3-3-32	19406.094309186865	25448.53989887403	00003	3	00003	3	32	75
6	964.7882847386394	684.3081166272656	3807.0	2.513582749798394	0.13467692311168317	132.0	3833.013122139786	0.0001951640801015873	6	3-3-31	18195.390109252283	25408.274462438665	00003	3	00003	3	31	75
6	964.9355942750467	1173.7837585563161	3214.0	2.5209760952716165	0.20324343569572165	116.0	3239.6102413530607	0.0002309151865658453	6	3-3-10	18684.865751181336	25408.421771975074	00003	3	00003	3	10	75
6	867.0426621160409	1618.1063708759955	3516.0	2.646181269840658	0.09989307217953196	100.0	3540.1494327643695	0.00021131040763026665	6	3-3-29	19129.188363501013	25310.528839816066	00003	3	00003	3	29	75
6	821.3024652338812	867.0478824273072	6328.0	2.5171660966308544	0.14447166210300916	216.0	6351.548272789241	0.0001177740551875052	6	3-3-30	18378.129875052327	25264.78864293391	00003	3	00003	3	30	75
6	909.0211764705882	1548.8449019607842	5100.0	2.5787593916455256	0.09331448754825741	164.0	5126.340289249794	0.00014592368495204325	6	3-3-8	19059.926894585802	25352.507354170615	00003	3	00003	3	8	75
6	907.5054063480991	1716.0498779211719	2867.0	2.641133134544972	0.15798267603298374	86.0	2888.786492322044	0.0002589606564471878	6	3-3-35	19227.13187054619	25350.991584048126	00003	3	00003	3	35	75
6	803.707233065442	1135.8964153591019	7839.0	2.5981682734850042	0.13341636432098009	230.0	7861.406799102667	9.515371695562649e-05	6	3-3-3	18646.97840798412	25247.193410765467	00003	3	00003	3	3	75
6	767.9769362473562	1676.9860006042904	9929.0	2.6456561425504193	0.02408747374670903	255.0	9951.31941580549	7.516965038096046e-05	6	3-3-2	19188.06799322931	25211.463113947382	00003	3	00003	3	2	75
6	653.670809168738	894.0759458713063	3621.0	2.4889149437754594	0.22142965312807478	138.0	3645.84709009806	0.00020518384516392664	6	3-3-20	18405.157938496326	25097.156986868766	00003	3	00003	3	20	75
6	722.166129032258	1796.7888563049853	6820.0	2.5678191164220965	0.004975370707574955	215.0	6844.58988517644	0.00010929004356035089	6	3-3-5	19307.870848930004	25165.652306732285	00003	3	00003	3	5	75
6	334.0364075123282	103.90368271954674	9531.0	2.660541438699271	0.10668649659466116	242.0	9556.055302602606	7.827894840473331e-05	6	3-3-22	17614.985675344564	24777.522585212355	00003	3	00003	3	22	75
6	317.2363664693051	467.94593331255845	6418.0	2.4977397074146133	0.1908176312076123	226.0	6443.827053596855	0.0001160874087776298	6	3-3-26	17979.02792593758	24760.72254416933	00003	3	00003	3	26	75
6	612.0145395799677	1624.0423263327948	3095.0	2.5303329453288312	0.16287848739643132	108.0	3117.8019301389013	0.00023993743716803587	6	3-3-19	19135.124318957813	25055.500717279992	00003	3	00003	3	19	75
6	582.2341513292433	1083.9222903885482	7824.0	2.618851744195862	0.17062916011423404	218.0	7849.22517370504	9.530139560455508e-05	6	3-3-18	18595.004283013568	25025.72032902927	00003	3	00003	3	18	75
6	542.9721522026167	1042.0890649381827	8331.0	2.6666966749001766	0.09643594262282487	212.0	8354.951972481573	8.953261590826086e-05	6	3-3-17	18553.171057563202	24986.45832990264	00003	3	00003	3	17	75
6	524.0466400736423	514.9021172138692	3259.0	2.5409200953513706	0.18418203917892217	113.0	3287.7233046193996	0.00022753568636153522	6	3-3-16	18025.98410983889	24967.532817773666	00003	3	00003	3	16	75
6	512.8899430740038	320.8409867172675	2635.0	2.633818880928073	0.032551880122622646	73.0	2660.8411352994053	0.00028114698391238415	6	3-3-34	17831.922979342286	24956.376120774028	00003	3	00003	3	34	75
6	462.1484375	508.0511532738095	5376.0	2.6326066093368015	0.14766887909316617	154.0	5401.429631951876	0.00013849160368022966	6	3-3-23	18019.133145898828	24905.634615200026	00003	3	00003	3	23	75
6	249.98925301844235	1170.027464508425	7537.0	2.5659924722518013	0.11553809341938719	229.0	7560.841656748697	9.893647220621441e-05	6	3-3-21	18681.109457133443	24693.475430718467	00003	3	00003	3	21	75
6	188.03566796368352	850.9336359706009	4626.0	2.604329761429784	0.03936252838822104	139.0	4650.099508632216	0.00016086926971452896	6	3-3-14	18362.01562859562	24631.52184566371	00003	3	00003	3	14	75
6	296.0	658.2199074074074	5616.0	2.554359158820606	0.1555062508100622	183.0	5640.372177327747	0.00013262444335013476	6	3-3-27	18169.301900032428	24739.486177700026	00003	3	00003	3	27	75
6	274.04671417260494	532.0612298759568	3789.0	2.6465492155004373	0.1228524737992351	112.0	3812.7310408321086	0.0001962023351038839	6	3-3-28	18043.143222500974	24717.53289187263	00003	3	00003	3	28	75
6	79.97969543147208	110.97112944162437	3152.0	2.532592119280085	0.19365469605461638	107.0	3178.2629439359057	0.00023537268756880183	6	3-3-15	17622.05312206664	24523.4658731315	00003	3	00003	3	15	75
6	76.98846504097946	919.0667813416978	9883.0	2.7237845596207815	0.058533111666144125	224.0	9908.32082092578	7.54958680115376e-05	6	3-3-25	18430.148773966717	24520.474642741006	00003	3	00003	3	25	75
7	824.9529900863447	862.7118644067797	6254.0	2.5104196039275624	0.143639790801741	216.0	6279.681163374567	0.00013572799813476338	7	3-3-30	18373.7938570318	25268.43916778637	00003	3	00003	3	30	75
7	807.7276496501685	1132.75887535631	7718.0	2.582181251490311	0.14677420734718472	231.0	7741.422694868546	0.00011009874979567027	7	3-3-3	18643.84086798133	25251.213827350195	00003	3	00003	3	3	75
7	772.0409861012479	1673.9970579283759	9857.0	2.6442938080571934	0.04253937827498028	255.0	9882.041639831834	8.624876575576814e-05	7	3-3-2	19185.079050553395	25215.527163801275	00003	3	00003	3	2	75
7	726.1664714494875	1793.9207906295753	6830.0	2.5463205159286106	0.014108000441000757	229.0	6852.4834262756685	0.00012438194138414171	7	3-3-5	19305.002783254593	25169.652649149513	00003	3	00003	3	5	75
7	656.0954876273654	890.8168850072781	3435.0	2.4722624281876384	0.250040092138248	133.0	3459.352451403032	0.00024639332093334346	7	3-3-20	18401.8988776323	25099.58166532739	00003	3	00003	3	20	75
7	616.1285939968404	1621.245813586098	3165.0	2.5330048843371444	0.15299768438173023	110.0	3188.1288600373414	0.0002673566806032886	7	3-3-19	19132.327806211117	25059.614771696866	00003	3	00003	3	19	75
7	585.2377916613541	1079.948361596328	7843.0	2.6215206019559836	0.17962458419186098	218.0	7866.883281054576	0.00010834283536311658	7	3-3-18	18591.030354221348	25028.72396936138	00003	3	00003	3	18	75
7	546.0071064787397	1037.8382091673575	8443.0	2.6708138228582983	0.08325673109008945	214.0	8469.780093176667	0.00010063049405256102	7	3-3-17	18548.920201792374	24989.493284178767	00003	3	00003	3	17	75
7	526.9825816485226	506.9424572317263	3215.0	2.586542514109121	0.1999852703153536	101.0	3241.0425127584563	0.0002629913840201808	7	3-3-16	18018.024449856744	24970.468759348547	00003	3	00003	3	16	75
7	515.9423444062619	311.9782359679267	2619.0	2.569536932176499	0.10175132029767593	81.0	2643.184372237897	0.00032248370191677094	7	3-3-34	17823.060228592945	24959.42852210629	00003	3	00003	3	34	75
7	465.0583281988088	500.039022386527	4869.0	2.6550888528625145	0.13442608805014095	138.0	4889.935594422591	0.00017430495055077618	7	3-3-23	18011.121015011544	24908.544505898833	00003	3	00003	3	23	75
7	358.18836363636365	1768.977090909091	2750.0	2.5889977000586715	0.18153501254869442	85.0	2774.636048866212	0.00030720402224285653	7	3-3-37	19280.05908353411	24801.67454133639	00003	3	00003	3	37	75
7	337.09005910800647	93.87533584094572	9305.0	2.646949315165545	0.12536145842339547	244.0	9328.398834470347	9.136781416282309e-05	7	3-3-22	17604.957328465964	24780.576236808032	00003	3	00003	3	22	75
7	319.26763553233184	460.8371979098628	6124.0	2.5004898279118293	0.21246091365503586	219.0	6146.071194212014	0.00013867874296925466	7	3-3-26	17971.91919053488	24762.753813232357	00003	3	00003	3	26	75
7	299.2489292444749	651.2314545143053	5837.0	2.52240262261546	0.1303440241945604	201.0	5860.265999461011	0.00014544244771428122	7	3-3-27	18162.313447139324	24742.7351069445	00003	3	00003	3	27	75
7	1050.17627245509	781.0894461077844	2672.0	2.679205798846899	0.09448733157539313	68.0	2698.8856938882236	0.0003158273472403657	7	3-3-6	18292.171438732803	25493.662450155116	00003	3	00003	3	6	75
7	1049.0240367621068	1553.0353481795687	2829.0	2.6500898695553117	0.12675132490578025	81.0	2852.755391475011	0.0002987907286087491	7	3-3-13	19064.117340804587	25492.510214462134	00003	3	00003	3	13	75
7	1066.721593703886	1101.1810132808657	8132.0	2.5624036459276005	0.0636350447838922	248.0	8158.188494940143	0.00010447408692737132	7	3-3-7	18612.263005905883	25510.20777140391	00003	3	00003	3	7	75
7	966.8005750130685	677.2020386826973	3826.0	2.54997104418643	0.20074809979444885	128.0	3844.9803336163404	0.0002216796818700417	7	3-3-31	18188.284031307718	25410.286752713095	00003	3	00003	3	31	75
7	968.9740412979351	1169.7926253687315	3390.0	2.489091244056541	0.26323870910853225	128.0	3412.7043129511785	0.00024976155520232713	7	3-3-10	18680.87461799375	25412.46021899796	00003	3	00003	3	10	75
7	1008.7353832828064	1900.7795582503247	4618.0	2.613222201200156	0.109391512725268	139.0	4644.0106670862515	0.0001835359084710101	7	3-3-32	19411.861550875343	25452.22156098283	00003	3	00003	3	32	75
7	1013.0654850746268	1430.8751865671643	5360.0	2.5404195211192153	0.19945539753260458	189.0	5384.5285722498365	0.00015829338204472162	7	3-3-11	18941.957179192184	25456.551662774655	00003	3	00003	3	11	75
7	1022.9125799573561	1151.1095948827292	4690.0	2.5405034506010793	0.010896423943220764	156.0	4713.465378032152	0.00018083126682799777	7	3-3-12	18662.191587507747	25466.39875765738	00003	3	00003	3	12	75
7	909.9741431148527	1714.7757065544197	3326.0	2.615118632110602	0.1540463642868568	100.0	3349.5151429345656	0.0002544737659954133	7	3-3-35	19225.85769917944	25353.46032081488	00003	3	00003	3	35	75
7	913.8880432605648	1546.0032044862808	4993.0	2.566597434610244	0.13583328335197373	162.0	5016.811165199007	0.00016989650355083268	7	3-3-8	19057.0851971113	25357.37422096059	00003	3	00003	3	8	75
7	873.0196220930233	1615.0534156976744	2752.0	2.658425067066834	0.12561019444993685	77.0	2777.782234344122	0.00030685603818750306	7	3-3-29	19126.135408322694	25316.50579979305	00003	3	00003	3	29	75
7	253.88932274134913	1166.9341591490509	7427.0	2.57749161788327	0.07213737711562287	224.0	7451.2314820246775	0.00011438676046515523	7	3-3-21	18678.01615177407	24697.375500441376	00003	3	00003	3	21	75
7	80.06911556365108	915.0127504553734	9882.0	2.7237180381652646	0.06673288645337068	223.0	9903.356952501126	8.606312421864698e-05	7	3-3-25	18426.094743080394	24523.55529326368	00003	3	00003	3	25	75
7	58.80372492836676	818.0075214899714	2792.0	2.6552780330249326	0.14569341649207213	79.0	2815.352984164337	0.0003027606281956686	7	3-3-24	18329.08951411499	24502.289902628392	00003	3	00003	3	24	75
7	46.77376697641172	1226.8052180128664	2798.0	2.6251382754009325	0.09337789119360933	80.0	2821.8171158532086	0.0003020670006558215	7	3-3-0	18737.887210637884	24490.259944676436	00003	3	00003	3	0	75
7	80.88619568430387	101.91161690806976	3383.0	2.536053945161603	0.17661608245555604	114.0	3408.970964936848	0.0002500351063289366	7	3-3-15	17612.99360953309	24524.37237338433	00003	3	00003	3	15	75
7	191.0812114197531	844.136574074074	5184.0	2.5692942899068894	0.0542805446736546	167.0	5206.908287178714	0.0001636934609231143	7	3-3-14	18355.21856669909	24634.56738911978	00003	3	00003	3	14	75
7	277.9134007585335	524.0461441213654	3164.0	2.662304164435322	0.08623359305645488	86.0	3189.0331877898693	0.0002672808580843853	7	3-3-28	18035.128136746385	24721.39957845856	00003	3	00003	3	28	75
8	776.0751540041068	1671.0515400410677	9740.0	2.6456736991514904	0.05597384282175506	255.0	9764.455076838	8.55554686016736e-05	8	3-3-2	19182.133532666085	25219.56133170413	00003	3	00003	3	2	75
8	620.2915129151291	1619.3079503522308	2981.0	2.4998490393871635	0.19028046111196376	113.0	3002.5035281126884	0.00027825442595673703	8	3-3-19	19130.38994297725	25063.777690615156	00003	3	00003	3	19	75
8	588.8001785258863	1075.0592960979343	7842.0	2.6263044632895127	0.1678048379521652	216.0	7866.239663997931	0.00010620178277925683	8	3-3-18	18586.141288722953	25032.28635622591	00003	3	00003	3	18	75
8	548.0355648535565	1033.063458856346	8604.0	2.673587601857674	0.07181594174382065	214.0	8625.708358243613	9.685069997728502e-05	8	3-3-17	18544.145451481363	24991.52174255358	00003	3	00003	3	17	75
8	529.8726398901476	498.9519395811878	2913.0	2.627654037309166	0.14115350038016625	83.0	2938.662243736231	0.00028430000663748844	8	3-3-16	18010.033932206206	24973.358817590175	00003	3	00003	3	16	75
8	518.0339805825242	304.2471994025392	2678.0	2.5929328897743935	0.12231646341472628	81.0	2704.783961874482	0.00030888567303566047	8	3-3-34	17815.32919202756	24961.52015828255	00003	3	00003	3	34	75
8	730.9693090431642	1790.9359921221073	6093.0	2.5620479970669123	0.024605113032675763	195.0	6118.363620877346	0.0001365426705969758	8	3-3-5	19302.017984747126	25174.45548674319	00003	3	00003	3	5	75
8	659.9896785608964	885.8124447065762	3391.0	2.518407607988907	0.19375333547267923	123.0	3416.0757708679016	0.0002445642082340944	8	3-3-20	18396.894437331594	25103.475856260924	00003	3	00003	3	20	75
8	340.0989190291658	83.93962879869467	9806.0	2.6623503377324305	0.11184066840935507	247.0	9828.943665130115	8.49941144325739e-05	8	3-3-22	17595.02162142371	24783.58509672919	00003	3	00003	3	22	75
8	322.12598560164554	453.73311621528967	5834.0	2.5212161117618908	0.2196252680984079	206.0	5858.20322247277	0.00014260678266356797	8	3-3-26	17964.81510884031	24765.61216330167	00003	3	00003	3	26	75
8	303.24310607342244	645.0862798172898	5911.0	2.5418506852502682	0.1570417180644376	194.0	5933.967768312652	0.0001407858964342339	8	3-3-27	18156.168272442308	24746.72928377345	00003	3	00003	3	27	75
8	280.8923976608187	515.1454191033139	2565.0	2.631715396072669	0.0989754849796276	78.0	2589.080691911155	0.00032269103350266516	8	3-3-28	18026.227411728334	24724.378575360846	00003	3	00003	3	28	75
8	258.1532827273938	1163.9940071913704	7509.0	2.5699431518943316	0.0997582762425665	230.0	7529.403973958467	0.00011095301745043391	8	3-3-21	18675.07599981639	24701.63946042742	00003	3	00003	3	21	75
8	1069.1169031462061	1096.1699568167799	9726.0	2.644468579013888	0.025405004791306036	250.0	9749.890408319301	8.56832777396598e-05	8	3-3-7	18607.251949441797	25512.60308084623	00003	3	00003	3	7	75
8	1026.8873583648078	1146.0573205954233	4501.0	2.559620125670225	0.02984979243573616	146.0	4525.885586143017	0.0001845897330025508	8	3-3-12	18657.139313220443	25470.373536064835	00003	3	00003	3	12	75
8	914.0139781940173	1709.9740005591277	3577.0	2.620162248730584	0.10945268188122867	104.0	3604.778574654478	0.00023176071353774852	8	3-3-35	19221.055993184145	25357.500155894042	00003	3	00003	3	35	75
8	919.9209003215434	1543.1959271168275	4665.0	2.5777928693303536	0.1144770224613687	149.0	4689.639187955104	0.00017814378879156515	8	3-3-8	19054.277919741846	25363.40707802157	00003	3	00003	3	8	75
8	969.0880307028065	670.004317582154	4169.0	2.5393520722794003	0.17843295242711124	140.0	4191.8829346617185	0.00019929859773127047	8	3-3-31	18181.086310207174	25412.57420840283	00003	3	00003	3	31	75
8	972.1089300525297	1165.8059165053912	3617.0	2.514981376531824	0.20360154535070385	130.0	3639.635695946406	0.00022954093859381186	8	3-3-10	18676.88790913041	25415.595107752557	00003	3	00003	3	10	75
8	1011.8789202064311	1897.0057562524812	5038.0	2.635716748605682	0.11371622220352486	146.0	5061.330788737386	0.00016506058051656258	8	3-3-32	19408.0877488775	25455.36509790646	00003	3	00003	3	32	75
8	1016.7291514264814	1427.776517922458	5468.0	2.5334268582179384	0.15876266442020506	188.0	5491.968305839487	0.00015211710964429514	8	3-3-11	18938.858510547478	25460.215329126506	00003	3	00003	3	11	75
8	828.2213666987489	856.956207892204	6234.0	2.517726694088873	0.18213331199065153	213.0	6254.540856640879	0.0001335696484468659	8	3-3-30	18368.03820051722	25271.707544398774	00003	3	00003	3	30	75
8	467.95654162854527	493.91720036596524	4372.0	2.677632606789847	0.1060616860838466	119.0	4398.619334508754	0.00018993087113335005	8	3-3-23	18004.999192990985	24911.44271932857	00003	3	00003	3	23	75
8	362.72364341085273	1766.9279069767442	2580.0	2.5745474502606105	0.13028195079301033	83.0	2600.854374334096	0.00032123009178108576	8	3-3-37	19278.009899601762	24806.20982111088	00003	3	00003	3	37	75
8	50.213276836158194	1220.040254237288	2832.0	2.6744237459462843	0.10226272962845082	75.0	2855.8740578421875	0.00029254236433531237	8	3-3-0	18731.122246862305	24493.699454536185	00003	3	00003	3	0	75
8	194.13618596996503	837.9950627442913	4861.0	2.6093844217124587	0.07654446013780086	142.0	4888.950306703018	0.0001708808391248499	8	3-3-14	18349.07705536931	24637.62236366999	00003	3	00003	3	14	75
8	83.94653731035194	908.9828671689545	9689.0	2.7137870796652175	0.07934728762872785	223.0	9713.386702060398	8.60052924149389e-05	8	3-3-25	18420.064859793973	24527.432715010378	00003	3	00003	3	25	75
8	82.30035087719298	93.7298245614035	2850.0	2.511866573727698	0.1920597752213614	108.0	2876.1026833052256	0.00029048459965777914	8	3-3-15	17604.811817186423	24525.78652857722	00003	3	00003	3	15	75
8	61.275533536585364	810.0876524390244	2624.0	2.658468406487593	0.14695860024916227	74.0	2647.630224282655	0.0003155542613300604	8	3-3-24	18321.169645064045	24504.76171123661	00003	3	00003	3	24	75
8	811.737610062893	1128.010817610063	7950.0	2.604447091819692	0.14302105687644676	230.0	7977.353093227218	0.00010472248450579776	8	3-3-3	18639.09281023508	25255.22378776292	00003	3	00003	3	3	75
9	918.6070857142857	1706.9945142857143	4375.0	2.6163879135720136	0.17381373683010845	130.0	4398.914730995584	0.00019255450489866907	9	3-3-35	19218.076506910733	25362.09326341431	00003	3	00003	3	35	75
9	831.6830430797434	851.158203483043	5455.0	2.493695074330398	0.2284454846439811	200.0	5477.709561088885	0.00015463026734801683	9	3-3-30	18362.24019610806	25275.169220779768	00003	3	00003	3	30	75
9	816.0456161863888	1124.8339668914775	8155.0	2.59377172229829	0.1276206808170248	236.0	8180.537397224113	0.00010353900066147534	9	3-3-3	18635.915959516497	25259.531793886414	00003	3	00003	3	3	75
9	781.9099369248268	1667.9251370075483	9671.0	2.646337479933025	0.07188690376586998	255.0	9696.871934966359	8.734774579988542e-05	9	3-3-2	19179.007129632566	25225.39611462485	00003	3	00003	3	2	75
9	735.125	1787.8173828125	6144.0	2.5523809350290954	0.07966370421830081	203.0	6164.244407085116	0.00013740769711048688	9	3-3-5	19298.89937543752	25178.611177700026	00003	3	00003	3	5	75
9	663.897586431833	881.7325505544684	3066.0	2.5536640853734633	0.19922786639288292	106.0	3089.0207353940013	0.0002742146908277618	9	3-3-20	18392.814543179487	25107.38376413186	00003	3	00003	3	20	75
9	626.0303320561941	1617.2260536398467	3132.0	2.530718049129341	0.18121365796105607	109.0	3155.4732255056406	0.0002684393454623781	9	3-3-19	19128.308046264865	25069.51650975622	00003	3	00003	3	19	75
9	592.0245911871177	1070.963674946948	8011.0	2.618601062905699	0.16979002472939556	221.0	8031.828610050909	0.00010545608876342183	9	3-3-18	18582.045667571965	25035.510768887143	00003	3	00003	3	18	75
9	884.9043411448329	1607.9385324625432	2603.0	2.6429910063891655	0.09661993561236554	75.0	2625.7059702663128	0.0003226062279520771	9	3-3-29	19119.020525087562	25328.39051884486	00003	3	00003	3	29	75
9	532.2755905511812	490.24373657838225	2794.0	2.5749328475999618	0.1485614416776518	89.0	2820.5020665214793	0.0003003233200962587	9	3-3-16	18001.3257292034	24975.761768251206	00003	3	00003	3	16	75
9	520.7629764065335	294.9223230490018	2755.0	2.6024559111558414	0.1308056465430313	80.0	2779.7480714306607	0.0003047268379532128	9	3-3-34	17806.00431567402	24964.24915410656	00003	3	00003	3	34	75
9	471.0274632618646	485.14622982413874	4151.0	2.68273385731214	0.0818269677993337	111.0	4176.969752596084	0.0002027866869443503	9	3-3-23	17996.228222449157	24914.51364096189	00003	3	00003	3	23	75
9	367.11106719367586	1764.7636363636364	2530.0	2.5761907719112402	0.11923481668249813	80.0	2556.558746560054	0.00033133275992816525	9	3-3-37	19275.845628988656	24810.597244893703	00003	3	00003	3	37	75
9	342.96805845511483	73.95678496868476	9580.0	2.659681177622062	0.1392702476551012	247.0	9605.522938986414	8.817845259816455e-05	9	3-3-22	17585.038777593705	24786.45423615514	00003	3	00003	3	22	75
9	326.0166531932094	445.8687146321746	6185.0	2.5039661344728494	0.21323767811892863	222.0	6205.809664730269	0.00013648732453377209	9	3-3-26	17956.950707257194	24769.502830893234	00003	3	00003	3	26	75
9	1015.7963196824824	1894.8159841241204	5543.0	2.6105366647093486	0.11306559870418653	170.0	5563.892311428937	0.00015223497184598073	9	3-3-32	19405.89797674914	25459.282497382508	00003	3	00003	3	32	75
9	976.6444320401898	1160.901479207368	3583.0	2.5077607701652025	0.21031706544800333	130.0	3608.975673496339	0.0002347046147968885	9	3-3-10	18671.983471832387	25420.130609740216	00003	3	00003	3	10	75
9	923.9539249146758	1540.1494392979034	4102.0	2.5726878112888034	0.12098754082416187	134.0	4124.780683663084	0.00020535264229837387	9	3-3-8	19051.231431922923	25367.440102614702	00003	3	00003	3	8	75
9	972.689677843524	661.9535393381548	4563.0	2.4964581529091143	0.20518480457262522	166.0	4588.765518946704	0.00018458744543794852	9	3-3-31	18173.035531963174	25416.17585554355	00003	3	00003	3	31	75
9	1030.703929704662	1141.065901879424	4097.0	2.54061468310828	0.03210792879836739	132.0	4121.442174803686	0.00020551899682053672	9	3-3-12	18652.147894504444	25474.190107404687	00003	3	00003	3	12	75
9	1021.0633241087417	1423.8878398176787	6143.0	2.5670877992080023	0.1897343679166197	200.0	6169.274129920314	0.00013729566519748892	9	3-3-11	18934.969832442697	25464.549501808768	00003	3	00003	3	11	75
9	197.2495652173913	831.9250434782608	5750.0	2.528859512662301	0.08174978654674891	193.0	5776.917995995518	0.00014662097311903338	9	3-3-14	18343.00703610328	24640.73574291742	00003	3	00003	3	14	75
9	87.07156913516313	903.0185396167789	9655.0	2.7132221276237285	0.08669468527149592	223.0	9682.10795306179	8.748094403737216e-05	9	3-3-25	18414.1005322418	24530.557746835188	00003	3	00003	3	25	75
9	262.1733226837061	1160.0149094781682	7512.0	2.579770981571599	0.11124609288321766	226.0	7538.855490914034	0.00011235223438640338	9	3-3-21	18671.096902103185	24705.659500383732	00003	3	00003	3	21	75
9	552.9577724082384	1028.0372799447705	8691.0	2.674687339581024	0.0723898839779263	215.0	8716.506903088783	9.7172273690047e-05	9	3-3-17	18539.11927256979	24996.443950108263	00003	3	00003	3	17	75
9	84.00487963565388	82.84482758620689	3074.0	2.4956696393155027	0.2190876129679846	114.0	3096.6596875236855	0.0002735381838553074	9	3-3-15	17593.926820211225	24527.49105733568	00003	3	00003	3	15	75
9	53.56078147612156	1216.9630969609261	2764.0	2.6576215387308073	0.08253336578815391	78.0	2785.1151730056304	0.0003041395471147363	9	3-3-0	18728.045089585947	24497.046959176147	00003	3	00003	3	0	75
9	306.01912077136785	637.9596339271122	6119.0	2.5302872022177274	0.1690337334413649	206.0	6142.866204887626	0.00013788592178431478	9	3-3-27	18149.04162655213	24749.505298471395	00003	3	00003	3	27	75
10	91.12847294756632	898.0183831209525	9574.0	2.7181123102295675	0.08571868975042178	220.0	9597.119368453252	8.679266325315909e-05	10	3-3-25	18409.100375745973	24534.614650647592	00003	3	00003	3	25	75
10	523.0264048747462	285.96513202437376	2954.0	2.5818359315129196	0.18498327441852372	91.0	2977.673368464605	0.0002797536439629517	10	3-3-34	17797.04712464939	24966.51258257477	00003	3	00003	3	34	75
10	473.142932074482	477.1757146603724	3813.0	2.662647771485381	0.0984820671618148	104.0	3836.1152338255397	0.0002171459774423052	10	3-3-23	17988.257707285393	24916.62910977451	00003	3	00003	3	23	75
10	1025.756810226754	1420.0410896362807	6571.0	2.568377044995433	0.16132323517229538	211.0	6592.564310493695	0.0001263500623917528	10	3-3-11	18931.1230822613	25469.24298792678	00003	3	00003	3	11	75
10	1019.8580613254204	1890.0361028684472	6066.0	2.6369511514012465	0.13442450692824037	173.0	6091.748028235193	0.00013673807451132055	10	3-3-32	19401.118095493464	25463.344239025446	00003	3	00003	3	32	75
10	980.8707152496626	1156.0202429149797	3705.0	2.5137677577853075	0.21930146514943605	134.0	3730.151080511185	0.00022331502023303934	10	3-3-10	18667.10223554	25424.356892949687	00003	3	00003	3	10	75
10	975.2450661461722	655.1060507482108	4611.0	2.449622546044019	0.19945973785559332	181.0	4636.267603369604	0.00017966741741600324	10	3-3-31	18166.18804337323	25418.7312438462	00003	3	00003	3	31	75
10	927.9912456228114	1537.976988494247	3998.0	2.5924139918524927	0.12364070189648808	123.0	4024.2084115711536	0.000206995759489573	10	3-3-8	19049.058981119266	25371.477423322838	00003	3	00003	3	8	75
10	922.0529201430274	1703.8193087008344	4195.0	2.604387972320846	0.12557484525764964	121.0	4215.412039861059	0.0001976061584410405	10	3-3-35	19214.90130132585	25365.539097843055	00003	3	00003	3	35	75
10	834.1145638337701	844.981842006739	5342.0	2.4962345285279586	0.25399157285854523	196.0	5366.680043426037	0.00015521312912168415	10	3-3-30	18356.063834631757	25277.600741533795	00003	3	00003	3	30	75
10	820.0583721222795	1120.8433765253492	7949.0	2.5919982931304943	0.1660940511544116	233.0	7972.64879312395	0.00010447777783837884	10	3-3-3	18631.92536915037	25263.544549822305	00003	3	00003	3	3	75
10	786.0143739352641	1664.8592419080069	9392.0	2.627234994019183	0.09679516558184964	255.0	9416.33479059961	8.845904980230436e-05	10	3-3-2	19175.941234533027	25229.50055163529	00003	3	00003	3	2	75
10	740.0788852845768	1785.0868475375996	6782.0	2.5341082281432614	0.10767720063143733	231.0	6805.73260896387	0.0001223923746365407	10	3-3-5	19296.16884016262	25183.565062984602	00003	3	00003	3	5	75
10	668.8057999348322	874.860540892799	3069.0	2.586905895357802	0.1960156303777956	97.0	3091.4634883879216	0.0002694555573701341	10	3-3-20	18385.942533517817	25112.291977634857	00003	3	00003	3	20	75
10	630.9635009310987	1614.0201117318436	2685.0	2.494985660292495	0.20837128150735715	103.0	2708.505167997124	0.0003075581954719586	10	3-3-19	19125.10210435686	25074.449678631125	00003	3	00003	3	19	75
10	594.9482097186701	1066.0029411764706	7820.0	2.624690945148544	0.19024704152941024	217.0	7845.380197792337	0.00010617268956189428	10	3-3-18	18577.08493380149	25038.434387418696	00003	3	00003	3	18	75
10	590.9858657243816	487.8547310561445	2547.0	2.720164202069258	0.00781655789430693	61.0	2572.0635927008516	0.0003238752148800033	10	3-3-38	17998.936723681163	25034.47204342441	00003	3	00003	3	38	75
10	556.0129592066712	1023.1433400946586	8874.0	2.6900387202473537	0.05564938956301771	214.0	8898.227266241462	9.36098261794203e-05	10	3-3-17	18534.225332719678	24999.499136906696	00003	3	00003	3	17	75
10	535.8903318903319	484.1172438672439	2772.0	2.6283090872286423	0.12840249949193128	83.0	2795.358310949112	0.0002980012306490602	10	3-3-16	17995.199236492263	24979.37650959036	00003	3	00003	3	16	75
10	1032.9746742070322	1135.7413326776493	4067.0	2.587490475044503	0.06108168904425533	129.0	4091.792942477663	0.0002035765509348921	10	3-3-12	18646.823325302666	25476.460851907057	00003	3	00003	3	12	75
10	200.31304347826088	825.964461247637	5290.0	2.590078496157421	0.08428335082354967	163.0	5316.093551453182	0.00015669017460605189	10	3-3-14	18337.046453872656	24643.799221178288	00003	3	00003	3	14	75
10	266.21840474265696	1156.0103745621127	7422.0	2.5781245024006774	0.07589774274143726	226.0	7445.4086174732565	0.00011187656680833417	10	3-3-21	18667.09236718713	24709.704582442682	00003	3	00003	3	21	75
10	308.96237172177877	629.8915132757778	6139.0	2.5374536041647753	0.16767750413761717	203.0	6162.524106023018	0.0001351675758748439	10	3-3-27	18140.973505900798	24752.448549421806	00003	3	00003	3	27	75
10	328.8023409165842	437.94856577645896	6066.0	2.504825543946127	0.21703467700952445	215.0	6086.87253741896	0.00013684760476412457	10	3-3-26	17949.03055840148	24772.28851861661	00003	3	00003	3	26	75
10	345.9081408715644	63.98495140558052	9569.0	2.656355251245063	0.15081752692063224	248.0	9590.931333843393	8.684866324635562e-05	10	3-3-22	17575.0669440306	24789.39431857159	00003	3	00003	3	22	75
10	85.34953782951044	72.04108182129407	2921.0	2.570804932445225	0.24629376334861103	96.0	2946.1692857838607	0.0002827454073085421	10	3-3-15	17583.123074446314	24528.835715529538	00003	3	00003	3	15	75
10	58.30375699440447	1211.1850519584332	2502.0	2.655025550058385	0.1447206805282583	72.0	2525.8214227405515	0.0003298053237756042	10	3-3-0	18722.267044583452	24501.789934694432	00003	3	00003	3	0	75
11	347.9022091927547	54.94775416186787	9551.0	2.6414739383649124	0.15148748745892246	254.0	9574.410285179783	7.894333543056549e-05	11	3-3-22	17566.029746786888	24791.38838689278	00003	3	00003	3	22	75
11	597.9978443113772	1060.9956886227544	8350.0	2.6330010654723335	0.1614149960985765	224.0	8375.386939058644	9.02452318895994e-05	11	3-3-18	18572.077681247774	25041.484022011402	00003	3	00003	3	18	75
11	559.9802588286905	1018.9068874753235	9118.0	2.6954219350159003	0.045692045592871586	219.0	9139.686838934731	8.269832918436863e-05	11	3-3-17	18529.988880100344	25003.466436528717	00003	3	00003	3	17	75
11	594.8774193548387	479.97992831541217	2790.0	2.7015195511609127	0.02809038707820914	71.0	2814.668888075129	0.00026855157385015333	11	3-3-38	17991.061920940432	25038.363597054864	00003	3	00003	3	38	75
11	525.8662217985383	277.0654591674611	3147.0	2.5289552924688103	0.1731313435384908	111.0	3169.0732391265437	0.00023851647428288576	11	3-3-34	17788.14745179248	24969.352399498563	00003	3	00003	3	34	75
11	475.30132182357704	469.0747234960885	3707.0	2.6794384379184923	0.08777950955901358	100.0	3729.137824951275	0.00020269219465857797	11	3-3-23	17980.156716121106	24918.7874995236	00003	3	00003	3	23	75
11	376.6936076414401	1759.766715650257	2722.0	2.5505182369475827	0.1804723795851671	88.0	2746.814361005382	0.00027518621053199073	11	3-3-37	19270.848708275276	24820.179785341465	00003	3	00003	3	37	75
11	538.129238133227	478.9692859992022	2507.0	2.625015432932771	0.15615453703168675	81.0	2531.522950765827	0.00029859154339469503	11	3-3-16	17990.05127862422	24981.615415833254	00003	3	00003	3	16	75
11	62.91682348513361	1211.0120436582613	2657.0	2.662625529119266	0.08030141266881782	71.0	2684.366623668155	0.00028158860455686127	11	3-3-0	18722.09403628328	24506.40300118516	00003	3	00003	3	0	75
11	88.26877355755292	62.76543925775587	3449.0	2.502535681300948	0.22772095414571092	131.0	3477.056709822501	0.00021738812559122947	11	3-3-15	17573.847431882776	24531.75495125758	00003	3	00003	3	15	75
11	94.009775674007	892.0046305824244	9718.0	2.715046152879523	0.09284201287385353	223.0	9742.535690753706	7.758098740250697e-05	11	3-3-25	18403.086623207444	24537.495953374033	00003	3	00003	3	25	75
11	204.1473015873016	819.1309523809524	6300.0	2.5258347669317702	0.06671071077190577	212.0	6320.922943246365	0.00011957844606811337	11	3-3-14	18330.212945005973	24647.633479287328	00003	3	00003	3	14	75
11	311.10912856460095	622.051298390951	6277.0	2.503176252158589	0.16775485394282116	217.0	6303.009975219944	0.00011991829809181208	11	3-3-27	18133.13329101597	24754.595306264626	00003	3	00003	3	27	75
11	271.0066172578084	1152.9835892006352	7556.0	2.582672234494948	0.08257569114408334	227.0	7581.4038391522045	9.969672359727895e-05	11	3-3-21	18664.065581825653	24714.492794957834	00003	3	00003	3	21	75
11	331.00373801397694	430.08483666504145	6153.0	2.5070354442396336	0.20354841959322895	216.0	6182.401562439098	0.00012225780098349765	11	3-3-26	17941.16682929006	24774.489915714003	00003	3	00003	3	26	75
11	984.0093093093093	1153.5834834834834	3330.0	2.528159724303746	0.20154577168390056	120.0	3354.071012037216	0.00022535982419733962	11	3-3-10	18664.6654761085	25427.495487009335	00003	3	00003	3	10	75
11	823.7024822695035	1115.9263593380615	8460.0	2.6073636404737073	0.14800647141805784	240.0	8483.514049940866	8.909497191663277e-05	11	3-3-3	18627.00835196308	25267.188659969528	00003	3	00003	3	3	75
11	1023.9241803278688	1886.9769861286254	6344.0	2.6629433601220582	0.08985854254986896	167.0	6369.4110521138655	0.00011866810089952437	11	3-3-32	19398.058978753645	25467.410358027893	00003	3	00003	3	32	75
11	1029.7469178556587	1417.8756060396177	7219.0	2.5386607588527026	0.1560040500195192	241.0	7244.124143765433	0.0001043386723014701	11	3-3-11	18928.957598664638	25473.233095555686	00003	3	00003	3	11	75
11	1037.154541015625	1130.7666015625	4096.0	2.5743343344688157	0.013759778248213728	129.0	4121.750049803398	0.0001833838164188938	11	3-3-12	18641.84859418752	25480.64071871565	00003	3	00003	3	12	75
11	838.369540448158	839.0172806684391	5266.0	2.55241297628718	0.1781000163614906	171.0	5289.014085258911	0.00014290981691065553	11	3-3-30	18350.099273293457	25281.855718148185	00003	3	00003	3	30	75
11	926.8191443388073	1701.9209161624892	4628.0	2.619445599039367	0.12204547996822308	137.0	4654.2531401216875	0.00016240134206666585	11	3-3-35	19213.00290878751	25370.305322038832	00003	3	00003	3	35	75
11	932.9339846844468	1535.1037760760496	3787.0	2.6066377458324386	0.12377149110793903	114.0	3811.9847957025477	0.00019828673460981045	11	3-3-8	19046.185768701067	25376.42016238447	00003	3	00003	3	8	75
11	978.2088622754491	647.2011976047904	4175.0	2.47923109579307	0.1959347285445429	159.0	4200.396102316832	0.00017995002590132515	11	3-3-31	18158.28319022981	25421.695039975475	00003	3	00003	3	31	75
11	745.9563305534496	1782.2209249431387	6595.0	2.560947749128827	0.11842165093121775	218.0	6621.375402482239	0.00011415223079463832	11	3-3-5	19293.30291756816	25189.442508253476	00003	3	00003	3	5	75
11	790.9529167577016	1662.0133275071007	9154.0	2.6203394283346926	0.11469242363141073	255.0	9181.2448131074	8.232399328329091e-05	11	3-3-2	19173.09532013212	25234.439094457728	00003	3	00003	3	2	75
11	672.6624319419237	868.1557168784029	2755.0	2.5669263152268305	0.2310294659687095	91.0	2774.8186902254447	0.00027240869335537363	11	3-3-20	18379.23770950342	25116.14860964195	00003	3	00003	3	20	75
12	931.1202328382176	1699.7386591730228	4982.0	2.568100954605751	0.14026955932038035	164.0	5008.6872845376865	0.00015991415818692446	12	3-3-35	19210.820651798043	25374.606410538243	00003	3	00003	3	35	75
12	795.8865020484997	1659.8007972539033	9031.0	2.615804202230134	0.10271646075871957	255.0	9056.773070514435	8.843558195886072e-05	12	3-3-2	19170.88278987892	25239.372679748525	00003	3	00003	3	2	75
12	750.8661982359097	1779.1273732994468	6689.0	2.5685110891583314	0.1128816266712129	215.0	6714.112762552064	0.00011929338004524732	12	3-3-5	19290.209365924464	25194.352375935934	00003	3	00003	3	5	75
12	724.8337087087087	233.1355105105105	2664.0	2.7085672109689907	0.014548763192284922	69.0	2686.57901337527	0.0002981474869423473	12	3-3-39	17744.21750313553	25168.319886408735	00003	3	00003	3	39	75
12	675.7703398558187	864.0734637830416	2913.0	2.5647134132031315	0.20914785030001418	96.0	2935.578206828045	0.0002728559749524673	12	3-3-20	18375.15545640806	25119.256517555845	00003	3	00003	3	20	75
12	601.7691342534505	1057.9519447929736	7970.0	2.6275970005863893	0.17866467620047094	220.0	7997.430429128274	0.00010015018203477358	12	3-3-18	18569.033937417993	25045.255311953475	00003	3	00003	3	18	75
12	841.251773729626	833.0283796740173	5215.0	2.558800354102922	0.16549079128880143	170.0	5242.543722241279	0.00015278043552283688	12	3-3-30	18344.110372299037	25284.73795142965	00003	3	00003	3	30	75
12	827.0486950217496	1112.8153697438377	8276.0	2.598029702940489	0.13719459357992464	239.0	8299.542791058428	9.650448990790439e-05	12	3-3-3	18623.897362368858	25270.534872721775	00003	3	00003	3	3	75
12	274.8281726995203	1148.7575228957696	6879.0	2.580130277500224	0.0620572272342379	209.0	6901.859284284702	0.00011604819936612234	12	3-3-21	18659.839515520787	24718.314350399545	00003	3	00003	3	21	75
12	208.07492843913116	812.9114329011618	5939.0	2.5821084513541717	0.08821989294940656	182.0	5960.7180740618205	0.00013437193412766963	12	3-3-14	18323.99342552618	24651.561106139157	00003	3	00003	3	14	75
12	96.92622697808416	885.0154336865933	9719.0	2.7259315375108404	0.08526967689286923	221.0	9744.856881228732	8.219097990198828e-05	12	3-3-25	18396.09742631161	24540.41240467811	00003	3	00003	3	25	75
12	90.23384430417794	52.94379320709348	3327.0	2.529834009222149	0.2582066844231546	121.0	3349.734902558706	0.00023911775184602064	12	3-3-15	17564.025785832113	24533.720022004203	00003	3	00003	3	15	75
12	1027.9619356742403	1882.9517556801416	6778.0	2.6249534554459433	0.12204296446701104	198.0	6801.363869596224	0.00011776296838564881	12	3-3-32	19394.03374830516	25471.448113374267	00003	3	00003	3	32	75
12	989.0544405418966	1147.8968891118916	3986.0	2.538711819399132	0.17135262357954228	135.0	4007.9146640687604	0.0001998472273510781	12	3-3-10	18658.97888173691	25432.54061824192	00003	3	00003	3	10	75
12	937.9196875	1531.83875	3200.0	2.636818632367422	0.10950729254795381	90.0	3222.2959647220932	0.00024857542687762777	12	3-3-8	19042.920742625018	25381.405865200028	00003	3	00003	3	8	75
12	980.3043584720862	640.8499020568071	4084.0	2.4604610860815193	0.23956432103360234	163.0	4106.664651714529	0.0001950413346641464	12	3-3-31	18151.931894681828	25423.790536172113	00003	3	00003	3	31	75
12	1041.1381118881118	1125.7192807192807	4004.0	2.5616767579434785	0.022195170679099055	132.0	4026.200651627242	0.0001989395116943298	12	3-3-12	18636.8012733443	25484.624289588137	00003	3	00003	3	12	75
12	1033.085468882005	1414.7854125598424	7102.0	2.529382389946317	0.1807464471369387	244.0	7128.050365337907	0.00011236555882353004	12	3-3-11	18925.86740518486	25476.57164658203	00003	3	00003	3	11	75
12	333.1101914123125	421.9949991377824	5799.0	2.507653399769338	0.23608135374194802	210.0	5821.684642351219	0.000137581150349198	12	3-3-26	17933.076991762802	24776.59636911234	00003	3	00003	3	26	75
12	313.27517829187684	615.8770220907984	5749.0	2.5396833075868486	0.20212796122309612	196.0	5775.814378617837	0.00013867384029682324	12	3-3-27	18126.959014715816	24756.761355991905	00003	3	00003	3	27	75
12	382.6082047421904	1755.8065487391796	2657.0	2.595630502243654	0.10733559184041652	83.0	2679.20291198001	0.0002989683969412572	12	3-3-37	19266.8885413642	24826.094382442217	00003	3	00003	3	37	75
12	596.0534262485482	470.46031746031747	2583.0	2.6849691308187285	0.03234651358332849	70.0	2609.066661303449	0.00030700600700985105	12	3-3-38	17981.542310085337	25039.539603948575	00003	3	00003	3	38	75
12	563.0290678614359	1014.0436017921538	9151.0	2.6938453064795778	0.04587491730438347	219.0	9175.224886491349	8.729384874633507e-05	12	3-3-17	18525.12559441717	25006.515245561463	00003	3	00003	3	17	75
12	478.2370982011206	462.05897965202007	3391.0	2.675290782818466	0.09501120885119047	93.0	3414.3793548726426	0.00023459018216194245	12	3-3-23	17973.14097227704	24921.723275901146	00003	3	00003	3	23	75
12	351.0477874087591	44.18943886861314	8768.0	2.60377673479727	0.18189963045483962	252.0	8794.396373334164	9.107409593720576e-05	12	3-3-22	17555.27143149363	24794.533965108785	00003	3	00003	3	22	75
13	212.30434056761268	806.5634390651085	5990.0	2.5161913078757974	0.10571945253617684	213.0	6016.526831052877	0.00013160452673061597	13	3-3-14	18317.64543169013	24655.79051826764	00003	3	00003	3	14	75
13	531.0006497725795	258.8937621832359	3078.0	2.47685845584006	0.249333293216258	123.0	3102.1665935772958	0.0002552519844526341	13	3-3-34	17769.975754808256	24974.486827472607	00003	3	00003	3	34	75
13	480.22743300423133	458.92454160789845	2836.0	2.714493825335695	0.09028602827629997	78.0	2860.5327073682865	0.00027681548963725525	13	3-3-23	17970.006534232918	24923.713610704257	00003	3	00003	3	23	75
13	1045.7677261613692	1119.897555012225	4090.0	2.5585085050026994	0.02385666790339225	133.0	4116.158055525289	0.00019236819565766327	13	3-3-12	18630.979547637246	25489.253903861394	00003	3	00003	3	12	75
13	1037.8897129515176	1410.8295563796182	7281.0	2.5514349060204116	0.1153113964693004	239.0	7306.418642527675	0.0001083699400965564	13	3-3-11	18921.91154900464	25481.375890651543	00003	3	00003	3	11	75
13	1031.806984298863	1879.870194910666	7388.0	2.5990658852570236	0.1351322930565084	221.0	7412.935284940256	0.0001068127154767357	13	3-3-32	19390.952187535684	25475.29316199889	00003	3	00003	3	32	75
13	993.664093625498	1143.0946215139443	4016.0	2.5366339807294302	0.1759288084383298	139.0	4040.0002566695885	0.00019599474921046332	13	3-3-10	18654.176614138963	25437.150271325525	00003	3	00003	3	10	75
13	982.8660396542958	632.9717844433147	3934.0	2.493407678365856	0.2018504482935121	142.0	3955.7862302746003	0.0002001675195205073	13	3-3-31	18144.053777068333	25426.35221735432	00003	3	00003	3	31	75
13	945.5803642121932	1526.3717339667458	2526.0	2.5719265186662787	0.057780340064400595	84.0	2549.219703286663	0.00031062387998783217	13	3-3-8	19037.453726591764	25389.06654191222	00003	3	00003	3	8	75
13	935.9414990859232	1694.902775469503	6017.0	2.5909739647648746	0.12309453146323192	183.0	6041.207862602042	0.00013106684043346766	13	3-3-35	19205.98476809452	25379.42767678595	00003	3	00003	3	35	75
13	845.1254962886242	827.0609356119454	5793.0	2.5752275620563974	0.17977278429252838	180.0	5817.3217120064055	0.00013611131929662534	13	3-3-30	18338.142928236965	25288.61167398865	00003	3	00003	3	30	75
13	831.0251443695861	1108.8522617901829	8312.0	2.60475891565077	0.15879561715326393	239.0	8339.189141996107	9.494840112445505e-05	13	3-3-3	18619.934254415202	25274.51132206961	00003	3	00003	3	3	75
13	278.11633767324656	1144.872042559149	7143.0	2.555967398190593	0.05948509385967829	227.0	7169.77569649798	0.00011043534956648142	13	3-3-21	18655.954035184168	24721.602515373273	00003	3	00003	3	21	75
13	316.97596077811164	608.9784912225209	6323.0	2.526719462991953	0.13590763089239136	212.0	6350.325383457095	0.00012468658332610827	13	3-3-27	18120.06048384754	24760.46213847814	00003	3	00003	3	27	75
13	335.24393508449054	414.0	5977.0	2.514339002409908	0.20107633679483236	213.0	6001.735708953747	0.00013192887666768524	13	3-3-26	17925.08199262502	24778.730112784517	00003	3	00003	3	26	75
13	353.87967855570236	35.07199471598415	9084.0	2.6128640539662653	0.18063099902202573	255.0	9109.046370128392	8.692354455760029e-05	13	3-3-22	17546.153987341004	24797.36585625573	00003	3	00003	3	22	75
13	387.05283018867925	1752.9567753001716	2915.0	2.579773548374341	0.13768760633410518	90.0	2939.664871955156	0.00026936330061241284	13	3-3-37	19264.03876792519	24830.539007888707	00003	3	00003	3	37	75
13	100.01062742693644	880.9607602697731	9786.0	2.722877320653887	0.08378553441257508	222.0	9808.461920078891	8.072509223894325e-05	13	3-3-25	18392.04275289479	24543.49680512696	00003	3	00003	3	25	75
13	91.24360948567909	44.6676932553126	3247.0	2.491006304981328	0.23853152504977668	127.0	3270.6601060236776	0.00024210121157300919	13	3-3-15	17555.74968588033	24534.729787185704	00003	3	00003	3	15	75
13	567.9222163026105	1008.9900905700586	9385.0	2.700046369893263	0.015985632998471888	221.0	9408.555272405252	8.415637243674977e-05	13	3-3-17	18520.07208319508	25011.408394002636	00003	3	00003	3	17	75
13	599.8183037210862	462.9715051961113	2983.0	2.675612160946142	0.053258824308719296	79.0	3010.4921520304806	0.0002630254960739806	13	3-3-38	17974.05349782113	25043.304481421113	00003	3	00003	3	38	75
13	605.1182541656304	1054.9020144242725	8042.0	2.6183263599353985	0.16287076197661066	223.0	8066.116485238011	9.8162915128974e-05	13	3-3-18	18565.98400704929	25048.604431865657	00003	3	00003	3	18	75
13	678.6278481012658	858.9660036166365	2765.0	2.5591731259544743	0.2265888129893487	97.0	2785.585493520779	0.00028426400565113245	13	3-3-20	18370.047996241654	25122.114025801293	00003	3	00003	3	20	75
13	726.8343930635838	225.17196531791907	3460.0	2.693494624980285	0.026977203257182565	95.0	3487.3900028926646	0.00022705429502649653	13	3-3-39	17736.25395794294	25170.320570763608	00003	3	00003	3	39	75
13	754.170283018868	1776.2051886792453	6360.0	2.5535768476748713	0.13960327840971384	216.0	6384.566645793893	0.0001240178458242649	13	3-3-5	19287.287181304266	25197.656460718896	00003	3	00003	3	5	75
13	799.9649977344812	1656.7497734481196	8828.0	2.6121860739969325	0.10957518806481238	254.0	8849.104198337433	8.947699579368373e-05	13	3-3-2	19167.831766073137	25243.451175434508	00003	3	00003	3	2	75
14	940.9432601378426	1690.9185766949831	6239.0	2.5661312616832075	0.14336047913196695	198.0	6262.299464092148	0.00012853945915443032	14	3-3-35	19202.00056932	25384.42943783787	00003	3	00003	3	35	75
14	848.8418156808804	822.9339752407153	6543.0	2.565510317889347	0.17894953546618445	206.0	6564.803240108019	0.0001226161642341929	14	3-3-30	18334.015967865733	25292.327993380906	00003	3	00003	3	30	75
14	608.9771776340814	1049.0224419931533	7887.0	2.6288767131452664	0.18374467208099832	217.0	7914.487842309865	0.00010170530062132062	14	3-3-18	18560.104434618173	25052.46335533411	00003	3	00003	3	18	75
14	681.8949115044247	852.9203539823009	2712.0	2.6100413089103185	0.1675842065497723	80.0	2735.78091838393	0.00029424767599559585	14	3-3-20	18364.002346607318	25125.38108920445	00003	3	00003	3	20	75
14	804.9598654169671	1653.1265320836337	8322.0	2.610706700049665	0.11646918767904114	242.0	8345.047484953999	9.645768398741447e-05	14	3-3-2	19164.20852470865	25248.446043116994	00003	3	00003	3	2	75
14	834.9815657170218	1104.8618625807997	8354.0	2.603978466585503	0.14968828340128035	238.0	8377.228998934632	9.60871254147324e-05	14	3-3-3	18615.94385520582	25278.467743417048	00003	3	00003	3	3	75
14	727.0288326300985	217.96132208157525	4266.0	2.7141517614793216	0.026214069866584876	104.0	4291.241839569536	0.0001875840385638618	14	3-3-39	17729.043314706592	25170.515010330124	00003	3	00003	3	39	75
14	759.9861813279407	1773.6879002359285	5934.0	2.5509965538184347	0.14285606003844561	200.0	5959.501463657028	0.0001350707519107386	14	3-3-5	19284.769892860946	25203.47235902797	00003	3	00003	3	5	75
14	1034.7702630879617	1876.7979006112143	7526.0	2.582777851405408	0.12991854742705944	236.0	7547.924018497277	0.00010664477974043764	14	3-3-32	19387.879893236233	25478.256440787987	00003	3	00003	3	32	75
14	997.8494791666667	1138.8328125	3840.0	2.4880966621094123	0.23068835890189268	146.0	3865.197519725514	0.00020826207068264032	14	3-3-10	18649.91480512502	25441.335656866693	00003	3	00003	3	10	75
14	945.8789269325803	1524.6254853512178	2833.0	2.5999266871740527	0.1155158841308994	90.0	2856.8615451659716	0.0002817755807814524	14	3-3-8	19035.707477976237	25389.365104632605	00003	3	00003	3	8	75
14	986.065509518477	625.850503919373	3572.0	2.5230183313959316	0.21558500852020665	128.0	3597.277336561829	0.00022377429872354676	14	3-3-31	18136.932496544392	25429.551687218504	00003	3	00003	3	31	75
14	1049.0448172258389	1114.7826740110165	3994.0	2.5854936019546875	0.020968856281811124	125.0	4020.831941008477	0.00020020032707125616	14	3-3-12	18625.864666636036	25492.530994925866	00003	3	00003	3	12	75
14	1042.0442947804688	1406.9624400984328	7721.0	2.535232884066832	0.14445240313792201	255.0	7745.19722831152	0.00010392840101560761	14	3-3-11	18918.04443272345	25485.530472480496	00003	3	00003	3	11	75
14	338.9348074723599	405.9397636294319	5246.0	2.5290534440601875	0.22720886934521123	184.0	5269.60972517944	0.00015275497511356778	14	3-3-26	17917.02175625445	24782.420985172386	00003	3	00003	3	26	75
14	319.35330235645534	602.1242947228676	6026.0	2.514676468874908	0.17354171632704063	208.0	6049.460402216677	0.00013306208317250944	14	3-3-27	18113.206287347886	24762.839480056482	00003	3	00003	3	27	75
14	285.94275862068963	468.8251724137931	2900.0	2.582901335774332	0.01413297844820429	95.0	2925.004159839198	0.00027521056740642666	14	3-3-41	17979.90716503881	24729.428936320717	00003	3	00003	3	41	75
14	282.7447380206001	1140.8528138528138	6699.0	2.5709226418414235	0.06102682087241191	207.0	6720.577009064371	0.00011977397570962099	14	3-3-21	18651.93480647783	24726.230915720625	00003	3	00003	3	21	75
14	216.37879021086655	799.911343697091	6497.0	2.525321967381793	0.08813259499516893	221.0	6522.827857153905	0.00012340525033322275	14	3-3-14	18310.99333632211	24659.864967910893	00003	3	00003	3	14	75
14	601.9751792608936	455.9100937672366	3626.0	2.6436657429404975	0.04378902484152193	101.0	3649.942378522052	0.00022054521986820467	14	3-3-38	17966.992086392256	25045.46135696092	00003	3	00003	3	38	75
14	392.6206317204301	1747.375	2976.0	2.57384225983152	0.1984955041877072	111.0	2996.543706198904	0.00026863959455046055	14	3-3-37	19258.45699262502	24836.106809420457	00003	3	00003	3	37	75
14	571.9663771988421	1004.144733912269	8982.0	2.6815300537343196	0.05175427919469148	220.0	9005.980649989073	8.9378611781566e-05	14	3-3-17	18515.226726537287	25015.452554898868	00003	3	00003	3	17	75
14	534.2653305414299	250.06221956326652	3343.0	2.4951643331365703	0.2047382999106201	123.0	3368.7651571138904	0.0002389547091345873	14	3-3-34	17761.144212188286	24977.751508241457	00003	3	00003	3	34	75
14	483.14203894616264	449.8823978617793	2619.0	2.7016604287298853	0.07811539741876787	71.0	2644.3866210724273	0.00030441838864660685	14	3-3-23	17960.9643904868	24926.62821664619	00003	3	00003	3	23	75
14	93.8516129032258	34.83967741935484	3100.0	2.531415516293015	0.22621540362773424	110.0	3129.0658640868487	0.0002572611953189887	14	3-3-15	17545.921670044372	24537.33779060325	00003	3	00003	3	15	75
14	355.14585115483317	29.960543199315655	9352.0	2.630003073698712	0.16359296975267718	253.0	9379.015420721877	8.582362385536256e-05	14	3-3-22	17541.042535824334	24798.63202885486	00003	3	00003	3	22	75
14	103.18731187774948	876.8714980319519	8638.0	2.663630864403201	0.12903624287673554	219.0	8662.762572241125	9.291989644799275e-05	14	3-3-25	18387.95349065697	24546.673489577777	00003	3	00003	3	25	75
15	220.22393401805166	792.1604419545596	6426.0	2.548013879018096	0.10747140388912299	213.0	6449.844927503921	0.00011886726167302637	15	3-3-14	18303.242434579577	24663.71011171808	00003	3	00003	3	14	75
15	95.32240802675585	24.0190635451505	2990.0	2.5257867412367494	0.25760658627905125	106.0	3012.124966622573	0.0002545409954961731	15	3-3-15	17535.10105617017	24538.808585726783	00003	3	00003	3	15	75
15	107.06573640030524	869.0070860133	9173.0	2.7094482424837634	0.10277689310046542	215.0	9198.018855367045	8.335126804250147e-05	15	3-3-25	18380.089078638317	24550.55191410033	00003	3	00003	3	25	75
15	46.011244377811096	1092.0509745127436	2668.0	2.662415401869878	0.043252287640452726	73.0	2693.470602306818	0.0002846575745599649	15	3-3-43	18603.13296713776	24489.49742207784	00003	3	00003	3	43	75
15	1052.8600625150277	1108.9059870161097	4159.0	2.5298886575064246	0.04407284276516818	143.0	4181.201533910193	0.000183366313811979	15	3-3-12	18619.98797964113	25496.346240215054	00003	3	00003	3	12	75
15	1046.1470934030046	1403.85774003919	7655.0	2.5394342524792655	0.11694067532824692	249.0	7680.809769987125	9.981638264568283e-05	15	3-3-11	18914.93973266421	25489.63327110303	00003	3	00003	3	11	75
15	852.8525896414343	817.885091214091	4769.0	2.6079141450362315	0.16031103416481174	141.0	4794.032092337091	0.00015992501586152664	15	3-3-30	18328.96708383911	25296.33876734146	00003	3	00003	3	30	75
15	945.1311541565778	1688.7701103040085	7434.0	2.521044063324259	0.1756391191599459	255.0	7458.547308977947	0.00010279098035288798	15	3-3-35	19199.852102929028	25388.617331856603	00003	3	00003	3	35	75
15	989.5902825637492	617.7549965541007	2902.0	2.6044017238276624	0.1424258250437246	87.0	2927.4348834897755	0.0002619054418820066	15	3-3-31	18128.83698917912	25433.076460263776	00003	3	00003	3	31	75
15	1001.7394684052157	1133.8588264794382	3988.0	2.513653788034123	0.19080746532348297	144.0	4011.477893355456	0.00019112493464475383	15	3-3-10	18644.940819104457	25445.225646105242	00003	3	00003	3	10	75
15	1037.9692883895132	1243.8722846441947	2670.0	2.594361503431411	0.19170519075517328	80.0	2698.6798168144674	0.000284108054163472	15	3-3-44	18754.954277269215	25481.455466089537	00003	3	00003	3	44	75
15	1038.071546635183	1872.0347107438017	8470.0	2.615727565434931	0.15224920206839423	250.0	8493.046710867926	9.027011025228158e-05	15	3-3-32	19383.11670336882	25481.55772433521	00003	3	00003	3	32	75
15	848.0063670411985	1020.9119850187266	2670.0	2.6999791925956464	0.05585581636288938	67.0	2692.0752391580745	0.0002848051326722208	15	3-3-45	18531.993977643746	25291.492544741224	00003	3	00003	3	45	75
15	839.0647447447448	1100.0013213213213	8325.0	2.6115014723219936	0.16623625124431607	236.0	8347.98297282579	9.183878994741232e-05	15	3-3-3	18611.08331394634	25282.55092244477	00003	3	00003	3	3	75
15	574.9638203940992	999.0725745665985	9287.0	2.700872644115779	0.03135120860072034	218.0	9310.216189597631	8.234677569258867e-05	15	3-3-17	18510.154567191617	25018.449998094125	00003	3	00003	3	17	75
15	605.8472681067344	446.9674714104193	3935.0	2.6038286735340654	0.05190198517876199	119.0	3955.86830767471	0.00019381184144332884	15	3-3-38	17958.049464035437	25049.333445806762	00003	3	00003	3	38	75
15	612.9489912447659	1044.976018271793	7881.0	2.62958773062271	0.16575181146787715	215.0	7904.65133173351	9.698972275083417e-05	15	3-3-18	18556.058010896813	25056.43516894479	00003	3	00003	3	18	75
15	729.9798918918918	208.91156756756757	4625.0	2.6807018040360555	0.02917115563754631	124.0	4648.690628255324	0.00016492534532568893	15	3-3-39	17719.993560192586	25173.46606959192	00003	3	00003	3	39	75
15	765.9007743562039	1770.2485143165857	5553.0	2.5473368260708105	0.15693770186106898	187.0	5578.662887777099	0.00013743078873543755	15	3-3-5	19281.330506941606	25209.38695205623	00003	3	00003	3	5	75
15	809.8846450617284	1650.045396090535	7776.0	2.588853123262724	0.13526178787708798	238.0	7802.148597336798	9.826399097308441e-05	15	3-3-2	19161.127388715555	25253.370822761754	00003	3	00003	3	2	75
15	396.49566724436744	1748.8370883882149	3462.0	2.5556769535545953	0.11398888159470116	115.0	3486.8099168029084	0.00021988598495536893	15	3-3-37	19259.919081013235	24839.981844944392	00003	3	00003	3	37	75
15	536.7598823913754	242.09180006533813	3061.0	2.472983720303997	0.28625926755320935	120.0	3081.55903913403	0.00024880518120162266	15	3-3-34	17753.173792690355	24980.246060091402	00003	3	00003	3	34	75
15	341.861711631231	397.11702697873864	5597.0	2.525375946942645	0.1764372798055258	194.0	5621.232579547826	0.00013638997674923474	15	3-3-26	17908.19901960376	24785.347889331257	00003	3	00003	3	26	75
15	285.94091181763645	1136.988602279544	6668.0	2.554035117402228	0.0907885428265053	212.0	6690.184907561171	0.00011459688317553748	15	3-3-21	18648.070594904562	24729.427089517663	00003	3	00003	3	21	75
15	288.11785830884753	460.9712699967352	3063.0	2.618463286677156	0.046096206854896696	91.0	3085.551524965811	0.0002484832188040229	15	3-3-41	17972.053262621754	24731.604036008874	00003	3	00003	3	41	75
15	322.08033429984647	595.8729319461027	5863.0	2.5261383023971864	0.21708760385677203	206.0	5889.724811706708	0.00013017216466243485	15	3-3-27	18106.95492457112	24765.566511999874	00003	3	00003	3	27	75
15	357.21448830063815	20.997872843299458	8462.0	2.6010424614140657	0.20496171981884226	246.0	8489.402416151861	9.030886216289772e-05	15	3-3-22	17532.079865468317	24800.700666000663	00003	3	00003	3	22	75
16	359.9673058013766	10.024705014749262	8136.0	2.5967275752945254	0.20794652600117303	237.0	8158.041170712793	9.869167258546332e-05	16	3-3-22	17521.106697639767	24803.453483501402	00003	3	00003	3	22	75
16	324.24662226451	588.8759276879163	5255.0	2.5090511699742195	0.1918058889021508	191.0	5281.565342616848	0.0001524444225867995	16	3-3-27	18099.957920312936	24767.732799964535	00003	3	00003	3	27	75
16	344.2721198623203	390.06539785381653	4939.0	2.5367515293229994	0.17580787673447765	171.0	4962.971908919809	0.0001622309827251799	16	3-3-26	17901.147390478836	24787.758297562345	00003	3	00003	3	26	75
16	97.89536516853933	14.928019662921349	2848.0	2.553431817171514	0.20141022661978225	93.0	2868.5525134868967	0.000280691970324144	16	3-3-15	17526.01001228794	24541.381542868567	00003	3	00003	3	15	75
16	50.0212026416406	1087.9301355578727	2877.0	2.638976850639925	0.04217762884120509	83.0	2903.091426576615	0.00027735218799970713	16	3-3-43	18599.01212818289	24493.507380341667	00003	3	00003	3	43	75
16	289.0199292831887	1132.929443908711	6222.0	2.553541102722168	0.09457395424632843	200.0	6245.06195477304	0.00012892407819937047	16	3-3-21	18644.01143653373	24732.506106983215	00003	3	00003	3	21	75
16	291.161938534279	453.6855791962175	2538.0	2.6355303998576227	0.0529833945603256	73.0	2564.477361963197	0.0003139776616604734	16	3-3-41	17964.767571821238	24734.648116234304	00003	3	00003	3	41	75
16	223.31996572407883	786.0142245072836	5835.0	2.546432556748134	0.10939683891989543	193.0	5858.537674586795	0.00013743039430156293	16	3-3-14	18297.0962171323	24666.806143424106	00003	3	00003	3	14	75
16	110.97606106163988	863.0025442349948	8647.0	2.706852386791066	0.11098127426693871	204.0	8674.400384086819	9.28166919998455e-05	16	3-3-25	18374.084536860013	24554.462238761666	00003	3	00003	3	25	75
16	1041.8247467126537	1868.9862039232594	9278.0	2.6352200222446602	0.1250688091441731	255.0	9301.996911281094	8.655426064151049e-05	16	3-3-32	19380.06819654828	25485.31092441268	00003	3	00003	3	32	75
16	1042.1541257724464	1237.0632497273718	2751.0	2.6062308249749866	0.17307325357071224	81.0	2777.353488709451	0.00028990985065117735	16	3-3-44	18748.14524235239	25485.64030347247	00003	3	00003	3	44	75
16	993.8491193087405	609.9109338650715	3009.0	2.5835329954253172	0.17939478428027095	95.0	3037.3909088205687	0.00026508786197171076	16	3-3-31	18120.99292649009	25437.335297008765	00003	3	00003	3	31	75
16	1005.2001999500125	1129.9530117470633	4001.0	2.514690653485895	0.19688484538818105	143.0	4023.935534992453	0.00020009216887151356	16	3-3-10	18641.035004372083	25448.68637765004	00003	3	00003	3	10	75
16	1055.8554984080333	1104.790840068577	4083.0	2.5276332227100586	0.07023815481735969	142.0	4106.431261664879	0.000196072174732325	16	3-3-12	18615.872832693596	25499.34167610806	00003	3	00003	3	12	75
16	1050.209450491107	1399.0857446243695	7534.0	2.532140097805357	0.09769240592253871	242.0	7558.58009175766	0.00010651905816880064	16	3-3-11	18910.167737249387	25493.695628191133	00003	3	00003	3	11	75
16	608.8791322314049	438.8323863636364	3872.0	2.6232530590033147	0.07360029251862323	112.0	3894.127907352355	0.00020676254119278886	16	3-3-38	17949.914378988655	25052.365309931432	00003	3	00003	3	38	75
16	616.0161572640367	1040.0271980611283	7427.0	2.613776924328499	0.18577591383603878	208.0	7453.0136985392655	0.00010802787579133606	16	3-3-18	18551.109190686147	25059.50233496406	00003	3	00003	3	18	75
16	732.0320610687023	198.1333969465649	5240.0	2.6999787955062176	0.031539664631175794	131.0	5263.026019742518	0.00015298144458379058	16	3-3-39	17709.215389571582	25175.518238768727	00003	3	00003	3	39	75
16	769.9370999779298	1767.705804458177	4531.0	2.5814474835119565	0.14034315764761257	141.0	4557.46770653432	0.00017666646100219393	16	3-3-5	19278.787797083194	25213.423277677957	00003	3	00003	3	5	75
16	813.0782178217822	1646.9217821782179	7070.0	2.593430935454639	0.12469868688239867	220.0	7097.86232504238	0.00011343340493867891	16	3-3-2	19158.003774803237	25256.564395521807	00003	3	00003	3	2	75
16	842.9003911342894	1096.8312907431553	7670.0	2.5929902497816766	0.1376241874830056	224.0	7692.4529112306645	0.00010466522751273545	16	3-3-3	18607.913283368172	25286.386568834314	00003	3	00003	3	3	75
16	851.1070889894419	1016.0422322775264	2652.0	2.7156604101114623	0.020135984454240304	64.0	2677.9117917456288	0.0003006764569639441	16	3-3-45	18527.124224902545	25294.59326668947	00003	3	00003	3	45	75
16	855.3446533819815	810.068200954252	3563.0	2.623807749506628	0.1441588423957425	114.0	3588.7163314022037	0.00022436003250118685	16	3-3-30	18321.15019357927	25298.830831082007	00003	3	00003	3	30	75
16	949.0968219768381	1684.9604093724752	7426.0	2.579336354600595	0.12618128506271475	225.0	7450.329203319084	0.00010806680169287751	16	3-3-35	19196.042401997493	25392.582999676863	00003	3	00003	3	35	75
16	981.3779680809654	632.1257298559751	2569.0	2.6733405522038547	0.02172155797962583	78.0	2592.9775785608726	0.00031052627846859973	16	3-3-46	18143.207722480995	25424.86414578099	00003	3	00003	3	46	75
16	538.9418644650843	234.53835569315444	2907.0	2.4595104404062096	0.22436346723007133	117.0	2929.162812850661	0.00027488335297441843	16	3-3-34	17745.620348318174	24982.42804216511	00003	3	00003	3	34	75
16	578.0069730224051	994.8644261545496	8748.0	2.7022869618084164	0.04069523525533013	207.0	8771.12592894542	9.179310388138863e-05	16	3-3-17	18505.946418779567	25021.493150722432	00003	3	00003	3	17	75
16	401.10350509286997	1745.9734871180347	6676.0	2.5436866005601755	0.12403788610578294	223.0	6700.085884048147	0.00012016808676728859	16	3-3-37	19257.055479743052	24844.589682792895	00003	3	00003	3	37	75
17	1046.771948723473	1865.968867822902	9283.0	2.6303362016820464	0.13441896547438628	255.0	9309.049806785753	8.616880865088773e-05	17	3-3-32	19377.050860447922	25490.258126423498	00003	3	00003	3	32	75
17	1059.959948979592	1099.1173469387754	3920.0	2.545754769599534	0.055642577049880515	132.0	3946.3389215049006	0.0002032728187667062	17	3-3-12	18610.199339563795	25503.446126679617	00003	3	00003	3	12	75
17	1053.9380796864793	1395.8802090137165	7655.0	2.5398457551257274	0.06342791088802639	244.0	7678.854207494274	0.0001044628502164077	17	3-3-11	18906.962201638737	25497.424257386505	00003	3	00003	3	11	75
17	953.1966184892283	1681.8706026724842	7334.0	2.5593846836875906	0.15452058746683375	236.0	7359.578583073968	0.00010899486869545908	17	3-3-35	19192.952595297502	25396.682796189256	00003	3	00003	3	35	75
17	860.1157097569567	807.002994011976	5678.0	2.604085445486951	0.1656886661171736	170.0	5704.341702786083	0.00014062365939939908	17	3-3-30	18318.084986636994	25303.60188745698	00003	3	00003	3	30	75
17	774.9004986400726	1763.9734814143246	4412.0	2.5816670066241247	0.15610716949196868	143.0	4437.47410797156	0.00018077332758775343	17	3-3-5	19275.05547403934	25218.3866763401	00003	3	00003	3	5	75
17	855.046037735849	1010.9366037735849	2650.0	2.7037360594638824	0.028860789034932402	68.0	2675.709325009991	0.00029981254500848636	17	3-3-45	18522.018596398604	25298.532215435876	00003	3	00003	3	45	75
17	847.1761297798378	1092.808935238831	7767.0	2.6053198489601246	0.14053230216796808	222.0	7790.148690101527	0.00010297037954713844	17	3-3-3	18603.89092786385	25290.662307479863	00003	3	00003	3	3	75
17	818.8683548285625	1644.0687323057566	6358.0	2.5909684159584994	0.13047684419479672	200.0	6386.058925342115	0.00012561128752950512	17	3-3-2	19155.150724930776	25262.35453252859	00003	3	00003	3	2	75
17	619.8234497698348	1037.8780124559978	7386.0	2.6200656691158115	0.15901887377032733	205.0	7411.332150273038	0.0001082337245152468	17	3-3-18	18548.960005081015	25063.309627469862	00003	3	00003	3	18	75
17	733.9811074918567	189.08957654723127	6140.0	2.6778741142904705	0.032654546933355226	162.0	6164.675574600738	0.0001301224002029192	17	3-3-39	17700.17156917225	25177.467285191884	00003	3	00003	3	39	75
17	610.8833666333667	429.7997002997003	4004.0	2.605755176519859	0.10614589375627466	121.0	4029.7843240689444	0.00019906331463272187	17	3-3-38	17940.88169292472	25054.369544333393	00003	3	00003	3	38	75
17	54.022306108442	1082.076527110501	2914.0	2.680927322944961	0.008846555865316451	77.0	2940.878808308187	0.00027277677636241974	17	3-3-43	18593.15851973552	24497.50848380847	00003	3	00003	3	43	75
17	227.12974588938715	779.8895366218236	6690.0	2.5349868728340503	0.09246615330865794	215.0	6715.916714304397	0.00011944152111976425	17	3-3-14	18290.971529246843	24670.615923589412	00003	3	00003	3	14	75
17	292.13106950174546	1129.808473500476	6302.0	2.5445257386257114	0.10011236602702885	204.0	6326.025740076453	0.00012680337702022286	17	3-3-21	18640.890466125496	24735.61724720177	00003	3	00003	3	21	75
17	294.2001787310098	445.0467679475722	3357.0	2.5760404713395224	0.07629935399611099	109.0	3384.4891277811607	0.00023702045399946154	17	3-3-41	17956.128760572592	24737.686356431037	00003	3	00003	3	41	75
17	1044.8721374045801	1235.7362595419847	2620.0	2.6130909426977778	0.15737060189220442	80.0	2644.035953607122	0.00030340444318066866	17	3-3-44	18746.818252167002	25488.358315104608	00003	3	00003	3	44	75
17	984.778073089701	623.853488372093	3010.0	2.6847050482340307	0.031127565388956724	79.0	3035.839086361413	0.0002642435788454667	17	3-3-46	18134.935480997112	25428.264250789725	00003	3	00003	3	46	75
17	1008.8874629812439	1124.9997532082923	4052.0	2.472504275806124	0.2148596484944152	154.0	4076.1256418722596	0.00019680001154530002	17	3-3-10	18636.08174583331	25452.37364068127	00003	3	00003	3	10	75
17	581.017661043813	989.8930148307484	8833.0	2.7093015204767616	0.021255783456717324	205.0	8856.046177969334	9.05766505805316e-05	17	3-3-17	18500.975007455767	25024.50383874384	00003	3	00003	3	17	75
17	541.228470437018	224.008676092545	3112.0	2.4480462804570586	0.2572221003519957	124.0	3136.294797505333	0.0002557790643155526	17	3-3-34	17735.090668717563	24984.714648137044	00003	3	00003	3	34	75
17	347.13218132854576	382.0271543985637	4456.0	2.538748189529324	0.21997606514500845	153.0	4479.019637590107	0.00017909644137504926	17	3-3-26	17893.109147023584	24790.618359028573	00003	3	00003	3	26	75
17	405.79151993238486	1743.8828003944218	7099.0	2.5327270474059183	0.138550988150719	237.0	7124.724746714763	0.00011258783517399322	17	3-3-37	19254.96479301944	24849.27769763241	00003	3	00003	3	37	75
17	114.02124124836834	855.0544677821289	8427.0	2.705733181480601	0.10507902715317001	200.0	8450.768494697822	9.492062774802022e-05	17	3-3-25	18366.136460407146	24557.507418948393	00003	3	00003	3	25	75
17	326.8507405270244	580.9819195999231	5199.0	2.5069244362108196	0.20084801341638564	188.0	5223.030822196664	0.00015358307503731845	17	3-3-27	18092.06391222494	24770.33691822705	00003	3	00003	3	27	75
18	851.1078305519898	1088.8444159178434	7790.0	2.6036904784998067	0.14857190182468696	222.0	7813.739047732575	0.00011269775559201533	18	3-3-3	18599.926408542862	25294.594008252017	00003	3	00003	3	3	75
18	823.0158450704225	1641.7507042253521	5680.0	2.6206116907704615	0.10436887563609117	171.0	5707.862868416165	0.00015427917505363799	18	3-3-2	19152.83269685037	25266.502022770448	00003	3	00003	3	2	75
18	780.8302073050346	1760.137216189536	4052.0	2.5965084004567838	0.13760217829943538	125.0	4079.5296390976437	0.00021586419965401627	18	3-3-5	19271.219208814553	25224.316385005062	00003	3	00003	3	5	75
18	56.237067597588066	1076.8546493176768	3151.0	2.6149850133644357	0.03092772781292828	97.0	3172.7655948014417	0.0002775636703248999	18	3-3-43	18587.936641942695	24499.723245297613	00003	3	00003	3	43	75
18	956.9782731376976	1678.8005079006773	7088.0	2.5511140398351055	0.14068231520723468	231.0	7112.49322365169	0.00012380953331446356	18	3-3-35	19189.882500525695	25400.464450837724	00003	3	00003	3	35	75
18	984.9295227524972	616.0998890122087	3604.0	2.669035666181213	0.022071862991913795	98.0	3627.8398928511474	0.00024274311073308225	18	3-3-46	18127.18188163723	25428.415700452522	00003	3	00003	3	46	75
18	863.8033911990311	802.7902704884941	4954.0	2.6106131017553946	0.15529818389791045	149.0	4977.839307231852	0.00017690642025577127	18	3-3-30	18313.872263113513	25307.289568899057	00003	3	00003	3	30	75
18	735.9371836469825	180.0114211550941	7705.0	2.6585481002415317	0.028704643636836728	206.0	7727.367530923742	0.00011395747122988012	18	3-3-39	17691.093413780112	25179.42336134701	00003	3	00003	3	39	75
18	622.9687372570341	1033.043631915183	7357.0	2.6173945792677618	0.1895126376629321	205.0	7381.655656924989	0.0001192947814920734	18	3-3-18	18544.1256245402	25066.45491495706	00003	3	00003	3	18	75
18	613.9356136820926	420.98166778448467	4473.0	2.5672271113711904	0.12594266233434637	144.0	4495.930232287292	0.00019587000985767883	18	3-3-38	17932.063660409505	25057.42179138212	00003	3	00003	3	38	75
18	584.9343844191977	984.9567586366798	8626.0	2.692291768004006	0.026373643833931343	206.0	8653.902733388648	0.00010175608885894694	18	3-3-17	18496.038751261698	25028.420562119223	00003	3	00003	3	17	75
18	543.6935922330097	215.03766990291263	2575.0	2.5082388514498235	0.26383895682044517	96.0	2602.326522072859	0.00033841420095273876	18	3-3-34	17726.11966252793	24987.179769933035	00003	3	00003	3	34	75
18	409.25762129669386	1741.6965793616716	6987.0	2.516469296180721	0.1552885039306722	238.0	7011.556356853705	0.00012559195155836383	18	3-3-37	19252.77857198669	24852.74379899672	00003	3	00003	3	37	75
18	349.2393023255814	374.896976744186	4300.0	2.528350873501319	0.19175386844143638	154.0	4322.531601017064	0.00020372793894780239	18	3-3-26	17885.978969369204	24792.72548002561	00003	3	00003	3	26	75
18	329.8139226100152	573.9548558421851	5272.0	2.5232981163380246	0.18391856756521605	183.0	5299.074997753164	0.00016618150249988933	18	3-3-27	18085.036848467204	24773.30010031004	00003	3	00003	3	27	75
18	297.19447513812156	437.0524861878453	3620.0	2.5900361566622347	0.10222300833316417	110.0	3644.5466169720266	0.00024163026886912076	18	3-3-41	17948.134478812863	24740.68065283815	00003	3	00003	3	41	75
18	296.03621399176956	1125.9050205761316	6075.0	2.582785684683132	0.07748688833543507	185.0	6099.618420868135	0.00014436987556451774	18	3-3-21	18636.98701320115	24739.522391691797	00003	3	00003	3	21	75
18	230.24645987862442	772.18004045853	5932.0	2.5588158927046556	0.15890612659996353	193.0	5959.787727511022	0.0001477573185795336	18	3-3-14	18283.26203308355	24673.73263757865	00003	3	00003	3	14	75
18	117.87248154173444	852.9082718057815	7991.0	2.690984312689789	0.10206208063157653	195.0	8013.477672006589	0.00010988861216608174	18	3-3-25	18363.9902644308	24561.35865924176	00003	3	00003	3	25	75
18	1063.9947643979058	1093.8217402144103	4011.0	2.5339381765589284	0.070416097535767	140.0	4039.6943892585714	0.0002179929984506433	18	3-3-12	18604.90373283943	25507.480942097933	00003	3	00003	3	12	75
18	1058.096879240163	1391.948710990502	7370.0	2.5377475883650003	0.07556837964781031	240.0	7392.237346324627	0.00011912400831521173	18	3-3-11	18903.03070361552	25501.583056940188	00003	3	00003	3	11	75
18	1049.800954907162	1862.8842440318303	9425.0	2.633370826491082	0.13222885657935643	255.0	9454.517176314414	9.31390230772966e-05	18	3-3-32	19373.96623665685	25493.287132607187	00003	3	00003	3	32	75
18	1048.6420573827852	1230.8156053184046	2858.0	2.5987831571392506	0.17392917967654314	88.0	2879.9373183433354	0.0003057891698418731	18	3-3-44	18741.89759794342	25492.12823508281	00003	3	00003	3	44	75
18	1012.9326361867704	1120.8246595330738	4112.0	2.4995135713544774	0.17214006301277482	152.0	4135.474070204508	0.0002129437728086541	18	3-3-10	18631.906652158093	25456.418813886798	00003	3	00003	3	10	75
19	986.9857606794903	607.9333000249812	4003.0	2.6333057694736746	0.059103163908347536	117.0	4023.601002934745	0.000219376946061129	19	3-3-46	18119.01529265	25430.471938379516	00003	3	00003	3	46	75
19	960.2404023232752	1675.71964867545	7059.0	2.540952299637928	0.11122431128449216	237.0	7082.675994882447	0.00012462166884626562	19	3-3-35	19186.80164130047	25403.7265800233	00003	3	00003	3	35	75
19	866.8571148569189	796.905527244218	5102.0	2.6067562911455475	0.18384264232043962	152.0	5129.046961759662	0.00017209242530617704	19	3-3-30	18307.987519869235	25310.343292556943	00003	3	00003	3	30	75
19	854.7631072939366	1084.0065376233815	7801.0	2.6069975746658356	0.16066934038585196	221.0	7819.564766234638	0.00011287727144976923	19	3-3-3	18595.088530248402	25298.249284993963	00003	3	00003	3	3	75
19	827.9628877400295	1638.7788035450517	5416.0	2.6271576206917318	0.11426832974921845	158.0	5444.852950298568	0.00016211033372745808	19	3-3-2	19149.86079617007	25271.449065440054	00003	3	00003	3	2	75
19	783.9155687012637	1757.9392309760688	3719.0	2.5618459330267584	0.13897745863236013	124.0	3746.786344273827	0.00023558602466576209	19	3-3-5	19269.02122360109	25227.40174640129	00003	3	00003	3	5	75
19	738.881613344952	170.03871529939002	8033.0	2.65530902207986	0.05410551364360308	215.0	8054.127334188092	0.0001095897846503859	19	3-3-39	17681.12070792441	25182.367791044977	00003	3	00003	3	39	75
19	626.0090541858198	1028.9945674885082	7179.0	2.619480845455351	0.1902789049515419	201.0	7203.979047703555	0.00012252315329125386	19	3-3-18	18540.076560113528	25069.495231885845	00003	3	00003	3	18	75
19	615.961247867414	412.8876431879113	4103.0	2.562786991353637	0.19517822478006705	135.0	4124.860925056873	0.00021399111107876022	19	3-3-38	17923.96963581293	25059.44742556744	00003	3	00003	3	38	75
19	588.9854879671061	979.160599830693	8269.0	2.6748674642200165	0.04829610252680375	204.0	8294.929397405305	0.00010640826668577282	19	3-3-17	18490.24259245571	25032.471665667133	00003	3	00003	3	17	75
19	413.06160458452723	1738.7948105698822	6282.0	2.462064940146819	0.21243540522992382	237.0	6305.43618294113	0.00013998394481218817	19	3-3-37	19249.8768031949	24856.547782284553	00003	3	00003	3	37	75
19	1068.7836575875485	1088.8601815823606	3855.0	2.5122785375162624	0.08353101617091202	138.0	3879.540696963838	0.00022752381858690574	19	3-3-12	18599.94217420738	25512.269835287574	00003	3	00003	3	12	75
19	1061.9880826271187	1387.9560381355932	7552.0	2.5300628886134398	0.06636832739079299	243.0	7575.672565499033	0.00011651141109257229	19	3-3-11	18899.03803076061	25505.474260327144	00003	3	00003	3	11	75
19	1052.9160186625195	1859.009538621047	9645.0	2.6510950230330965	0.14030675063841402	255.0	9669.283437658654	9.128331101396147e-05	19	3-3-32	19370.091531246067	25496.402196362546	00003	3	00003	3	32	75
19	1051.2093023255813	1228.8494832041345	3096.0	2.543675340472148	0.20516291191131036	106.0	3120.3994914812506	0.000282882264057034	19	3-3-44	18739.931475829155	25494.695480025606	00003	3	00003	3	44	75
19	1017.1881240147136	1116.8507619548081	3806.0	2.5252274185708186	0.1629698096951114	131.0	3828.8900704294056	0.00023053387878409226	19	3-3-10	18627.932754579826	25460.67430171474	00003	3	00003	3	10	75
19	121.10639419907713	844.00804218853	7585.0	2.6886317962967725	0.12962679688834566	190.0	7609.823744566058	0.00011598851201567789	19	3-3-25	18355.090034813547	24564.592571899102	00003	3	00003	3	25	75
19	60.051224944320715	1070.0769611482306	4041.0	2.614182853604768	0.005799118053098154	117.0	4065.014592605867	0.00021714179938131045	19	3-3-43	18581.15895377325	24503.537402644346	00003	3	00003	3	43	75
19	352.1114051973051	366.0871029836381	4156.0	2.56470640825397	0.1859954136786624	138.0	4178.533058997584	0.00021124224173626005	19	3-3-26	17877.169095608657	24795.59758289733	00003	3	00003	3	26	75
19	332.325826446281	566.0400826446281	4840.0	2.516351484468819	0.22764631392112455	179.0	4863.134010257521	0.0001815029460885823	19	3-3-27	18077.122075269646	24775.812004146308	00003	3	00003	3	27	75
19	300.13904494382024	1121.9671699438202	5696.0	2.5800730000124528	0.09132241440702	176.0	5719.8725660956	0.00015431540091663176	19	3-3-21	18633.049162568837	24743.625222643845	00003	3	00003	3	21	75
19	299.2990758891067	428.04872584710165	3571.0	2.5533786184356386	0.060810305134775144	121.0	3595.660533701049	0.0002454886017816104	19	3-3-41	17939.13071847212	24742.785253589132	00003	3	00003	3	41	75
19	233.12792318414125	765.10655102989	6457.0	2.5454822007834172	0.14226813580623607	210.0	6482.627874147151	0.00013615753059697798	19	3-3-14	18276.18854365491	24676.614100884166	00003	3	00003	3	14	75
0	93.03744186046512	28.019651162790698	8600.0	2.704238705577632	0.0874435197362144	204.0	8627.258882187041	8.848669749704396e-05	0	3-4-0	17596.560891962807	24332.790070335494	00004	4	00003	3	0	75
0	115.29801587301587	1023.1958333333333	5040.0	2.6144060602016372	0.11233582158316363	149.0	5067.456743529566	0.0001506502796604033	0	3-4-1	18591.73707413335	24355.050644348044	00004	4	00003	3	1	75
0	135.95867251095805	450.0874139010645	7985.0	2.6787972889837146	0.05765039287137339	197.0	8010.375576162985	9.530132610722034e-05	0	3-4-2	18018.62865470108	24375.711300985986	00004	4	00003	3	2	75
0	899.0169181527207	1378.7542295381802	4374.0	2.5773360626232305	0.13514204603624272	141.0	4398.340365859125	0.00017356995109462094	0	3-4-3	18947.295470338195	25138.769546627747	00004	4	00003	3	3	75
0	980.0946381482566	1868.9052641859557	10239.0	2.6737319724340463	0.08047573601532891	255.0	10262.27454198763	7.438838104913129e-05	0	3-4-5	19437.446504985972	25219.847266623285	00004	4	00003	3	5	75
0	1024.9631805718761	787.9639639639639	2553.0	2.7222948315749314	0.0452069756984923	64.0	2579.000280169057	0.00029602613847001395	0	3-4-7	18356.50520476398	25264.715809046902	00004	4	00003	3	7	75
0	1048.9818698897973	651.1361535726982	2813.0	2.6050622053023016	0.05019690769476491	80.0	2836.618000009513	0.0002691389951164358	0	3-4-8	18219.677394372713	25288.734498364825	00004	4	00003	3	8	75
0	245.95484624367458	1624.2335539120281	2569.0	2.650822268633494	0.048075883969205174	71.0	2590.9619408471326	0.0002946593415339088	0	3-4-9	19192.774794712044	24485.707474718703	00004	4	00003	3	9	75
0	202.19316954643628	689.1773758099353	7408.0	2.6661575962972885	0.06129495002365913	188.0	7433.849044453535	0.00010269260623449003	0	3-4-12	18257.71861660995	24441.945798021465	00004	4	00003	3	12	75
0	177.97704770477048	1354.1219621962196	4444.0	2.6385121137901684	0.15684016305414078	132.0	4465.847870161239	0.00017094604733760077	0	3-4-13	18922.663202996235	24417.7296761798	00004	4	00003	3	13	75
0	160.2861476238625	757.8253286147624	3956.0	2.6023536830353566	0.12864636590129458	122.0	3978.535307096637	0.00019188581108646916	0	3-4-14	18326.36656941478	24400.03877609889	00004	4	00003	3	14	75
0	151.12737314463237	1751.0410769761822	2897.0	2.6752680289233113	0.09617472130901987	79.0	2921.833895855417	0.0002612888030234253	0	3-4-15	19319.5823177762	24390.88000161966	00004	4	00003	3	15	75
0	320.3754380110129	725.9247455364592	5993.0	2.585659149767922	0.18419978785704125	187.0	6016.141311287583	0.00012689323142493257	0	3-4-16	18294.465986336476	24560.12806648604	00004	4	00003	3	16	75
0	603.0336018864217	1551.812340341914	5089.0	2.612830172272464	0.14483964865215512	149.0	5114.205396617815	0.0001492731243792001	0	3-4-18	19120.353581141928	24842.78623036145	00004	4	00003	3	18	75
0	626.5928338762214	45.05700325732899	3070.0	2.65257541868116	0.11798134151752505	83.0	3095.069480227612	0.0002466628589071405	0	3-4-19	17613.598244057346	24866.345462351248	00004	4	00003	3	19	75
0	631.0920740389179	893.9579971523493	4214.0	2.6172096641649456	0.14646704223141543	124.0	4239.9450901168975	0.00018005454986664144	0	3-4-20	18462.499237952365	24870.844702513947	00004	4	00003	3	20	75
0	704.01447596989	895.0845396641575	3454.0	2.648813524255111	0.014506276394948303	94.0	3480.869844141077	0.00021932207378992899	0	3-4-21	18463.625780464172	24943.767104444916	00004	4	00003	3	21	75
0	722.1380903490759	840.8149383983573	3896.0	2.5142815891723274	0.09898549418459733	137.0	3920.436067759724	0.00019472966756654717	0	3-4-22	18409.356179198374	24961.890718824103	00004	4	00003	3	22	75
0	780.7886497064579	712.0275603392042	6132.0	2.6014008469671555	0.22997832022248127	187.0	6155.8645443202	0.0001240129406514098	0	3-4-23	18280.56880113922	25020.541278181485	00004	4	00003	3	23	75
0	307.05342880749106	271.1492701735059	3631.0	2.578537776370486	0.14936955505180527	122.0	3653.231785370907	0.00020897357536930035	0	3-4-24	17839.69051097352	24546.80605728252	00004	4	00003	3	24	75
1	779.2417302798982	591.859096692112	3144.0	2.649175300162744	0.049881673168583385	89.0	3166.6513213606327	0.0002658445604635666	1	3-4-25	18160.400337492127	25018.994358754924	00004	4	00003	3	25	75
1	783.3005435735578	706.0150797825705	5703.0	2.5987763343371673	0.2097114650986739	179.0	5728.510669445792	0.00014694950829518484	1	3-4-23	18274.556320582586	25023.053172048585	00004	4	00003	3	23	75
1	905.0508259212198	1375.009318085557	4722.0	2.6088339158861147	0.13384765557056846	143.0	4745.653650188231	0.00017738564584420454	1	3-4-3	18943.550558885574	25144.803454396246	00004	4	00003	3	3	75
1	983.812427856868	1865.0734898037706	10396.0	2.6811441683651203	0.08126631028758041	255.0	10417.473915124643	8.080483319043796e-05	1	3-4-5	19433.614730603786	25223.565056331896	00004	4	00003	3	5	75
1	1051.9504488330342	644.6883303411131	2785.0	2.633167809113488	0.05963198843748747	80.0	2811.535227582129	0.0002994260798332827	1	3-4-8	18213.229571141128	25291.703077308062	00004	4	00003	3	8	75
1	705.2388138734445	889.1151707704528	3777.0	2.5764970996954784	0.029322764552692913	122.0	3801.2007856913324	0.00022146262075967144	1	3-4-21	18457.656411570468	24944.991442348473	00004	4	00003	3	21	75
1	725.2325942350333	835.2028824833703	4510.0	2.4684258923065348	0.04801947351509652	169.0	4538.484422203121	0.00018548333693583827	1	3-4-22	18403.744123283384	24964.98522271006	00004	4	00003	3	22	75
1	95.95334053016673	16.014033825116947	8337.0	2.7071710952303896	0.11372528868503198	202.0	8359.646348743503	0.00010069661998057771	1	3-4-0	17584.555274625134	24335.705969005194	00004	4	00003	3	0	75
1	118.97214854111405	1018.992231906025	5278.0	2.599005843687357	0.1655235244444926	163.0	5300.170171798918	0.00015882609714052762	1	3-4-1	18587.53347270604	24358.72477701614	00004	4	00003	3	1	75
1	139.09603184475682	440.14616245801716	8039.0	2.6740914383253505	0.06999108724650419	200.0	8063.257313469943	0.00010439816004628396	1	3-4-2	18008.687403258034	24378.848660319785	00004	4	00003	3	2	75
1	154.10574324324324	1747.9543918918919	2960.0	2.6530196971589777	0.07875645399658318	79.0	2983.407503125477	0.00028217461503347115	1	3-4-15	19316.49563269191	24393.85837171827	00004	4	00003	3	15	75
1	163.73062834601296	750.1135531135532	3549.0	2.6106939190184018	0.11046443938846481	105.0	3574.599439213579	0.00023550276313847525	1	3-4-14	18318.654793913567	24403.48325682104	00004	4	00003	3	14	75
1	181.9095945605641	1353.0304709141274	3971.0	2.6440851157289433	0.12942840338904746	115.0	3995.0560062635936	0.0002107156206906324	1	3-4-13	18921.571711714143	24421.662223035593	00004	4	00003	3	13	75
1	206.15171161825725	681.9675829875519	7712.0	2.676207215863649	0.0736277595481788	190.0	7736.300620707052	0.0001088104735296486	1	3-4-12	18250.508823787568	24445.904340093286	00004	4	00003	3	12	75
1	309.16552598225604	261.1716096324461	3945.0	2.5759932928614004	0.16996075931314752	131.0	3970.764581127753	0.0002120047841040687	1	3-4-24	17829.71285043246	24548.918154457282	00004	4	00003	3	24	75
1	323.9735270700637	719.9233678343949	5024.0	2.581012244027846	0.15280430138388285	155.0	5053.045464487207	0.00016659411605221536	1	3-4-16	18288.46460863441	24563.72615554509	00004	4	00003	3	16	75
1	606.2339079550846	1548.943381306342	6323.0	2.615208745016254	0.1504796277877385	186.0	6348.3506265101805	0.0001326009899806454	1	3-4-18	19117.484622106356	24845.98653643011	00004	4	00003	3	18	75
1	627.7675312199808	36.957732949087415	3123.0	2.623449025665597	0.09414223385473852	86.0	3148.1016170689336	0.00026741115596229517	1	3-4-19	17605.4989737491	24867.520159695006	00004	4	00003	3	19	75
1	633.2664349840718	888.8815522733854	3453.0	2.6363209672018906	0.12452254656886651	99.0	3480.611762809979	0.0002418626337696829	1	3-4-20	18457.4227930734	24873.019063459098	00004	4	00003	3	20	75
2	98.0049104180491	6.771599203715992	7535.0	2.6591355720816527	0.09702347189096992	196.0	7556.937983059541	0.00010026986845733857	2	3-4-0	17575.31284000373	24337.757538893078	00004	4	00003	3	0	75
2	122.19331333047579	1014.8298328332619	4666.0	2.6210104293592797	0.12127909418269618	139.0	4692.085904321357	0.00016149497568525214	2	3-4-1	18583.371073633276	24361.945941805505	00004	4	00003	3	1	75
2	141.9637506041566	431.9302803286612	8276.0	2.6907867798177096	0.07315037362004817	200.0	8297.13805442148	9.132437753258468e-05	2	3-4-2	18000.47152112868	24381.716379079186	00004	4	00003	3	2	75
2	157.13319530710834	1745.2677708764666	2898.0	2.6014276486006818	0.03622266039478541	88.0	2924.2243131853184	0.0002591362130775311	2	3-4-15	19313.809011676483	24396.885823782137	00004	4	00003	3	15	75
2	166.24436363636363	743.1450909090909	2750.0	2.632592914703193	0.12657813961938805	83.0	2776.158384226299	0.0002729584280417193	2	3-4-14	18311.686331709105	24405.99699211139	00004	4	00003	3	14	75
2	185.15366675304483	1350.9885980824047	3859.0	2.6136266588780286	0.1558658227555461	116.0	3881.87850706518	0.0001952035910166481	2	3-4-13	18919.52983888242	24424.906295228073	00004	4	00003	3	13	75
2	210.02549751243782	672.9583333333334	8040.0	2.6963214299729446	0.07052494218257968	192.0	8062.4890446269965	9.398234470759363e-05	2	3-4-12	18241.499574133348	24449.778125987465	00004	4	00003	3	12	75
2	253.90813743218806	1617.1316455696203	2765.0	2.655234687883465	0.0731125693388254	76.0	2792.103473026941	0.0002713994845971792	2	3-4-9	19185.672886369637	24493.660765907214	00004	4	00003	3	9	75
2	311.955808782657	250.92078932740412	3598.0	2.5508720674729406	0.17980597473023152	125.0	3619.4364188274817	0.00020935859421809566	2	3-4-24	17819.46203012742	24551.708437257683	00004	4	00003	3	24	75
2	326.2321045863695	712.0700814402057	4666.0	2.6074015127996395	0.19691742350559072	145.0	4687.011693945319	0.000161669821134459	2	3-4-16	18280.61132224022	24565.984733061396	00004	4	00003	3	16	75
2	609.2073724668064	1546.9234800838574	5724.0	2.622704979901529	0.1841912344953777	170.0	5751.638904985279	0.00013174348450093753	2	3-4-18	19115.464720883872	24848.960000941835	00004	4	00003	3	18	75
2	628.9600266489007	27.06029313790806	3002.0	2.6290160738045047	0.1068313013668677	87.0	3023.738430185979	0.0002506070963681009	2	3-4-19	17595.601533937923	24868.712655123927	00004	4	00003	3	19	75
2	636.3646978021978	882.9065934065934	2912.0	2.6513266428399516	0.11045307167195825	88.0	2934.9991513825894	0.0002581848036888385	2	3-4-20	18451.44783420661	24876.117326277224	00004	4	00003	3	20	75
2	708.2127474439852	883.2097019795519	4597.0	2.581455257498198	0.07948163918331681	149.0	4618.473245036421	0.0001640691402985749	2	3-4-21	18451.750942779567	24947.96537591901	00004	4	00003	3	21	75
2	727.917507568113	830.1347124117053	3964.0	2.5427227435477495	0.0968909855153942	135.0	3990.437578974208	0.00018989278689295934	2	3-4-22	18398.67595321172	24967.67013604314	00004	4	00003	3	22	75
2	783.1052130445132	584.129016900738	4201.0	2.6168479815847374	0.04806105059664302	116.0	4225.311298923187	0.00017933653924588174	2	3-4-25	18152.670257700753	25022.85784151954	00004	4	00003	3	25	75
2	786.2668324010773	699.1524756577585	4827.0	2.6080940449565637	0.1772018051401517	148.0	4847.146777688362	0.00015632846656967665	2	3-4-23	18267.693716457776	25026.019460876105	00004	4	00003	3	23	75
2	909.010263108789	1371.1149468184362	5359.0	2.5918110666745786	0.07603120016064242	159.0	5382.469747970912	0.00014077983123621831	2	3-4-3	18939.656187618453	25148.762891583818	00004	4	00003	3	3	75
2	987.1482600643337	1863.9600350911394	10259.0	2.675390658748331	0.09666651953913388	255.0	10286.773331424396	7.366028014677428e-05	2	3-4-5	19432.501275891154	25226.90088853936	00004	4	00003	3	5	75
2	1030.1076183431953	780.0355029585799	2704.0	2.6879772866397373	0.037919612445823384	74.0	2730.8601731753515	0.0002774865422849878	2	3-4-7	18348.576743758596	25269.86024681822	00004	4	00003	3	7	75
2	1054.9078271381081	638.8812330009066	3309.0	2.5782407715290314	0.06390524679244233	104.0	3333.9591057661974	0.0002272866956058827	2	3-4-8	18207.42247380092	25294.660455613135	00004	4	00003	3	8	75
3	125.85539274561614	1010.7963007446552	4163.0	2.609136002549162	0.12107722946140363	124.0	4187.775805423762	0.00019237193377913636	3	3-4-1	18579.33754154467	24365.608021220643	00004	4	00003	3	1	75
3	145.10900414416676	421.9939721210599	7963.0	2.6710009148685128	0.11039427864633537	202.0	7987.180643537273	0.00010085966925953086	3	3-4-2	17990.535212921077	24384.861632619195	00004	4	00003	3	2	75
3	160.1804487179487	1743.0394230769232	3120.0	2.639322951255803	0.06190568076129889	87.0	3143.466712041659	0.0002562867225870312	3	3-4-15	19311.58066387694	24399.933077192974	00004	4	00003	3	15	75
3	188.04922355698798	1348.8819220627015	3413.0	2.5948742550744925	0.19131780402678575	108.0	3440.893000052529	0.00023413179506022195	3	3-4-13	18917.423162862717	24427.801852032015	00004	4	00003	3	13	75
3	214.05294740557713	665.0140016472526	8499.0	2.7203027523348413	0.043239895413521044	194.0	8527.485611674332	9.44689454543643e-05	3	3-4-12	18233.55524244727	24453.805575880604	00004	4	00003	3	12	75
3	255.9433389544688	1614.8806070826306	2965.0	2.626496200915446	0.05546225346541325	89.0	2991.00367626363	0.00026935189629691904	3	3-4-9	19183.421847882648	24495.695967429496	00004	4	00003	3	9	75
3	313.8880471380471	241.8790684624018	3564.0	2.610090064711078	0.19738015349397467	110.0	3589.531286711652	0.00022443590030025247	3	3-4-24	17810.420309262416	24553.640675613075	00004	4	00003	3	24	75
3	329.98445595854923	709.5812252362085	3281.0	2.6004360406172373	0.1360541424272035	108.0	3305.3781189576766	0.00024373162978986293	3	3-4-16	18278.122466036224	24569.73708443358	00004	4	00003	3	16	75
3	613.0553209459459	1545.772804054054	4736.0	2.624356420462286	0.1263584890050339	138.0	4759.657097171123	0.00016925671593161852	3	3-4-18	19114.31404485407	24852.807949420974	00004	4	00003	3	18	75
3	630.7736240913811	18.008307372793354	2889.0	2.6155537645644187	0.16389000426159747	84.0	2912.8185687679297	0.0002765824776759696	3	3-4-19	17586.54954817281	24870.526252566407	00004	4	00003	3	19	75
3	640.2188354826104	878.1101992966003	2559.0	2.6071414232714467	0.10407752988133932	81.0	2580.095940755973	0.0003122538004163081	3	3-4-20	18446.651440096615	24879.971463957638	00004	4	00003	3	20	75
3	712.0018148820327	877.9357531760436	5510.0	2.580746807318489	0.09591998904471537	169.0	5536.579715603095	0.00014550447893988387	3	3-4-21	18446.47699397606	24951.75444335706	00004	4	00003	3	21	75
3	730.1744680851064	823.948463356974	4230.0	2.4943434825587776	0.10396567002950649	155.0	4250.455854738993	0.0001895348986842264	3	3-4-22	18392.48970415699	24969.927096560135	00004	4	00003	3	22	75
3	786.2113095238095	576.3065476190476	4032.0	2.565607388093757	0.04997403670268257	127.0	4058.469494518612	0.00019850149948071318	3	3-4-25	18144.84778841906	25025.963937998837	00004	4	00003	3	25	75
3	790.036009174312	693.0036697247706	4360.0	2.646141383256663	0.14247545877660212	124.0	4381.731288474555	0.0001838561164845907	3	3-4-23	18261.544910524786	25029.78863764934	00004	4	00003	3	23	75
3	911.2339907475042	1367.116873630387	4107.0	2.5916368276267367	0.09966312485550036	130.0	4134.490790679458	0.0001948513804312905	3	3-4-3	18935.658114430404	25150.98661922253	00004	4	00003	3	3	75
3	991.7953671759487	1862.009167077378	10145.0	2.674690163675209	0.09634646131541473	255.0	10165.5011844435	7.924628717958776e-05	3	3-4-5	19430.550407877392	25231.547995650977	00004	4	00003	3	5	75
3	1022.7172131147541	1678.2128220140514	3416.0	2.5364439692939564	0.10439522717501944	118.0	3439.1967275459274	0.0002342472825814459	3	3-4-27	19246.754062814067	25262.46984158978	00004	4	00003	3	27	75
3	1033.1462300076162	776.0613099771516	2626.0	2.672174750637323	0.057872032204223274	71.0	2651.925882605345	0.00030379519760232056	3	3-4-7	18344.602550777166	25272.898858482644	00004	4	00003	3	7	75
3	1057.8302254383523	633.0194823267465	3593.0	2.5397480321473918	0.05832194529540154	125.0	3620.9906771955475	0.00022248583356178345	3	3-4-8	18201.56072312676	25297.58285391338	00004	4	00003	3	8	75
4	88.2903720751822	505.9083237437668	2607.0	2.66776923888282	0.05287394741865683	72.0	2631.150604607873	0.0003277031882335874	4	3-4-28	18074.449564543782	24328.04300055021	00004	4	00003	3	28	75
4	128.38101298040215	1005.7762789513871	3929.0	2.605083426484898	0.16857976604427624	125.0	3956.329275503786	0.00021792997864756452	4	3-4-1	18574.317519751403	24368.133641455428	00004	4	00003	3	1	75
4	148.0043673731535	412.94399486191395	7785.0	2.6669556683473377	0.11427788470471682	200.0	7814.333473547275	0.00011033183285795134	4	3-4-2	17981.48523566193	24387.75699584818	00004	4	00003	3	2	75
4	165.9685515573027	1740.7178711823406	3307.0	2.6391140352090923	0.07415909728592042	104.0	3333.3175238989406	0.0002586658034839891	4	3-4-15	19309.259111982356	24405.72118003233	00004	4	00003	3	15	75
4	190.21131713554988	1345.9255115089513	3128.0	2.6520271646122766	0.16451992109521768	90.0	3151.6411126433495	0.0002735780506269959	4	3-4-13	18914.466752308967	24429.963945610576	00004	4	00003	3	13	75
4	216.9978964590394	657.9980133224261	8557.0	2.725684516362684	0.05597040064381482	194.0	8582.140167743088	0.00010046057143613699	4	3-4-12	18226.539254122443	24456.75052493407	00004	4	00003	3	12	75
4	260.0017283097131	1611.9115105426893	2893.0	2.6327853948548894	0.052812389021331826	85.0	2917.73422040494	0.0002955123729471805	4	3-4-9	19180.452751342706	24499.75435678474	00004	4	00003	3	9	75
4	331.91750720461096	701.9917146974063	2776.0	2.644798058894912	0.15215391853176163	81.0	2799.9734324476403	0.00030794234246344455	4	3-4-16	18270.532955497423	24571.67013567964	00004	4	00003	3	16	75
4	615.3951501791126	1542.8600165334803	3629.0	2.615004292747615	0.16178506082550706	112.0	3655.293561161958	0.00023587934824606798	4	3-4-18	19111.401257333495	24855.14777865414	00004	4	00003	3	18	75
4	637.1464566929134	1698.171653543307	2540.0	2.5556791784165958	0.10200880576500904	80.0	2564.500118547901	0.0003362211019617317	4	3-4-29	19266.712894343324	24876.89908516794	00004	4	00003	3	29	75
4	715.2424812030075	872.9208817498292	5852.0	2.5530596282660314	0.09901376056413196	184.0	5878.5269018616955	0.000146666146027057	4	3-4-21	18441.462122549845	24954.995109678035	00004	4	00003	3	21	75
4	733.7854052494953	816.8301124891838	3467.0	2.5472177823892688	0.1591325943735496	116.0	3491.952362986752	0.00024691392078981107	4	3-4-22	18385.3713532892	24973.538033724522	00004	4	00003	3	22	75
4	788.2962566844919	570.8066310160427	4675.0	2.5410006871267488	0.0506684397541389	159.0	4697.0079374154575	0.00018356200780197244	4	3-4-25	18139.34787181606	25028.04888515952	00004	4	00003	3	25	75
4	793.9815411661295	685.1875183123352	3413.0	2.6175834913732916	0.12500718478881748	103.0	3435.4117442347074	0.0002509780371460922	4	3-4-23	18253.72875911235	25033.734169641157	00004	4	00003	3	23	75
4	918.0075821398484	1363.1084667228306	4748.0	2.5880045365193336	0.1490767482422557	150.0	4771.340685245272	0.00018070211013679075	4	3-4-3	18931.649707522847	25157.760210614877	00004	4	00003	3	3	75
4	995.8355819573097	1860.0161095449052	9932.0	2.664616526327979	0.11886123712027512	255.0	9954.007439559553	8.661460839442182e-05	4	3-4-5	19428.55735034492	25235.588210432335	00004	4	00003	3	5	75
4	1025.7324434126524	1676.0763203714453	3446.0	2.5698032155116195	0.05350273217060029	109.0	3470.8345736559904	0.00024841636555439345	4	3-4-27	19244.61756117146	25265.48507188768	00004	4	00003	3	27	75
4	1061.162289130899	627.9103139013453	4683.0	2.520638703720886	0.06956997667055408	160.0	4709.592802251917	0.0001830714656909267	4	3-4-8	18196.45155470136	25300.914917605925	00004	4	00003	3	8	75
5	94.04849201655824	495.8826138379657	3382.0	2.6607402606185824	0.06802489338373417	91.0	3407.0756656419762	0.0002407691969084781	5	3-4-28	18064.423854637982	24333.801120491586	00004	4	00003	3	28	75
5	130.0497737556561	997.9885546978973	3757.0	2.6348133045537794	0.2022558398441432	111.0	3782.157838184725	0.00021689003007659258	5	3-4-1	18566.529795497914	24369.80240223068	00004	4	00003	3	1	75
5	151.1226401901832	402.1220808278562	7151.0	2.643345324974009	0.14745429368290466	196.0	7176.079697446026	0.00011430812467523179	5	3-4-2	17970.66332162787	24390.87526866521	00004	4	00003	3	2	75
5	166.1173104434907	1736.1479256080115	3495.0	2.619340414304445	0.03626733113058043	103.0	3519.0765575978967	0.00023310569067351333	5	3-4-15	19304.68916640803	24405.869938918517	00004	4	00003	3	15	75
5	192.94232081911264	1343.9883959044369	2930.0	2.6415555454426287	0.1368756285119833	86.0	2956.73118723348	0.00027744453974977624	5	3-4-13	18912.529636704454	24432.69494929414	00004	4	00003	3	13	75
5	219.87037037037038	649.9941902687001	8262.0	2.70655980699941	0.0784731210386897	194.0	8285.347000481966	9.900370113838994e-05	5	3-4-12	18218.535431068714	24459.622998845396	00004	4	00003	3	12	75
5	263.04324324324324	1608.9551669316375	3145.0	2.660731338553715	0.07259410060868716	82.0	3168.2626818874232	0.00025891913913998326	5	3-4-9	19177.496407731654	24502.79587171827	00004	4	00003	3	9	75
5	618.0211654037105	1536.1181081787302	3827.0	2.6182511511830837	0.17784810456565414	117.0	3852.5499688279883	0.0002129268270947024	5	3-4-18	19104.659348978745	24857.77379387874	00004	4	00003	3	18	75
5	640.1696857670979	1695.245101663586	2705.0	2.577737763586291	0.13460414478154953	88.0	2731.36134873273	0.0003003393156090001	5	3-4-29	19263.7863424636	24879.922314242125	00004	4	00003	3	29	75
5	719.0684976836532	866.9779947054931	6044.0	2.5950176259811566	0.0908890377028727	182.0	6070.798656493538	0.00013512059338597989	5	3-4-21	18435.519235505508	24958.82112615868	00004	4	00003	3	21	75
5	737.2575671045117	810.0571102227299	3502.0	2.4953411759191524	0.12025329047641706	124.0	3524.1764129442745	0.00023276833589267755	5	3-4-22	18378.598351022745	24977.01019557954	00004	4	00003	3	22	75
5	790.059222027972	563.0273164335664	4576.0	2.580521441315865	0.10010464449153857	142.0	4601.315411270774	0.0001782754866599755	5	3-4-25	18131.568557233582	25029.811850503	00004	4	00003	3	25	75
5	796.1218658892128	679.9816326530612	3430.0	2.642277928807116	0.11748420739773313	100.0	3449.920389381369	0.00023777883535569443	5	3-4-23	18248.522873453076	25035.87449436424	00004	4	00003	3	23	75
5	922.0176176176176	1360.0958958958959	4995.0	2.58806841062946	0.17274799720548914	158.0	5020.736756675567	0.00016338193020460793	5	3-4-3	18928.63713669591	25161.770246092645	00004	4	00003	3	3	75
5	999.856562785504	1857.9696477514974	9851.0	2.6610733815465206	0.135401481454919	255.0	9877.043314765077	8.304870388323898e-05	5	3-4-5	19426.510888551515	25239.60919126053	00004	4	00003	3	5	75
5	1029.9623145400594	1672.026706231454	3370.0	2.565636876411464	0.031170764469552987	105.0	3394.377318952169	0.00024166998586792283	5	3-4-27	19240.567947031468	25269.714943015086	00004	4	00003	3	27	75
5	1058.9146706586826	360.04640718562877	2672.0	2.6430623229719297	0.061844186120121776	78.0	2698.04175100437	0.00030404874739057593	5	3-4-30	17928.587647985645	25298.66729913371	00004	4	00003	3	30	75
5	1063.962631683562	621.944941363546	5031.0	2.497663388271746	0.04351548150571824	176.0	5056.301309800105	0.00016223268692329808	5	3-4-8	18190.48618216356	25303.71526015859	00004	4	00003	3	8	75
6	98.05064839735748	486.806704183998	4087.0	2.6705124784355183	0.0625954962765194	108.0	4113.235802528745	0.00019855764287863458	6	3-4-28	18055.347944984012	24337.803276872386	00004	4	00003	3	28	75
6	133.06847360912982	996.9055634807418	3505.0	2.6220289211482943	0.1514980886105774	108.0	3530.4609456845537	0.0002313362573898865	6	3-4-1	18565.446804280757	24372.82110208416	00004	4	00003	3	1	75
6	153.92794434321684	393.0076196786483	6037.0	2.661668470317766	0.16273746338746106	163.0	6059.488197151381	0.00013477977781767848	6	3-4-2	17961.548860478662	24393.680572818244	00004	4	00003	3	2	75
6	169.04263674614305	1733.107994389902	3565.0	2.6239270163968507	0.036499222160275964	108.0	3588.099090101894	0.00022761985011315357	6	3-4-15	19301.649235189918	24408.79526522117	00004	4	00003	3	15	75
6	1062.723121179432	352.0427903631787	2781.0	2.6269288387880048	0.054053360498723106	80.0	2807.965542671016	0.0002908655208487468	6	3-4-30	17920.584031163195	25302.47574965446	00004	4	00003	3	30	75
6	1035.0734732824428	1668.9270038167938	4192.0	2.518064505718992	0.03951011222646057	145.0	4212.079972322061	0.00019389781312311412	6	3-4-27	19237.468244616808	25274.82610175747	00004	4	00003	3	27	75
6	1003.9310238168883	1855.0053613774617	9699.0	2.6513958568440246	0.14546365714824042	255.0	9724.542396214885	8.398155476174503e-05	6	3-4-5	19423.546602177477	25243.683652291915	00004	4	00003	3	5	75
6	926.0607383882493	1356.9644700277888	5038.0	2.565575075193658	0.15743082278364956	167.0	5059.4455129281005	0.00016142163440663592	6	3-4-3	18925.505710827805	25165.813366863276	00004	4	00003	3	3	75
6	799.0596622889306	672.1617260787992	2665.0	2.657708530698267	0.06359403606185526	74.0	2689.507903997549	0.00030367784432525633	6	3-4-23	18240.702966878816	25038.81229076396	00004	4	00003	3	23	75
6	792.850492765779	555.9595302998532	4769.0	2.5395178214298113	0.1051483269648281	158.0	4791.602938899612	0.00017044536275998261	6	3-4-25	18124.50077109987	25032.603121240805	00004	4	00003	3	25	75
6	741.6026674937965	804.7245657568238	3224.0	2.554432240142398	0.0990707710582062	109.0	3249.0089545402006	0.000251377964377053	6	3-4-22	18373.26580655684	24981.355295968824	00004	4	00003	3	22	75
6	722.1420193374545	859.9817720716437	6309.0	2.5804230228200864	0.097557454476274	187.0	6332.251081038896	0.00012897385621274534	6	3-4-21	18428.523012871658	24961.89464781248	00004	4	00003	3	21	75
6	646.0016983695652	1693.9361413043478	2944.0	2.586348462517226	0.15550718353517756	93.0	2969.3320732962347	0.00027505711554893163	6	3-4-29	19262.477382104364	24885.75432684459	00004	4	00003	3	29	75
6	621.0678680981595	1535.9984662576687	2608.0	2.638567770079179	0.2074891526720242	78.0	2634.4433687381925	0.00031002592698976534	6	3-4-18	19104.539707057684	24860.820496573186	00004	4	00003	3	18	75
6	519.4512195121952	113.01847745750185	2706.0	2.684782332233063	0.05951916960852495	72.0	2733.237958982123	0.00029881869364235163	6	3-4-31	17681.55971825752	24759.20384798722	00004	4	00003	3	31	75
6	280.98940761082775	1753.833660258925	2549.0	2.534578441792453	0.2522910155523111	87.0	2576.8674475456896	0.0003169537091178602	6	3-4-32	19322.37490105894	24520.742036085856	00004	4	00003	3	32	75
6	266.2577807848444	1606.95399188092	2956.0	2.613201625099668	0.053844965498933854	89.0	2981.3689023083653	0.0002739465090288447	6	3-4-9	19175.495232680936	24506.01040925987	00004	4	00003	3	9	75
6	222.0617377090406	642.0162202942286	7953.0	2.6938604630981784	0.11538670154563752	193.0	7977.245329120773	0.00010237711496042219	6	3-4-12	18210.557461094246	24461.81436618407	00004	4	00003	3	12	75
6	195.1382057499134	1341.8676827156216	2887.0	2.6373591561111884	0.16304414684969895	86.0	2908.520841048915	0.0002808085542361402	6	3-4-13	18910.40892351564	24434.89083422494	00004	4	00003	3	13	75
6	1066.0754272245138	615.9952857984679	5091.0	2.527398479863533	0.04663061533931208	168.0	5115.23922726413	0.00015966085504866588	6	3-4-8	18184.536526598484	25305.82805569954	00004	4	00003	3	8	75
6	192.27859945668578	282.0516148505886	3313.0	2.62599786274252	0.12955094661437025	96.0	3333.206104688462	0.0002450275938621566	6	3-4-33	17850.592855650604	24432.031227931715	00004	4	00003	3	33	75
7	725.9362340585146	853.8711177794448	6665.0	2.579333875404695	0.07507473886381001	193.0	6690.033045631036	0.00013168166940146422	7	3-4-21	18422.41235857946	24965.68886253354	00004	4	00003	3	21	75
7	650.119257086999	1692.0922124470512	3069.0	2.597276564460775	0.12384345585606092	96.0	3095.385860613132	0.00028461805508934226	7	3-4-29	19260.63345324707	24889.87188556203	00004	4	00003	3	29	75
7	686.9581213307241	81.09001956947162	2555.0	2.733212413598211	0.013373620187536026	62.0	2580.936616792882	0.00034135689323234997	7	3-4-34	17649.631260369486	24926.710749805752	00004	4	00003	3	34	75
7	522.1419485400405	102.86614628505349	3459.0	2.667569953980837	0.04971269375696871	98.0	3482.843561690963	0.0002529521503495694	7	3-4-31	17671.40738708507	24761.894577015068	00004	4	00003	3	31	75
7	464.07645722937167	568.0105980317941	2642.0	2.6969015220866814	0.023577792654815397	69.0	2668.027085054854	0.0003302129178765936	7	3-4-35	18136.55183883181	24703.829085704398	00004	4	00003	3	35	75
7	283.0790996784566	1752.795498392283	3110.0	2.5726736127392624	0.19145609993187088	98.0	3136.5615830170464	0.00028088131148782086	7	3-4-32	19321.3367391923	24522.831728153484	00004	4	00003	3	32	75
7	624.0042075736326	1534.016129032258	2852.0	2.6667397138195303	0.1393795778138935	79.0	2876.615118661156	0.00030626603111024266	7	3-4-18	19102.557369832273	24863.75683604866	00004	4	00003	3	18	75
7	224.21885744512034	634.0107114519968	7562.0	2.6698825711378573	0.14734117258876486	194.0	7585.247445213209	0.00011613989523089985	7	3-4-12	18202.55195225201	24463.97148592015	00004	4	00003	3	12	75
7	196.22675250357653	1335.98104434907	2796.0	2.6201458968431357	0.18862525564795657	83.0	2819.6622957719565	0.0003124528202694598	7	3-4-13	18904.522285149087	24435.979380978602	00004	4	00003	3	13	75
7	196.0088888888889	271.0708496732026	3825.0	2.5921449971547714	0.09069897518946624	122.0	3850.197025407672	0.0002288156137566834	7	3-4-33	17839.61209047322	24435.761517363917	00004	4	00003	3	33	75
7	172.093671679198	1730.0676691729323	3192.0	2.6119663897249197	0.05390341719857878	96.0	3216.7903996656114	0.0002738752680169577	7	3-4-15	19298.608909972947	24411.846300154226	00004	4	00003	3	15	75
7	156.145263575109	383.9510503369005	5046.0	2.6595724104190857	0.15201615031545815	138.0	5070.675608086442	0.0001737377783438058	7	3-4-2	17952.492291136918	24395.897892050136	00004	4	00003	3	2	75
7	136.05278485620678	987.1405169275573	2747.0	2.5861916656803516	0.18731500480694555	94.0	2772.1547581762206	0.0003178080567550084	7	3-4-1	18555.681757727572	24375.805413331233	00004	4	00003	3	1	75
7	101.17481301095843	477.7822229953035	5749.0	2.6505463061404826	0.053179897757893106	156.0	5771.72895698301	0.0001526338641489088	7	3-4-28	18046.32346379532	24340.927441485986	00004	4	00003	3	28	75
7	271.0745012468828	1603.7948877805486	3208.0	2.5966960592145067	0.051190845804747066	97.0	3231.693189439705	0.0002726121834369856	7	3-4-9	19172.336128580566	24510.82712972191	00004	4	00003	3	9	75
7	1069.7981895633652	608.1586794462194	3756.0	2.557642184967608	0.11818900163541535	120.0	3780.4273769330935	0.0002330388690626229	7	3-4-8	18176.699920246236	25309.55081803839	00004	4	00003	3	8	75
7	1063.9464861379754	344.966473243069	3102.0	2.6539023977559832	0.03551583292377962	83.0	3127.9218995326155	0.0002816572161123614	7	3-4-30	17913.507714043084	25303.699114613002	00004	4	00003	3	30	75
7	1039.7876314834966	1667.0636561479869	5514.0	2.5205718703302593	0.08212820219873815	195.0	5541.780250933898	0.00015896755930820547	7	3-4-27	19235.604896948003	25279.540259958525	00004	4	00003	3	27	75
7	1007.6866059817945	1852.9804941482444	9228.0	2.6378755687588593	0.172421529182632	255.0	9251.9011906942	9.521754081324856e-05	7	3-4-5	19421.52173494826	25247.439234456822	00004	4	00003	3	5	75
7	930.0294614374179	1353.2315631450554	5329.0	2.5933138621057332	0.14802200485447536	166.0	5354.669635512616	0.00016452275931418326	7	3-4-3	18921.77280394507	25169.782089912445	00004	4	00003	3	3	75
7	802.0886850152905	667.9862385321101	2616.0	2.6968381078248864	0.06981411800302365	69.0	2641.024927242527	0.0003335894557550172	7	3-4-23	18236.527479332126	25041.841313490317	00004	4	00003	3	23	75
7	796.0032245062475	549.1047964530431	4962.0	2.5384587198356314	0.1245418775807692	163.0	4989.618672917792	0.00017656034622642413	7	3-4-25	18117.64603725306	25035.755852981274	00004	4	00003	3	25	75
7	744.9188679245283	798.9668953687822	5830.0	2.530161114606382	0.210189952557391	193.0	5853.827447753125	0.0001504930969906872	7	3-4-22	18367.5081361688	24984.671496399555	00004	4	00003	3	22	75
8	798.2464830592431	541.1382999801863	5047.0	2.5110021428589904	0.1453378657172179	175.0	5071.067269117841	0.00015541601686805146	8	3-4-25	18109.679540780202	25037.99911153427	00004	4	00003	3	25	75
8	747.0994039270687	793.9526647966339	5704.0	2.5439681982187565	0.2228205232077875	189.0	5724.139597780344	0.00013768367613094612	8	3-4-22	18362.49390559665	24986.852032402097	00004	4	00003	3	22	75
8	728.9219264134011	848.0174992521687	6686.0	2.567514910343652	0.05873871262593303	196.0	6713.407721981977	0.00011739424646954408	8	3-4-21	18416.558740052184	24968.67455488843	00004	4	00003	3	21	75
8	685.9370629370629	71.85747585747586	3003.0	2.7249907202730848	0.0198497460217127	72.0	3026.9283477454314	0.0002603800241212366	8	3-4-34	17640.39871665749	24925.68969141209	00004	4	00003	3	34	75
8	656.826976744186	1688.9041860465115	3225.0	2.5930736603019855	0.09903693198397487	102.0	3248.59797143621	0.00024261148354712638	8	3-4-29	19257.445426846527	24896.579605219213	00004	4	00003	3	29	75
8	626.7967032967033	1534.0069597069596	2730.0	2.627691364061218	0.16403332795448822	91.0	2754.2437655586214	0.0002861613846833487	8	3-4-18	19102.548200506975	24866.54933177173	00004	4	00003	3	18	75
8	524.1710195881467	91.0748367654445	3982.0	2.686489814582843	0.08439845241636686	103.0	4008.001608915509	0.00019664052070005833	8	3-4-31	17659.61607756546	24763.923648063173	00004	4	00003	3	31	75
8	466.34813829787237	559.9558510638298	3760.0	2.6194343225614123	0.07382268554594712	117.0	3786.0549657810598	0.00020816878042104013	8	3-4-35	18128.497091863846	24706.1007667729	00004	4	00003	3	35	75
8	446.980817951502	451.8678972131741	2763.0	2.7190831096034693	0.01845558563836474	72.0	2784.512498003107	0.0002830504161470912	8	3-4-36	18020.40913801319	24686.73344642653	00004	4	00003	3	36	75
8	284.3025420694594	1748.0887934121017	2793.0	2.6114265971266453	0.24149256415650192	88.0	2819.536343449353	0.0002795340915009735	8	3-4-32	19316.630034212118	24524.05517054449	00004	4	00003	3	32	75
8	274.15306418820796	1599.9178042404878	3443.0	2.6045381427373204	0.06738314689094677	103.0	3468.03353407111	0.00022725941806421782	8	3-4-9	19168.459045040505	24513.905692663237	00004	4	00003	3	9	75
8	226.1710918642624	628.8886837995173	7043.0	2.6393574183873447	0.1551353125009127	191.0	7065.312815321344	0.00011154693069356493	8	3-4-12	18197.42992459953	24465.92372033929	00004	4	00003	3	12	75
8	198.97059688326962	263.734783887092	3401.0	2.6352282841111876	0.0802640006410498	98.0	3427.999109743724	0.00022991369898184898	8	3-4-33	17832.276024687108	24438.7232253583	00004	4	00003	3	33	75
8	175.95297330097088	1727.8058252427184	3296.0	2.634546901962608	0.07903622601357795	94.0	3317.9908131581533	0.00023753709148955474	8	3-4-15	19296.347066042734	24415.705601775997	00004	4	00003	3	15	75
8	158.2844129554656	371.98633603238864	3952.0	2.6475678243654843	0.14762539243876174	116.0	3976.3624499483212	0.00019820525160827137	8	3-4-2	17940.527576832403	24398.037041430493	00004	4	00003	3	2	75
8	139.9016578749058	991.7852298417483	2654.0	2.560864233360115	0.21022718148727915	89.0	2682.1528203793414	0.0002938535616127152	8	3-4-1	18560.326470641765	24379.654286349934	00004	4	00003	3	1	75
8	1065.849252013809	336.16609129267357	2607.0	2.668775537432534	0.025916334700771416	67.0	2634.1814359031378	0.00029920547787538833	8	3-4-30	17904.70733209269	25305.601880488837	00004	4	00003	3	30	75
8	1043.1711071640025	1666.5885139135582	3378.0	2.52647321448164	0.07431272028515414	115.0	3403.860184290998	0.00023154428383620563	8	3-4-27	19235.129754713573	25282.92373563903	00004	4	00003	3	27	75
8	1011.1077649527807	1850.9724029380902	9530.0	2.6490014749468758	0.1661787529507105	255.0	9555.553689556384	8.247628734714577e-05	8	3-4-5	19419.513643738104	25250.860393427807	00004	4	00003	3	5	75
8	933.954100249664	1349.9456500864221	5207.0	2.584912867831482	0.1421974894734284	164.0	5234.067083366174	0.00015057580215859445	8	3-4-3	18918.486890886437	25173.70672872469	00004	4	00003	3	3	75
8	1071.256906077348	600.9978750531237	4706.0	2.52732621866561	0.11427356362805167	165.0	4732.922403983062	0.00016652034895631347	8	3-4-8	18169.53911585314	25311.009534552377	00004	4	00003	3	8	75
8	105.0700767263427	465.23120204603583	5865.0	2.6451067918562297	0.0708591274699758	162.0	5889.687784900252	0.00013381347713276303	8	3-4-28	18033.77244284605	24344.82270520137	00004	4	00003	3	28	75
9	450.09374045801525	442.12916030534353	3275.0	2.673020420411885	0.024103607762281647	90.0	3296.4239368775525	0.0002728914787221023	9	3-4-36	18010.67040110536	24689.846368933042	00004	4	00003	3	36	75
9	526.0820633059789	80.90058616647127	4265.0	2.6613467841948806	0.09674802629497552	121.0	4289.849637652753	0.00020969151943178442	9	3-4-31	17649.441826966486	24765.834691781005	00004	4	00003	3	31	75
9	178.14134495641346	1724.1217310087172	3212.0	2.577503498336179	0.05444363543069662	99.0	3236.740967662089	0.00027792389843146715	9	3-4-15	19292.66297180873	24417.89397343144	00004	4	00003	3	15	75
9	184.20863584256782	575.9071455865495	2617.0	2.6727656023013395	0.05994877931808899	72.0	2640.9340850378585	0.00034063266647752714	9	3-4-37	18144.448386386564	24423.961264317597	00004	4	00003	3	37	75
9	202.16502528613256	251.12829385147725	3757.0	2.61748181897494	0.1617303951306268	114.0	3779.4704928709234	0.00023801071120091002	9	3-4-33	17819.669534651493	24441.91765376116	00004	4	00003	3	33	75
9	229.11580469000964	619.9998393832316	6226.0	2.64647969998664	0.188186137997085	175.0	6249.156318493431	0.0001439431637685292	9	3-4-12	18188.541080183248	24468.868433165037	00004	4	00003	3	12	75
9	278.05689564761406	1596.0149449396959	3814.0	2.611539074913629	0.05179199321325233	112.0	3838.8773123732944	0.0002343271659455917	9	3-4-9	19164.55618573971	24517.80952412264	00004	4	00003	3	9	75
9	38.98635998930195	1913.1361326557903	3739.0	2.540498400095528	0.06611581726011292	127.0	3762.0178526591208	0.00023911498047711772	9	3-4-38	19481.677373455805	24278.73898846433	00004	4	00003	3	38	75
9	160.2057761732852	361.9635980746089	3324.0	2.69157664530385	0.13746287976496777	88.0	3348.4730156835885	0.000268649200567465	9	3-4-2	17930.504838874625	24399.958404648314	00004	4	00003	3	2	75
9	470.2958973183589	551.1155168462068	4363.0	2.6225192374971935	0.06884786226080321	130.0	4387.321060951516	0.0002050325322481745	9	3-4-35	18119.656757646222	24710.048525793387	00004	4	00003	3	35	75
9	656.2560553633218	1685.6558666247247	3179.0	2.5791039700747795	0.14264531465127567	103.0	3204.1955812325323	0.0002807470952958707	9	3-4-29	19254.19710742474	24896.00868383835	00004	4	00003	3	29	75
9	685.054961832061	61.117557251908394	3275.0	2.7150133903764937	0.026294690356573176	81.0	3299.2776496799097	0.0002726554173456331	9	3-4-34	17629.658798051925	24924.80759030709	00004	4	00003	3	34	75
9	732.9306170652495	843.9790374963094	6774.0	2.5793575413748706	0.09278747545543546	197.0	6798.6289462896175	0.00013230895354195287	9	3-4-21	18412.520278296324	24972.683245540276	00004	4	00003	3	21	75
9	750.0092850510678	787.0711853915196	3231.0	2.550753767986302	0.23387714145096988	106.0	3254.8936238851875	0.00027637374947455794	9	3-4-22	18355.612426191536	24989.761913526094	00004	4	00003	3	22	75
9	800.9546795952782	533.8475969645868	4744.0	2.5234983346253	0.2164283073390116	168.0	4770.86839445917	0.00018854808339794108	9	3-4-25	18102.388837764604	25040.707308070305	00004	4	00003	3	25	75
9	938.9774266365688	1345.9489494703942	5759.0	2.548777493813652	0.1526572700407627	192.0	5785.191742537645	0.0001554878717503029	9	3-4-3	18914.49019027041	25178.730055111595	00004	4	00003	3	3	75
9	1014.8330287065907	1848.964627459413	9301.0	2.6372648921128197	0.17124989693046463	255.0	9325.073970726404	9.646117784899136e-05	9	3-4-5	19417.505868259428	25254.58565718162	00004	4	00003	3	5	75
9	1065.9780044628626	328.94708320051006	3137.0	2.66100903394514	0.03535562584544855	80.0	3158.9705717282686	0.00028476679726987847	9	3-4-30	17897.488324000526	25305.73063293789	00004	4	00003	3	30	75
9	108.92097454318288	455.1247852569108	6403.0	2.644570461968229	0.07884273167131024	176.0	6430.084908267123	0.0001398927080798927	9	3-4-28	18023.666026056926	24348.67360301821	00004	4	00003	3	28	75
10	40.0432030820033	1911.8769950467804	3634.0	2.5040418620043745	0.0755428913327916	131.0	3658.1548085300105	0.00022710934641816544	10	3-4-38	19480.418235846795	24279.795831557032	00004	4	00003	3	38	75
10	182.03965832824892	1721.8126906650396	3278.0	2.6082424379281064	0.08419423014930606	100.0	3302.215299977554	0.00025159113664366054	10	3-4-15	19290.353931465055	24421.792286803277	00004	4	00003	3	15	75
10	112.96311419627058	445.06846331836124	7347.0	2.63334978708293	0.07518720156861045	203.0	7371.2709464889895	0.00011270358411445912	10	3-4-28	18013.60970411838	24352.7157426713	00004	4	00003	3	28	75
10	206.3408795212074	241.04215456674473	3843.0	2.596661120007224	0.11981173309023442	121.0	3869.0132793511957	0.00021473113999035754	10	3-4-33	17809.58339536676	24446.093507996236	00004	4	00003	3	33	75
10	231.9967233258243	615.8093385214008	4883.0	2.623832547116177	0.1375698583880242	142.0	4905.345592265379	0.00016936314301795193	10	3-4-12	18184.350579321417	24471.749351800852	00004	4	00003	3	12	75
10	281.0571428571429	1591.8847204968945	4025.0	2.579132696438574	0.08455885458141042	129.0	4048.5307282977856	0.0002052089964171153	10	3-4-9	19160.42596129691	24520.80977133217	00004	4	00003	3	9	75
10	188.19334341906202	565.9373676248109	3305.0	2.637905922330832	0.05890106087824843	96.0	3329.890991702531	0.00024949991122901453	10	3-4-37	18134.478608424826	24427.94597189409	00004	4	00003	3	37	75
10	1066.9005622965374	320.15329979283814	3379.0	2.6519521028118453	0.05759815188958117	92.0	3403.034903519271	0.0002441367800206105	10	3-4-30	17888.694540592853	25306.653190771565	00004	4	00003	3	30	75
10	1054.0272134917593	1660.0686086623227	2609.0	2.546764607399754	0.02791774747215239	86.0	2632.916847837263	0.00031555355327162973	10	3-4-27	19228.609849462337	25293.779841966785	00004	4	00003	3	27	75
10	662.1201117318436	1682.8463687150838	3580.0	2.569481394536942	0.1650873643260146	117.0	3607.0813439894137	0.00023032529122481125	10	3-4-29	19251.3876095151	24901.872740206873	00004	4	00003	3	29	75
10	690.7160829649779	49.49030941856511	2941.0	2.6752737103641415	0.05155329669807607	91.0	2963.992934436607	0.0002803030485040091	10	3-4-34	17618.03155021858	24930.468711440004	00004	4	00003	3	34	75
10	736.184071575242	838.0552948078615	6818.0	2.573416004561162	0.12296688608655246	200.0	6843.348196136858	0.0001213983419732117	10	3-4-21	18406.596535607878	24975.936700050268	00004	4	00003	3	21	75
10	803.3330661322645	525.1372745490982	4990.0	2.475976761167941	0.20804955632997296	186.0	5013.7183914645475	0.00016570210818679068	10	3-4-25	18093.678515349115	25043.085694607293	00004	4	00003	3	25	75
10	942.0220938137321	1343.2511896668932	5884.0	2.579859765685924	0.1464537783379492	187.0	5905.763646218784	0.00014067217184879016	10	3-4-3	18911.79243046691	25181.77472228876	00004	4	00003	3	3	75
10	1018.8410339256866	1846.990522347873	9285.0	2.643491107276283	0.14101304539367185	255.0	9308.054798390192	8.9251944967541e-05	10	3-4-5	19415.53176314789	25258.593662400715	00004	4	00003	3	5	75
10	529.0906447750983	69.0100906447751	5847.0	2.6464622826154103	0.0973129815796849	161.0	5872.940696126707	0.00014145840471129666	10	3-4-31	17637.55133144479	24768.843273250124	00004	4	00003	3	31	75
10	473.9669151063443	541.9970914379204	5501.0	2.637390038165713	0.04844665645628361	153.0	5524.667501237919	0.00015037635377134793	10	3-4-35	18110.538332237935	24713.71954358137	00004	4	00003	3	35	75
10	453.09600210415573	433.99237243556024	3802.0	2.6636841114827012	0.07808677982644016	102.0	3824.423744946812	0.00021723490873858247	10	3-4-36	18002.533613235577	24692.848630579185	00004	4	00003	3	36	75
11	116.19994809913067	436.00038925652007	7707.0	2.6497451961001595	0.11528207623029205	208.0	7729.240081760936	9.996675625838855e-05	11	3-4-28	18004.541630056534	24355.952576574156	00004	4	00003	3	28	75
11	209.13347608850822	231.0813704496788	4203.0	2.5966449188600897	0.19829644093941934	132.0	4227.84312839638	0.00018276167766576932	11	3-4-33	17799.622611249695	24448.886104563535	00004	4	00003	3	33	75
11	234.04716303567153	602.0124491261671	4177.0	2.6572183186936034	0.1805675895871747	118.0	4201.328710100035	0.00018391514779532913	11	3-4-12	18170.553689926182	24473.7997915107	00004	4	00003	3	12	75
11	193.11845449923743	557.7887646161668	3934.0	2.667042635756992	0.05443783516076002	105.0	3963.3970268191997	0.0001949566844998229	11	3-4-37	18126.33000541618	24432.871082974263	00004	4	00003	3	37	75
11	42.9801618376403	1910.177760375881	3831.0	2.5358304197077155	0.0685291374171886	125.0	3855.7637601239467	0.00020039923314764377	11	3-4-38	19478.719001175898	24282.732790312668	00004	4	00003	3	38	75
11	1069.8069003895382	312.9852531997774	3594.0	2.6178935658874614	0.08070096335528636	101.0	3622.6433585960895	0.00021329599407513485	11	3-4-30	17881.526493999794	25309.559528864567	00004	4	00003	3	30	75
11	1058.7763242547717	1657.9650439631139	4663.0	2.5091725359876955	0.01258759975542195	165.0	4687.894493002728	0.0001648252178041306	11	3-4-27	19226.50628476313	25298.5289527298	00004	4	00003	3	27	75
11	1055.9426795580112	258.94578729281767	2896.0	2.693415851716226	0.039911838294090896	81.0	2917.488802097737	0.00026485386028468865	11	3-4-39	17827.487028092833	25295.69530803304	00004	4	00003	3	39	75
11	1023.219706632653	1844.9741709183672	9408.0	2.648321249806539	0.1451940324358993	255.0	9431.973667303715	8.191949922074803e-05	11	3-4-5	19413.515411718385	25262.97233510768	00004	4	00003	3	5	75
11	804.2660365976271	519.136336215564	4973.0	2.4853077222268607	0.2276870103919943	186.0	4994.921830625706	0.0001546932526256543	11	3-4-25	18087.67757701558	25044.018665072654	00004	4	00003	3	25	75
11	945.9875141884222	1339.7869304361927	6167.0	2.5482851281226604	0.15506148476359394	206.0	6191.752439485228	0.00012479072061916309	11	3-4-3	18908.328171236208	25185.74014266345	00004	4	00003	3	3	75
11	739.0008995502249	833.7851574212893	6670.0	2.5523308570007535	0.09816327308644024	203.0	6696.682625398455	0.00011538114405244127	11	3-4-21	18402.326398221307	24978.753528025252	00004	4	00003	3	21	75
11	689.9837133550488	42.90578802305187	3991.0	2.7237735994199332	0.030316016278088827	99.0	4012.2205211239416	0.00019258416831372638	11	3-4-34	17611.447028823066	24929.736341830077	00004	4	00003	3	34	75
11	457.0605700712589	423.17980997624704	4210.0	2.6336936121643584	0.12124738240264116	122.0	4238.0431470818985	0.0001823217854458548	11	3-4-36	17991.72105077626	24696.813198546286	00004	4	00003	3	36	75
11	666.1328852119958	1680.758531540848	3868.0	2.532926907291949	0.19046244146437702	137.0	3893.222243635035	0.0001984709763762247	11	3-4-29	19249.299772340863	24905.885513687022	00004	4	00003	3	29	75
11	532.289575941882	57.19885115729008	5919.0	2.6015122897295306	0.1489562920919939	182.0	5944.839145584525	0.00012997400304271602	11	3-4-31	17625.740091957305	24772.04220441691	00004	4	00003	3	31	75
11	476.09736886207475	533.7368862074744	5967.0	2.614336978042011	0.09643603691124748	177.0	5987.372040263446	0.00012905065958454927	11	3-4-35	18102.27812700749	24715.849997337104	00004	4	00003	3	35	75
11	292.01731435167375	1748.9380530973451	2599.0	2.5484908660809213	0.22473846319000038	88.0	2624.00482072796	0.0002944794735873919	11	3-4-40	19317.479293897362	24531.7699428267	00004	4	00003	3	40	75
11	382.14649218466013	846.1566703017085	2751.0	2.6565146632960257	0.05037390332396393	83.0	2776.1932238591617	0.0002783349250491949	11	3-4-41	18414.697911101724	24621.899120659687	00004	4	00003	3	41	75
11	283.123390005152	1588.775888717156	3882.0	2.6047849600888355	0.04805058277775701	115.0	3907.0061247713365	0.00019777072793611343	11	3-4-9	19157.31712951717	24522.87601848018	00004	4	00003	3	9	75
11	185.13726708074535	1719.032298136646	3220.0	2.6157668139275567	0.06791901091771257	94.0	3240.991356317548	0.0002384151929194822	11	3-4-15	19287.57353893666	24424.889895555774	00004	4	00003	3	15	75
12	742.1537431165352	828.1659473135883	6719.0	2.582238668510709	0.14062103723805658	198.0	6744.571891422491	0.00012005215174055623	12	3-4-21	18396.707188113603	24981.90637159156	00004	4	00003	3	21	75
12	723.9293238192321	994.9792728508324	2943.0	2.6938598207673974	0.04800288612824042	77.0	2969.0528023709876	0.0002727270271067763	12	3-4-42	18563.52051365085	24963.68195229426	00004	4	00003	3	42	75
12	690.1998717400598	32.899315946985894	4678.0	2.672760956943738	0.057079295286966085	125.0	4700.696080373884	0.0001722541146802055	12	3-4-34	17601.440556747002	24929.952500215088	00004	4	00003	3	34	75
12	671.1444793428365	1677.9408069582025	4139.0	2.5693098263565872	0.15577059185454586	134.0	4163.292547822851	0.0001944903323661581	12	3-4-29	19246.482047758218	24910.897107817866	00004	4	00003	3	29	75
12	534.9807455329636	48.87014787430684	6492.0	2.5914571250181138	0.1630645445171555	199.0	6513.37108746357	0.00012431373705734986	12	3-4-31	17617.41138867432	24774.733374007992	00004	4	00003	3	31	75
12	479.17484962931877	524.9886697440202	7149.0	2.603595650083581	0.0728566946156489	205.0	7171.257805977206	0.0001129088496865397	12	3-4-35	18093.529910544035	24718.927478104346	00004	4	00003	3	35	75
12	459.25747295066935	415.2053915275995	5453.0	2.5661253054115534	0.09334189172407126	176.0	5477.35677860718	0.00014782819210500635	12	3-4-36	17983.746632327617	24699.010101425698	00004	4	00003	3	36	75
12	386.24592878829696	840.0623792437207	3623.0	2.641366084882841	0.05536177953766404	103.0	3646.270174624954	0.00022207007225901075	12	3-4-41	18408.603620043737	24625.998557263323	00004	4	00003	3	41	75
12	294.1788102780711	1748.5103836677226	2841.0	2.503570136499134	0.21987402956928837	105.0	2867.914744979845	0.0002823457363468926	12	3-4-40	19317.05162446774	24533.931438753098	00004	4	00003	3	40	75
12	287.0502229523586	1584.8950950481108	4261.0	2.5914397017417627	0.11156487362203872	131.0	4287.024445308015	0.00018887661354655692	12	3-4-9	19153.436335848128	24526.802851427386	00004	4	00003	3	9	75
12	236.80493497832612	590.0343447815939	2999.0	2.6230313439117943	0.15142462480882385	90.0	3024.2941599118153	0.0002677449934552607	12	3-4-12	18158.57558558161	24476.557563453352	00004	4	00003	3	12	75
12	211.9681637293917	221.91557703240477	3518.0	2.6060780838196926	0.17042940569539736	108.0	3543.2510779303575	0.000228527185749707	12	3-4-33	17790.45681783242	24451.720792204418	00004	4	00003	3	33	75
12	197.15055196041112	547.0721355157975	5254.0	2.6468301674432	0.061637582477363055	145.0	5276.949578198495	0.00015344267180145688	12	3-4-37	18115.613376315814	24436.903180435438	00004	4	00003	3	37	75
12	189.030385078219	1716.8983152827918	3324.0	2.5694329256796697	0.09225414309217535	109.0	3346.1735279333097	0.00024198768170368933	12	3-4-15	19285.43955608281	24428.783013553246	00004	4	00003	3	15	75
12	44.02014348785872	1908.648178807947	3624.0	2.526023495929275	0.08943031234173325	127.0	3651.904179882535	0.00022172744689108676	12	3-4-38	19477.189419607963	24283.772771962886	00004	4	00003	3	38	75
12	1057.9007633587787	250.02798982188295	3144.0	2.7224212767576024	0.021403444006831876	75.0	3169.049657454483	0.0002555139417064162	12	3-4-39	17818.5692306219	25297.653391833806	00004	4	00003	3	39	75
12	1027.1197002141328	1842.0049250535333	9340.0	2.6407285997378134	0.14559826302177267	255.0	9363.276175312718	8.647522825641461e-05	12	3-4-5	19410.54616585355	25266.87232868916	00004	4	00003	3	5	75
12	805.1537231612608	512.061443581544	4378.0	2.482004671731692	0.2639844792163686	172.0	4399.425421984347	0.00018405071098786412	12	3-4-25	18080.60268438156	25044.906351636288	00004	4	00003	3	25	75
12	950.0542521994134	1336.7530140110784	6138.0	2.5461846692950503	0.16257120539906741	204.0	6163.6020127447355	0.00013136853644738324	12	3-4-3	18905.294254811095	25189.80688067444	00004	4	00003	3	3	75
12	1071.8352080989876	304.9412260967379	3556.0	2.6047784245823777	0.0789414370912524	102.0	3577.7055425382455	0.00022632623134434963	12	3-4-30	17873.482466896752	25311.587836574014	00004	4	00003	3	30	75
12	1062.196381629813	1655.9706200711303	6467.0	2.509915391894792	0.03525010097677918	228.0	6488.73902377336	0.0001247856668577354	12	3-4-27	19224.511860871145	25301.94901010484	00004	4	00003	3	27	75
12	119.25475334018499	425.95362281603286	7784.0	2.655444870724942	0.09600492625944312	208.0	7807.227013721046	0.00010371109022350393	12	3-4-28	17994.494863616048	24359.007381815212	00004	4	00003	3	28	75
13	462.3060633484163	407.01429864253396	5525.0	2.5808203122578868	0.13620187019679358	176.0	5548.139600457609	0.00013227224965467967	13	3-4-36	17975.55553944255	24702.058691823444	00004	4	00003	3	36	75
13	191.95260386190756	1715.0593914569924	3418.0	2.5968090424678354	0.09053329152205546	112.0	3442.4917661379986	0.0002131838281848904	13	3-4-15	19283.600632257007	24431.705232336935	00004	4	00003	3	15	75
13	201.24096185737977	537.1820895522388	6030.0	2.632145963178325	0.08538313704784448	174.0	6056.478138069848	0.00012116981655250552	13	3-4-37	18105.723330352255	24440.993590332408	00004	4	00003	3	37	75
13	213.89786535303776	210.0016420361248	3045.0	2.6021337713890906	0.17152354290614624	93.0	3066.8711851827575	0.0002392958664094379	13	3-4-33	17778.54288283614	24453.650493828067	00004	4	00003	3	33	75
13	238.22534653465345	585.0613861386139	2525.0	2.643579930980932	0.16313143363616217	75.0	2547.5970850172616	0.00028807571479109556	13	3-4-12	18153.60262693863	24477.977975009682	00004	4	00003	3	12	75
13	289.95420875420876	1580.9925925925927	4455.0	2.592010516668194	0.07033922060379197	135.0	4482.795004353613	0.0001637086144292619	13	3-4-9	19149.53383339261	24529.706837229238	00004	4	00003	3	9	75
13	296.1946954240746	1745.823958029729	3431.0	2.5401468962908877	0.20523927562071484	115.0	3451.9008331875584	0.00021260270053948606	13	3-4-40	19314.365198829746	24535.9473238991	00004	4	00003	3	40	75
13	122.9896265560166	416.0179806362379	8676.0	2.687033221496441	0.12153167088243153	215.0	8700.182006303487	8.434925265458336e-05	13	3-4-28	17984.559221436255	24362.742255031044	00004	4	00003	3	28	75
13	390.405558288244	832.2820954254796	4066.0	2.6092461120016206	0.06228971770566135	127.0	4088.811847414072	0.00017948387594724456	13	3-4-41	18400.823336225494	24630.15818676327	00004	4	00003	3	41	75
13	1058.8986796011857	240.88817030450014	3711.0	2.679150917028873	0.033293264665796345	98.0	3736.1777439517896	0.00019642526592167475	13	3-4-39	17809.429411104516	25298.651308076212	00004	4	00003	3	39	75
13	1030.8926622870504	1839.966818839773	8981.0	2.6229482413680354	0.1634475250124543	255.0	9005.400464723112	8.149034498753324e-05	13	3-4-5	19408.50805963979	25270.645290762077	00004	4	00003	3	5	75
13	1067.0065487884742	1653.8623117223315	6108.0	2.5447211562239698	0.027443351407988495	203.0	6134.769635857398	0.00011962339773697431	13	3-4-27	19222.403552522348	25306.759177263502	00004	4	00003	3	27	75
13	693.0257191846066	21.180796342160413	5249.0	2.668444190709847	0.05973204260001041	140.0	5275.328520134093	0.00013911294467150844	13	3-4-34	17589.722037142175	24932.778347659634	00004	4	00003	3	34	75
13	726.8858553586988	989.0380482137671	3443.0	2.6906535662211386	0.023309854123920545	93.0	3466.928996133616	0.00021168106624662342	13	3-4-42	18557.57928901378	24966.638483833725	00004	4	00003	3	42	75
13	745.7970774329617	824.0848147032239	6638.0	2.578738945017538	0.14812790858003558	200.0	6663.300960481109	0.00011013457194727682	13	3-4-21	18392.62605550324	24985.54970590799	00004	4	00003	3	21	75
13	807.7380035925071	504.9266102129844	3897.0	2.52790431601888	0.21949730644382245	140.0	3923.8429793117402	0.00018703030250547055	13	3-4-25	18073.467851013	25047.490632067536	00004	4	00003	3	25	75
13	954.0592872910754	1333.894670450962	6342.0	2.5460749468182424	0.20031184654303125	212.0	6365.33616024846	0.00011529021720231056	13	3-4-3	18902.435911250977	25193.811915766102	00004	4	00003	3	3	75
13	537.9354243542435	37.08387737723531	7046.0	2.587004356644965	0.1975356175031542	218.0	7069.071901310862	0.00010381254438334075	13	3-4-31	17605.62511817725	24777.68805282927	00004	4	00003	3	31	75
13	675.013751611517	1674.8480876665235	4654.0	2.5320040013790597	0.12888551027288978	156.0	4677.958578006271	0.00015687838421722845	13	3-4-29	19243.38932846654	24914.766380086545	00004	4	00003	3	29	75
13	483.08746810320383	516.2512049900765	7054.0	2.6128892526604637	0.11126814487345378	203.0	7078.623163296412	0.0001036724644407715	13	3-4-35	18084.79244579009	24722.84009657823	00004	4	00003	3	35	75
13	46.14475138121547	1906.2740331491714	3620.0	2.4926411030287308	0.07626207155890626	134.0	3644.2660048536573	0.00020137960536048425	13	3-4-38	19474.815273949185	24285.897379856244	00004	4	00003	3	38	75
14	215.4609872611465	197.23328025477707	2512.0	2.571122087690298	0.19908334651831536	83.0	2536.7187652900548	0.0002859907686845507	14	3-4-33	17765.77452105479	24455.213615736175	00004	4	00003	3	33	75
14	204.3024024024024	528.1207207207207	6660.0	2.637452588418635	0.12029520038664	188.0	6686.580700072847	0.00010849182406199947	14	3-4-37	18096.661961520735	24444.05503087743	00004	4	00003	3	37	75
14	195.88888888888889	1711.116339869281	3825.0	2.5806722537055635	0.05680471371212941	128.0	3849.4764365274928	0.00018845597165682937	14	3-4-15	19279.657580669296	24435.641517363918	00004	4	00003	3	15	75
14	48.988627132412674	1903.818575683726	3693.0	2.516665276888235	0.11829852262878834	129.0	3720.016025012237	0.0001950148202389473	14	3-4-38	19472.359816483742	24288.74125560744	00004	4	00003	3	38	75
14	125.90048487647195	407.02609097206187	8662.0	2.676595845432698	0.1300753624453437	218.0	8682.722345057122	8.354912825438859e-05	14	3-4-28	17975.56733177208	24365.653113351498	00004	4	00003	3	28	75
14	1071.6962080173348	1650.9692307692308	4615.0	2.5498709418618972	0.026245059969943245	154.0	4640.818242779691	0.00015631937238834372	14	3-4-27	19219.510471569247	25311.448836492364	00004	4	00003	3	27	75
14	1034.8389888408108	1837.9845137781826	8782.0	2.620322447522655	0.15760483269566375	255.0	8800.42392292658	8.243166974785677e-05	14	3-4-5	19406.525754578197	25274.591617315837	00004	4	00003	3	5	75
14	1059.041978287093	232.9329312424608	4145.0	2.7119002369287633	0.01871053109700393	103.0	4174.368387550896	0.00017378763621674317	14	3-4-39	17801.474172042475	25298.79460676212	00004	4	00003	3	39	75
14	809.9298245614035	496.1867746288799	3705.0	2.5437600613388476	0.21955824664850646	131.0	3731.2976703435197	0.00019442515488131632	14	3-4-25	18064.728015428896	25049.682453036432	00004	4	00003	3	25	75
14	748.827575425981	818.9384086290448	6397.0	2.5500155556511497	0.17175508885067126	203.0	6421.250991519442	0.00011297492001808901	14	3-4-21	18387.47964942906	24988.58020390101	00004	4	00003	3	21	75
14	729.00826446281	984.140713353632	4598.0	2.6925622104360545	0.051789142119449176	116.0	4627.227416451829	0.0001567785263592441	14	3-4-42	18552.681954153646	24968.760892937837	00004	4	00003	3	42	75
14	957.9929447852761	1331.1703987730061	6520.0	2.5505623101895605	0.15593942845120445	215.0	6540.960229170103	0.00011090724291825715	14	3-4-3	18899.711639573023	25197.745573260305	00004	4	00003	3	3	75
14	678.2323377960865	1672.1925849639547	4855.0	2.481694049495991	0.14908337548901568	185.0	4879.334210034078	0.00014867768693152246	14	3-4-29	19240.73382576397	24917.984966271113	00004	4	00003	3	29	75
14	538.9093242087254	27.883376104932992	7014.0	2.56309043216281	0.22533132010898993	228.0	7042.147446425623	0.00010301376739844955	14	3-4-31	17596.424616904947	24778.661952683753	00004	4	00003	3	31	75
14	486.88738621586475	509.0304291287386	7690.0	2.6217059336624273	0.10480829982831905	212.0	7714.020123611143	9.404126064459985e-05	14	3-4-35	18077.571669928755	24726.640014690893	00004	4	00003	3	35	75
14	465.25293305728087	397.1309523809524	5796.0	2.57647021286177	0.16146761268126605	183.0	5820.57194408418	0.00012463429258222078	14	3-4-36	17965.67219318097	24705.005561532307	00004	4	00003	3	36	75
14	394.22503328894805	826.0189747003994	6008.0	2.62883731318133	0.0666345745967906	172.0	6037.128719042992	0.00012016339601304795	14	3-4-41	18394.560215500416	24633.977661763976	00004	4	00003	3	41	75
14	391.33458083832335	855.8892215568862	2672.0	2.4622904482406227	0.13018567055105465	106.0	2697.296439678266	0.0002689635502053641	14	3-4-44	18424.4304623569	24631.08720931335	00004	4	00003	3	44	75
14	299.2203453453453	1744.8412162162163	2664.0	2.558622001497397	0.2332792520690311	88.0	2690.69855787679	0.0002696231313148849	14	3-4-40	19313.382457016232	24538.97297382037	00004	4	00003	3	40	75
14	695.0792720542875	12.04487970388649	6484.0	2.6167672225669127	0.07729437493783756	189.0	6506.925957383843	0.00011148735926262117	14	3-4-34	17580.586120503904	24934.831900529316	00004	4	00003	3	34	75
14	292.0719964664311	1576.94898409894	4528.0	2.5993934465087523	0.03777725077562105	136.0	4549.6472668750175	0.00015945202727302073	14	3-4-9	19145.490224898957	24531.82462494146	00004	4	00003	3	9	75
15	861.987072243346	570.8347275031686	3945.0	2.710398695761811	0.044685218389121754	111.0	3973.7246936917745	0.00017141062280150705	15	3-4-45	18139.375968303186	25101.73970071837	00004	4	00003	3	45	75
15	811.9717440727509	489.059759662228	3079.0	2.575965056579459	0.197696589701761	102.0	3105.631419297185	0.0002193268961759331	15	3-4-25	18057.601000462244	25051.72437254778	00004	4	00003	3	25	75
15	751.9410294852573	813.8913876395136	6003.0	2.5343221195611956	0.1822670067687545	198.0	6024.842374923494	0.00011305301533678557	15	3-4-21	18382.43262843953	24991.693657960284	00004	4	00003	3	21	75
15	732.2200115897238	979.3283755070504	5177.0	2.631402757335987	0.06224300235260219	154.0	5198.791644472289	0.000131017041320077	15	3-4-42	18547.869616307067	24971.972640064752	00004	4	00003	3	42	75
15	681.979938271605	1670.1828703703704	5184.0	2.503469814299967	0.16460419002938942	190.0	5208.189270249632	0.00013078062559383587	15	3-4-29	19238.724111170384	24921.732566746632	00004	4	00003	3	29	75
15	516.8877762430939	1087.7510359116022	2896.0	2.692069384146845	0.04798688781768526	78.0	2920.1018221416425	0.0002332628837886645	15	3-4-46	18656.292276711618	24756.64040471812	00004	4	00003	3	46	75
15	627.1969639468691	392.93320683111955	2635.0	2.650194221517492	0.045536146963681925	75.0	2660.0298994408377	0.0002560708331594703	15	3-4-47	17961.474447631135	24866.949592421897	00004	4	00003	3	47	75
15	540.2017955801105	16.960220994475137	7240.0	2.5656840816105624	0.21099900286511722	231.0	7263.804699445573	9.37694020355581e-05	15	3-4-31	17585.50146179449	24779.954424055137	00004	4	00003	3	31	75
15	961.9805304307833	1328.0968879349991	6523.0	2.5432334103797727	0.17417036987438922	218.0	6547.877245620124	0.00010402222135026744	15	3-4-3	18896.638128735016	25201.733158905812	00004	4	00003	3	3	75
15	1061.878335373317	223.04798041615666	4085.0	2.7105578066167517	0.03527027058339943	101.0	4110.97398608428	0.0001656876077085359	15	3-4-39	17791.58922121617	25301.630963848344	00004	4	00003	3	39	75
15	1038.9807110014578	1835.958057642705	8917.0	2.6291471029932834	0.13050736129917936	255.0	8938.521795686287	7.620040739042202e-05	15	3-4-5	19404.49929844272	25278.733339476486	00004	4	00003	3	5	75
15	303.1012056996712	1742.8122031421265	2737.0	2.551980611606759	0.25128098140431465	95.0	2758.677162926916	0.0002469133374591933	15	3-4-40	19311.353443942142	24542.853834174697	00004	4	00003	3	40	75
15	395.3053199691596	850.8843484965305	2594.0	2.4248138972695767	0.13643811605604664	105.0	2622.0702166153014	0.0002597782593090855	15	3-4-44	18419.425589296545	24635.057948444188	00004	4	00003	3	44	75
15	398.143197458973	819.101244044468	7556.0	2.6626298411016975	0.05642056254346599	193.0	7580.280533621324	8.985443392183619e-05	15	3-4-41	18387.642484844484	24637.895825934	00004	4	00003	3	41	75
15	52.06666666666666	1902.0224932249323	3690.0	2.5339430160664795	0.17452356300532995	126.0	3714.3387348976203	0.00018338152234815901	15	3-4-38	19470.56373402495	24291.819295141693	00004	4	00003	3	38	75
15	127.22707797772065	397.0033051781124	8169.0	2.6538589479211003	0.15901289901360519	216.0	8193.855930374531	8.312575121669248e-05	15	3-4-28	17965.54454597813	24366.97970645275	00004	4	00003	3	28	75
15	468.0147551978538	388.11016096579476	5964.0	2.546120521814109	0.18596874186269788	202.0	5990.137802147792	0.00011370802390610933	15	3-4-36	17956.651401765812	24707.767383672883	00004	4	00003	3	36	75
15	489.91063333765055	501.05867115658594	7721.0	2.6188372437515963	0.1260045524593842	217.0	7744.138850521656	8.795315239317874e-05	15	3-4-35	18069.5999119566	24729.66326181268	00004	4	00003	3	35	75
15	295.0987800078709	1573.280007870917	5082.0	2.5509757684293546	0.08962273480285056	169.0	5104.516900504694	0.00013343687790427596	15	3-4-9	19141.82124867093	24534.851408482897	00004	4	00003	3	9	75
15	208.100025947068	519.0201089776855	7708.0	2.6292731547449733	0.09870500581835225	212.0	7733.866228627043	8.806998057844777e-05	15	3-4-37	18087.5613497777	24447.852654422095	00004	4	00003	3	37	75
15	198.00351161534306	1707.1923284710967	3702.0	2.6177819389415786	0.04602558264466429	109.0	3729.7081521595765	0.00018262580024600765	15	3-4-15	19275.733569271113	24437.75614009037	00004	4	00003	3	15	75
16	491.9531375166889	492.9620827770361	7490.0	2.5972410133014034	0.19799307429415683	223.0	7514.143521129616	9.532779454719387e-05	16	3-4-35	18061.503323577053	24731.705765991715	00004	4	00003	3	35	75
16	469.07775919732444	379.9195652173913	5980.0	2.5221427424667953	0.25437843291083356	214.0	6003.8011197168635	0.00011930974432526053	16	3-4-36	17948.460806017407	24708.83038767235	00004	4	00003	3	36	75
16	432.20655105973026	967.1302504816956	2595.0	2.587505177640422	0.03655428065188168	84.0	2620.98775781875	0.00027331133731724	16	3-4-48	18535.67149128171	24671.95917953476	00004	4	00003	3	48	75
16	299.06672932330827	1570.8242481203008	5320.0	2.545968359429874	0.07368574874220207	172.0	5343.491719309253	0.00013405376856778358	16	3-4-9	19139.365488920317	24538.819357798337	00004	4	00003	3	9	75
16	399.2581687612208	844.1271095152604	2785.0	2.512375116361843	0.13224522872203553	105.0	2810.0556872114857	0.00025492080066003594	16	3-4-44	18412.668350315274	24639.01079723625	00004	4	00003	3	44	75
16	402.0254670950851	812.0927049863144	8403.0	2.685396262785586	0.047799338042511456	203.0	8424.382675064659	8.502753304405235e-05	16	3-4-41	18380.63394578633	24641.778095570113	00004	4	00003	3	41	75
16	113.22917293233083	650.3154887218045	3325.0	2.602774690637967	0.04761173647087282	102.0	3349.9780664411996	0.00021383204368518295	16	3-4-49	18218.85672952182	24352.981801407357	00004	4	00003	3	49	75
16	54.23612937154878	1899.82198264528	3803.0	2.4604684131259504	0.08026845150212789	149.0	3823.2404482546417	0.00018736118604739834	16	3-4-38	19468.363223445296	24293.988757846575	00004	4	00003	3	38	75
16	129.36214046822744	387.02354515050166	7475.0	2.6189686243860186	0.19704831051790941	218.0	7500.676994653611	9.549894865972749e-05	16	3-4-28	17955.56478595052	24369.114768943255	00004	4	00003	3	28	75
16	201.08700980392157	1703.9088235294118	4080.0	2.623657453131515	0.06425003811670489	117.0	4104.306752161118	0.00017452985386671823	16	3-4-15	19272.450064329427	24440.83963827895	00004	4	00003	3	15	75
16	211.1571723551561	510.0202842220333	8233.0	2.63521729984791	0.10573056251718845	225.0	8257.409871003658	8.674691745212122e-05	16	3-4-37	18078.56152502205	24450.909800830184	00004	4	00003	3	37	75
16	965.9787083037616	1324.9720369056067	7045.0	2.543726889206096	0.1418850953940326	234.0	7070.828418257141	0.00010130468384158606	16	3-4-3	18893.51327770562	25205.73133677879	00004	4	00003	3	3	75
16	1062.0428682774748	215.03312548713953	5132.0	2.692690952823979	0.03451178883102864	138.0	5158.841132039941	0.000138852163450533	16	3-4-39	17783.574366287154	25301.795496752504	00004	4	00003	3	39	75
16	1043.1602947950253	1834.89336711193	8684.0	2.6167796425826726	0.13309249718323438	255.0	8710.558777471266	8.223397412288531e-05	16	3-4-5	19403.434607911946	25282.912923270054	00004	4	00003	3	5	75
16	754.1080033698399	809.8030328559394	5935.0	2.5476090183137927	0.1846758689366283	200.0	5958.244654931814	0.0001202220146444555	16	3-4-21	18378.344273655955	24993.860631844866	00004	4	00003	3	21	75
16	814.8103172060237	482.93976289650755	3121.0	2.6588585891536822	0.11408621832001709	90.0	3147.616115208548	0.00022758037762593797	16	3-4-25	18051.481003696525	25054.56294568105	00004	4	00003	3	25	75
16	865.9992774566474	563.1437861271677	4152.0	2.700264027624422	0.059097369770751126	111.0	4176.283689433655	0.00017152172908438903	16	3-4-45	18131.68502692718	25105.751905931676	00004	4	00003	3	45	75
16	519.0846560846561	1080.2777777777778	3402.0	2.6458068608155036	0.047490064326864236	99.0	3423.6307754030813	0.00020923157219486957	16	3-4-46	18648.819018577793	24758.837284559682	00004	4	00003	3	46	75
16	541.2009598080384	6.868476304739052	6668.0	2.5333113639477203	0.22300461341254108	231.0	6691.940734617207	0.00010704059117128938	16	3-4-31	17575.409717104754	24780.953588283064	00004	4	00003	3	31	75
16	631.1424911943644	384.89721421709896	3123.0	2.711203496533551	0.02415345122221771	81.0	3150.32290695284	0.00022738482450684335	16	3-4-47	17953.438455017116	24870.895119669392	00004	4	00003	3	47	75
16	685.0587343690792	1666.9668435013264	5278.0	2.5260672073774977	0.09481185393309717	182.0	5301.75561371998	0.00013510910071316416	16	3-4-29	19235.508084301342	24924.811362844106	00004	4	00003	3	29	75
16	737.1197119711971	973.9506450645065	6666.0	2.622429734763427	0.06292363910890618	191.0	6688.981204394107	0.00010708795267774049	16	3-4-42	18542.49188586452	24976.872340446225	00004	4	00003	3	42	75
16	963.040157762639	140.9204015776264	2789.0	2.7251270936575764	0.04781708093408972	69.0	2814.39430727086	0.00025452778874982115	16	3-4-50	17709.461642377642	25202.792786237667	00004	4	00003	3	50	75
16	921.9144884241972	371.64040328603437	2678.0	2.689425535079539	0.03305929582897819	73.0	2702.163505314923	0.000265100121186318	16	3-4-51	17940.18164408605	25161.667116899225	00004	4	00003	3	51	75
17	523.0226463104326	1076.069720101781	3930.0	2.6503156468597893	0.047542421719373285	107.0	3951.769886590808	0.00018973818676542485	17	3-4-46	18644.610960901795	24762.77527478546	00004	4	00003	3	46	75
17	437.12875672255615	961.2897817146472	3161.0	2.6452729831400372	0.05253996695441438	92.0	3185.605908940848	0.00023537507866261756	17	3-4-48	18529.831022514663	24676.881385197583	00004	4	00003	3	48	75
17	634.1383245198998	375.8964653492903	3593.0	2.686981945097767	0.02228942393124783	96.0	3622.816730521021	0.00020696759072071614	17	3-4-47	17944.437706149307	24873.890952994927	00004	4	00003	3	47	75
17	817.4671052631579	474.12886996904024	2584.0	2.6546588523369667	0.13026671097424186	74.0	2608.2424902842813	0.00028748259953348653	17	3-4-25	18042.670110769057	25057.219733738184	00004	4	00003	3	25	75
17	757.8157023183323	804.0808494058056	5133.0	2.5990976869453797	0.15677108190930192	157.0	5154.364839813825	0.00014546726986162925	17	3-4-21	18372.62209020582	24997.56833079336	00004	4	00003	3	21	75
17	924.9747983870968	363.87432795698925	2976.0	2.6675695716053665	0.018829926495913633	79.0	3000.895152135711	0.0002498639789418157	17	3-4-51	17932.415568757006	25164.727426862126	00004	4	00003	3	51	75
17	867.997384305835	555.1993963782696	4970.0	2.691666848355348	0.04630706185995881	137.0	4995.508380110758	0.00015009332332106904	17	3-4-45	18123.740637178285	25107.750012780863	00004	4	00003	3	45	75
17	1047.9645398343637	1833.8846378164003	8573.0	2.602948556435368	0.13452884590826528	255.0	8600.003728371237	8.718343408495308e-05	17	3-4-5	19402.425878616417	25287.71716830939	00004	4	00003	3	5	75
17	1062.937012480499	206.06201248049922	5128.0	2.6997789821135525	0.04222252162297486	129.0	5149.87951583328	0.0001455939713172627	17	3-4-39	17774.603253280515	25302.689640955527	00004	4	00003	3	39	75
17	494.0036624876743	484.03479363290603	7099.0	2.581670630175399	0.21052100185718858	218.0	7123.429224784662	0.00010525577325783467	17	3-4-35	18052.57603443292	24733.7562909627	00004	4	00003	3	35	75
17	470.861887477314	371.9063520871143	5510.0	2.5495097567963922	0.22371581288032483	188.0	5535.809091882544	0.00013544344520548775	17	3-4-36	17940.44759288713	24710.61451595234	00004	4	00003	3	36	75
17	302.9816531114053	1567.9538490637412	5287.0	2.542507917452432	0.06712129852305951	178.0	5310.294426725857	0.0001411956343222504	17	3-4-9	19136.495089863758	24542.734281586432	00004	4	00003	3	9	75
17	402.2569070685325	838.7875852170793	2787.0	2.5381198525834474	0.1602733717219263	96.0	2810.1840903306015	0.0002668222129311919	17	3-4-44	18407.328826017096	24642.00953554356	00004	4	00003	3	44	75
17	405.0059061957151	805.957498552403	8635.0	2.6984736941350054	0.048011847906235826	203.0	8657.167763515685	8.660773882315217e-05	17	3-4-41	18374.498739352417	24644.758534670742	00004	4	00003	3	41	75
17	214.13171108536113	500.114973606283	7767.0	2.6382221854365535	0.1484797179100347	217.0	7792.627802060084	9.621657457340187e-05	17	3-4-37	18068.6562144063	24453.884339560387	00004	4	00003	3	37	75
17	117.92511949017525	642.0292087095061	3766.0	2.636401093832727	0.08483732681237866	112.0	3788.261238959649	0.00019792815376871455	17	3-4-49	18210.570449509523	24357.6777479652	00004	4	00003	3	49	75
17	130.92679439519588	375.09565341721475	6994.0	2.6161603754537617	0.193287864412815	205.0	7017.335123558207	0.00010684717308418776	17	3-4-28	17943.63689421723	24370.679422870224	00004	4	00003	3	28	75
17	204.13462458153992	1701.1884265901483	4182.0	2.55335227556584	0.0878800740729493	138.0	4205.357937326012	0.00017829611871273066	17	3-4-15	19269.729667390166	24443.887253056568	00004	4	00003	3	15	75
17	56.04738029581349	1897.8227625971422	3989.0	2.50894613921984	0.13981456273557513	145.0	4012.372352785891	0.00018687223465715065	17	3-4-38	19466.364003397157	24295.800008770842	00004	4	00003	3	38	75
17	739.2765386787125	968.9913890457369	7084.0	2.625344482787586	0.04915704251539534	198.0	7108.8391431988575	0.00010547180577901607	17	3-4-42	18537.53262984575	24979.02916715374	00004	4	00003	3	42	75
17	688.0915092609573	1663.857509627728	5453.0	2.4958428667735526	0.13594030560507936	202.0	5475.940279672314	0.00013692431997082253	17	3-4-29	19232.398750427743	24927.844137735985	00004	4	00003	3	29	75
17	964.05	131.88958333333332	2880.0	2.7234832680064534	0.04698388667034778	75.0	2905.353509288492	0.0002580813340896815	17	3-4-50	17700.43082413335	25203.802628475027	00004	4	00003	3	50	75
17	969.9058686809994	1322.1077861708309	6884.0	2.552129370362714	0.15733388515098837	226.0	6913.120772120426	0.00010845793368557968	17	3-4-3	18890.649026970845	25209.658497156026	00004	4	00003	3	3	75
18	404.4061696658098	832.8036632390746	3112.0	2.5360511173718243	0.12684148607029985	110.0	3138.728042132406	0.00019326419647250288	18	3-4-44	18401.34490403909	24644.158798140837	00004	4	00003	3	44	75
18	408.0636122308524	799.0707894995576	10171.0	2.711018530518533	0.04025253464853785	234.0	10197.996549242042	5.948062123898174e-05	18	3-4-41	18367.612030299573	24647.81624070588	00004	4	00003	3	41	75
18	440.11132940406026	956.3032089063523	4581.0	2.5926617177716254	0.04585938400255463	144.0	4603.309255369002	0.00013177352615191141	18	3-4-48	18524.84444970637	24679.863957879086	00004	4	00003	3	48	75
18	472.18820552744256	362.00564421954067	5138.0	2.542897817651342	0.22572855577439915	178.0	5165.481103614587	0.00011743186624583999	18	3-4-36	17930.546885019558	24711.94083400247	00004	4	00003	3	36	75
18	495.4085976039464	475.1353065539112	7095.0	2.576934606499234	0.20306130089057653	230.0	7119.958708710741	8.519531519980624e-05	18	3-4-35	18043.676547353927	24735.161226078973	00004	4	00003	3	35	75
18	973.062106918239	1318.7245807127883	7632.0	2.556899655648732	0.12034332115474308	247.0	7656.530028442237	7.92246886712701e-05	18	3-4-3	18887.265821512803	25212.814735393265	00004	4	00003	3	3	75
18	964.2000549601539	122.29376202253366	3639.0	2.6900425018427225	0.03337598836752184	96.0	3666.612114394624	0.00016543868101473054	18	3-4-50	17690.83500282255	25203.952683435182	00004	4	00003	3	50	75
18	1064.8029481296064	197.8955638993186	7191.0	2.658885183937064	0.04251757827602346	192.0	7214.605804048682	8.407762959130509e-05	18	3-4-39	17766.436804699333	25304.555576604635	00004	4	00003	3	39	75
18	1052.0542923433875	1832.8844547563806	8620.0	2.617272628000519	0.1215395574695592	255.0	8645.942723896535	7.015831960698635e-05	18	3-4-5	19401.425695556398	25291.806920818413	00004	4	00003	3	5	75
18	869.0057766367138	548.0114249037227	7790.0	2.7054834253468827	0.048552560282447275	193.0	7812.673165335158	7.764128248533802e-05	18	3-4-45	18116.552665703737	25108.75840511174	00004	4	00003	3	45	75
18	926.9475130530366	355.0065952184666	3639.0	2.717787681522541	0.030780984907869905	87.0	3663.446477691993	0.00016558164495841812	18	3-4-51	17923.547836018482	25166.700141528065	00004	4	00003	3	51	75
18	208.02762904262156	1699.0895266652387	4669.0	2.6171011153600556	0.13421654935445337	138.0	4693.2861708487435	0.00012924715897974756	18	3-4-15	19267.630767465256	24447.78025751765	00004	4	00003	3	15	75
18	216.96252617656785	490.93607406590985	9073.0	2.6324916189579888	0.13825811029686658	252.0	9096.9247764615	6.668014661093126e-05	18	3-4-37	18059.477314865926	24456.715154651596	00004	4	00003	3	37	75
18	306.1051810778028	1563.9443770577022	5771.0	2.5605811807800785	0.08220169406390994	193.0	5795.269400688707	0.00010466987479917286	18	3-4-9	19132.485617857717	24545.857809552832	00004	4	00003	3	9	75
18	638.0566202090592	365.9649825783972	5740.0	2.6756092796635316	0.035131152077325103	153.0	5763.638312785902	0.00010524432277991388	18	3-4-47	17934.506223378412	24877.809248684087	00004	4	00003	3	47	75
18	526.1534624976022	1070.936121235373	5213.0	2.589987953314052	0.04176136478851238	159.0	5235.256368397862	0.00011586669354185103	18	3-4-46	18639.477362035388	24765.90609097263	00004	4	00003	3	46	75
18	744.0138009049774	962.9486425339367	8840.0	2.64510989088197	0.09124423040798021	232.0	8865.940474651703	6.841739427602801e-05	18	3-4-42	18531.489883333954	24983.766429380004	00004	4	00003	3	42	75
18	691.1850939328612	1662.0558977517708	6494.0	2.5131927847887066	0.09068969129223534	228.0	6513.508121201433	9.31277486005239e-05	18	3-4-29	19230.597138551788	24930.93772240789	00004	4	00003	3	29	75
18	761.0549222797928	799.919792746114	4825.0	2.604738607314606	0.12918815589366422	140.0	4847.167593519898	0.00012514386203022284	18	3-4-21	18368.46103354613	25000.80755075482	00004	4	00003	3	21	75
18	58.19861871874256	1895.9445105977613	4199.0	2.4849631137281825	0.1157467998338851	156.0	4224.4234207338195	0.00014359263987705456	18	3-4-38	19464.485751397777	24297.95124719377	00004	4	00003	3	38	75
18	133.1773705179283	365.1274900398406	6275.0	2.605449391921582	0.17047667748901307	195.0	6301.051639574017	9.626787156021907e-05	18	3-4-28	17933.668730839858	24372.929998992957	00004	4	00003	3	28	75
18	120.31334760885082	633.9170235546038	5604.0	2.6039077315951418	0.09579761880333157	177.0	5627.333076262552	0.0001077936199921522	18	3-4-49	18202.45826435462	24360.06597608388	00004	4	00003	3	49	75
19	411.042174224588	792.9627392773058	9769.0	2.7147455464789214	0.04315264472499839	224.0	9795.564385204912	7.441443013896759e-05	19	3-4-41	18361.503980077323	24650.794802699616	00004	4	00003	3	41	75
19	442.9526121577005	951.0576811031268	5149.0	2.5802708444285236	0.06243452636918968	159.0	5173.5697074917825	0.00014089802948402672	19	3-4-48	18519.598921903143	24682.705240632728	00004	4	00003	3	48	75
19	473.9365039210726	351.9719200607134	3953.0	2.605332250324578	0.18947419777496377	124.0	3977.7037778055123	0.00018326024661516257	19	3-4-36	17920.51316086073	24713.6891323961	00004	4	00003	3	36	75
19	498.0590387493763	466.17495426575755	6013.0	2.5892677215980253	0.1841453878748714	191.0	6036.689871718067	0.00012075183889452779	19	3-4-35	18034.716195065772	24737.811667224403	00004	4	00003	3	35	75
19	529.246067590718	1065.9025073976015	6421.0	2.580037896207172	0.04387230488595358	194.0	6449.823677436894	0.00011301700012856287	19	3-4-46	18634.443748197617	24768.998696065744	00004	4	00003	3	46	75
19	640.1472792440535	355.96041055718473	6138.0	2.6636407563432885	0.0429522627712667	163.0	6160.922433688882	0.00011831684004804271	19	3-4-47	17924.5016513572	24879.899907719082	00004	4	00003	3	47	75
19	695.0310026385224	1659.600098944591	6064.0	2.536767883129237	0.0956248703152288	211.0	6086.49392890024	0.00011976372552281518	19	3-4-29	19228.14133974461	24934.78363111355	00004	4	00003	3	29	75
19	748.0482523243497	957.1172178415911	8497.0	2.6491075814304397	0.07671903639121835	221.0	8521.045750310155	8.554510558626695e-05	19	3-4-42	18525.658458641607	24987.800880799376	00004	4	00003	3	42	75
19	764.2147256438969	793.1234602463605	3572.0	2.6555736985693006	0.12402248590696066	105.0	3594.1651962284327	0.00020281739483953592	19	3-4-21	18361.664701046375	25003.967354118926	00004	4	00003	3	21	75
19	870.0768162393163	540.0652777777777	9360.0	2.6959133365055927	0.034482737447165714	230.0	9385.021627601982	7.766972494684456e-05	19	3-4-45	18108.60651857779	25109.829444714345	00004	4	00003	3	45	75
19	927.2385294117647	345.1664705882353	3400.0	2.683555586947156	0.050055886612322034	88.0	3425.7151077085955	0.0002127910127877022	19	3-4-51	17913.70771138825	25166.99115788679	00004	4	00003	3	51	75
19	967.9540169133193	113.99550739957716	3784.0	2.7031126838920683	0.03248566687227281	92.0	3808.3387247673973	0.00019141069050555842	19	3-4-50	17682.536748199593	25207.706645388345	00004	4	00003	3	50	75
19	978.0063331222293	1314.9310956301456	7895.0	2.5477827537098467	0.14659994618988254	255.0	7919.876670355349	9.203870195318761e-05	19	3-4-3	18883.47233643016	25217.758961597257	00004	4	00003	3	3	75
19	1055.9130866650112	1830.9043953315122	8054.0	2.6307856292498055	0.11998912150908006	235.0	8074.640408136822	9.027458171279716e-05	19	3-4-5	19399.445636131528	25295.66571514004	00004	4	00003	3	5	75
19	1065.962319243604	190.09830367074528	7192.0	2.650214590341876	0.020835119734958694	194.0	7215.4589112945105	0.00010102436011128719	19	3-4-39	17758.63954447076	25305.714947718632	00004	4	00003	3	39	75
19	61.05207226354941	1892.9160467587674	3764.0	2.528372475552769	0.08446294225313292	126.0	3790.579018699459	0.00019230754355053462	19	3-4-38	19461.457287558784	24300.804700738576	00004	4	00003	3	38	75
19	220.22019704433498	480.9900246305419	8120.0	2.6184971058979727	0.15882417155984233	235.0	8147.382718937191	8.946856131116636e-05	19	3-4-37	18049.531265430556	24459.972825519362	00004	4	00003	3	37	75
19	211.0687885010267	1696.9108829568788	4870.0	2.5672475053242194	0.11897331197932552	161.0	4892.535672670974	0.00014899176691691123	19	3-4-15	19265.452123756895	24450.821416976054	00004	4	00003	3	15	75
19	135.35505481120583	357.012383272432	4926.0	2.6311325133642858	0.19791829848295278	145.0	4950.074559214223	0.00014725983413001295	19	3-4-28	17925.553624072447	24375.107683286235	00004	4	00003	3	28	75
19	123.9899128056078	625.8524534108394	5849.0	2.59475910891644	0.09639449882233567	178.0	5875.326485872548	0.00012406836023738335	19	3-4-49	18194.393694210856	24363.742541280637	00004	4	00003	3	49	75
19	309.08793031936955	1561.1936955620074	7233.0	2.5575905033667246	0.11545872700672524	234.0	7256.283045997002	0.00010045597606777976	19	3-4-9	19129.734936362023	24548.840558794396	00004	4	00003	3	9	75
19	408.04818897637796	826.0343307086614	3175.0	2.548304979337547	0.12532613965497735	104.0	3201.3561971160534	0.0002277049414889168	19	3-4-44	18394.575571508678	24647.800817451407	00004	4	00003	3	44	75
0	60.398610233733415	163.16203411244473	3166.0	2.5486423869237735	0.1518892378931067	103.0	3186.9116181662357	0.00022548085242936344	0	3-5-0	18209.245845987458	24236.621422283755	00005	5	00003	3	0	75
0	98.93194770365405	1004.8149513912169	2983.0	2.665695711042164	0.014297554649351143	83.0	3008.085132283002	0.0002388863586430919	0	3-5-1	19050.898763266232	24275.154759753677	00005	5	00003	3	1	75
0	130.91030889467808	333.9553405284704	2687.0	2.634756665616682	0.20677313127346605	80.0	2709.7775042035887	0.00026518645936900924	0	3-5-2	18380.039152403486	24307.1331209447	00005	5	00003	3	2	75
0	131.89878950907868	58.66913248150639	2974.0	2.561877148867809	0.06412292360386926	100.0	2999.41580187144	0.00023957687211152885	0	3-5-3	18104.75294435652	24308.1216015591	00005	5	00003	3	3	75
0	186.23094462540718	651.0824104234528	3070.0	2.570947682659195	0.14247124531830735	99.0	3094.096503660251	0.0002322451929790163	0	3-5-5	18697.166222298467	24362.45375667543	00005	5	00003	3	5	75
0	227.17892878163624	1499.958505002943	3398.0	2.4833169069827115	0.1002315031921836	127.0	3423.0777243641173	0.00020992340117710582	0	3-5-6	19546.042316877956	24403.401740831658	00005	5	00003	3	6	75
0	228.2202937249666	262.04806408544727	4494.0	2.616574468511395	0.12732733125803214	138.0	4518.50330840509	0.00015902896354248917	0	3-5-7	18308.131875960462	24404.44310577499	00005	5	00003	3	7	75
0	232.98684734954165	959.9434037465126	2509.0	2.592489996936694	0.23428702210023097	80.0	2534.057924051275	0.00028357692603227155	0	3-5-8	19006.02721562153	24409.209659399563	00005	5	00003	3	8	75
0	253.19085603112842	967.9433852140078	5140.0	2.622634194227536	0.18966866153045678	154.0	5164.797665595796	0.000139128104712175	0	3-5-9	19014.02719708902	24429.41366808115	00005	5	00003	3	9	75
0	255.1306053811659	1584.866311659193	3568.0	2.588511614167805	0.18834042231477072	119.0	3593.8922028503016	0.00019994531777944128	0	3-5-10	19630.950123534207	24431.35341743119	00005	5	00003	3	10	75
0	256.3318004952246	297.1227449593208	2827.0	2.5703404753416117	0.1508467121910366	94.0	2849.568988505804	0.00025217618404493143	0	3-5-11	18343.206556834335	24432.554612545246	00005	5	00003	3	11	75
0	924.2842369626237	993.9645442458266	6769.0	2.5821986826991212	0.15618612493679224	212.0	6793.601716063489	0.00010577028006675326	0	3-5-12	19040.048356120842	25100.507049012645	00005	5	00003	3	12	75
0	914.9305702217529	1547.9329461457232	3788.0	2.5811537739248025	0.18654352299122087	121.0	3813.697133209275	0.0001884206722956955	0	3-5-13	19594.016758020738	25091.153382271776	00005	5	00003	3	13	75
0	868.992995236761	45.0470720089661	3569.0	2.601323024809875	0.14012317501639404	102.0	3596.017999675586	0.00019982711225819446	0	3-5-14	18091.13088388398	25045.215807286782	00005	5	00003	3	14	75
0	375.1180818802123	65.70621683093252	5276.0	2.4915703218429135	0.08056968164749403	195.0	5299.372367558875	0.00013559487457004147	0	3-5-15	18111.790028705946	24551.340893930235	00005	5	00003	3	15	75
0	1067.8809812235008	1225.844033918837	3302.0	2.6176727796546	0.1356606966052862	100.0	3328.129481638548	0.00021591270495767263	0	3-5-16	19271.927845793853	25244.103793273523	00005	5	00003	3	16	75
0	301.96746817538894	1261.2319660537482	3535.0	2.586057710828219	0.043754430062179404	110.0	3557.0235784206534	0.000202017883674904	0	3-5-17	19307.31577792876	24478.19028022541	00005	5	00003	3	17	75
0	508.23044160502127	1053.2589105581708	4461.0	2.5948494498408112	0.1720435342475794	138.0	4483.887339616549	0.0001602567402247523	0	3-5-18	19099.342722433186	24684.453253655043	00005	5	00003	3	18	75
0	511.35942381117667	1389.0166608816382	5762.0	2.6257674371139013	0.20086480199039983	172.0	5783.234320019483	0.00012424971745831847	0	3-5-19	19435.100472756654	24687.5822358612	00005	5	00003	3	19	75
0	523.7949879227053	502.0129830917874	3312.0	2.6181040084446257	0.20265649116060966	98.0	3336.9458953037874	0.00021534221279018094	0	3-5-20	18548.0967949668	24700.017799972728	00005	5	00003	3	20	75
0	684.9596493334934	1408.1140867058964	8327.0	2.6512604886083198	0.023178608596801382	218.0	8351.09400856179	8.604343410988866e-05	0	3-5-21	19454.19789858091	24861.182461383516	00005	5	00003	3	21	75
0	814.0326485693323	1003.975788701394	2726.0	2.5252212734380164	0.2594661205552569	97.0	2750.9497429278053	0.0002612172137208993	0	3-5-22	19050.05960057641	24990.255460619355	00005	5	00003	3	22	75
0	840.0523648648649	1553.9297297297298	8880.0	2.653550231073237	0.11267624185115525	235.0	8908.306750546064	8.066130193035486e-05	0	3-5-23	19600.013541604745	25016.275176914885	00005	5	00003	3	23	75
0	394.2008451404425	1821.1869251802138	4023.0	2.5291735540522966	0.11647233892301469	140.0	4048.0452188383615	0.00017751209138085008	0	3-5-24	19867.270737055227	24570.423657190466	00005	5	00003	3	24	75
0	430.02034555142905	1332.960116260294	6193.0	2.631738120573886	0.1695824323196001	179.0	6217.187177433441	0.00011557691568430188	0	3-5-25	19379.04392813531	24606.24315760145	00005	5	00003	3	25	75
0	945.1788744174931	1745.721830565181	8369.0	2.585403478818217	0.0974204377616206	255.0	8392.261911766793	8.562134041674453e-05	0	3-5-27	19791.805642440195	25121.401686467514	00005	5	00003	3	27	75
0	861.9127092586266	1185.1474205671336	5854.0	2.5991772896147993	0.15815876284967523	181.0	5876.717772551037	0.0001222731501328937	0	3-5-28	19231.231232442147	25038.13552130865	00005	5	00003	3	28	75
[truncated: 53,939 more rows]
